# Supplementary material for: Assembly and Annotation of Transcriptome Provided Evidence of miRNA Mobility between Wheat and Wheat Stem Sawfly
Source: Front Plant Sci. 2017 Sep 26;8:1653. doi: 10.3389/fpls.2017.01653 (PMC5630980; doi:10.3389/fpls.2017.01653)
Supplement: TABLE S1 — Sequence Read Archieve (SRA) run table. [file Data_Sheet_1.XLSX]

## Sheet: Additional file 1 Table S1
Samples	# of spots	# of bases	Instrument	Layout	Run	Accession	SRA
pooled whole larvae	35M	7G	Illumina HiSeq 2000	paired	SRR3051777	SRX1497658	SRS1219310
pooled adult males	44.9M	9G	Illumina HiSeq 2000	paired	SRR3052012	SRX1497656	SRS1219308
pooled adult male antennae	43.1M	8.6G	Illumina HiSeq 2000	paired	SRR3052016	SRX1497648	SRS1219305
pooled adult females	38.5M	7.7G	Illumina HiSeq 2000	paired	SRR3052013	SRX1497638	SRS1219289
pooled adult female antennae	45.3M	9.1G	Illumina HiSeq 2000	paired	SRR3052011	SRX1497613	SRS1219281
single whole larva	21.2M	4.2G	Illumina HiSeq 2000	paired	SRR3051636	SRX1497599	SRS1219265
pooled adult whole males	17.8M	3.6G	Illumina HiSeq 2000	paired	SRR3048775	SRX1497595	SRS1219261
pooled adult whole females	17.7M	3.5G	Illumina HiSeq 2000	paired	SRR3048750	SRX1497594	SRS1219258
