# Supplementary material for: Assembly and Annotation of Transcriptome Provided Evidence of miRNA Mobility between Wheat and Wheat Stem Sawfly
Source: Front Plant Sci. 2017 Sep 26;8:1653. doi: 10.3389/fpls.2017.01653 (PMC5630980; doi:10.3389/fpls.2017.01653)
Supplement: TABLE S2 — Homology screenings of all WSS mRNAs. [file Data_Sheet_2.XLSX]

## Sheet: Additional file 2 Table S2
Annotation of WSS mRNAs
	blastn	blastx against proteins of				blastp against	hmmer	Expression				Differential Expression
transcript_IDs	WSS mRNAs	Cephus	Apis	Hymenoptera	Swissprot	Swissprot	Pfam-A	female	male	larva	any WSS sample	DEG (larva-female/male)
c100011_g1_i1	gnl|GNOMON|2927666788.m	.	tr|A0A087ZR12|A0A087ZR12_APIME	gi|1061136350|ref|XP_017891861.1|	.	.	.	0	1	0	1	0
c100013_g1_i1	gnl|GNOMON|2168628932.m	.	.	.	.	.	.	0	1	0	1	0
c100054_g1_i1	gnl|GNOMON|2148257827.m	.	.	.	.	.	.	0	0	0	1	0
c100087_g1_i1	gnl|GNOMON|4222626644.m	.	.	gi|332029307|gb|EGI69290.1|	.	.	.	0	0	1	1	0
c10009_g1_i1	gnl|GNOMON|2177003844.m	.	tr|V9IJU0|V9IJU0_APICE	gi|1069688921|ref|XP_018304803.1|	.	.	PF01247.16	1	1	1	1	1
c100160_g1_i1	gnl|GNOMON|2150879251.m	.	.	.	.	.	.	0	1	0	1	0
c100224_g1_i1	gnl|GNOMON|2163823394.m	.	.	.	.	.	.	0	1	0	1	0
c100266_g1_i1	gnl|GNOMON|2361480452.m	.	.	.	.	.	.	0	0	0	1	0
c100282_g1_i1	gnl|GNOMON|2155012884.m	.	.	gi|307182664|gb|EFN69798.1|	.	.	.	0	1	0	1	0
c100299_g1_i1	gnl|GNOMON|4667219396.m	.	.	.	.	.	.	0	1	0	1	0
c100325_g1_i1	gnl|GNOMON|3308283172.m	.	tr|A0A088AKG4|A0A088AKG4_APIME	gi|1070153133|ref|XP_018340351.1|	.	.	.	0	0	0	1	0
c100328_g1_i1	gnl|GNOMON|3011543908.m	.	.	gi|1059876519|ref|XP_017793424.1|	.	.	.	1	1	0	1	0
c100334_g1_i1	gnl|GNOMON|3038813060.m	.	.	.	.	.	.	0	1	0	1	0
c100338_g1_i1	gnl|GNOMON|2147729523.m	.	.	.	.	.	.	0	0	0	1	0
c100345_g1_i1	gnl|GNOMON|3456130500.m	.	.	gi|332019223|gb|EGI59733.1|	.	.	.	0	1	0	1	0
c100388_g1_i1	gnl|GNOMON|2861608660.m	.	.	.	.	.	.	0	1	0	1	1
c100390_g1_i1	gnl|GNOMON|4916779284.m	.	.	.	.	.	.	0	0	0	1	0
c100409_g1_i1	gnl|GNOMON|2503019236.m	.	.	.	.	.	.	1	1	0	1	0
c100428_g1_i1	gnl|GNOMON|4519372052.m	.	.	.	.	.	.	1	1	0	1	0
c100461_g1_i1	.	.	.	.	.	sp|Q8TTA0|DNPH1_METAC	.	0	0	1	1	1
c100472_g1_i1	gnl|GNOMON|2809186868.m	.	.	.	.	.	.	0	1	0	1	0
c100512_g1_i1	gnl|GNOMON|2148433939.m	.	.	.	.	.	.	0	0	1	1	0
c100516_g1_i1	gnl|GNOMON|2896209412.m	.	.	.	.	.	.	0	0	0	1	0
c100521_g1_i1	gnl|GNOMON|5039461700.m	.	.	.	.	.	.	0	1	0	1	0
c100632_g1_i1	.	.	tr|T0MBL6|T0MBL6_9MICR	gi|194131496|gb|EDW53539.1|	.	sp|Q8SQK0|PRS8_ENCCU	.	0	0	0	1	0
c10064_g1_i1	.	.	.	.	.	.	PF03073.13	0	0	0	1	0
c10064_g1_i2	.	.	.	.	.	.	PF03073.13	0	0	0	1	0
c100669_g1_i1	gnl|GNOMON|2147495649.m	.	.	.	.	.	.	1	0	0	1	0
c100747_g1_i1	gnl|GNOMON|4479525108.m	.	tr|A0A087ZRT0|A0A087ZRT0_APIME	gi|1059204709|ref|XP_017756891.1|	.	sp|P47237|PAX6_CHICK	.	1	1	0	1	0
c100774_g1_i1	gnl|GNOMON|2147488147.m	.	.	.	.	.	.	0	0	0	1	0
c100802_g1_i1	gnl|GNOMON|4896855540.m	.	.	gi|1059877186|ref|XP_017793790.1|	.	.	.	1	1	0	1	0
c100805_g1_i1	gnl|GNOMON|2287040164.m	.	.	.	.	.	.	1	1	0	1	0
c100841_g1_i1	.	.	.	.	.	sp|Q8TR73|COOS2_METAC	.	0	0	1	1	0
c100857_g1_i1	gnl|GNOMON|3612365284.m	.	tr|A0A088AER3|A0A088AER3_APIME	gi|1070203246|ref|XP_018370468.1|	.	.	.	0	1	0	1	0
c100862_g1_i1	gnl|GNOMON|2147754035.m	.	tr|A0A088AF70|A0A088AF70_APIME	gi|1061129130|ref|XP_017889337.1|	.	sp|Q69Z23|DYH17_MOUSE	.	0	0	0	1	0
c100967_g1_i1	gnl|GNOMON|2148327443.m	.	.	.	.	.	.	0	0	1	1	0
c100988_g1_i1	gnl|GNOMON|2461071172.m	.	.	.	.	.	.	0	1	0	1	0
c101008_g1_i1	.	.	tr|V9IJK5|V9IJK5_APICE	gi|1058087758|gb|JAS47538.1|	.	sp|P62925|IF5A_SPOFR	.	0	0	0	1	0
c10101_g1_i1	.	.	.	.	.	.	PF02800.18	0	0	1	1	0
c101012_g1_i1	gnl|GNOMON|2770384580.m	.	.	.	.	.	.	0	1	0	1	0
c101024_g1_i1	gnl|GNOMON|2147486193.m	.	.	gi|1059377935|ref|XP_017768545.1|	.	.	.	1	0	0	1	0
c101067_g1_i1	gnl|GNOMON|2147823715.m	.	.	.	.	.	.	1	0	0	1	0
c101070_g1_i1	.	.	tr|A0A087ZTF4|A0A087ZTF4_APIME	gi|1058082362|gb|JAS44842.1|	.	sp|Q6P3H7|RBBP4_DANRE	.	0	0	0	1	0
c101071_g1_i1	gnl|GNOMON|4112527332.m	.	.	.	.	.	.	1	1	0	1	0
c101075_g1_i1	gnl|GNOMON|4896855540.m	.	tr|A0A087ZQF0|A0A087ZQF0_APIME	gi|1061139750|ref|XP_017893358.1|	.	.	.	1	1	0	1	0
c10108_g1_i1	.	.	tr|A0A087ZR09|A0A087ZR09_APIME	gi|1058094590|gb|JAS50954.1|	sp|P61222|ABCE1_MOUSE	sp|P61222|ABCE1_MOUSE	.	0	0	0	1	0
c1011_g1_i1	gnl|GNOMON|2332121060.m	.	tr|A0A088A780|A0A088A780_APIME	gi|1058071544|gb|JAS39433.1|	sp|P62744|AP2S1_RAT	sp|P62744|AP2S1_RAT	PF01217.18	1	1	1	1	0
c101103_g1_i1	.	.	.	gi|300174506|gb|ADJ68221.1|	.	.	.	0	0	0	1	0
c101168_g1_i1	gnl|GNOMON|2598426164.m	.	.	.	.	.	.	1	1	0	1	0
c101197_g1_i1	gnl|GNOMON|2168484354.m	.	.	.	.	.	.	0	0	1	1	0
c10122_g1_i1	.	.	.	.	.	.	PF00118.22	0	0	0	1	0
c101250_g1_i1	.	.	.	.	.	sp|Q6TWC4|LEU3_SORMA	.	0	0	0	1	0
c101253_g1_i1	.	.	.	gi|1061127447|ref|XP_017888683.1|	.	.	.	0	0	0	1	0
c101277_g1_i1	gnl|GNOMON|4519372052.m	.	.	.	.	.	.	1	1	0	1	0
c101278_g1_i1	.	.	.	.	.	sp|Q8TU79|SYA_METAC	.	0	0	1	1	0
c101304_g1_i1	.	.	tr|A0A088A9C6|A0A088A9C6_APIME	gi|1058218082|gb|JAT12557.1|	.	.	.	0	0	0	1	0
c101318_g1_i1	gnl|GNOMON|3322956932.m	.	tr|A0A087ZWN1|A0A087ZWN1_APIME	gi|307193242|gb|EFN76133.1|	.	.	.	0	1	0	1	0
c101341_g1_i1	.	.	.	.	.	sp|P07038|PMA1_NEUCR	.	0	0	0	1	0
c101355_g1_i1	.	.	tr|V9IDN4|V9IDN4_APICE	gi|1058275013|gb|JAT39871.1|	.	sp|Q5XGI0|PRPS2_XENTR	.	0	0	0	1	0
c10136_g1_i1	gnl|GNOMON|5167386644.m	.	.	gi|307207208|gb|EFN84998.1|	.	.	.	1	0	0	1	0
c101412_g1_i1	gnl|GNOMON|3056636260.m	.	.	.	.	.	.	1	0	0	1	0
c101446_g1_i1	.	.	tr|A0A087ZNX0|A0A087ZNX0_APIME	gi|332028148|gb|EGI68199.1|	.	sp|O35509|RB11B_RAT	.	0	0	0	1	0
c101480_g1_i1	gnl|GNOMON|4539293460.m	.	tr|A0A087ZTZ4|A0A087ZTZ4_APIME	gi|1059211264|ref|XP_017752658.1|	.	sp|P56721|COLL_DROME	.	0	0	1	1	0
c101516_g1_i1	gnl|GNOMON|2290190532.m	.	.	.	.	.	.	1	1	0	1	0
c101547_g1_i1	.	.	.	.	.	sp|Q8TK90|Y3524_METAC	.	0	0	1	1	1
c101589_g1_i1	.	.	tr|V9ICX8|V9ICX8_APICE	gi|1058125861|gb|JAS66579.1|	.	sp|B0W9B4|PURA_CULQU	.	0	0	0	1	0
c101629_g1_i1	.	.	.	.	.	sp|P51755|NIFE_METBA	.	0	0	1	1	0
c101669_g1_i1	.	.	tr|A0A088AV96|A0A088AV96_APIME	gi|1058180146|gb|JAS93721.1|	.	sp|Q24498|RYR_DROME	.	0	0	0	1	0
c101684_g1_i1	gnl|GNOMON|2147729491.m	.	.	.	.	.	.	0	0	0	1	0
c101819_g1_i1	.	.	.	.	.	sp|Q8TPT5|RIBL_METAC	.	0	0	1	1	0
c101880_g1_i1	gnl|GNOMON|2147745843.m	.	.	gi|307185239|gb|EFN71366.1|	.	.	.	0	0	0	1	0
c10206_g1_i1	.	.	.	.	sp|Q8TMY6|TSR3_METAC	sp|Q8TMY6|TSR3_METAC	PF04034.11	0	0	1	1	1
c102128_g1_i1	gnl|GNOMON|2260833108.m	.	.	.	.	.	.	0	1	0	1	0
c102173_g1_i1	.	.	.	.	.	.	.	0	0	0	1	0
c102215_g1_i1	gnl|GNOMON|2161727554.m	.	.	.	.	.	.	0	0	0	1	0
c102217_g1_i1	gnl|GNOMON|3191897604.m	.	.	.	.	.	.	0	1	0	1	0
c102219_g1_i1	.	.	.	.	.	sp|Q8TS74|MTTC2_METAC	.	0	0	1	1	0
c102243_g1_i1	gnl|GNOMON|2433820228.m	.	.	.	.	.	.	1	1	0	1	0
c102281_g1_i1	gnl|GNOMON|2147581971.m	.	.	.	.	.	.	1	0	0	1	0
c102301_g1_i1	gnl|GNOMON|2938149172.m	.	tr|A0A087ZN71|A0A087ZN71_APIME	gi|1070592365|ref|XP_018393173.1|	.	.	.	0	1	0	1	0
c102303_g1_i1	.	.	.	.	.	sp|P59671|RL3_NEUCR	.	0	0	0	1	0
c102338_g1_i1	gnl|GNOMON|3527432676.m	.	tr|A0A087ZNW1|A0A087ZNW1_APIME	gi|1061096039|ref|XP_017893105.1|	.	.	.	0	1	0	1	0
c102382_g1_i1	gnl|GNOMON|4667219396.m	.	.	.	.	.	.	0	1	0	1	0
c102439_g1_i1	gnl|GNOMON|2147504323.m	.	.	.	.	.	.	0	1	0	1	0
c1025_g1_i1	gnl|GNOMON|4393542276.m	.	.	gi|322799127|gb|EFZ20574.1|	.	.	.	0	1	0	1	0
c1025_g1_i2	gnl|GNOMON|4393542260.m	.	.	gi|307187753|gb|EFN72725.1|	.	.	.	0	0	0	1	0
c102515_g1_i1	.	.	tr|A0A087ZMX6|A0A087ZMX6_APIME	gi|1058206543|gb|JAT06788.1|	.	sp|Q5RDE7|NFS1_PONAB	.	0	0	0	1	0
c102560_g1_i1	gnl|GNOMON|2203195428.m	.	.	.	.	.	.	1	1	0	1	0
c102571_g1_i1	gnl|GNOMON|2159942914.m	.	.	.	.	.	.	1	0	0	1	0
c102621_g1_i1	.	.	.	.	.	sp|Q8TNN7|Y2246_METAC	.	0	0	1	1	0
c10263_g1_i1	gnl|GNOMON|2828050436.m	.	.	.	.	.	PF03656.11	1	1	0	1	1
c102657_g1_i1	.	.	.	.	.	sp|Q8TTC6|Y511_METAC	.	0	0	1	1	0
c10268_g1_i1	gnl|GNOMON|4718599796.m	.	tr|A0A087ZS78|A0A087ZS78_APIME	gi|1059209160|ref|XP_017767174.1|	.	.	.	1	0	0	1	0
c10268_g1_i2	gnl|GNOMON|4718599796.m	.	.	gi|1061118149|ref|XP_017884999.1|	.	.	.	0	1	0	1	1
c10272_g1_i1	gnl|GNOMON|2289146916.m	.	.	.	.	.	.	0	1	0	1	1
c102725_g1_i1	gnl|GNOMON|2249314964.m	.	.	.	.	.	.	1	0	0	1	0
c102741_g1_i1	gnl|GNOMON|4090507060.m	.	.	.	.	.	.	1	1	0	1	0
c10275_g1_i1	gnl|GNOMON|2147926035.m	.	.	.	.	.	.	1	1	0	1	0
c102770_g1_i1	gnl|GNOMON|2149023827.m	.	.	.	.	.	.	0	0	0	1	0
c102801_g1_i1	gnl|GNOMON|2147494721.m	.	.	.	.	.	.	0	0	0	1	0
c103034_g1_i1	gnl|GNOMON|2149572643.m	.	.	gi|307190679|gb|EFN74624.1|	.	.	.	1	1	0	1	0
c103049_g1_i1	gnl|GNOMON|2692791524.m	.	.	.	.	.	.	0	1	0	1	0
c103099_g1_i1	gnl|GNOMON|2147926035.m	.	.	.	.	.	.	0	0	1	1	0
c103113_g1_i1	gnl|GNOMON|2255597268.m	.	tr|A0A088AFB3|A0A088AFB3_APIME	gi|1061130448|ref|XP_017889846.1|	.	.	.	0	1	0	1	0
c103267_g1_i1	.	.	tr|A0A087ZQI5|A0A087ZQI5_APIME	gi|1039025132|gb|ANM71527.1|	.	.	.	0	0	0	1	0
c103283_g1_i1	gnl|GNOMON|2382439444.m	.	.	.	.	.	.	0	0	0	1	0
c103312_g1_i1	gnl|GNOMON|2149982275.m	.	.	.	.	.	.	0	0	0	1	0
c103320_g1_i1	gnl|GNOMON|3212870644.m	.	tr|A0A088A181|A0A088A181_APIME	gi|1059231296|ref|XP_017760949.1|	.	.	.	0	1	0	1	0
c103323_g1_i1	gnl|GNOMON|2306963284.m	.	.	.	.	.	.	0	1	0	1	0
c103351_g1_i1	gnl|GNOMON|2379289620.m	.	tr|A0A088A0Q5|A0A088A0Q5_APIME	gi|322798724|gb|EFZ20322.1|	.	.	.	0	0	0	1	0
c103381_g1_i1	gnl|GNOMON|2461071172.m	.	.	.	.	.	.	0	1	0	1	0
c103416_g1_i1	.	.	.	.	.	sp|Q8TKL5|Y3388_METAC	.	0	0	1	1	0
c103431_g1_i1	gnl|GNOMON|2161039522.m	.	.	.	.	.	.	0	1	0	1	0
c103504_g1_i1	gnl|GNOMON|5141172884.m	.	.	.	.	.	.	0	0	0	1	0
c103529_g1_i1	.	.	.	gi|307184157|gb|EFN70688.1|	.	.	.	0	0	0	1	0
c103550_g1_i1	gnl|GNOMON|3599784548.m	.	.	.	.	.	.	1	1	0	1	0
c10356_g1_i1	.	.	.	.	.	.	PF02540.15	0	0	1	1	1
c10364_g1_i1	.	.	.	.	.	.	PF02596.13	0	0	1	1	1
c103642_g1_i1	gnl|GNOMON|2800792868.m	.	.	.	.	.	.	0	0	0	1	0
c103861_g1_i1	.	.	tr|V9IIN2|V9IIN2_APICE	gi|1058232896|gb|JAT19964.1|	.	.	.	0	0	0	1	0
c103886_g1_i1	gnl|GNOMON|2158911394.m	.	tr|A0A088A9N9|A0A088A9N9_APIME	gi|322801214|gb|EFZ21904.1|	.	.	.	0	1	0	1	0
c103929_g1_i1	gnl|GNOMON|4509934404.m	.	.	.	.	.	.	0	1	0	1	0
c10401_g1_i1	.	.	.	.	.	.	PF00297.20	0	0	1	1	0
c10408_g1_i1	.	.	.	.	.	.	PF09924.7	0	0	1	1	0
c104103_g1_i1	gnl|GNOMON|2203195396.m	.	.	.	.	.	.	1	0	0	1	0
c104127_g1_i1	gnl|GNOMON|4214239220.m	.	.	gi|332021232|gb|EGI61617.1|	.	.	.	0	1	0	1	0
c104230_g1_i1	.	.	.	.	.	sp|Q8TKM8|ILVD2_METAC	.	0	0	1	1	0
c104231_g1_i1	gnl|GNOMON|2160175970.m	.	tr|A0A088AQE5|A0A088AQE5_APIME	gi|1059870097|ref|XP_017789877.1|	.	sp|P25932|ESCA_DROME	.	1	1	0	1	0
c104415_g1_i1	gnl|GNOMON|4952429604.m	.	tr|A0A088AR97|A0A088AR97_APIME	gi|1061101524|ref|XP_017877563.1|	.	sp|P09083|GSBN_DROME	.	0	1	0	1	0
c104428_g1_i1	.	.	.	gi|1058252276|gb|JAT29623.1|	.	.	.	0	0	0	1	0
c10451_g1_i1	.	.	.	.	.	.	PF02475.14	0	0	1	1	1
c10452_g1_i1	gnl|GNOMON|2148793652.m	.	tr|A0A087ZTJ0|A0A087ZTJ0_APIME	gi|1059214174|ref|XP_017763865.1|	sp|P49867|FTZF1_BOMMO	sp|P49867|FTZF1_BOMMO	PF00105.16	1	1	0	1	1
c104539_g1_i1	gnl|GNOMON|2149195827.m	.	.	.	.	.	.	0	0	0	1	0
c104546_g1_i1	.	.	.	.	.	sp|Q8TRF7|HACB2_METAC	.	0	0	1	1	0
c104704_g1_i1	gnl|GNOMON|2149748771.m	.	.	.	.	.	.	0	1	0	1	0
c104721_g1_i1	.	.	tr|V9I968|V9I968_APICE	gi|1058159128|gb|JAS83212.1|	.	.	.	0	0	0	1	0
c104726_g1_i1	gnl|GNOMON|5073015652.m	.	tr|A0A088A8T8|A0A088A8T8_APIME	gi|1059211885|ref|XP_017753001.1|	.	.	.	0	0	0	1	0
c104743_g1_i1	gnl|GNOMON|3418382084.m	.	.	gi|1061111780|ref|XP_017881918.1|	.	.	.	0	0	0	1	0
c104776_g1_i1	gnl|GNOMON|2168628932.m	.	tr|A0A088A7Z0|A0A088A7Z0_APIME	gi|322789048|gb|EFZ14506.1|	.	.	.	0	1	0	1	0
c104799_g1_i1	gnl|GNOMON|2816521428.m	.	tr|A0A088AGH3|A0A088AGH3_APIME	gi|1069667602|ref|XP_018312028.1|	.	.	.	1	1	0	1	0
c104831_g1_i1	gnl|GNOMON|2428573620.m	.	tr|A0A088A5Z1|A0A088A5Z1_APIME	gi|1069708830|ref|XP_018312224.1|	.	.	.	1	0	0	1	0
c104832_g1_i1	gnl|GNOMON|4479525108.m	.	tr|A0A087ZRT0|A0A087ZRT0_APIME	gi|1059204709|ref|XP_017756891.1|	.	.	.	1	1	0	1	0
c104848_g1_i1	gnl|GNOMON|2149838899.m	.	.	.	.	.	.	0	0	1	1	0
c105042_g1_i1	gnl|GNOMON|2168628932.m	.	tr|A0A088A7Z0|A0A088A7Z0_APIME	gi|1059214563|ref|XP_017754017.1|	.	.	.	0	1	0	1	0
c10528_g1_i1	gnl|GNOMON|2517693044.m	.	.	.	.	.	PF07690.14	0	1	0	1	0
c105323_g1_i1	gnl|GNOMON|4896855540.m	.	.	.	.	.	.	1	1	0	1	0
c105378_g1_i1	gnl|GNOMON|2361480452.m	.	.	gi|1061110832|ref|XP_017881635.1|	.	.	.	1	0	0	1	0
c105414_g1_i1	.	.	.	gi|1058204392|gb|JAT05845.1|	.	.	.	0	0	0	1	0
c105475_g1_i1	gnl|GNOMON|2162308530.m	.	.	.	.	.	.	1	0	0	1	0
c10552_g1_i1	.	.	.	.	.	.	PF00004.27	0	0	1	1	1
c105548_g1_i1	gnl|GNOMON|2147729523.m	.	tr|A0A088ADI1|A0A088ADI1_APIME	gi|307196248|gb|EFN77894.1|	.	.	.	0	1	0	1	0
c105565_g1_i1	gnl|GNOMON|2147486193.m	.	.	gi|1070150159|ref|XP_018339413.1|	.	.	.	0	1	0	1	0
c105669_g1_i1	gnl|GNOMON|2162308530.m	.	.	.	.	.	.	1	0	0	1	0
c105917_g1_i1	gnl|GNOMON|3987748772.m	.	.	.	.	.	.	0	1	0	1	0
c105929_g1_i1	gnl|GNOMON|2147729491.m	.	.	.	.	.	.	0	1	0	1	0
c105989_g1_i1	gnl|GNOMON|3612365284.m	.	.	.	.	.	.	0	0	0	1	0
c10600_g1_i1	gnl|GNOMON|3612365284.m	.	.	.	.	.	PF03028.13	0	1	0	1	0
c106213_g1_i1	.	.	tr|A0A0B4J2L7|A0A0B4J2L7_APIME	gi|1058111863|gb|JAS59580.1|	.	sp|P48601|PRS4_DROME	.	0	0	0	1	0
c10637_g1_i1	gnl|GNOMON|2573262084.m	.	tr|V9I6S2|V9I6S2_APICE	gi|1061123897|ref|XP_017887272.1|	.	.	.	1	1	0	1	1
c10637_g1_i2	gnl|GNOMON|2573262052.m	.	tr|V9I6S2|V9I6S2_APICE	gi|1061123897|ref|XP_017887272.1|	.	.	.	1	1	0	1	1
c106378_g1_i1	.	.	.	gi|1058126391|gb|JAS66844.1|	.	.	.	0	0	0	1	0
c10640_g1_i1	.	.	.	.	.	.	PF13549.4	0	0	1	1	0
c106459_g1_i1	.	.	.	gi|1058090914|gb|JAS49116.1|	.	.	.	0	0	0	1	0
c10650_g1_i1	gnl|GNOMON|5167386644.m	.	.	.	.	.	.	1	0	0	1	0
c10652_g1_i1	gnl|GNOMON|3956292980.m	.	.	.	.	.	.	1	1	0	1	0
c10665_g1_i1	gnl|GNOMON|2356230004.m	.	.	.	.	.	.	1	1	0	1	0
c106704_g1_i1	gnl|GNOMON|4681900628.m	.	.	gi|1058025697|gb|JAS16510.1|	.	.	.	0	0	0	1	0
c106748_g1_i1	gnl|GNOMON|2147491425.m	.	.	gi|1058115107|gb|JAS61202.1|	.	.	.	0	1	0	1	0
c106763_g1_i1	.	.	.	.	.	sp|Q8THG2|RBL_METAC	.	0	0	1	1	0
c10684_g1_i1	gnl|GNOMON|4538246740.m	.	.	.	.	.	.	0	1	0	1	0
c106891_g1_i1	.	.	.	.	.	sp|Q2H4D0|SUB2_CHAGB	.	0	0	0	1	0
c106918_g1_i1	.	.	tr|V9IAL6|V9IAL6_APICE	gi|1058110235|gb|JAS58766.1|	.	sp|P52034|PFKA_DROME	.	0	0	0	1	0
c107023_g1_i1	.	.	tr|A0A087ZYE2|A0A087ZYE2_APIME	gi|1058151412|gb|JAS79354.1|	.	.	.	0	0	0	1	0
c107071_g1_i1	gnl|GNOMON|3973068308.m	.	tr|A0A087ZXF2|A0A087ZXF2_APIME	gi|307190380|gb|EFN74439.1|	.	.	.	1	0	0	1	0
c10733_g1_i1	gnl|GNOMON|3620753716.m	.	.	.	.	.	.	0	1	0	1	1
c10759_g1_i1	gnl|GNOMON|2364623716.m	.	.	.	.	.	.	0	1	1	1	0
c10774_g1_i1	gnl|GNOMON|2159108066.m	.	.	.	.	.	.	1	1	1	1	1
c108096_g1_i1	gnl|GNOMON|4931457492.m	.	tr|V9IM76|V9IM76_APICE	gi|1058006262|gb|JAS06815.1|	.	sp|P48159|RL23_DROME	.	1	1	1	1	1
c108110_g1_i1	gnl|GNOMON|4430244724.m	.	.	.	.	.	.	0	0	1	1	0
c108114_g1_i1	.	.	.	.	.	sp|Q8TUG6|Y101_METAC	.	0	0	1	1	1
c108132_g1_i1	gnl|GNOMON|2339461460.m	.	tr|A0A088ASZ6|A0A088ASZ6_APIME	gi|1068379754|ref|XP_018052814.1|	.	.	.	1	1	1	1	1
c108156_g1_i1	gnl|GNOMON|2933956836.m	.	.	.	.	.	.	0	1	0	1	0
c108170_g1_i1	gnl|GNOMON|2324782004.m	.	tr|A0A088AMR2|A0A088AMR2_APIME	gi|1070587743|ref|XP_018406335.1|	.	.	.	1	1	1	1	0
c108172_g1_i1	.	.	.	.	.	sp|Q8TTI0|Y453_METAC	.	0	0	1	1	0
c108178_g1_i1	.	.	.	.	.	sp|Q8TIU3|SYS_METAC	.	0	0	1	1	1
c108214_g1_i1	gnl|GNOMON|3952097364.m	.	.	.	.	.	.	1	1	1	1	0
c108236_g1_i1	.	.	.	.	.	sp|Q8TQL5|IF2P_METAC	.	0	0	1	1	1
c108248_g1_i1	gnl|GNOMON|4271911364.m	.	.	.	.	.	.	0	1	0	1	0
c108295_g1_i1	.	.	.	.	.	sp|P80523|PORC_METBF	.	0	0	1	1	1
c108312_g1_i1	gnl|GNOMON|3797957076.m	.	.	.	.	.	.	1	1	1	1	1
c108323_g1_i1	gnl|GNOMON|4609547892.m	.	.	.	.	.	.	0	1	0	1	0
c108341_g1_i1	gnl|GNOMON|4407174548.m	.	.	.	.	.	.	1	1	1	1	0
c108369_g1_i1	.	.	.	gi|194118393|gb|EDW40436.1|	.	sp|O43109|HSP90_PODAS	.	0	0	0	1	0
c10837_g1_i1	gnl|GNOMON|2162079394.m	.	.	.	.	.	.	1	0	0	1	0
c108376_g1_i1	.	.	.	.	.	sp|Q8TL44|TRPB2_METAC	.	0	0	1	1	1
c108386_g1_i1	gnl|GNOMON|2147504323.m	.	.	.	.	.	.	0	0	1	1	0
c10839_g1_i1	gnl|GNOMON|2161018594.m	.	.	.	.	.	.	1	1	0	1	1
c108485_g1_i1	gnl|GNOMON|2161944402.m	.	.	gi|1059865231|ref|XP_017799451.1|	.	.	.	0	0	1	1	1
c108495_g1_i1	.	.	.	.	.	sp|Q8TJT7|IF2G_METAC	.	0	0	1	1	1
c108568_g1_i1	.	.	.	.	.	sp|P58936|TRKA2_METMA	.	0	0	1	1	1
c108590_g1_i1	.	.	.	.	.	sp|Q48927|MTAA_METBA	.	0	0	1	1	1
c108597_g1_i1	gnl|GNOMON|2147926035.m	.	.	.	.	.	.	0	1	0	1	0
c108634_g1_i1	gnl|GNOMON|2514553140.m	.	.	.	.	.	.	0	1	0	1	0
c108647_g1_i1	.	.	.	.	.	sp|Q8TIP4|Y4098_METAC	.	0	0	1	1	0
c108649_g1_i1	gnl|GNOMON|2297531428.m	.	.	.	.	.	.	1	1	0	1	0
c108658_g1_i1	.	.	.	.	.	sp|Q8TSA6|PYRC_METAC	.	0	0	1	1	1
c108671_g1_i1	gnl|GNOMON|4151332452.m	.	.	.	.	.	.	0	0	1	1	0
c108681_g1_i1	gnl|GNOMON|4758443332.m	.	.	gi|71840902|gb|AAZ42765.1|	.	.	.	1	1	1	1	0
c108694_g1_i1	gnl|GNOMON|2151043171.m	.	.	.	.	.	.	0	1	0	1	0
c108720_g1_i1	gnl|GNOMON|2440108852.m	.	.	.	.	.	.	0	1	0	1	0
c108723_g1_i1	gnl|GNOMON|2147484545.m	.	tr|A0A088AV94|A0A088AV94_APIME	gi|1061100096|ref|XP_017876807.1|	.	.	.	1	1	0	1	0
c108784_g1_i1	gnl|GNOMON|4556071508.m	.	.	gi|27923971|sp|P09083.2|GSBN_DROME	.	sp|P09083|GSBN_DROME	.	0	1	1	1	0
c10880_g1_i1	gnl|GNOMON|2223105172.m	.	tr|A0A088AI47|A0A088AI47_APIME	gi|1059214498|ref|XP_017764042.1|	.	.	PF12774.5	0	1	0	1	0
c108859_g1_i1	.	.	.	gi|1058086300|gb|JAS46810.1|	.	.	.	0	0	0	1	0
c108890_g1_i1	gnl|GNOMON|4539293396.m	.	.	gi|1059205716|ref|XP_017762250.1|	.	.	.	0	1	0	1	0
c108893_g1_i1	.	.	.	.	.	sp|Q8TK71|RADA_METAC	.	0	0	1	1	1
c108918_g1_i1	gnl|GNOMON|3864019300.m	.	.	.	.	.	.	0	1	0	1	1
c108995_g1_i1	gnl|GNOMON|2166653570.m	.	.	gi|1059209667|ref|XP_017767451.1|	.	sp|Q8BZ97|PRDM8_MOUSE	.	0	0	1	1	0
c108997_g1_i1	gnl|GNOMON|2147484721.m	.	.	.	.	.	.	0	0	0	1	0
c109010_g1_i1	gnl|GNOMON|2147510161.m	.	.	.	.	.	.	1	1	0	1	0
c109011_g1_i1	.	.	tr|A0A088A379|A0A088A379_APIME	gi|1058103203|gb|JAS55251.1|	.	sp|P22769|PSA71_DROME	.	0	0	0	1	0
c109050_g1_i1	gnl|GNOMON|2486238740.m	.	.	.	.	.	.	1	1	0	1	0
c109098_g1_i1	gnl|GNOMON|4826601588.m	.	.	.	.	.	.	1	1	0	1	0
c109103_g1_i1	gnl|GNOMON|2433820228.m	.	.	.	.	.	.	1	1	0	1	0
c109107_g1_i1	gnl|GNOMON|2147485825.m	.	.	.	.	.	.	0	1	0	1	0
c109160_g1_i1	gnl|GNOMON|2168628932.m	.	tr|A0A088A7Z0|A0A088A7Z0_APIME	gi|1061098150|ref|XP_017875765.1|	.	.	.	0	1	0	1	0
c109187_g1_i1	gnl|GNOMON|2354143604.m	.	.	gi|307211736|gb|EFN87731.1|	.	.	.	1	1	0	1	0
c109198_g1_i1	gnl|GNOMON|2147520707.m	.	.	.	.	.	.	0	0	0	1	0
c109274_g1_i1	gnl|GNOMON|2473658772.m	.	.	.	.	.	.	1	1	1	1	0
c10930_g1_i1	.	.	.	.	sp|Q8TS91|HIS5_METAC	sp|Q8TS91|HIS5_METAC	.	0	0	1	1	1
c109312_g1_i1	gnl|GNOMON|2161714594.m	.	tr|A0A087ZNU8|A0A087ZNU8_APIME	gi|1059865510|ref|XP_017799605.1|	.	.	.	1	1	0	1	1
c10936_g1_i1	.	.	.	.	sp|Q8TR06|AROK_METAC	sp|Q8TR06|AROK_METAC	.	0	0	1	1	1
c109368_g1_i1	.	.	tr|T0L7I4|T0L7I4_9MICR	.	.	.	.	0	0	1	1	0
c109370_g1_i1	.	.	.	.	.	sp|P38674|ILV5_NEUCR	.	0	0	0	1	0
c109541_g1_i1	gnl|GNOMON|2152312867.m	.	.	.	.	.	.	0	1	0	1	0
c109543_g1_i1	.	.	.	.	.	sp|Q8TUQ4|CHED1_METAC	.	0	0	1	1	1
c109581_g1_i1	gnl|GNOMON|2147505265.m	.	.	.	.	.	.	0	0	0	1	0
c109612_g1_i1	gnl|GNOMON|2147510161.m	.	.	.	.	.	.	1	1	0	1	0
c10964_g1_i1	.	.	.	.	sp|Q8TUG3|SURE_METAC	sp|Q8TUG3|SURE_METAC	PF01975.15	0	0	1	1	1
c109673_g1_i1	gnl|GNOMON|3713026820.m	.	tr|A0A087ZQK3|A0A087ZQK3_APIME	gi|1070176566|ref|XP_018347728.1|	.	.	.	0	1	0	1	0
c109710_g1_i1	.	.	tr|T0L6R4|T0L6R4_9MICR	.	.	.	.	0	0	0	1	0
c109729_g1_i1	.	.	.	.	.	sp|Q7RXY1|RL32_NEUCR	.	0	0	0	1	0
c109767_g1_i1	.	.	tr|A0A087ZP04|A0A087ZP04_APIME	gi|1058215612|gb|JAT11322.1|	.	.	.	0	0	0	1	0
c109779_g1_i1	gnl|GNOMON|2147581971.m	.	.	.	.	.	.	1	0	0	1	0
c109795_g1_i1	gnl|GNOMON|2147500753.m	.	.	.	.	.	.	0	0	0	1	0
c109800_g1_i1	gnl|GNOMON|2918223076.m	.	tr|A0A087ZUW1|A0A087ZUW1_APIME	gi|1069692883|ref|XP_018306224.1|	.	.	.	1	0	0	1	0
c109863_g1_i1	gnl|GNOMON|4281346948.m	.	tr|A0A087ZVK4|A0A087ZVK4_APIME	gi|1061115179|ref|XP_017883771.1|	.	.	.	0	1	0	1	0
c109889_g1_i1	gnl|GNOMON|2147502545.m	.	.	.	.	.	.	1	0	0	1	0
c109897_g1_i1	.	.	.	.	.	sp|Q8TLI4|SYV_METAC	.	0	0	1	1	1
c109946_g1_i1	gnl|GNOMON|2206342692.m	.	.	.	.	.	.	1	1	0	1	0
c109982_g1_i1	.	.	.	.	.	sp|Q8TJS1|NTPA_METAC	.	0	0	1	1	0
c109983_g1_i1	.	.	.	.	.	sp|Q8TQ61|Y1691_METAC	.	0	0	1	1	1
c110050_g1_i1	gnl|GNOMON|2615205156.m	.	.	.	.	.	.	0	1	0	1	0
c110094_g1_i1	.	.	.	.	.	sp|P0CW16|TRKA1_METMZ	.	0	0	1	1	1
c1101_g1_i1	.	.	.	.	.	.	PF01545.19	0	0	1	1	1
c110100_g1_i1	gnl|GNOMON|2461071204.m	.	.	.	.	.	.	0	0	0	1	0
c110154_g1_i1	gnl|GNOMON|4493156324.m	.	.	.	.	.	.	1	1	0	1	0
c110170_g1_i1	gnl|GNOMON|2149195795.m	.	.	.	.	.	.	0	0	0	1	0
c110194_g1_i1	.	.	.	.	.	sp|P38720|6PGD1_YEAST	.	0	0	0	1	0
c110225_g1_i1	.	.	.	.	.	sp|Q8TPF7|SYFB_METAC	.	0	0	1	1	1
c110245_g1_i1	.	.	tr|V9IGX0|V9IGX0_APICE	gi|1041533815|ref|XP_017305324.1|	.	sp|P67777|PP2AA_RABIT	.	0	0	0	1	0
c110297_g1_i1	.	.	tr|V9ILC4|V9ILC4_APICE	gi|1058259130|gb|JAT33050.1|	.	sp|O35344|IMA4_MOUSE	.	0	0	0	1	0
c110306_g1_i1	.	.	.	.	.	.	.	0	0	1	1	0
c110322_g1_i1	gnl|GNOMON|2517693044.m	.	.	.	.	.	.	1	1	0	1	0
c110350_g1_i1	.	.	.	.	.	sp|Q9UUN6|GLNA_FUSSH	.	0	0	0	1	0
c110394_g1_i1	gnl|GNOMON|2150428707.m	.	.	.	.	.	.	0	0	0	1	0
c110445_g1_i1	gnl|GNOMON|2147492097.m	.	.	.	.	.	.	0	0	0	1	0
c110453_g1_i1	gnl|GNOMON|2164028194.m	.	.	.	.	.	.	0	1	0	1	0
c110460_g1_i1	gnl|GNOMON|3598733316.m	.	tr|F1CZQ0|F1CZQ0_BOMTE	gi|307178555|gb|EFN67244.1|	.	sp|P18864|HXB7_RAT	.	1	1	0	1	1
c110481_g1_i1	gnl|GNOMON|5181018724.m	.	.	.	.	.	.	0	0	0	1	0
c110528_g1_i1	gnl|GNOMON|4104140420.m	.	tr|A0A088APY9|A0A088APY9_APIME	gi|1059866912|ref|XP_017788116.1|	.	.	.	0	1	0	1	0
c11053_g1_i1	gnl|GNOMON|2470518980.m	.	.	.	.	.	.	1	1	0	1	0
c11054_g1_i1	gnl|GNOMON|2149216323.m	.	.	.	.	.	.	0	1	0	1	0
c110571_g1_i1	gnl|GNOMON|2289147172.m	.	.	.	.	.	.	0	0	0	1	0
c110652_g1_i1	gnl|GNOMON|5109715476.m	.	.	.	.	.	.	1	0	0	1	0
c11066_g1_i1	.	.	.	.	.	.	PF00291.23	0	0	1	1	1
c110673_g1_i1	gnl|GNOMON|2774580980.m	.	tr|A0A088ACS1|A0A088ACS1_APIME	gi|1059210520|ref|XP_017752252.1|	.	.	.	0	1	0	1	1
c110685_g1_i1	gnl|GNOMON|4726987140.m	.	tr|A0A087ZV55|A0A087ZV55_APIME	gi|307213317|gb|EFN88769.1|	.	.	.	0	1	0	1	0
c110724_g1_i1	gnl|GNOMON|2161542498.m	.	tr|A0A087ZVI1|A0A087ZVI1_APIME	gi|322782976|gb|EFZ10694.1|	.	sp|Q9VRV7|SF3B6_DROME	.	1	1	1	1	0
c110774_g1_i1	gnl|GNOMON|2149740611.m	.	.	.	.	.	.	0	1	0	1	0
c110791_g1_i1	.	.	.	.	.	sp|Q8TSP6|SYC_METAC	.	0	0	1	1	1
c110815_g1_i1	.	.	.	.	.	sp|Q8TKW5|PYRG_METAC	.	0	0	1	1	1
c110817_g1_i1	.	.	.	.	.	sp|Q8TTA9|MTTB1_METAC	.	0	0	1	1	1
c110852_g1_i1	gnl|GNOMON|2720051300.m	.	tr|A0A088ATP8|A0A088ATP8_APIME	gi|1041542842|ref|XP_017300740.1|	.	sp|Q9H853|TBA4B_HUMAN	.	0	1	0	1	0
c110856_g1_i1	.	.	.	.	.	sp|Q8TIU3|SYS_METAC	.	0	0	1	1	0
c110867_g1_i1	gnl|GNOMON|5171581060.m	.	.	.	.	.	.	1	1	0	1	0
c110931_g1_i1	gnl|GNOMON|3620753716.m	.	tr|A0A088AEF7|A0A088AEF7_APIME	gi|307188497|gb|EFN73234.1|	.	.	.	0	1	0	1	0
c110965_g1_i1	.	.	.	.	.	sp|Q8TK89|TIAS_METAC	.	0	0	1	1	0
c110971_g1_i1	gnl|GNOMON|2159505138.m	.	.	.	.	.	.	0	1	0	1	0
c110993_g1_i1	gnl|GNOMON|2151297043.m	.	.	.	.	.	.	0	0	1	1	0
c111032_g1_i1	.	.	.	gi|1058112093|gb|JAS59695.1|	.	.	.	0	0	0	1	0
c111103_g1_i1	.	.	.	.	.	sp|Q8TP90|RS17L_METAC	.	0	0	1	1	1
c111126_g1_i1	.	.	.	.	.	sp|Q8TR14|DPHB_METAC	.	0	0	1	1	1
c111156_g1_i1	.	.	.	.	.	sp|Q8TNH5|ADEC_METAC	.	0	0	1	1	1
c111163_g1_i1	gnl|GNOMON|2180139860.m	.	.	.	.	.	.	1	0	0	1	0
c111257_g1_i1	.	.	.	.	.	sp|Q8TKM8|ILVD2_METAC	.	0	0	1	1	0
c111309_g1_i1	gnl|GNOMON|2151534611.m	.	.	.	.	.	.	0	0	1	1	0
c111318_g1_i1	.	.	.	.	.	sp|Q8TPF4|RNH2_METAC	.	0	0	1	1	1
c111417_g1_i1	.	.	.	.	.	sp|Q8THH5|HTPX1_METAC	.	0	0	1	1	1
c111472_g1_i1	gnl|GNOMON|3748674980.m	.	.	gi|332016960|gb|EGI57769.1|	.	.	.	0	1	0	1	0
c111508_g1_i1	gnl|GNOMON|4683996068.m	.	tr|A0A088AA15|A0A088AA15_APIME	gi|307211473|gb|EFN87579.1|	.	.	.	0	1	0	1	0
c111536_g1_i1	gnl|GNOMON|5136978724.m	.	tr|A0A088AGF7|A0A088AGF7_APIME	gi|1061134796|ref|XP_017891457.1|	.	.	.	0	0	0	1	0
c111559_g1_i1	gnl|GNOMON|2465270372.m	.	.	.	.	.	.	0	1	0	1	0
c111581_g1_i1	gnl|GNOMON|2225207108.m	.	.	.	.	.	.	0	1	0	1	0
c111602_g1_i1	.	.	.	.	.	sp|Q8TQZ3|LEUC_METAC	.	0	0	1	1	1
c111608_g1_i1	.	.	.	.	.	sp|P51755|NIFE_METBA	.	0	0	1	1	0
c111617_g1_i1	.	.	.	.	.	sp|P54799|NIFH1_METBA	.	0	0	1	1	0
c11167_g1_i1	gnl|GNOMON|3239082468.m	.	.	.	.	.	.	0	1	0	1	0
c11167_g1_i2	gnl|GNOMON|3239082324.m	.	.	.	.	.	.	0	0	0	1	0
c111738_g1_i1	gnl|GNOMON|2346797780.m	.	tr|A0A087ZSG5|A0A087ZSG5_APIME	gi|1059233146|ref|XP_017761644.1|	.	.	.	0	1	0	1	0
c111739_g1_i1	gnl|GNOMON|2148290611.m	.	.	.	.	.	.	0	1	0	1	0
c111761_g1_i1	gnl|GNOMON|2290190532.m	.	.	.	.	.	.	1	1	1	1	0
c111775_g1_i1	.	.	.	.	.	sp|P0CW17|TRKA1_METMA	.	0	0	1	1	0
c111819_g1_i1	gnl|GNOMON|2147487859.m	.	.	gi|307179869|gb|EFN68026.1|	.	.	.	0	0	0	1	0
c111838_g1_i1	gnl|GNOMON|4347406148.m	.	.	.	.	.	.	0	1	0	1	0
c111872_g1_i1	.	.	tr|V9IK10|V9IK10_APICE	gi|1058094164|gb|JAS50741.1|	.	sp|Q5ZM98|GRP75_CHICK	.	0	0	0	1	0
c111969_g1_i1	.	.	.	.	.	sp|Q8TR74|Y1308_METAC	.	0	0	1	1	1
c112005_g1_i1	.	.	.	.	.	sp|Q8TM54|NIKR2_METAC	.	0	0	1	1	0
c112052_g1_i1	gnl|GNOMON|2147500609.m	.	.	.	.	.	.	1	0	0	1	0
c11210_g1_i1	gnl|GNOMON|4313852020.m	.	tr|A0A088AND7|A0A088AND7_APIME	gi|1061111232|ref|XP_017881770.1|	.	.	PF10613.7	0	1	0	1	0
c112117_g1_i1	.	.	.	.	.	sp|P54806|GLNB4_METBA	.	0	0	1	1	0
c112148_g1_i1	gnl|GNOMON|4916779284.m	.	.	.	.	.	.	0	0	0	1	0
c112163_g1_i1	gnl|GNOMON|2147510161.m	.	.	.	.	.	.	1	1	0	1	0
c11218_g1_i1	gnl|GNOMON|2159243106.m	.	.	gi|307213125|gb|EFN88647.1|	.	.	.	0	1	0	1	1
c11223_g1_i1	gnl|GNOMON|4186974676.m	.	.	.	.	.	PF00089.24	0	1	0	1	0
c112301_g1_i1	gnl|GNOMON|4658830756.m	.	.	.	.	.	.	0	1	1	1	0
c112312_g1_i1	gnl|GNOMON|2361480452.m	.	.	gi|1058162150|gb|JAS84723.1|	.	.	.	0	1	0	1	0
c112319_g1_i1	gnl|GNOMON|2249314932.m	.	.	.	.	.	.	1	0	0	1	0
c11234_g1_i1	.	.	.	.	.	.	PF12849.5	0	0	1	1	1
c112371_g1_i1	gnl|GNOMON|2162308530.m	.	.	.	.	.	.	0	0	0	1	0
c11240_g1_i2	gnl|GNOMON|2185388484.m	.	.	gi|1059859300|ref|XP_017787602.1|	.	.	PF13336.4	0	1	0	1	0
c11242_g1_i1	.	.	.	.	.	.	PF09924.7	0	0	1	1	0
c11245_g1_i1	gnl|GNOMON|2185389332.m	.	.	gi|1061130159|ref|XP_017889738.1|	.	.	.	1	1	0	1	1
c112451_g1_i1	gnl|GNOMON|3322956932.m	.	tr|A0A087ZWN1|A0A087ZWN1_APIME	gi|1061129362|ref|XP_017889432.1|	.	.	.	0	1	0	1	0
c112476_g1_i1	.	.	.	.	.	sp|Q8TT90|RIFK_METAC	.	0	0	1	1	1
c112493_g1_i1	.	.	.	.	.	sp|Q8TUQ0|CHEB2_METAC	.	0	0	1	1	0
c112511_g1_i1	gnl|GNOMON|2147504323.m	.	.	gi|1070165943|ref|XP_018361424.1|	.	.	.	0	1	0	1	0
c112572_g1_i1	.	.	tr|A0A088AAV5|A0A088AAV5_APIME	gi|1058205771|gb|JAT06407.1|	.	.	.	0	0	0	1	0
c112606_g1_i1	.	.	tr|V9IEV1|V9IEV1_APICE	gi|1058020682|gb|JAS14003.1|	.	sp|Q0ZB77|EIF3D_BOMMO	.	0	0	0	1	0
c112633_g1_i1	.	.	tr|T0LBB3|T0LBB3_9MICR	.	.	.	.	0	0	0	1	0
c11277_g1_i1	gnl|GNOMON|3255855428.m	.	.	gi|307211910|gb|EFN87837.1|	.	.	PF00225.21	0	1	0	1	0
c112892_g1_i1	gnl|GNOMON|2196917412.m	.	tr|A0A088AJU9|A0A088AJU9_APIME	gi|1059858966|ref|XP_017797987.1|	.	.	.	1	1	0	1	0
c113004_g1_i1	.	.	.	gi|1058198198|gb|JAT02748.1|	.	.	.	0	0	0	1	0
c113013_g1_i1	gnl|GNOMON|2149847107.m	.	.	.	.	.	.	0	1	0	1	0
c113040_g1_i1	gnl|GNOMON|4896855540.m	.	tr|A0A087ZQF0|A0A087ZQF0_APIME	gi|1059219685|ref|XP_017756745.1|	.	.	.	1	1	0	1	0
c113054_g1_i1	gnl|GNOMON|2148167699.m	.	.	.	.	.	.	1	1	0	1	0
c11306_g1_i1	gnl|GNOMON|2408655572.m	.	.	.	.	.	.	0	0	0	1	0
c11310_g1_i1	gnl|GNOMON|2949683140.m	.	.	.	.	.	.	0	1	0	1	0
c113111_g1_i1	gnl|GNOMON|2166540196.m	.	.	.	.	.	.	1	1	0	1	0
c113112_g1_i1	gnl|GNOMON|2147508323.m	.	.	.	.	.	.	0	0	0	1	0
c113142_g1_i1	gnl|GNOMON|3731893492.m	.	tr|A0A088AEZ4|A0A088AEZ4_APIME	gi|307198156|gb|EFN79177.1|	.	sp|P24635|TBA_OCTVU	.	0	1	0	1	0
c113216_g1_i1	gnl|GNOMON|4071633860.m	.	.	.	.	.	.	1	0	0	1	0
c113449_g1_i1	.	.	tr|V9IIE5|V9IIE5_APICE	gi|1059206350|ref|XP_017765633.1|	.	.	.	0	0	0	1	0
c11350_g1_i1	gnl|GNOMON|4831843444.m	.	.	.	.	.	PF00067.20	1	1	0	1	0
c113517_g1_i1	.	.	.	gi|1058101061|gb|JAS54180.1|	.	.	.	0	0	0	1	0
c113546_g1_i1	.	.	tr|V9IC36|V9IC36_APICE	gi|1058264181|gb|JAT35182.1|	.	.	.	0	0	0	1	0
c113567_g1_i1	.	.	.	.	.	sp|Q8TR85|Y1296_METAC	.	0	0	1	1	1
c113590_g1_i1	gnl|GNOMON|2147504323.m	.	.	gi|307192830|gb|EFN75890.1|	.	.	.	0	0	0	1	0
c113702_g1_i1	gnl|GNOMON|2150248739.m	.	.	gi|332021844|gb|EGI62182.1|	.	.	.	1	1	0	1	0
c113758_g1_i1	.	.	tr|A0A087ZZN8|A0A087ZZN8_APIME	gi|1058229456|gb|JAT18244.1|	.	sp|Q95083|PSA5_DROME	.	0	0	0	1	0
c11384_g1_i1	gnl|GNOMON|4094703572.m	.	.	.	.	.	.	0	1	0	1	0
c113877_g1_i1	gnl|GNOMON|3504363716.m	.	.	.	.	.	.	0	1	0	1	0
c113937_g1_i1	gnl|GNOMON|2303822836.m	.	.	gi|307199202|gb|EFN79889.1|	.	.	.	0	1	0	1	0
c114077_g1_i1	gnl|GNOMON|2615205156.m	.	.	.	.	.	.	0	1	0	1	0
c11412_g2_i1	.	.	.	.	.	.	PF13561.4	0	0	1	1	0
c114163_g1_i1	.	.	.	gi|1058232418|gb|JAT19725.1|	.	.	.	0	0	0	1	0
c11432_g1_i1	gnl|GNOMON|2160602338.m	.	.	.	.	.	.	0	0	0	1	0
c114335_g1_i1	.	.	tr|V9I733|V9I733_APICE	gi|1058123295|gb|JAS65296.1|	.	sp|P13607|ATNA_DROME	.	0	0	0	1	0
c11443_g1_i1	gnl|GNOMON|2309058276.m	.	.	.	.	.	.	0	0	0	1	0
c11443_g1_i2	gnl|GNOMON|2309058276.m	.	.	.	.	.	.	0	0	0	1	0
c114448_g1_i1	.	.	.	.	.	.	.	0	0	0	1	0
c11448_g1_i1	gnl|GNOMON|2151927827.m	.	.	.	.	.	.	0	0	0	1	0
c114632_g1_i1	.	.	.	.	.	sp|P41692|RS26_NEOVI	.	0	0	0	1	0
c11474_g1_i1	gnl|GNOMON|4812971204.m	.	.	gi|167874602|gb|EDS37985.1|	sp|Q0P4W9|FEZF1_XENTR	sp|Q25C93|FEZF1_DANRE	.	0	1	0	1	0
c114740_g1_i1	gnl|GNOMON|2148204563.m	.	.	.	.	.	.	1	0	0	1	0
c114743_g1_i1	gnl|GNOMON|4124055444.m	.	tr|A0A087ZWF0|A0A087ZWF0_APIME	gi|1061124336|ref|XP_017887444.1|	.	sp|Q86GC9|ACES_CULTO	.	0	1	0	1	0
c11475_g1_i1	gnl|GNOMON|2162079394.m	.	.	.	.	.	.	1	0	0	1	0
c114753_g1_i1	gnl|GNOMON|5018489908.m	.	tr|A0A088AJ54|A0A088AJ54_APIME	gi|1061106749|ref|XP_017879684.1|	.	.	.	0	0	0	1	0
c1149_g1_i1	.	.	.	.	.	.	PF00573.20	0	0	1	1	0
c114953_g1_i1	.	.	.	.	.	sp|Q7SFY2|MCR1_NEUCR	.	0	0	0	1	0
c114969_g1_i1	gnl|GNOMON|2612058308.m	.	tr|A0A087ZU60|A0A087ZU60_APIME	gi|1059880825|ref|XP_017795795.1|	.	sp|Q8WXX0|DYH7_HUMAN	.	1	0	0	1	0
c114990_g1_i1	gnl|GNOMON|2361480452.m	.	.	gi|307174812|gb|EFN65120.1|	.	.	.	1	0	0	1	0
c115181_g1_i1	gnl|GNOMON|2147495073.m	.	tr|A0A088A5Q6|A0A088A5Q6_APIME	gi|332028418|gb|EGI68462.1|	.	.	.	0	1	0	1	0
c115318_g1_i1	gnl|GNOMON|2147532947.m	.	.	.	.	.	.	0	0	1	1	0
c115367_g1_i1	.	.	.	gi|1058130889|gb|JAS69093.1|	.	sp|Q9QUM9|PSA6_MOUSE	.	0	0	0	1	0
c115450_g1_i1	gnl|GNOMON|2147485937.m	.	tr|A0A088AJV1|A0A088AJV1_APIME	gi|1061135421|ref|XP_017891655.1|	.	.	.	0	0	0	1	0
c11547_g1_i1	gnl|GNOMON|2578510996.m	.	.	.	.	.	.	1	1	0	1	1
c115576_g1_i1	gnl|GNOMON|2147485729.m	.	.	.	.	.	.	0	0	0	1	0
c115590_g1_i1	.	.	.	.	.	sp|O14408|KCC1_METAN	.	0	0	0	1	0
c11561_g1_i1	gnl|GNOMON|2312208452.m	.	tr|A0A087ZS42|A0A087ZS42_APIME	gi|1068396926|ref|XP_018046867.1|	.	.	.	0	1	0	1	0
c115660_g1_i1	.	.	tr|A0A088A1Z9|A0A088A1Z9_APIME	gi|1058152412|gb|JAS79854.1|	.	.	.	0	0	0	1	0
c115735_g1_i1	gnl|GNOMON|2147491425.m	.	.	.	.	.	.	0	1	0	1	0
c115749_g1_i1	gnl|GNOMON|2147495121.m	.	.	.	.	.	.	0	1	0	1	0
c115781_g1_i1	.	.	tr|A0A088A957|A0A088A957_APIME	gi|1058212686|gb|JAT09859.1|	.	sp|Q5R8D7|PRS7_PONAB	.	0	0	0	1	0
c115869_g1_i1	gnl|GNOMON|2150150163.m	.	.	.	.	.	.	0	0	0	1	0
c115972_g1_i1	.	.	.	.	.	sp|P31540|HSP98_NEUCR	.	0	0	0	1	0
c1160_g1_i1	.	.	.	.	.	.	PF00005.25	0	0	1	1	0
c11604_g1_i1	.	.	tr|V9IE99|V9IE99_APICE	gi|1058085784|gb|JAS46552.1|	.	.	.	0	0	0	1	0
c116137_g1_i1	gnl|GNOMON|2147486193.m	.	.	.	.	.	.	1	0	0	1	0
c116154_g1_i1	.	.	.	.	.	sp|Q8THF6|MSMS_METAC	.	0	0	1	1	0
c11616_g1_i1	gnl|GNOMON|2147491345.m	.	.	.	.	.	.	1	0	0	1	0
c11629_g1_i1	gnl|GNOMON|2884668676.m	.	tr|A0A087ZT03|A0A087ZT03_APIME	gi|1059879985|ref|XP_017795338.1|	.	.	.	1	0	0	1	0
c116305_g1_i1	gnl|GNOMON|2148859923.m	.	.	.	.	.	.	0	0	1	1	0
c116562_g1_i1	gnl|GNOMON|2223105172.m	.	.	.	.	.	.	0	0	0	1	0
c116596_g1_i1	gnl|GNOMON|3228598804.m	.	.	.	.	.	.	1	1	0	1	0
c11664_g1_i1	gnl|GNOMON|4586480916.m	.	.	.	.	.	.	0	1	0	1	1
c116736_g1_i1	gnl|GNOMON|2163131618.m	.	.	.	.	.	.	0	0	0	1	0
c1168_g1_i1	.	.	tr|H9K244|H9K244_APIME	gi|1041551695|ref|XP_017303686.1|	sp|P06352|H3_STRPU	.	.	0	0	0	1	0
c116891_g1_i1	gnl|GNOMON|2162120322.m	.	.	.	.	.	.	0	0	0	1	0
c116933_g1_i1	.	.	.	gi|1058168108|gb|JAS87702.1|	.	.	.	0	0	0	1	0
c116973_g1_i1	gnl|GNOMON|2864750212.m	.	.	.	.	.	.	0	1	0	1	0
c11702_g1_i1	gnl|GNOMON|4893710436.m	.	.	.	.	.	.	1	1	0	1	1
c11716_g1_i1	.	.	.	.	.	.	PF00125.22	0	0	1	1	0
c117254_g1_i1	gnl|GNOMON|2353096788.m	.	.	gi|307191760|gb|EFN75202.1|	.	.	.	0	0	0	1	0
c117329_g1_i1	gnl|GNOMON|2470520452.m	.	.	gi|1068418971|ref|XP_018054678.1|	.	.	.	0	0	0	1	0
c11761_g1_i1	.	.	.	gi|1049179179|gb|ANX99934.1|	sp|Q96X45|EF2_NEUCR	.	.	0	0	0	1	0
c117623_g1_i1	.	.	.	.	.	sp|O59936|RS12_BLUGH	.	0	0	0	1	0
c117633_g1_i1	gnl|GNOMON|3735045476.m	.	.	.	.	.	.	1	0	0	1	0
c11768_g1_i1	gnl|GNOMON|2223105172.m	.	.	.	.	.	.	0	1	0	1	0
c117779_g1_i1	.	.	tr|T0L6T1|T0L6T1_9MICR	.	.	.	.	0	0	1	1	0
c11778_g1_i1	gnl|GNOMON|2679161140.m	.	.	.	.	.	.	1	1	0	1	1
c117806_g1_i1	.	.	.	.	.	sp|Q46FV4|MER_METBF	.	0	0	0	1	0
c117953_g1_i1	.	.	.	.	.	sp|Q9HGV0|RLA1_ASPFU	.	0	0	0	1	0
c11801_g1_i1	.	.	.	gi|1058104533|gb|JAS55916.1|	.	.	.	0	0	0	1	0
c11802_g1_i1	gnl|GNOMON|4151332452.m	.	.	.	.	.	.	0	0	1	1	1
c11807_g1_i1	gnl|GNOMON|3631239892.m	.	.	gi|322797983|gb|EFZ19827.1|	.	.	.	0	1	0	1	0
c11822_g1_i1	gnl|GNOMON|4288687460.m	.	tr|A0A088A810|A0A088A810_APIME	gi|1059214667|ref|XP_017754075.1|	.	.	.	1	1	0	1	0
c11823_g1_i1	gnl|GNOMON|3396362164.m	.	.	.	.	.	.	0	1	0	1	1
c11830_g1_i1	.	.	.	gi|1058215192|gb|JAT11112.1|	.	.	PF00762.17	0	0	0	1	0
c11834_g1_i1	.	.	.	.	.	.	PF01184.17	0	0	1	1	1
c11834_g1_i2	.	.	.	.	.	.	PF12176.6	0	0	1	1	1
c11946_g1_i1	gnl|GNOMON|2147500273.m	.	.	.	.	.	.	0	1	0	1	0
c11972_g1_i1	.	.	.	.	.	.	PF04312.11	0	0	1	1	1
c1204_g1_i1	gnl|GNOMON|2808131700.m	.	.	.	.	.	.	1	0	0	1	0
c1204_g1_i2	gnl|GNOMON|2808131700.m	.	.	.	.	.	.	0	0	0	1	0
c12071_g1_i1	gnl|GNOMON|2159935202.m	.	.	.	.	.	.	0	1	1	1	1
c12082_g1_i1	.	.	.	gi|1058073878|gb|JAS40600.1|	.	.	PF01652.16	0	0	0	1	0
c12151_g1_i1	.	.	.	gi|1058069854|gb|JAS38588.1|	.	.	PF01704.16	0	0	0	1	0
c12152_g1_i1	gnl|GNOMON|2161043650.m	.	.	.	.	.	.	0	0	0	1	0
c12158_g1_i1	gnl|GNOMON|3007351492.m	.	.	.	.	.	.	0	0	1	1	0
c12163_g1_i1	gnl|GNOMON|2365668644.m	.	.	.	.	.	.	1	1	1	1	0
c12191_g1_i1	gnl|GNOMON|2147729491.m	.	.	gi|1059203863|ref|XP_017752205.1|	.	.	PF03028.13	1	1	0	1	0
c12210_g1_i1	.	.	.	.	.	.	PF00085.18	0	0	0	1	0
c12273_g1_i1	.	tr|K7NX82|K7NX82_9HYME	tr|V9IFS9|V9IFS9_APICE	gi|1058125011|gb|JAS66154.1|	sp|P08736|EF1A1_DROME	sp|P08736|EF1A1_DROME	PF03143.15	0	0	0	1	0
c12304_g1_i1	gnl|GNOMON|2532358996.m	.	tr|V9IK78|V9IK78_APICE	gi|164416562|gb|ABY54099.1|	sp|P02556|TBB_LYTPI	sp|P02556|TBB_LYTPI	PF03953.15	0	1	0	1	0
c12317_g1_i1	gnl|GNOMON|2203195428.m	.	.	gi|1058091136|gb|JAS49227.1|	.	.	PF08393.11	0	0	0	1	0
c12334_g1_i1	.	.	.	.	.	.	PF07685.12	0	0	1	1	1
c12368_g1_i1	gnl|GNOMON|2290190436.m	.	tr|A0A088AFX5|A0A088AFX5_APIME	gi|307209929|gb|EFN86707.1|	.	.	.	1	1	0	1	0
c12384_g1_i1	gnl|GNOMON|3490733076.m	.	.	gi|1069693700|ref|XP_018306501.1|	.	.	.	0	1	0	1	1
c12449_g1_i1	.	.	.	.	.	.	.	0	0	0	1	0
c12455_g1_i1	gnl|GNOMON|3428864852.m	.	.	.	.	.	PF03208.17	1	1	0	1	1
c12471_g1_i1	gnl|GNOMON|2159046386.m	.	.	.	.	.	.	0	1	0	1	0
c12477_g1_i1	gnl|GNOMON|2148167699.m	.	.	gi|212513474|gb|EEB16051.1|	.	.	.	1	1	0	1	0
c12482_g1_i1	gnl|GNOMON|2522938436.m	.	.	.	.	.	.	0	0	0	1	0
c12487_g1_i1	.	.	tr|V9IHY4|V9IHY4_APICE	gi|1058112401|gb|JAS59849.1|	sp|Q5R5I4|UB2L3_PONAB	sp|Q5R5I4|UB2L3_PONAB	PF00179.24	0	0	0	1	0
c12491_g1_i1	gnl|GNOMON|2514552628.m	.	.	.	.	.	.	0	1	0	1	0
c12491_g1_i2	gnl|GNOMON|2514552628.m	.	.	.	.	.	.	1	1	0	1	0
c12502_g1_i1	gnl|GNOMON|2147491825.m	.	.	.	.	.	.	0	1	0	1	0
c12503_g1_i1	.	.	.	.	.	.	PF01780.17	0	0	0	1	0
c12504_g1_i1	.	.	.	gi|1058076796|gb|JAS42059.1|	.	.	.	0	0	0	1	0
c12524_g1_i1	.	.	.	.	sp|Q8TRA4|DADD_METAC	sp|Q8TRA5|SAHH_METAC	PF00670.19	0	0	1	1	1
c12530_g1_i1	.	.	.	.	.	.	PF02421.16	0	0	1	1	1
c12544_g1_i1	gnl|GNOMON|2159599042.m	.	.	.	.	.	.	1	1	0	1	0
c12548_g1_i1	.	.	.	.	sp|Q8TQR2|DNAK_METAC	sp|Q8TQR2|DNAK_METAC	PF00012.18	0	0	1	1	1
c12558_g1_i1	.	.	.	.	.	.	PF01545.19	0	0	1	1	1
c12582_g1_i1	.	.	.	.	sp|Q8TPT5|RIBL_METAC	sp|Q8TPT7|RISB_METAC	PF00266.17	0	0	1	1	1
c12595_g1_i1	.	.	.	.	sp|Q8TS38|DHYS1_METAC	sp|Q8TS37|PYRF_METAC	PF00215.22	0	0	1	1	1
c12601_g1_i1	gnl|GNOMON|2224147284.m	.	.	.	.	.	PF00151.17	1	1	0	1	1
c12602_g1_i2	gnl|GNOMON|2148438035.m	.	.	.	.	.	.	0	0	0	1	0
c12604_g1_i1	gnl|GNOMON|2298576612.m	.	.	gi|1061127470|ref|XP_017888694.1|	.	.	.	0	1	1	1	0
c12614_g1_i1	gnl|GNOMON|3527432788.m	.	.	.	.	.	.	0	1	0	1	0
c12622_g1_i1	gnl|GNOMON|3772794964.m	.	tr|V9II38|V9II38_APICE	gi|1059876041|ref|XP_017793160.1|	sp|O94900|TOX_HUMAN	sp|Q0P5K4|TOX4_BOVIN	.	1	1	0	1	1
c12635_g1_i1	.	.	.	.	.	.	PF00924.16	0	0	1	1	1
c12636_g1_i1	gnl|GNOMON|4630519700.m	.	tr|A0A088A6S8|A0A088A6S8_APIME	gi|307182462|gb|EFN69697.1|	.	.	.	1	1	0	1	0
c12643_g1_i1	.	.	.	.	.	.	PF00557.22	0	0	1	1	1
c12673_g1_i1	gnl|GNOMON|2918223076.m	.	.	.	.	.	.	1	1	0	1	0
c12676_g1_i1	gnl|GNOMON|3230694676.m	.	.	.	.	.	.	1	1	1	1	1
c12677_g1_i1	gnl|GNOMON|2147494433.m	.	.	.	.	.	.	0	1	0	1	0
c12692_g1_i1	.	.	.	.	sp|Q8TKB4|PDAD2_METAC	sp|Q8TKB4|PDAD2_METAC	PF01862.14	0	0	1	1	1
c12696_g1_i1	gnl|GNOMON|2160270274.m	.	.	gi|307213512|gb|EFN88921.1|	sp|P09638|HXB2_SALSA	sp|P09638|HXB2_SALSA	.	0	0	1	1	1
c12700_g1_i1	.	.	.	.	.	.	PF07969.9	0	0	1	1	1
c12717_g1_i1	gnl|GNOMON|2989528932.m	.	.	.	.	.	.	0	1	0	1	0
c12759_g1_i1	.	.	.	.	.	.	PF02518.24	0	0	1	1	1
c12765_g1_i1	.	.	.	.	.	.	PF09918.7	0	0	1	1	1
c12782_g1_i1	gnl|GNOMON|2222063668.m	.	tr|A0A088A7Q5|A0A088A7Q5_APIME	gi|1080052249|ref|XP_018567666.1|	sp|P19178|H2A_PLADU	sp|P19178|H2A_PLADU	.	1	1	0	1	1
c12783_g1_i1	.	.	.	.	sp|Q8TKX2|TRUD_METAC	sp|Q8TKX4|PTH_METAC	PF01981.14	0	0	1	1	1
c12785_g1_i1	.	.	.	.	sp|Q8TIV0|Y4041_METAC	sp|Q8TIV0|Y4041_METAC	PF01928.19	0	0	1	1	1
c12801_g1_i1	.	.	.	.	.	.	PF07568.10	0	0	1	1	0
c12808_g1_i1	gnl|GNOMON|5039461700.m	.	.	.	.	.	PF05380.11	0	0	1	1	0
c12817_g1_i1	.	.	.	.	sp|Q8TKX5|MPTN_METAC	sp|Q8TKX5|MPTN_METAC	.	0	0	1	1	0
c12837_g1_i1	.	.	.	.	sp|Q8TUD7|PUR5_METAC	sp|Q8TUD7|PUR5_METAC	PF00696.26	0	0	1	1	1
c12847_g1_i1	gnl|GNOMON|4896855540.m	.	tr|A0A087ZQF0|A0A087ZQF0_APIME	gi|1070174913|ref|XP_018347185.1|	.	.	.	1	0	0	1	0
c12878_g1_i1	gnl|GNOMON|3824175076.m	.	.	.	.	.	.	0	0	0	1	0
c12898_g1_i1	.	.	.	.	.	.	PF12850.5	0	0	1	1	1
c12923_g1_i1	.	.	.	.	sp|Q8TIW9|Y4021_METAC	sp|Q8TIW9|Y4021_METAC	PF00005.25	0	0	1	1	0
c12952_g1_i1	.	.	.	.	sp|Q8TQD3|SYL_METAC	sp|Q8TQD4|THRC_METAC	PF00291.23	0	0	1	1	1
c12965_g1_i1	gnl|GNOMON|2223105172.m	.	.	.	.	.	.	0	1	0	1	0
c12967_g1_i1	gnl|GNOMON|2183282948.m	.	.	.	.	.	.	1	0	0	1	1
c12971_g1_i1	gnl|GNOMON|2470518596.m	.	tr|A0A088A3B2|A0A088A3B2_APIME	gi|1059871182|ref|XP_017790475.1|	.	.	.	0	1	0	1	0
c12972_g1_i1	gnl|GNOMON|2433820228.m	.	.	.	.	.	PF12775.5	0	1	0	1	0
c12979_g1_i1	gnl|GNOMON|2147487843.m	.	tr|A0A088APD2|A0A088APD2_APIME	gi|1059219836|ref|XP_017756816.1|	.	.	.	1	1	0	1	0
c12982_g1_i1	gnl|GNOMON|5216669764.m	.	.	.	.	.	.	0	1	0	1	0
c12983_g1_i2	gnl|GNOMON|2618349460.m	.	tr|A0A088ALU5|A0A088ALU5_APIME	gi|1061126853|ref|XP_017888439.1|	.	.	.	0	1	0	1	1
c12998_g1_i2	gnl|GNOMON|2412843380.m	.	tr|A0A088A6C7|A0A088A6C7_APIME	gi|1059234740|ref|XP_017762364.1|	.	.	.	1	0	0	1	0
c13003_g1_i1	.	.	.	.	.	.	.	0	0	0	1	0
c13017_g1_i1	gnl|GNOMON|2147495841.m	.	.	.	.	.	.	0	0	0	1	0
c13020_g1_i1	.	.	.	.	.	.	PF01077.20	0	0	1	1	1
c13021_g1_i1	.	.	.	.	sp|Q8TTB6|CBID_METAC	sp|Q8TTB6|CBID_METAC	PF01888.15	0	0	1	1	1
c13050_g1_i1	gnl|GNOMON|4881127636.m	.	.	gi|82527227|gb|ABB81841.1|	.	.	.	1	0	0	1	0
c13074_g1_i2	gnl|GNOMON|2615205156.m	.	.	.	.	.	.	0	1	0	1	0
c13089_g1_i1	gnl|GNOMON|2309058420.m	.	.	.	.	.	.	0	0	0	1	0
c13116_g1_i1	gnl|GNOMON|5018489908.m	.	tr|A0A088AJ54|A0A088AJ54_APIME	.	.	.	.	0	0	0	1	0
c13118_g1_i1	gnl|GNOMON|3256904884.m	.	tr|V9IM24|V9IM24_APICE	gi|1059236652|ref|XP_017763177.1|	sp|Q962R1|RS18_SPOFR	sp|Q962R1|RS18_SPOFR	PF00416.20	1	1	1	1	1
c13123_g1_i1	gnl|GNOMON|4473234532.m	.	tr|A0A088AJC0|A0A088AJC0_APIME	gi|1070187344|ref|XP_018351074.1|	.	.	.	1	1	0	1	1
c13124_g1_i1	gnl|GNOMON|4644149428.m	.	tr|V9IJ14|V9IJ14_APICE	gi|1059209915|ref|XP_017767588.1|	sp|Q8T3U2|RS23_DROME	sp|Q8T3U2|RS23_DROME	PF00164.23	1	1	1	1	0
c13152_g1_i1	gnl|GNOMON|2147486193.m	.	.	.	.	.	.	1	1	0	1	0
c13184_g1_i1	gnl|GNOMON|2150260867.m	.	.	.	.	.	.	0	0	0	1	0
c13186_g1_i1	.	.	.	.	.	.	PF02436.16	0	0	1	1	1
c13197_g1_i1	gnl|GNOMON|2998968228.m	.	.	.	.	.	.	0	1	0	1	0
c13199_g1_i1	gnl|GNOMON|2309058420.m	.	.	.	.	.	PF00056.21	0	0	0	1	0
c1321_g1_i1	gnl|GNOMON|2701176692.m	.	tr|A0A088A7T2|A0A088A7T2_APIME	gi|122054|sp|P02283.2|H2B_DROME	sp|Q76FF3|H2B_DROTE	sp|Q76FF3|H2B_DROTE	.	1	1	1	1	0
c13216_g1_i1	.	.	.	.	sp|O59936|RS12_BLUGH	sp|O59936|RS12_BLUGH	.	0	0	0	1	0
c13221_g1_i1	.	.	.	.	.	.	PF09887.7	0	0	1	1	1
c13242_g1_i1	gnl|GNOMON|3149954148.m	.	tr|A0A087ZQJ5|A0A087ZQJ5_APIME	gi|34484231|gb|AAQ72750.1|	.	.	PF00689.19	0	1	0	1	0
c13250_g1_i1	gnl|GNOMON|2147510161.m	.	.	.	.	.	.	1	1	0	1	0
c13253_g1_i1	gnl|GNOMON|3852483524.m	.	.	.	.	.	.	1	1	0	1	1
c13271_g1_i1	.	.	.	.	sp|Q8TNY4|CARB_METAC	sp|Q8TNY3|CARA_METAC	PF00988.20	0	0	1	1	1
c13274_g2_i1	.	.	.	.	.	.	PF02596.13	0	0	1	1	1
c13276_g1_i1	.	.	.	.	.	.	PF01139.15	0	0	1	1	0
c13288_g1_i1	gnl|GNOMON|2423333764.m	.	tr|A0A088ACQ6|A0A088ACQ6_APIME	gi|1070153812|ref|XP_018358668.1|	.	.	.	1	1	0	1	1
c13323_g1_i1	gnl|GNOMON|2147485153.m	.	tr|A0A088A6T3|A0A088A6T3_APIME	gi|1070147725|ref|XP_018378543.1|	sp|Q7ZVF3|SDHA_DANRE	.	.	0	1	0	1	0
c13342_g1_i1	gnl|GNOMON|4691337076.m	.	tr|A0A088A1G4|A0A088A1G4_APIME	gi|1059861610|ref|XP_017797449.1|	.	.	.	1	1	0	1	0
c13356_g1_i1	.	.	.	.	sp|Q8TR12|Y1372_METAC	sp|Q8TR12|Y1372_METAC	PF01902.15	0	0	1	1	1
c13502_g1_i1	.	.	.	gi|1058068344|gb|JAS37833.1|	.	.	PF00080.18	0	0	0	1	0
c13506_g1_i1	gnl|GNOMON|3944759828.m	.	tr|A0A087ZWL9|A0A087ZWL9_APIME	gi|1059871126|ref|XP_017790445.1|	.	.	PF00001.19	1	1	0	1	1
c13537_g1_i1	.	.	.	gi|1061483191|gb|ODN00426.1|	sp|Q9C285|RL12_NEUCR	sp|Q9C285|RL12_NEUCR	.	0	0	0	1	0
c1357_g1_i2	gnl|GNOMON|2168628932.m	.	tr|A0A088A7Z0|A0A088A7Z0_APIME	gi|1059214563|ref|XP_017754017.1|	.	.	.	0	1	0	1	0
c13577_g1_i1	gnl|GNOMON|3098573380.m	.	.	gi|307200024|gb|EFN80370.1|	.	.	.	1	1	0	1	0
c13610_g1_i1	gnl|GNOMON|4233113300.m	.	.	.	.	.	.	0	1	0	1	0
c13628_g1_i1	gnl|GNOMON|2223105172.m	.	.	.	.	.	.	0	1	0	1	0
c13642_g1_i1	gnl|GNOMON|4803533444.m	.	.	gi|307201309|gb|EFN81156.1|	.	.	.	1	1	0	1	1
c13676_g1_i1	.	.	.	.	sp|Q8TLF1|HACA_METAC	sp|Q8TLF1|HACA_METAC	PF00330.18	0	0	1	1	1
c1371_g1_i1	gnl|GNOMON|2673924900.m	.	.	gi|1068387231|ref|XP_018060404.1|	.	.	PF16878.3	1	0	0	1	1
c13728_g1_i1	gnl|GNOMON|2503019236.m	.	tr|A0A088AVL7|A0A088AVL7_APIME	gi|1068401976|ref|XP_018048656.1|	.	.	.	0	1	0	1	0
c13807_g1_i1	gnl|GNOMON|2482048980.m	.	.	.	.	.	.	1	0	0	1	0
c13823_g1_i1	gnl|GNOMON|3000006404.m	.	tr|V9IKQ0|V9IKQ0_APICE	gi|1059220694|ref|XP_017764142.1|	.	.	.	1	1	1	1	0
c13824_g1_i1	gnl|GNOMON|2147491425.m	.	.	gi|1058105975|gb|JAS56637.1|	.	.	.	0	0	0	1	0
c13832_g1_i1	gnl|GNOMON|4471137924.m	.	tr|A0A088AML3|A0A088AML3_APIME	gi|307193782|gb|EFN76460.1|	.	.	.	1	1	0	1	0
c13845_g1_i1	.	.	tr|A0A088A1B6|A0A088A1B6_APIME	gi|1058272295|gb|JAT38667.1|	sp|O76757|SAHH_ANOGA	sp|O76757|SAHH_ANOGA	.	0	0	0	1	0
c13862_g1_i1	.	.	.	.	.	.	PF10114.7	0	0	1	1	1
c13878_g1_i1	gnl|GNOMON|2148220963.m	.	.	.	.	.	.	0	0	0	1	0
c13896_g1_i1	gnl|GNOMON|2263979844.m	.	.	.	.	.	.	1	0	1	1	0
c13898_g1_i1	gnl|GNOMON|2184329860.m	.	tr|V9ILD1|V9ILD1_APICE	gi|1068406241|ref|XP_018050174.1|	sp|Q962R6|RS13_SPOFR	sp|Q962R6|RS13_SPOFR	PF08069.10	1	1	0	1	1
c13899_g1_i1	.	.	tr|T0L6M0|T0L6M0_9MICR	.	.	.	.	0	0	0	1	0
c1391_g1_i1	gnl|GNOMON|2148311059.m	.	.	.	.	.	.	1	1	0	1	1
c1398_g1_i1	gnl|GNOMON|2263979844.m	.	.	.	.	.	.	0	0	0	1	0
c14016_g1_i1	gnl|GNOMON|2533421908.m	.	.	.	.	.	PF02284.14	1	1	0	1	1
c14021_g1_i1	.	.	tr|C1JYI3|C1JYI3_APIME	gi|1058223786|gb|JAT15409.1|	sp|P11501|HS90A_CHICK	sp|O57521|HS90B_DANRE	PF00183.16	0	0	0	1	0
c14059_g1_i1	gnl|GNOMON|3894426804.m	.	tr|A0A088AF78|A0A088AF78_APIME	gi|1061121771|ref|XP_017886458.1|	.	.	.	1	1	1	1	1
c1406_g1_i1	gnl|GNOMON|2158644946.m	.	.	.	.	.	.	1	1	0	1	0
c14154_g1_i1	.	.	.	.	.	.	PF14104.4	0	0	1	1	0
c14182_g1_i1	gnl|GNOMON|2149957651.m	.	tr|A0A088A9N9|A0A088A9N9_APIME	gi|332028412|gb|EGI68456.1|	.	.	.	1	1	0	1	0
c14183_g1_i1	gnl|GNOMON|2650849124.m	.	.	.	.	.	.	0	1	0	1	0
c14183_g1_i2	gnl|GNOMON|2650849124.m	.	.	.	.	.	PF00089.24	0	1	0	1	0
c14262_g1_i1	gnl|GNOMON|4024446996.m	.	tr|A0A087ZYW7|A0A087ZYW7_APIME	gi|307185944|gb|EFN71746.1|	.	.	PF00025.19	1	1	0	1	0
c14273_g1_i1	.	.	tr|V9IFH0|V9IFH0_APICE	gi|1058068136|gb|JAS37729.1|	.	.	.	0	0	0	1	0
c14274_g1_i2	gnl|GNOMON|2668681012.m	.	.	.	.	.	.	1	1	0	1	0
c14291_g1_i1	.	.	.	gi|1033933768|gb|ANI21995.1|	.	.	PF00201.16	0	1	0	1	0
c14298_g1_i1	.	.	.	.	sp|Q8PYS1|GFPS_METMA	sp|Q8PYS1|GFPS_METMA	PF00348.15	0	0	1	1	1
c14331_g1_i1	gnl|GNOMON|3257956628.m	.	.	.	.	.	.	0	1	0	1	0
c14422_g1_i2	gnl|GNOMON|4519372052.m	.	.	.	.	.	PF14727.4	0	1	0	1	0
c14430_g1_i1	gnl|GNOMON|4528808916.m	.	.	.	.	.	.	0	1	0	1	0
c14450_g1_i1	.	.	.	gi|1058149316|gb|JAS78306.1|	.	.	PF00069.23	0	0	0	1	0
c14459_g1_i2	gnl|GNOMON|2224145908.m	.	.	.	.	.	.	0	1	0	1	0
c14495_g1_i1	gnl|GNOMON|2650849028.m	.	.	gi|1059868396|ref|XP_017788938.1|	.	.	PF00246.22	1	1	0	1	0
c14501_g1_i1	gnl|GNOMON|2316401316.m	.	.	.	.	.	.	0	1	1	1	0
c14508_g1_i1	.	.	tr|A0A088AM42|A0A088AM42_APIME	gi|1058245940|gb|JAT26465.1|	.	.	.	0	0	0	1	0
c14544_g1_i2	gnl|GNOMON|4259327476.m	.	.	.	.	.	.	0	1	0	1	0
c14559_g1_i1	gnl|GNOMON|2615205156.m	.	.	.	.	.	.	0	1	0	1	0
c14589_g1_i1	.	.	.	gi|1058175646|gb|JAS91471.1|	sp|Q09127|RL10A_SCHPO	.	.	0	0	0	1	0
c14667_g1_i1	.	.	.	.	sp|Q8TQR9|EF1B_METAC	sp|Q8TQR9|EF1B_METAC	PF02655.12	0	0	1	1	1
c1470_g1_i2	.	.	tr|T0L7J0|T0L7J0_9MICR	.	.	.	PF01433.18	0	0	0	1	0
c14735_g1_i1	gnl|GNOMON|2578511204.m	.	tr|A0A087ZMW9|A0A087ZMW9_APIME	gi|1059208000|ref|XP_017766528.1|	.	.	.	0	0	0	1	0
c14737_g1_i1	.	.	.	gi|1058121037|gb|JAS64167.1|	.	.	PF01042.19	0	0	0	1	0
c14759_g1_i1	gnl|GNOMON|4952429604.m	.	tr|A0A088AR97|A0A088AR97_APIME	gi|1059230499|ref|XP_017760598.1|	.	.	.	0	1	0	1	1
c14858_g1_i1	gnl|GNOMON|2236725444.m	.	.	.	.	.	PF02574.14	1	1	1	1	0
c14879_g1_i1	.	.	tr|A0A087ZWF7|A0A087ZWF7_APIME	gi|1058234318|gb|JAT20675.1|	sp|P18091|ACTN_DROME	sp|P18091|ACTN_DROME	.	0	0	0	1	0
c14891_g1_i1	gnl|GNOMON|3869261732.m	.	.	gi|1073540127|gb|JAT87175.1|	.	.	PF00001.19	1	1	0	1	1
c14948_g1_i1	.	.	.	.	sp|Q8THP1|DAPA_METAC	sp|Q8THP2|RS17E_METAC	PF05173.12	0	0	1	1	1
c14997_g1_i1	gnl|GNOMON|3730853604.m	.	tr|A0A088APX7|A0A088APX7_APIME	gi|1070598879|ref|XP_018396739.1|	sp|Q8I7Z8|HAM_DROME	sp|Q8I7Z8|HAM_DROME	.	1	1	0	1	1
c15009_g1_i1	gnl|GNOMON|2160568866.m	.	tr|A0A088AG35|A0A088AG35_APIME	gi|1059881660|ref|XP_017796256.1|	.	.	.	0	1	0	1	1
c1510_g1_i1	.	.	tr|V9IJP6|V9IJP6_APICE	gi|1058084128|gb|JAS45724.1|	sp|O16110|VATL_AEDAE	sp|O16110|VATL_AEDAE	.	0	0	0	1	0
c1511_g1_i1	gnl|GNOMON|2164843250.m	.	tr|A0A087ZUR5|A0A087ZUR5_APIME	gi|307195930|gb|EFN77707.1|	.	.	.	0	0	1	1	1
c15133_g1_i2	gnl|GNOMON|2159452082.m	.	.	.	.	.	.	0	1	0	1	0
c15160_g1_i1	gnl|GNOMON|4357892196.m	.	tr|A0A087ZTV0|A0A087ZTV0_APIME	gi|1069693531|ref|XP_018306444.1|	.	.	.	1	1	0	1	0
c15170_g1_i1	gnl|GNOMON|3619704996.m	.	.	.	.	.	PF01433.18	1	1	0	1	0
c15191_g1_i1	gnl|GNOMON|2147492849.m	.	.	.	.	.	.	0	0	0	1	0
c15207_g1_i1	gnl|GNOMON|2151329859.m	.	.	.	.	.	.	0	0	1	1	0
c15213_g1_i1	gnl|GNOMON|2163954530.m	.	.	.	.	.	.	1	1	0	1	0
c15216_g1_i1	gnl|GNOMON|2147485505.m	.	.	.	.	.	.	0	0	1	1	0
c15230_g1_i1	.	.	.	.	.	.	PF00232.16	0	0	0	1	0
c15237_g1_i1	.	.	.	.	.	.	PF12724.5	0	0	1	1	1
c15291_g1_i1	gnl|GNOMON|2147487955.m	.	.	gi|307206205|gb|EFN84285.1|	.	.	.	1	1	0	1	0
c15313_g1_i1	gnl|GNOMON|3520089300.m	.	.	.	.	.	.	1	0	1	1	0
c15313_g1_i2	gnl|GNOMON|3520089300.m	.	.	.	.	.	.	1	1	1	1	0
c15337_g1_i1	.	.	.	.	.	.	PF03102.12	0	0	1	1	1
c15405_g1_i1	gnl|GNOMON|2358321972.m	.	.	.	.	.	.	1	1	1	1	1
c15434_g1_i1	gnl|GNOMON|4390397876.m	.	tr|V9IKY9|V9IKY9_APICE	gi|1059867884|ref|XP_017788654.1|	.	.	.	0	1	0	1	1
c15435_g1_i1	.	.	.	.	.	.	PF03591.12	0	0	1	1	1
c1544_g1_i1	gnl|GNOMON|2147569683.m	.	.	.	.	.	.	1	1	0	1	0
c15443_g1_i1	gnl|GNOMON|2509304228.m	.	.	.	.	.	.	0	1	0	1	0
c15525_g1_i1	gnl|GNOMON|2147602451.m	.	.	.	.	.	.	0	0	0	1	0
c15525_g1_i2	gnl|GNOMON|2147602451.m	.	.	.	.	.	.	0	0	0	1	0
c15528_g1_i1	.	.	.	.	.	.	PF00136.19	0	0	1	1	1
c15531_g1_i1	.	.	.	.	.	.	PF00977.19	0	0	1	1	1
c15585_g1_i1	gnl|GNOMON|2147486193.m	.	.	.	.	.	.	1	0	0	1	0
c15604_g1_i2	gnl|GNOMON|4008720852.m	.	.	.	.	.	.	1	1	0	1	1
c15606_g1_i1	.	.	.	.	sp|Q8TQF7|TOP6B_METAC	sp|Q8TQF8|TOP6A_METAC	PF09239.9	0	0	1	1	1
c15642_g1_i1	gnl|GNOMON|2149572643.m	.	.	.	.	.	PF00089.24	0	1	0	1	0
c15653_g1_i1	gnl|GNOMON|2353096788.m	.	tr|A0A088AS19|A0A088AS19_APIME	gi|1069701677|ref|XP_018309380.1|	.	.	.	0	1	0	1	0
c15655_g1_i1	gnl|GNOMON|2147733523.m	.	.	gi|307203215|gb|EFN82370.1|	.	.	.	0	0	1	1	0
c15671_g2_i1	gnl|GNOMON|4725937636.m	.	tr|A0A088AIL2|A0A088AIL2_APIME	gi|1069820054|ref|XP_018333064.1|	sp|Q27021|RL27A_TENMO	sp|Q27021|RL27A_TENMO	.	1	1	0	1	1
c15702_g1_i1	gnl|GNOMON|2339461236.m	.	tr|A0A088ASX8|A0A088ASX8_APIME	gi|1059865514|ref|XP_017799607.1|	sp|O35690|PHX2B_MOUSE	sp|O35690|PHX2B_MOUSE	.	0	0	1	1	0
c1577_g1_i1	gnl|GNOMON|2547054788.m	.	tr|A0A088AMX7|A0A088AMX7_APIME	gi|1061104497|ref|XP_017878455.1|	.	.	.	1	1	0	1	0
c15816_g1_i1	gnl|GNOMON|2149273635.m	.	.	.	.	.	.	0	0	0	1	0
c15859_g1_i1	.	.	.	.	sp|Q8TJB5|PSB_METAC	sp|Q8TJB5|PSB_METAC	PF00227.24	0	0	1	1	1
c15880_g1_i1	gnl|GNOMON|2162918706.m	.	.	.	.	.	.	0	0	0	1	0
c15935_g1_i1	.	.	.	.	.	.	PF00227.24	0	0	1	1	0
c15970_g1_i1	gnl|GNOMON|4351599220.m	.	tr|A0A088AVQ5|A0A088AVQ5_APIME	gi|1061137533|ref|XP_017892327.1|	.	.	.	0	1	0	1	0
c15983_g1_i1	gnl|GNOMON|2163847938.m	.	.	.	.	.	PF00254.26	1	0	0	1	1
c15997_g1_i1	.	.	.	.	.	.	PF13173.4	0	0	1	1	1
c16002_g1_i1	gnl|GNOMON|2281808148.m	.	tr|A0A087ZP47|A0A087ZP47_APIME	gi|1061110501|ref|XP_017881500.1|	.	.	PF05603.10	1	1	0	1	1
c16021_g1_i1	gnl|GNOMON|2171982194.m	.	.	.	.	.	.	0	0	0	1	0
c16021_g1_i2	gnl|GNOMON|2171982194.m	.	.	.	.	.	.	0	0	0	1	0
c16024_g1_i1	.	.	tr|A0A088AKL6|A0A088AKL6_APIME	gi|308230149|gb|ADO24528.1|	sp|P02552|TBA1_CHICK	sp|P02552|TBA1_CHICK	.	0	0	0	1	0
c16048_g1_i1	gnl|GNOMON|2255598052.m	.	.	.	.	.	.	0	1	0	1	0
c16063_g1_i1	.	.	.	.	sp|Q9HHA1|PROA_METAC	sp|Q9HH99|P5CR_METAC	PF14748.4	0	0	1	1	1
c16068_g1_i1	.	.	.	.	sp|Q8TPW4|THIC1_METAC	sp|Q8TPW4|THIC1_METAC	PF01964.16	0	0	1	1	1
c16095_g1_i1	gnl|GNOMON|2258739732.m	.	.	.	.	.	.	0	1	0	1	1
c16149_g1_i1	.	.	.	.	.	.	PF07727.12	0	0	1	1	0
c16164_g1_i1	.	.	tr|T0L8I0|T0L8I0_9MICR	gi|85753308|gb|AAG49533.3|	sp|Q8SRI6|TBA_ENCCU	sp|Q8SRI6|TBA_ENCCU	PF03953.15	0	0	0	1	0
c16166_g1_i1	gnl|GNOMON|2339461460.m	.	tr|A0A088ASZ6|A0A088ASZ6_APIME	gi|1068379754|ref|XP_018052814.1|	.	.	.	1	1	1	1	1
c16190_g1_i1	gnl|GNOMON|2756757972.m	.	.	gi|1070607301|ref|XP_018401313.1|	.	.	.	1	1	0	1	1
c16206_g1_i1	gnl|GNOMON|2667631636.m	.	tr|A0A088ANH6|A0A088ANH6_APIME	.	.	.	.	0	1	0	1	0
c16217_g1_i1	gnl|GNOMON|4774173460.m	.	.	gi|1058102795|gb|JAS55047.1|	.	.	.	0	0	0	1	0
c16226_g1_i1	gnl|GNOMON|2433820228.m	.	.	.	.	.	PF12774.5	0	0	0	1	0
c16231_g1_i1	gnl|GNOMON|2566965812.m	.	.	.	.	.	.	0	1	1	1	1
c16256_g1_i1	.	.	.	.	.	.	PF12727.5	0	0	1	1	1
c16261_g1_i1	gnl|GNOMON|2160192514.m	.	.	.	.	.	.	0	1	0	1	1
c16279_g1_i1	.	.	.	.	.	.	PF01584.17	0	0	1	1	1
c16282_g1_i1	.	.	.	.	.	.	PF01159.17	0	0	0	1	0
c16291_g1_i1	gnl|GNOMON|2147485841.m	.	.	gi|307181683|gb|EFN69186.1|	.	.	.	0	1	0	1	1
c16300_g1_i1	.	.	tr|V9IK78|V9IK78_APICE	gi|1061477834|gb|ODM95520.1|	sp|P86221|TBB4B_MESAU	sp|P86221|TBB4B_MESAU	.	0	0	0	1	0
c16311_g1_i1	gnl|GNOMON|3433061556.m	.	tr|E5BBP2|E5BBP2_APIME	gi|1059422332|ref|XP_017783825.1|	.	.	PF00001.19	0	0	0	1	0
c16337_g1_i1	gnl|GNOMON|2159414834.m	.	.	gi|1059224582|ref|XP_017757853.1|	sp|P39768|OPA_DROME	sp|P39768|OPA_DROME	.	1	1	0	1	1
c16342_g1_i1	.	.	tr|A0A087ZNY9|A0A087ZNY9_APIME	gi|1058241518|gb|JAT24275.1|	.	.	.	0	0	0	1	0
c16354_g1_i1	.	.	.	.	sp|Q8TUQ9|MFNA_METAC	sp|Q8TUQ9|MFNA_METAC	PF00282.17	0	0	1	1	1
c16358_g1_i1	.	.	.	.	.	.	PF08004.9	0	0	1	1	1
c16388_g1_i1	.	.	.	.	.	.	PF13337.4	0	0	1	1	1
c16399_g1_i2	.	.	.	.	.	.	PF08480.8	0	0	1	1	1
c16453_g1_i1	.	.	.	.	.	.	PF08443.9	0	0	1	1	1
c165_g1_i1	.	.	.	.	.	.	PF00224.19	0	0	1	1	1
c1658_g1_i1	gnl|GNOMON|3073412724.m	.	.	.	.	.	.	0	1	0	1	0
c16599_g1_i1	gnl|GNOMON|2923466820.m	.	.	.	.	.	PF07732.13	1	1	0	1	0
c1660_g1_i1	gnl|GNOMON|2172813556.m	.	.	gi|1058234066|gb|JAT20549.1|	.	.	.	1	0	0	1	1
c1660_g1_i2	gnl|GNOMON|2172813716.m	.	.	gi|1058234066|gb|JAT20549.1|	.	.	.	0	1	0	1	0
c16600_g1_i1	gnl|GNOMON|2359378404.m	.	tr|A0A088AVY0|A0A088AVY0_APIME	gi|322802243|gb|EFZ22639.1|	.	.	PF01201.20	1	1	0	1	1
c16613_g1_i1	.	.	.	.	.	.	PF00005.25	0	0	1	1	1
c16613_g1_i2	.	.	.	.	.	.	PF00005.25	0	0	1	1	1
c16640_g1_i1	gnl|GNOMON|2149548083.m	.	.	.	.	.	.	0	0	0	1	0
c16667_g1_i1	gnl|GNOMON|4496301172.m	.	tr|A0A088AJ39|A0A088AJ39_APIME	gi|1059211985|ref|XP_017753053.1|	.	.	.	1	1	1	1	0
c16687_g1_i1	gnl|GNOMON|3385874820.m	.	.	.	.	.	.	1	1	1	1	0
c16730_g1_i1	gnl|GNOMON|3765452276.m	.	tr|A0A087ZPI0|A0A087ZPI0_APIME	gi|1068421712|ref|XP_018055642.1|	sp|Q962T5|RL24_SPOFR	sp|Q6F444|RL24_PLUXY	PF01246.18	1	1	1	1	1
c16731_g1_i1	gnl|GNOMON|2191663828.m	.	tr|A0A087ZR59|A0A087ZR59_APIME	gi|1059881845|ref|XP_017796358.1|	.	.	.	1	1	0	1	1
c16752_g1_i1	gnl|GNOMON|2148311059.m	.	.	.	.	.	.	1	1	0	1	0
c16770_g1_i1	.	.	.	gi|1058158268|gb|JAS82782.1|	.	.	PF02803.16	0	0	0	1	0
c16787_g1_i2	gnl|GNOMON|2379288964.m	.	.	.	.	.	.	0	1	0	1	0
c16832_g1_i1	gnl|GNOMON|2323739860.m	.	tr|V9IH05|V9IH05_APICE	gi|332020362|gb|EGI60783.1|	sp|P23128|DDX6_DROME	sp|P23128|DDX6_DROME	PF00270.27	1	1	1	1	1
c16852_g1_i1	gnl|GNOMON|3046146084.m	.	.	.	.	.	.	1	0	0	1	0
c16874_g1_i1	gnl|GNOMON|2473658772.m	.	.	.	.	.	PF05404.10	1	1	0	1	1
c16894_g1_i2	gnl|GNOMON|2687550916.m	.	.	.	.	.	.	1	1	0	1	1
c16897_g1_i2	.	.	.	.	.	.	.	0	0	0	1	0
c16911_g1_i1	.	.	tr|V9I8N8|V9I8N8_APICE	gi|1058071384|gb|JAS39353.1|	sp|Q9XTL9|PYG_DROME	sp|Q9XTL9|PYG_DROME	PF00343.18	0	0	0	1	0
c16912_g1_i1	gnl|GNOMON|2612058308.m	.	.	.	.	.	PF12777.5	0	1	0	1	0
c16919_g1_i1	.	.	.	.	.	.	PF09782.7	0	0	0	1	0
c16920_g1_i1	gnl|GNOMON|2147486033.m	.	.	.	.	.	.	0	1	0	1	0
c16941_g1_i1	gnl|GNOMON|2161285170.m	.	.	.	.	.	.	0	0	1	1	0
c16973_g1_i1	gnl|GNOMON|4852815588.m	.	tr|A0A088AV94|A0A088AV94_APIME	gi|1061100102|ref|XP_017876810.1|	.	.	.	1	1	0	1	1
c16973_g1_i2	gnl|GNOMON|4852815588.m	.	tr|A0A088AV94|A0A088AV94_APIME	gi|1059207845|ref|XP_017766445.1|	.	.	.	0	1	0	1	0
c16988_g2_i1	.	.	.	.	.	.	PF01136.17	0	0	1	1	1
c16999_g1_i2	gnl|GNOMON|2163213506.m	.	.	.	.	.	.	0	0	0	1	0
c170_g1_i1	gnl|GNOMON|3000006404.m	.	tr|V9IKQ0|V9IKQ0_APICE	gi|1059220694|ref|XP_017764142.1|	.	.	.	1	1	0	1	1
c17004_g1_i1	gnl|GNOMON|2701176692.m	.	tr|A0A088A7T2|A0A088A7T2_APIME	gi|194134387|gb|EDW55903.1|	sp|Q76FF3|H2B_DROTE	sp|Q76FF3|H2B_DROTE	.	1	1	0	1	1
c17011_g1_i1	gnl|GNOMON|2408656164.m	.	.	.	.	.	PF14955.4	1	1	1	1	0
c17036_g1_i1	gnl|GNOMON|2147485009.m	.	.	.	.	.	.	0	1	0	1	0
c17044_g1_i1	.	.	.	.	sp|Q8TUB8|PYLS_METAC	sp|Q8TUB9|PYLB_METAC	.	0	0	1	1	1
c17045_g1_i1	gnl|GNOMON|2148237331.m	.	.	.	.	.	PF02958.18	1	0	0	1	0
c17047_g1_i1	gnl|GNOMON|2618349556.m	.	.	.	.	.	.	1	1	1	1	0
c17053_g2_i1	.	.	.	.	sp|Q8THH3|AROA_METAC	sp|Q8THH4|TYSY_METAC	PF00275.18	0	0	1	1	1
c17054_g1_i1	gnl|GNOMON|3032514980.m	.	tr|A0A087ZNX7|A0A087ZNX7_APIME	gi|1059220793|ref|XP_017764195.1|	sp|P62323|SMD3_XENLA	sp|O44437|SMD3_DROME	.	1	1	1	1	1
c17126_g1_i1	gnl|GNOMON|4596966964.m	.	.	.	.	.	PF00858.22	0	1	0	1	0
c17136_g1_i1	gnl|GNOMON|2720051188.m	.	tr|A0A088ATP8|A0A088ATP8_APIME	gi|1061113545|ref|XP_017882886.1|	sp|P41383|TBA2_PATVU	sp|P41383|TBA2_PATVU	.	0	1	1	1	0
c17147_g1_i1	.	.	.	.	.	.	PF02384.14	0	0	1	1	1
c17149_g2_i1	.	.	.	.	.	.	PF10712.7	0	0	0	1	0
c17162_g1_i1	gnl|GNOMON|4190121652.m	.	.	.	.	.	.	1	1	0	1	0
c17164_g1_i1	.	.	.	gi|1058206619|gb|JAT06826.1|	.	.	PF05118.13	0	0	0	1	0
c17166_g1_i1	gnl|GNOMON|2159955138.m	.	.	.	.	.	.	1	1	0	1	1
c17172_g1_i1	gnl|GNOMON|2867897892.m	.	tr|A0A088A3R9|A0A088A3R9_APIME	gi|1059234456|ref|XP_017762229.1|	.	.	.	1	1	1	1	0
c17185_g1_i1	gnl|GNOMON|4080022340.m	.	tr|A0A087ZZC4|A0A087ZZC4_APIME	gi|1061132478|ref|XP_017890629.1|	.	.	PF07714.15	1	1	0	1	1
c17190_g1_i1	.	.	.	.	sp|Q469F5|LON_METBF	sp|Q469F5|LON_METBF	PF05362.11	0	0	1	1	1
c17202_g1_i1	.	.	.	.	.	.	PF04322.10	0	0	1	1	1
c17223_g1_i1	gnl|GNOMON|2147486193.m	.	.	.	.	.	.	1	0	0	1	0
c17227_g1_i2	gnl|GNOMON|3746579364.m	.	tr|A0A088AMV9|A0A088AMV9_APIME	gi|1061116330|ref|XP_017889069.1|	.	.	.	1	1	0	1	1
c17228_g1_i1	gnl|GNOMON|2169664148.m	.	tr|V9IAR0|V9IAR0_APICE	gi|322790861|gb|EFZ15546.1|	sp|Q6XIM8|RS15A_DROYA	sp|Q6XIM8|RS15A_DROYA	.	1	1	1	1	1
c17232_g1_i1	gnl|GNOMON|2158644946.m	.	.	.	.	.	PF00211.18	1	1	0	1	1
c17234_g1_i1	.	.	tr|A0A088AVW5|A0A088AVW5_APIME	gi|1058005712|gb|JAS06540.1|	.	.	.	0	0	0	1	0
c17236_g1_i1	.	.	tr|A0A088A008|A0A088A008_APIME	gi|1058129147|gb|JAS68222.1|	.	.	.	0	0	0	1	0
c17241_g1_i1	.	.	.	.	sp|Q8TRK8|KPRS_METAC	sp|Q8TRK8|KPRS_METAC	PF01967.19	0	0	1	1	1
c17243_g1_i1	.	.	.	.	sp|Q8TPV0|MTXH_METAC	sp|Q8TPU8|MTXX_METAC	PF02007.16	0	0	1	1	1
c17252_g1_i1	gnl|GNOMON|2149838484.m	.	.	.	.	.	.	1	1	0	1	1
c17255_g1_i1	gnl|GNOMON|2158644978.m	.	.	.	.	.	PF01094.26	0	1	0	1	0
c17273_g1_i1	gnl|GNOMON|2147489521.m	.	.	.	.	.	.	0	0	0	1	0
c17309_g1_i1	gnl|GNOMON|2288096964.m	.	tr|A0A087ZZ92|A0A087ZZ92_APIME	gi|1059215060|ref|XP_017754291.1|	sp|P08645|RAS3_DROME	sp|Q640R7|RAP1B_XENTR	PF00071.20	1	1	1	1	0
c17311_g1_i1	.	.	.	.	.	.	PF02508.12	0	0	1	1	1
c17317_g1_i1	gnl|GNOMON|3830463764.m	.	tr|A0A088ARU5|A0A088ARU5_APIME	gi|1059879754|ref|XP_017795210.1|	.	.	PF01246.18	1	1	0	1	1
c17324_g1_i1	gnl|GNOMON|2169729426.m	.	.	.	.	.	.	0	0	1	1	0
c17349_g1_i1	.	.	.	.	.	.	PF00682.17	0	0	1	1	1
c17400_g1_i1	.	.	.	.	sp|Q8PYP6|TDXH_METMA	sp|Q8PYP6|TDXH_METMA	PF00578.19	0	0	1	1	1
c17418_g1_i1	gnl|GNOMON|2159799378.m	.	.	.	.	.	.	1	1	1	1	0
c17418_g1_i2	gnl|GNOMON|2159799378.m	.	.	.	.	.	.	1	1	1	1	0
c17424_g1_i1	.	.	tr|V9IKE7|V9IKE7_APICE	gi|1058143034|gb|JAS75165.1|	sp|P31410|VATB_HELVI	sp|P31410|VATB_HELVI	PF00006.23	0	0	0	1	0
c17431_g1_i1	gnl|GNOMON|2681263092.m	.	.	.	.	.	.	1	1	0	1	1
c17433_g1_i1	.	.	.	.	.	.	PF01658.15	0	0	1	1	1
c17487_g1_i1	.	.	tr|A0A088AKL6|A0A088AKL6_APIME	gi|85753308|gb|AAG49533.3|	sp|P18288|TBAT_ONCMY	sp|P06603|TBA1_DROME	PF00091.23	0	0	0	1	0
c17496_g1_i1	gnl|GNOMON|2367767364.m	.	.	.	.	.	.	0	1	0	1	0
c17504_g1_i1	.	.	.	.	.	.	PF01077.20	0	0	1	1	1
c17560_g1_i2	gnl|GNOMON|3161486244.m	.	.	.	.	.	PF00069.23	0	1	0	1	0
c176_g1_i1	.	.	.	.	sp|Q8TN62|SYI_METAC	sp|Q8TN62|SYI_METAC	PF01973.16	0	0	1	1	1
c17612_g1_i1	gnl|GNOMON|2159853026.m	.	tr|A0A088AMJ8|A0A088AMJ8_APIME	gi|1070197181|ref|XP_018353996.1|	.	.	.	0	0	0	1	0
c17712_g1_i1	gnl|GNOMON|5355081812.m	.	.	.	.	.	.	0	0	0	1	0
c17748_g1_i1	gnl|GNOMON|3943707620.m	.	.	.	.	.	.	1	1	0	1	1
c17797_g1_i1	.	.	tr|V9IJ68|V9IJ68_APICE	gi|1058253416|gb|JAT30193.1|	sp|Q7KN62|TERA_DROME	sp|Q6GL04|TERA_XENTR	.	0	0	0	1	0
c17799_g1_i1	gnl|GNOMON|2202163012.m	.	.	.	.	.	.	1	1	0	1	0
c17822_g1_i1	gnl|GNOMON|3108010164.m	.	.	.	.	.	.	0	0	0	1	0
c17822_g1_i2	gnl|GNOMON|3108010164.m	.	.	.	.	.	.	0	1	0	1	0
c17836_g1_i1	gnl|GNOMON|2161289074.m	.	.	.	.	.	.	1	1	0	1	0
c17839_g1_i1	gnl|GNOMON|4826601636.m	.	.	.	.	.	.	0	1	0	1	0
c17904_g1_i1	gnl|GNOMON|2149838980.m	.	tr|A0A088A9C5|A0A088A9C5_APIME	gi|1059216409|ref|XP_017755022.1|	.	.	.	1	1	0	1	0
c17972_g1_i2	.	.	.	.	sp|Q8NKF4|RL3_ASPFU	sp|Q8NKF4|RL3_ASPFU	PF00297.20	0	0	0	1	0
c17996_g1_i1	.	.	.	gi|1058093852|gb|JAS50585.1|	.	.	PF06585.9	0	0	0	1	0
c18014_g1_i2	gnl|GNOMON|2147823699.m	.	.	.	.	.	.	0	0	0	1	0
c1802_g1_i1	gnl|GNOMON|2148257827.m	.	.	.	.	.	.	0	0	0	1	0
c18040_g1_i1	gnl|GNOMON|2503019236.m	.	.	.	.	.	.	1	1	0	1	0
c18089_g1_i1	gnl|GNOMON|2460031732.m	.	.	.	.	.	.	1	1	0	1	0
c18101_g1_i1	gnl|GNOMON|3602927476.m	.	.	.	.	.	.	1	1	0	1	0
c18144_g1_i1	gnl|GNOMON|2149838484.m	.	.	.	.	.	.	1	1	1	1	1
c18166_g1_i1	gnl|GNOMON|2846915588.m	.	.	.	.	.	.	1	1	0	1	0
c18173_g1_i2	gnl|GNOMON|2918224964.m	.	.	.	.	.	PF14926.4	1	0	0	1	0
c18226_g1_i1	gnl|GNOMON|2330020260.m	.	.	.	.	.	PF01105.22	1	1	1	1	0
c18233_g1_i1	gnl|GNOMON|3943707620.m	.	.	.	.	.	.	1	1	1	1	0
c18270_g1_i1	gnl|GNOMON|4837086964.m	.	.	gi|1058216814|gb|JAT11923.1|	.	.	.	1	1	0	1	1
c18274_g1_i1	gnl|GNOMON|5141172852.m	.	.	.	.	.	.	0	0	0	1	0
c18282_g1_i1	gnl|GNOMON|2623592340.m	.	.	.	.	.	.	1	1	0	1	0
c183_g1_i1	gnl|GNOMON|2150248739.m	.	.	gi|332022742|gb|EGI63017.1|	.	.	.	0	0	0	1	0
c18307_g1_i1	gnl|GNOMON|2148167699.m	.	.	.	.	.	.	1	1	0	1	0
c1831_g1_i1	gnl|GNOMON|3338689844.m	.	.	gi|1069664528|ref|XP_018301009.1|	.	.	.	1	1	0	1	1
c18314_g1_i1	.	.	tr|A0A087ZT35|A0A087ZT35_APIME	gi|1058204460|gb|JAT05879.1|	sp|O35156|UGPA_CRIGR	sp|O35156|UGPA_CRIGR	PF01704.16	0	0	0	1	0
c18347_g1_i1	.	.	.	.	.	.	PF00005.25	0	0	1	1	1
c18348_g1_i1	gnl|GNOMON|4630519732.m	.	.	gi|1069669390|ref|XP_018316783.1|	.	.	.	1	0	0	1	0
c18377_g1_i1	gnl|GNOMON|3330302404.m	.	.	gi|307175942|gb|EFN65752.1|	.	.	.	0	0	0	1	0
c18377_g1_i2	gnl|GNOMON|3330302436.m	.	.	gi|307175942|gb|EFN65752.1|	.	.	.	1	0	0	1	1
c18490_g1_i2	gnl|GNOMON|2159108066.m	.	.	.	.	.	.	1	1	0	1	1
c18494_g1_i1	.	.	.	.	sp|Q46BL0|SUMT_METBF	sp|Q46BL0|SUMT_METBF	PF02602.13	0	0	1	1	1
c18496_g1_i1	.	.	.	.	.	.	PF00999.19	0	0	1	1	1
c18657_g1_i1	gnl|GNOMON|4493156324.m	.	.	.	.	.	.	1	0	0	1	0
c18674_g1_i1	gnl|GNOMON|3895475892.m	.	.	gi|1059860262|ref|XP_017792809.1|	.	.	.	0	1	0	1	1
c18674_g1_i2	gnl|GNOMON|3895475892.m	.	tr|A0A087ZU27|A0A087ZU27_APIME	gi|1059860262|ref|XP_017792809.1|	.	.	.	1	0	0	1	0
c18721_g1_i1	gnl|GNOMON|2160715922.m	.	tr|A0A088AEL3|A0A088AEL3_APIME	gi|1059389987|ref|XP_017769937.1|	sp|Q9VQU9|BOWEL_DROME	sp|P23803|ODD_DROME	.	0	1	0	1	0
c18733_g1_i1	gnl|GNOMON|2650849124.m	.	.	.	.	.	PF00089.24	0	1	0	1	0
c18765_g1_i1	gnl|GNOMON|2503019236.m	.	.	.	.	.	.	0	1	0	1	1
c18772_g1_i1	.	.	tr|V9IGB9|V9IGB9_APICE	gi|1058069132|gb|JAS38227.1|	sp|Q7KF90|RL31_SPOFR	sp|Q7KF90|RL31_SPOFR	PF01198.17	0	0	0	1	0
c18773_g1_i1	.	.	.	gi|1058081920|gb|JAS44621.1|	.	.	.	0	0	0	1	0
c18816_g1_i1	.	.	.	gi|1058151770|gb|JAS79533.1|	.	.	PF00719.17	0	0	0	1	0
c18828_g1_i1	gnl|GNOMON|2976944628.m	.	.	.	.	.	.	1	0	0	1	0
c18831_g1_i1	gnl|GNOMON|2159238818.m	.	.	.	.	.	PF00135.26	1	0	1	1	1
c18841_g1_i1	gnl|GNOMON|5044704276.m	.	.	.	.	.	.	0	0	1	1	0
c18902_g1_i2	gnl|GNOMON|3746579460.m	.	tr|A0A088AMV9|A0A088AMV9_APIME	gi|1061116334|ref|XP_017889089.1|	.	sp|P39770|SALM_DROME	.	0	1	0	1	0
c18905_g1_i1	gnl|GNOMON|2159721730.m	.	.	gi|1061116734|ref|XP_017884397.1|	sp|P49640|EVX1_HUMAN	.	.	1	0	0	1	1
c18950_g1_i2	gnl|GNOMON|2159729458.m	.	.	.	.	.	.	1	0	0	1	0
c190_g1_i1	.	.	.	.	.	.	PF13531.4	0	0	1	1	1
c19011_g1_i1	gnl|GNOMON|2148290611.m	.	.	.	.	.	.	0	1	0	1	0
c19032_g1_i1	gnl|GNOMON|2168629588.m	.	.	.	.	.	.	0	1	0	1	1
c19069_g1_i1	.	.	.	gi|1058217112|gb|JAT12072.1|	.	.	PF05511.9	0	0	0	1	0
c19121_g1_i1	.	.	tr|V9IJ71|V9IJ71_APICE	gi|1058088856|gb|JAS48087.1|	sp|Q9V7D2|VATD1_DROME	sp|Q9V7D2|VATD1_DROME	PF01813.15	0	0	0	1	0
c19130_g1_i1	.	.	.	.	sp|P58869|MTBA_METAC	sp|P58869|MTBA_METAC	PF01208.15	0	0	1	1	1
c1914_g1_i1	gnl|GNOMON|2147495073.m	.	tr|A0A088A5Q6|A0A088A5Q6_APIME	gi|307202636|gb|EFN81957.1|	.	.	PF01244.19	0	1	1	1	0
c19154_g1_i1	gnl|GNOMON|2167581476.m	.	.	.	.	.	PF00106.23	0	0	0	1	0
c19182_g2_i1	.	.	.	.	sp|Q8TR92|RLME_METAC	sp|Q8TR92|RLME_METAC	PF01728.17	0	0	1	1	1
c19212_g1_i1	.	.	tr|V9IGA1|V9IGA1_APICE	gi|1058233080|gb|JAT20056.1|	sp|P29844|HSP7C_DROME	sp|P29844|HSP7C_DROME	PF00012.18	0	0	0	1	0
c19212_g2_i1	.	.	.	gi|552095|gb|AAA28629.1|	sp|P78695|GRP78_NEUCR	sp|P78695|GRP78_NEUCR	PF00012.18	0	0	0	1	0
c19231_g1_i1	gnl|GNOMON|2249314340.m	.	.	.	.	.	.	1	1	1	1	1
c19234_g1_i2	gnl|GNOMON|4104140420.m	.	tr|A0A088APY9|A0A088APY9_APIME	gi|1069721091|ref|XP_018316616.1|	.	.	.	1	1	0	1	1
c19263_g1_i1	gnl|GNOMON|3492834004.m	.	.	.	.	.	PF09320.9	1	1	0	1	1
c19264_g1_i1	gnl|GNOMON|2622549380.m	.	tr|A0A088A1H1|A0A088A1H1_APIME	gi|1068393069|ref|XP_018045486.1|	sp|Q7KVW5|KCNN_DROME	sp|Q7KVW5|KCNN_DROME	PF03530.12	0	1	0	1	1
c19282_g1_i1	gnl|GNOMON|4638908964.m	.	.	.	.	.	PF00372.17	1	1	0	1	1
c19290_g1_i1	gnl|GNOMON|3684713540.m	.	.	.	.	.	.	1	1	0	1	1
c19310_g1_i1	gnl|GNOMON|2160536402.m	.	.	.	.	.	.	0	0	0	1	0
c19312_g1_i1	gnl|GNOMON|2160527922.m	.	.	.	.	.	.	0	1	0	1	1
c19316_g1_i1	.	.	.	.	.	.	PF00171.20	0	0	1	1	1
c19351_g1_i1	gnl|GNOMON|4538246324.m	.	.	.	.	.	.	0	0	1	1	0
c19368_g1_i1	.	.	.	.	.	.	PF00078.25	0	0	1	1	0
c19373_g1_i1	gnl|GNOMON|3379587348.m	.	.	.	.	.	.	1	1	0	1	1
c194_g1_i1	gnl|GNOMON|2147729491.m	.	.	gi|307191046|gb|EFN74799.1|	.	.	PF12781.5	0	0	0	1	0
c19400_g1_i1	gnl|GNOMON|4817163764.m	.	.	.	.	.	PF06585.9	1	1	1	1	1
c19420_g1_i1	.	.	.	gi|1058100981|gb|JAS54140.1|	.	.	PF13336.4	0	0	0	1	0
c1947_g1_i1	.	.	.	gi|1058138458|gb|JAS72877.1|	.	.	.	0	0	0	1	0
c19477_g1_i1	gnl|GNOMON|2151976979.m	.	.	.	.	.	.	0	1	0	1	0
c19478_g1_i2	gnl|GNOMON|2189580404.m	.	.	.	.	.	.	1	0	0	1	0
c19530_g1_i1	gnl|GNOMON|2147495201.m	.	.	.	.	.	.	0	1	0	1	0
c19649_g1_i1	gnl|GNOMON|2886762852.m	.	.	.	.	.	PF00089.24	0	0	1	1	0
c19653_g1_i1	gnl|GNOMON|3391121012.m	.	.	gi|1070599711|ref|XP_018397194.1|	.	.	.	0	1	0	1	0
c19657_g1_i1	gnl|GNOMON|2214722884.m	.	tr|V9IIV1|V9IIV1_APICE	gi|1080065166|ref|XP_018574743.1|	sp|P62282|RS11_RAT	sp|Q6XHX5|RS11_DROYA	PF16205.3	1	1	1	1	1
c19657_g1_i2	gnl|GNOMON|2214722852.m	.	tr|V9IIV1|V9IIV1_APICE	gi|307187585|gb|EFN72597.1|	sp|P62282|RS11_RAT	.	PF16205.3	1	1	1	1	1
c19660_g1_i1	gnl|GNOMON|2147487361.m	.	.	.	.	.	.	0	0	1	1	1
c19661_g1_i1	.	.	tr|A0A088AD88|A0A088AD88_APIME	gi|332030549|gb|EGI70237.1|	sp|P62154|CALM_LOCMI	sp|P62154|CALM_LOCMI	.	0	0	0	1	0
c19662_g1_i1	gnl|GNOMON|3720367476.m	.	.	.	.	.	.	1	1	0	1	1
c19663_g1_i1	.	.	.	.	.	.	PF01314.16	0	0	1	1	1
c19678_g1_i1	gnl|GNOMON|2664492084.m	.	.	.	.	.	.	1	1	0	1	1
c19679_g1_i1	gnl|GNOMON|2458976020.m	.	.	.	.	.	.	1	1	1	1	0
c19690_g1_i1	gnl|GNOMON|2353096788.m	.	tr|A0A088AS19|A0A088AS19_APIME	gi|1059234474|ref|XP_017762238.1|	.	.	PF08393.11	0	0	0	1	0
c19692_g1_i1	.	.	.	.	.	.	PF00155.19	0	0	1	1	1
c19694_g1_i1	.	.	.	.	sp|Q9P720|RL16_NEUCR	sp|Q9P720|RL16_NEUCR	.	0	0	0	1	0
c19695_g1_i1	gnl|GNOMON|2306963284.m	.	tr|A0A087ZSP9|A0A087ZSP9_APIME	gi|1068400918|ref|XP_018048275.1|	.	.	.	0	1	0	1	0
c19701_g1_i1	.	.	.	.	.	.	PF00135.26	0	0	0	1	0
c19716_g1_i1	gnl|GNOMON|2257697972.m	.	.	.	.	.	.	0	1	0	1	0
c19719_g1_i1	gnl|GNOMON|2779821940.m	.	.	.	.	.	.	1	1	0	1	1
c19720_g1_i1	.	.	.	.	sp|Q8TGX7|CH60_METAC	sp|Q8TGX7|CH60_METAC	PF00118.22	0	0	1	1	1
c19722_g1_i1	.	.	tr|A0A088AIL2|A0A088AIL2_APIME	gi|1058269804|gb|JAT37616.1|	sp|Q29333|RL27A_PIG	sp|Q29333|RL27A_PIG	.	0	0	0	1	0
c19726_g1_i1	gnl|GNOMON|2363573476.m	.	tr|V9ICY9|V9ICY9_APICE	gi|307169187|gb|EFN62003.1|	sp|P35128|UBE2N_DROME	sp|P35128|UBE2N_DROME	PF00179.24	1	1	1	1	0
c19743_g1_i1	gnl|GNOMON|4509934404.m	.	.	.	.	.	.	1	1	0	1	0
c19753_g1_i1	.	.	.	.	sp|Q8TIY2|GPMI2_METAC	sp|Q8TIY2|GPMI2_METAC	PF06415.11	0	0	1	1	1
c19756_g1_i1	gnl|GNOMON|3763357988.m	.	.	.	.	.	PF00790.17	1	1	1	1	0
c19757_g1_i1	gnl|GNOMON|2149347363.m	.	.	.	.	.	.	0	0	0	1	0
c19758_g1_i1	gnl|GNOMON|3700443476.m	.	.	.	.	.	.	1	1	1	1	0
c19760_g1_i1	gnl|GNOMON|2148204563.m	.	.	.	.	.	.	0	0	0	1	0
c19764_g2_i1	gnl|GNOMON|3055580516.m	.	tr|V9IJK4|V9IJK4_APICE	gi|1061125966|ref|XP_017888099.1|	sp|O16797|RL3_DROME	sp|O16797|RL3_DROME	PF00297.20	1	1	1	1	1
c19790_g1_i1	.	.	tr|C1JYH6|C1JYH6_APIME	gi|1058223786|gb|JAT15409.1|	sp|P04809|HSP83_DROPS	sp|P02828|HSP83_DROME	PF00183.16	0	0	0	1	0
c19807_g1_i1	gnl|GNOMON|2618349556.m	.	.	.	.	.	.	1	1	0	1	1
c19808_g1_i1	gnl|GNOMON|2616251988.m	.	tr|V9IFY2|V9IFY2_APICE	gi|1059876739|ref|XP_017793543.1|	sp|P36241|RL19_DROME	sp|P36241|RL19_DROME	PF01280.18	1	1	0	1	1
c19822_g1_i1	gnl|GNOMON|2148716563.m	.	.	.	.	.	.	1	1	0	1	1
c19829_g1_i1	gnl|GNOMON|4354746340.m	.	.	gi|1059216918|ref|XP_017755299.1|	.	.	.	0	1	0	1	1
c19856_g1_i1	.	.	.	.	sp|Q8TQU1|TRMY_METAC	sp|Q8TQU3|RL21_METAC	PF04919.10	0	0	1	1	1
c19863_g1_i1	gnl|GNOMON|4018157524.m	.	tr|A0A088AE82|A0A088AE82_APIME	gi|1070588206|ref|XP_018406582.1|	.	.	.	0	1	0	1	0
c19863_g1_i2	gnl|GNOMON|4018157524.m	.	.	gi|322796185|gb|EFZ18761.1|	.	.	.	1	1	0	1	1
c1988_g1_i1	.	.	.	.	sp|Q8PZ67|FPOF_METMA	sp|Q8TJQ0|KAD6_METAC	PF00296.18	0	0	1	1	1
c19887_g1_i1	.	.	tr|V9IHI6|V9IHI6_APICE	gi|1058230932|gb|JAT18982.1|	.	.	PF01090.17	0	0	0	1	0
c19892_g1_i1	.	.	.	.	sp|P27770|RS17_NEUCR	.	.	0	0	0	1	0
c19893_g1_i1	gnl|GNOMON|2290189252.m	.	.	.	.	.	.	1	1	0	1	1
c19897_g1_i1	gnl|GNOMON|3802156100.m	.	.	.	.	.	.	0	1	0	1	1
c19901_g1_i1	.	.	.	.	.	.	PF03781.14	0	0	1	1	1
c19905_g1_i1	gnl|GNOMON|3257956628.m	.	.	.	.	.	.	0	1	0	1	0
c19908_g1_i1	gnl|GNOMON|2281809012.m	.	.	.	.	.	.	0	0	1	1	0
c19920_g1_i1	gnl|GNOMON|2159942914.m	.	.	.	.	.	.	1	1	0	1	0
c19927_g1_i1	gnl|GNOMON|2149838915.m	.	.	.	.	.	.	0	0	0	1	0
c19933_g1_i1	gnl|GNOMON|3087038356.m	.	tr|A0A088A803|A0A088A803_APIME	gi|662208256|ref|XP_008477669.1|	sp|P35061|H2A_ACRFO	sp|P35061|H2A_ACRFO	.	1	0	1	1	1
c19942_g1_i1	.	.	.	gi|1058273744|gb|JAT39335.1|	.	.	PF00244.18	0	0	0	1	0
c19944_g1_i1	gnl|GNOMON|2364623716.m	.	.	.	.	.	.	0	1	0	1	0
c19945_g1_i1	gnl|GNOMON|2160773442.m	.	.	.	.	.	.	1	1	0	1	0
c19963_g1_i1	gnl|GNOMON|4790950900.m	.	.	.	.	.	.	1	1	0	1	1
c19967_g1_i1	.	.	.	.	sp|Q8TPF0|PURQ_METAC	sp|Q8TPF0|PURQ_METAC	PF13507.4	0	0	1	1	1
c19977_g1_i1	gnl|GNOMON|3382732804.m	.	.	.	.	.	.	0	1	0	1	1
c19980_g1_i1	gnl|GNOMON|2266082404.m	.	.	.	.	.	PF06585.9	1	1	0	1	1
c19981_g1_i1	gnl|GNOMON|2165306194.m	.	.	.	.	.	.	0	0	0	1	0
c19983_g1_i1	gnl|GNOMON|2411796452.m	.	.	.	.	.	.	1	1	0	1	1
c19997_g1_i1	gnl|GNOMON|2901449524.m	.	.	.	.	.	PF16908.3	0	1	0	1	1
c200_g1_i1	gnl|GNOMON|3183507668.m	.	tr|A0A088A777|A0A088A777_APIME	gi|332030051|gb|EGI69876.1|	.	.	PF00520.29	1	1	0	1	0
c20002_g1_i1	gnl|GNOMON|3234891860.m	.	.	.	.	.	.	1	1	0	1	1
c20005_g1_i1	.	.	.	.	.	.	PF05048.11	0	0	1	1	0
c20005_g1_i3	.	.	.	.	.	.	PF05048.11	0	0	1	1	0
c20034_g1_i1	gnl|GNOMON|4438630820.m	.	.	.	.	.	PF00858.22	1	1	0	1	0
c20036_g1_i1	gnl|GNOMON|2296474804.m	.	.	.	.	.	.	1	1	0	1	1
c20053_g1_i1	gnl|GNOMON|4401932260.m	.	.	gi|1080039821|ref|XP_018560831.1|	.	.	.	0	0	1	1	0
c20054_g1_i1	.	.	.	.	.	.	PF02784.14	0	0	1	1	1
c20062_g1_i1	gnl|GNOMON|2147503473.m	.	.	.	.	.	.	0	1	1	1	0
c20066_g1_i1	gnl|GNOMON|2159881058.m	.	.	gi|1070179666|ref|XP_018348666.1|	.	.	.	0	1	0	1	1
c20102_g1_i1	gnl|GNOMON|2161686034.m	.	.	.	.	.	PF00067.20	0	1	0	1	0
c20128_g1_i1	gnl|GNOMON|2150326339.m	.	.	.	.	.	.	1	0	0	1	0
c20154_g1_i1	gnl|GNOMON|2159959042.m	.	tr|A0A088AME3|A0A088AME3_APIME	gi|1080040613|ref|XP_018561271.1|	sp|Q9Z2J9|RUNX2_RAT	sp|Q9Z2J9|RUNX2_RAT	.	0	0	1	1	0
c20167_g1_i1	.	.	.	.	sp|Q7S7F1|RL30_NEUCR	.	.	0	0	0	1	0
c20175_g1_i1	gnl|GNOMON|4691337076.m	.	tr|A0A088A1G4|A0A088A1G4_APIME	gi|332018689|gb|EGI59261.1|	sp|Q9Z0S2|LHX2_MOUSE	sp|P29673|APTE_DROME	.	0	1	0	1	0
c20192_g1_i1	.	.	tr|L0HT99|L0HT99_APICE	gi|104532042|gb|ABF72904.1|	sp|Q11212|ACT_SPOLI	sp|Q11212|ACT_SPOLI	PF00022.17	0	0	0	1	0
c2022_g1_i1	gnl|GNOMON|3483390292.m	.	tr|A0A088A7V4|A0A088A7V4_APIME	gi|1069685179|ref|XP_018303460.1|	.	.	PF01775.15	1	1	0	1	1
c20222_g1_i1	gnl|GNOMON|2149838915.m	.	.	.	.	.	.	0	0	0	1	0
c2023_g1_i1	gnl|GNOMON|2161018594.m	.	.	.	.	.	.	1	1	1	1	1
c20240_g1_i1	.	.	.	gi|1058104847|gb|JAS56073.1|	.	.	PF00199.17	0	0	0	1	0
c20265_g1_i1	gnl|GNOMON|2147500865.m	.	.	.	.	.	.	1	0	0	1	0
c20310_g1_i1	.	.	tr|A0A087ZUQ1|A0A087ZUQ1_APIME	gi|1058117515|gb|JAS62406.1|	sp|P40423|SQH_DROME	sp|P40423|SQH_DROME	.	0	0	0	1	0
c20343_g1_i1	gnl|GNOMON|2670779556.m	.	tr|V9IFG6|V9IFG6_APICE	gi|307203550|gb|EFN82583.1|	.	.	.	1	1	0	1	1
c20344_g1_i1	.	.	tr|A0A088AIM3|A0A088AIM3_APIME	gi|1058216568|gb|JAT11800.1|	.	.	.	0	0	0	1	0
c20347_g1_i1	.	.	.	.	sp|Q8TUH7|SEPS_METAC	sp|Q8TUH7|SEPS_METAC	PF01409.18	0	0	1	1	1
c20373_g1_i1	.	.	.	.	.	.	PF00012.18	0	0	1	1	0
c20376_g1_i1	gnl|GNOMON|2147500179.m	.	.	.	.	.	.	1	0	0	1	1
c20384_g1_i1	gnl|GNOMON|2147495825.m	.	.	.	.	.	.	0	1	0	1	0
c20405_g1_i1	gnl|GNOMON|2148311059.m	.	.	.	.	.	.	0	1	0	1	0
c20412_g1_i1	.	.	.	.	.	.	PF01139.15	0	0	0	1	0
c20420_g1_i1	gnl|GNOMON|2767235396.m	.	tr|A0A088A4Q6|A0A088A4Q6_APIME	gi|1059870538|ref|XP_017790115.1|	.	.	PF01403.17	1	1	0	1	1
c20430_g1_i1	gnl|GNOMON|2256641028.m	.	tr|A0A088AMF9|A0A088AMF9_APIME	gi|1061097531|ref|XP_017875470.1|	sp|A6YP92|ARX_RAT	sp|Q06453|AL_DROME	.	1	1	0	1	1
c20433_g1_i1	gnl|GNOMON|2576411764.m	.	.	.	.	.	.	0	0	0	1	0
c20437_g1_i1	.	.	tr|Q2YD67|Q2YD67_APIME	gi|1058274333|gb|JAT39539.1|	sp|Q17053|OPSD_APIME	sp|Q17053|OPSD_APIME	.	0	0	0	1	0
c20460_g1_i1	gnl|GNOMON|2147618835.m	.	.	.	.	.	.	1	1	0	1	1
c20463_g1_i1	.	.	.	gi|1059863383|ref|XP_017798430.1|	.	.	.	1	1	0	1	0
c20467_g1_i1	gnl|GNOMON|2452687412.m	.	.	.	.	.	.	1	1	0	1	1
c20485_g1_i2	gnl|GNOMON|2236725444.m	.	.	.	.	.	PF02574.14	1	1	0	1	1
c20490_g1_i1	.	.	tr|V9ICZ0|V9ICZ0_APICE	gi|1058144530|gb|JAS75913.1|	sp|P05661|MYSA_DROME	sp|P05661|MYSA_DROME	PF00063.19	0	0	0	1	0
c20530_g1_i1	gnl|GNOMON|2379289620.m	.	tr|A0A088A0Q5|A0A088A0Q5_APIME	gi|307187512|gb|EFN72563.1|	.	.	PF00110.17	1	1	0	1	0
c20549_g1_i1	.	.	tr|A0A088A5A6|A0A088A5A6_APIME	gi|1073546855|gb|JAT90539.1|	sp|P34727|ARF_AJECA	.	.	0	0	0	1	0
c20550_g1_i1	gnl|GNOMON|4744813636.m	.	.	.	.	.	.	0	1	0	1	0
c20554_g1_i1	gnl|GNOMON|3251660692.m	.	.	.	.	.	.	0	1	0	1	0
c20589_g1_i1	gnl|GNOMON|3062924308.m	.	.	.	.	.	.	0	0	1	1	1
c206_g1_i1	gnl|GNOMON|2918223076.m	.	.	.	.	.	.	1	0	0	1	0
c20608_g1_i1	.	.	.	.	sp|Q50562|ISF_METTE	sp|Q50562|ISF_METTE	PF03358.13	0	0	1	1	1
c20610_g1_i1	gnl|GNOMON|2365668644.m	.	.	.	.	.	.	1	1	0	1	0
c20628_g1_i1	gnl|GNOMON|2147486193.m	.	tr|A0A087ZU47|A0A087ZU47_APIME	gi|1069817110|ref|XP_018331814.1|	.	.	PF12774.5	1	0	0	1	0
c20628_g1_i2	gnl|GNOMON|2147486193.m	.	tr|A0A087ZU47|A0A087ZU47_APIME	gi|1069817110|ref|XP_018331814.1|	.	.	PF12774.5	0	0	0	1	0
c20633_g1_i1	gnl|GNOMON|2161300980.m	.	.	gi|1073535477|gb|JAT84850.1|	.	.	PF03165.14	1	0	0	1	0
c20643_g1_i1	gnl|GNOMON|3352325764.m	.	.	.	.	.	PF00194.19	1	1	0	1	0
c20651_g1_i2	gnl|GNOMON|2147492481.m	.	tr|V9IC05|V9IC05_APICE	gi|1058193314|gb|JAT00306.1|	.	.	.	0	1	0	1	0
c2066_g1_i2	gnl|GNOMON|3127932164.m	.	.	.	.	.	.	0	1	0	1	0
c20665_g1_i1	.	.	tr|A0A088ATV8|A0A088ATV8_APIME	gi|1058221368|gb|JAT14200.1|	sp|P08879|NDKA_DROME	sp|P08879|NDKA_DROME	PF00334.17	0	0	0	1	0
c20667_g1_i1	gnl|GNOMON|4579137476.m	.	tr|A0A088A413|A0A088A413_APIME	gi|307211541|gb|EFN87619.1|	.	.	PF00067.20	0	1	0	1	0
c20686_g1_i1	gnl|GNOMON|4683996068.m	.	.	gi|1059867999|ref|XP_017788718.1|	.	.	.	1	1	0	1	0
c20690_g1_i3	.	.	.	.	.	.	PF07568.10	0	0	1	1	1
c20703_g1_i1	gnl|GNOMON|4719647796.m	.	tr|A0A087ZZ84|A0A087ZZ84_APIME	gi|1059882851|ref|XP_017796927.1|	sp|P56260|QIN_AVIS3	sp|Q9YHC5|FOXG1_XENLA	.	1	1	0	1	0
c20732_g1_i1	.	.	.	gi|119514494|gb|ABL76060.1|	sp|Q01233|HSP70_NEUCR	sp|Q01233|HSP70_NEUCR	PF00012.18	0	0	0	1	0
c20736_g1_i1	.	.	.	.	sp|Q8TMK1|Y2656_METAC	sp|Q8TMK1|Y2656_METAC	PF05727.9	0	0	1	1	0
c20749_g1_i1	.	.	.	.	sp|Q8TGX2|CCA_METAC	sp|Q8TGX2|CCA_METAC	PF09249.9	0	0	1	1	1
c20749_g1_i2	.	.	.	.	sp|Q8TGX2|CCA_METAC	sp|Q8TGX2|CCA_METAC	PF09249.9	0	0	1	1	1
c2075_g1_i1	.	.	.	.	.	.	PF00248.19	0	0	1	1	1
c20757_g1_i1	gnl|GNOMON|2222062740.m	.	tr|V9IHI2|V9IHI2_APICE	gi|322791054|gb|EFZ15654.1|	.	.	PF03179.13	1	1	0	1	1
c20765_g1_i1	gnl|GNOMON|2901449524.m	.	.	.	.	.	.	0	1	0	1	1
c20766_g1_i1	gnl|GNOMON|2922420020.m	.	.	.	.	.	.	1	1	0	1	1
c20766_g1_i2	gnl|GNOMON|2922419988.m	.	.	.	.	.	.	0	1	0	1	0
c20770_g1_i1	gnl|GNOMON|2160134802.m	.	tr|A0A087ZY23|A0A087ZY23_APIME	gi|1059217235|ref|XP_017755467.1|	.	.	PF00292.16	0	1	0	1	1
c20782_g1_i1	gnl|GNOMON|2165334754.m	.	.	.	.	.	.	0	0	0	1	0
c20801_g1_i1	.	.	.	.	.	.	PF02776.16	0	0	1	1	1
c20812_g1_i1	gnl|GNOMON|2162107874.m	.	.	.	.	.	.	1	1	0	1	1
c20816_g1_i1	gnl|GNOMON|2223105172.m	.	.	.	.	.	PF03028.13	0	1	0	1	1
c20822_g1_i1	gnl|GNOMON|2830155844.m	tr|S5TLX6|S5TLX6_9HYME	.	.	.	.	.	1	1	0	1	0
c20825_g1_i1	.	.	.	.	.	.	PF00374.17	0	0	1	1	1
c20827_g1_i1	.	.	.	gi|1052112875|gb|AOC33830.1|	sp|P34838|COX1_ANOGA	.	.	0	0	0	1	0
c2084_g1_i1	gnl|GNOMON|2147486193.m	.	.	.	.	.	PF12781.5	1	0	0	1	0
c20852_g1_i1	.	.	.	.	.	.	PF02769.20	0	0	1	1	1
c20863_g1_i1	gnl|GNOMON|2254544324.m	.	tr|A0A088AJ19|A0A088AJ19_APIME	gi|1068385345|ref|XP_018059750.1|	.	.	.	0	0	1	1	0
c20879_g1_i1	gnl|GNOMON|3211816020.m	.	.	.	.	.	.	1	0	0	1	1
c20889_g1_i1	gnl|GNOMON|2255598052.m	.	.	.	.	.	.	0	0	0	1	0
c2089_g1_i1	gnl|GNOMON|4815067092.m	.	tr|A0A088A1H6|A0A088A1H6_APIME	gi|1061099184|ref|XP_017876310.1|	.	.	.	1	1	0	1	1
c20895_g1_i1	gnl|GNOMON|3354422708.m	.	.	gi|1058274864|gb|JAT39799.1|	.	.	PF01012.19	1	1	0	1	1
c20909_g1_i1	.	.	.	.	sp|Q8TT87|AROC_METAC	sp|Q8TT87|AROC_METAC	PF01264.19	0	0	1	1	1
c20917_g1_i1	gnl|GNOMON|4100993700.m	.	.	gi|1060221095|ref|XP_017860792.1|	.	.	PF00907.20	0	0	0	1	0
c20919_g1_i1	gnl|GNOMON|4419756724.m	.	tr|A0A088ASC3|A0A088ASC3_APIME	gi|1059870596|ref|XP_017790146.1|	.	.	PF07787.10	0	1	0	1	0
c20928_g1_i1	gnl|GNOMON|2148192307.m	.	.	.	.	.	.	0	0	1	1	0
c20966_g1_i1	gnl|GNOMON|3271580276.m	.	tr|V9IGB9|V9IGB9_APICE	gi|307176321|gb|EFN65940.1|	sp|Q7KF90|RL31_SPOFR	sp|Q7KF90|RL31_SPOFR	PF01198.17	1	1	1	1	1
c20970_g1_i1	gnl|GNOMON|2293334500.m	.	.	.	.	.	.	1	1	0	1	0
c20984_g1_i1	.	.	.	.	.	.	PF02384.14	0	0	1	1	1
c20985_g1_i1	gnl|GNOMON|4817163764.m	.	.	.	.	.	PF06585.9	1	1	0	1	1
c21016_g1_i1	gnl|GNOMON|2803938196.m	.	.	.	.	.	.	0	1	0	1	0
c21025_g1_i1	.	.	.	.	.	.	PF06212.10	0	0	0	1	0
c21036_g1_i1	.	.	.	gi|1058138164|gb|JAS72730.1|	sp|P80647|DLDH_HYMDI	sp|P80647|DLDH_HYMDI	PF07992.12	0	0	0	1	0
c21038_g1_i1	.	.	.	.	sp|Q8TGX9|DUT_METAC	sp|Q8TGX9|DUT_METAC	PF01791.7	0	0	1	1	1
c21046_g1_i1	.	.	.	.	.	.	PF00004.27	0	0	1	1	1
c21052_g1_i1	gnl|GNOMON|2576411684.m	.	.	.	.	.	.	1	0	0	1	0
c21057_g1_i1	.	.	.	.	sp|Q8TJD0|Y3856_METAC	sp|Q8TJD0|Y3856_METAC	.	0	0	1	1	1
c21074_g1_i1	gnl|GNOMON|2872087828.m	.	tr|A0A088AGW6|A0A088AGW6_APIME	gi|1068411929|ref|XP_018052178.1|	.	.	.	1	1	1	1	0
c211_g1_i1	gnl|GNOMON|4493156324.m	.	.	.	.	.	.	1	0	0	1	0
c21120_g2_i1	.	.	.	gi|1061489033|gb|ODN06072.1|	sp|P37211|ATPA_NEUCR	.	.	0	0	0	1	0
c21130_g1_i1	gnl|GNOMON|3138421588.m	.	.	.	.	.	.	1	0	0	1	0
c21132_g1_i1	.	.	.	.	sp|P58850|DTDA_METAC	sp|P58850|DTDA_METAC	PF04414.10	0	0	1	1	1
c21142_g1_i1	gnl|GNOMON|2412843540.m	.	tr|A0A088AVR6|A0A088AVR6_APIME	gi|1059859452|ref|XP_017788450.1|	.	.	.	1	1	0	1	0
c2115_g1_i1	.	.	.	.	.	.	.	1	1	0	1	1
c21152_g1_i1	.	.	.	.	sp|Q8TH87|DNAG_METAC	sp|Q8TH87|DNAG_METAC	.	0	0	1	1	1
c21153_g1_i1	.	.	.	gi|1058100669|gb|JAS53984.1|	.	.	PF05497.10	0	0	0	1	0
c21157_g1_i1	gnl|GNOMON|2163094786.m	.	.	.	.	.	.	0	0	1	1	1
c21211_g1_i1	gnl|GNOMON|2147486193.m	.	.	.	.	.	PF12777.5	1	0	0	1	0
c21258_g1_i1	gnl|GNOMON|2861608964.m	.	.	gi|1058222790|gb|JAT14911.1|	.	.	.	0	1	0	1	0
c21265_g1_i1	gnl|GNOMON|2158939762.m	.	tr|A0A088ATI4|A0A088ATI4_APIME	gi|1059212841|ref|XP_017753516.1|	.	.	PF10075.7	1	1	0	1	1
c21275_g1_i2	gnl|GNOMON|2226249332.m	.	.	.	.	.	.	1	1	0	1	0
c21287_g1_i1	.	.	.	.	sp|Q8TPU4|RFCL_METAC	sp|Q8TPU4|RFCL_METAC	.	0	0	1	1	1
c21324_g1_i1	.	.	tr|V9IJP6|V9IJP6_APICE	gi|1058273132|gb|JAT39065.1|	sp|P31403|VATL_MANSE	sp|P31403|VATL_MANSE	.	0	0	0	1	0
c21346_g1_i1	.	.	tr|A0A088AEC6|A0A088AEC6_APIME	gi|1058119111|gb|JAS63204.1|	sp|Q9W5E1|RBX1A_DROME	sp|Q9W5E1|RBX1A_DROME	.	0	0	0	1	0
c21360_g1_i1	gnl|GNOMON|2996866836.m	.	.	.	.	.	.	1	1	1	1	0
c21377_g1_i1	.	.	tr|V9IAZ3|V9IAZ3_APICE	gi|1058258994|gb|JAT32982.1|	.	.	.	0	0	0	1	0
c21382_g1_i1	gnl|GNOMON|2147486193.m	.	.	.	.	.	PF03028.13	1	0	0	1	1
c21417_g1_i1	gnl|GNOMON|3234891860.m	.	.	gi|332016410|gb|EGI57323.1|	.	.	.	0	1	0	1	1
c21462_g1_i1	gnl|GNOMON|4080022340.m	.	.	.	.	.	.	0	1	0	1	0
c21470_g1_i1	gnl|GNOMON|2169664148.m	.	tr|V9IAR0|V9IAR0_APICE	gi|322790861|gb|EFZ15546.1|	sp|Q6XIM8|RS15A_DROYA	sp|Q6XIM8|RS15A_DROYA	.	1	1	1	1	1
c21474_g1_i1	.	.	tr|A0A088AII9|A0A088AII9_APIME	gi|1058120275|gb|JAS63786.1|	sp|O17953|DLDH_CAEEL	sp|O17953|DLDH_CAEEL	PF02852.20	0	0	0	1	0
c21474_g1_i2	.	.	tr|A0A088AII9|A0A088AII9_APIME	gi|1058120275|gb|JAS63786.1|	sp|O17953|DLDH_CAEEL	sp|O17953|DLDH_CAEEL	PF02852.20	0	0	0	1	0
c215_g1_i1	gnl|GNOMON|2991625860.m	.	.	.	.	.	.	1	1	0	1	0
c21518_g1_i1	gnl|GNOMON|2541805012.m	.	.	.	.	.	.	1	1	0	1	1
c21533_g1_i1	.	.	.	.	sp|Q8TLK5|RNZ_METAC	sp|Q8TLK5|RNZ_METAC	.	0	0	1	1	0
c21533_g1_i2	.	.	.	.	sp|Q8TLK5|RNZ_METAC	sp|Q8TLK5|RNZ_METAC	.	0	0	1	1	1
c21546_g1_i1	gnl|GNOMON|2616251668.m	.	tr|V9IFY2|V9IFY2_APICE	gi|1059213256|ref|XP_017753741.1|	sp|P36241|RL19_DROME	sp|P36241|RL19_DROME	PF01280.18	1	1	1	1	1
c21561_g1_i1	gnl|GNOMON|2449542452.m	.	.	.	.	.	.	1	1	0	1	0
c21568_g1_i1	.	.	.	.	.	.	PF00005.25	0	0	1	1	1
c21588_g1_i1	.	.	.	.	.	.	PF00266.17	0	0	1	1	1
c21591_g1_i1	.	.	tr|A0A087ZWF7|A0A087ZWF7_APIME	gi|1058187316|gb|JAS97306.1|	sp|Q7PKQ5|ACTN_ANOGA	sp|Q7PKQ5|ACTN_ANOGA	.	0	0	0	1	0
c21603_g1_i1	gnl|GNOMON|3736093188.m	.	.	.	.	.	.	1	1	0	1	0
c21633_g1_i1	.	.	tr|V9IJZ2|V9IJZ2_APICE	gi|1058202006|gb|JAT04652.1|	sp|Q05825|ATPB_DROME	sp|Q05825|ATPB_DROME	.	0	0	0	1	0
c21635_g1_i1	.	.	.	.	.	.	PF01865.14	0	0	1	1	1
c21646_g1_i2	.	.	.	.	sp|Q8TK65|Y3551_METAC	sp|Q8TK65|Y3551_METAC	PF00005.25	0	0	1	1	1
c21650_g1_i1	gnl|GNOMON|2159046386.m	.	.	.	.	.	.	1	1	0	1	0
c21658_g1_i1	gnl|GNOMON|2159799378.m	.	.	.	.	.	.	1	1	0	1	1
c21658_g1_i2	gnl|GNOMON|2159799378.m	.	.	.	.	.	.	1	1	0	1	1
c21664_g1_i1	gnl|GNOMON|2162681410.m	.	.	.	.	.	.	1	0	0	1	1
c21669_g1_i1	.	.	tr|V9I8B2|V9I8B2_APICE	gi|1058174308|gb|JAS90802.1|	sp|Q1HPQ0|TPM2_BOMMO	sp|Q1HPQ0|TPM2_BOMMO	PF00261.18	0	0	0	1	0
c21671_g1_i1	gnl|GNOMON|2789254340.m	.	tr|V9IJF1|V9IJF1_APICE	gi|1061140009|ref|XP_017893478.1|	.	.	.	1	1	1	1	0
c21675_g1_i2	gnl|GNOMON|2716902660.m	.	.	.	.	.	.	0	1	0	1	0
c21675_g1_i3	gnl|GNOMON|2148925491.m	.	tr|A0A087ZRD8|A0A087ZRD8_APIME	gi|1070168999|ref|XP_018345316.1|	.	.	.	0	1	0	1	0
c21679_g1_i1	gnl|GNOMON|4221578580.m	.	tr|A0A087ZTV8|A0A087ZTV8_APIME	gi|1061118471|ref|XP_017885124.1|	.	.	.	0	0	0	1	0
c21701_g1_i1	gnl|GNOMON|2519789588.m	.	.	gi|1069720532|ref|XP_018316420.1|	.	.	PF13851.4	0	1	0	1	1
c21707_g1_i1	.	.	.	.	sp|Q8TS34|KATG_METAC	sp|Q8TS34|KATG_METAC	PF00141.21	0	0	1	1	1
c21727_g1_i2	gnl|GNOMON|2414946884.m	.	.	gi|332020022|gb|EGI60473.1|	.	.	.	0	1	0	1	0
c21729_g1_i1	gnl|GNOMON|3922735828.m	.	.	gi|1061114875|ref|XP_017883607.1|	.	.	.	1	1	0	1	1
c21732_g1_i1	gnl|GNOMON|4281346900.m	.	tr|A0A087ZVK3|A0A087ZVK3_APIME	gi|1070164141|ref|XP_018343830.1|	.	.	PF00135.26	0	1	0	1	0
c21739_g1_i1	.	.	.	.	sp|Q8TGX5|RRP42_METAC	sp|P61934|RPOP_METMA	PF01138.19	0	0	1	1	1
c21752_g1_i1	.	.	tr|A0A088ANZ0|A0A088ANZ0_APIME	gi|1058093524|gb|JAS50421.1|	sp|P31400|VATA_MANSE	sp|P31400|VATA_MANSE	PF00006.23	0	0	0	1	0
c21754_g1_i1	gnl|GNOMON|3062924340.m	.	.	.	.	.	.	1	1	1	1	1
c21759_g2_i1	.	.	.	.	sp|O93798|RS21_NEUCR	sp|O93798|RS21_NEUCR	PF01249.16	0	0	0	1	0
c21777_g1_i1	.	.	.	.	sp|P59671|RL3_NEUCR	.	.	0	0	0	1	0
c21781_g1_i1	gnl|GNOMON|3397410308.m	.	.	gi|1041536793|ref|XP_017298622.1|	.	.	PF03615.13	0	0	1	1	0
c21802_g1_i2	gnl|GNOMON|5000663668.m	.	.	.	.	.	PF00201.16	0	1	0	1	1
c21811_g1_i1	gnl|GNOMON|2312208452.m	.	tr|A0A087ZS42|A0A087ZS42_APIME	gi|1068396926|ref|XP_018046867.1|	.	.	.	0	1	1	1	1
c21813_g1_i1	.	.	.	gi|1058097406|gb|JAS52362.1|	.	.	PF00162.17	0	0	0	1	0
c21847_g1_i1	gnl|GNOMON|2184329316.m	.	tr|V9ILD1|V9ILD1_APICE	gi|1068406241|ref|XP_018050174.1|	sp|Q962R6|RS13_SPOFR	sp|Q962R6|RS13_SPOFR	PF08069.10	1	1	1	1	0
c21848_g1_i1	.	.	.	.	.	.	PF02514.14	0	0	1	1	1
c21848_g2_i1	.	.	.	.	.	.	PF02514.14	0	0	1	1	1
c21884_g1_i2	gnl|GNOMON|2148204563.m	.	.	.	.	.	.	0	1	0	1	0
c21919_g1_i1	.	.	.	.	.	.	PF00125.22	0	0	1	1	0
c21980_g1_i1	gnl|GNOMON|2153972900.m	.	.	.	.	.	.	1	1	1	1	0
c22044_g1_i1	gnl|GNOMON|2331070292.m	.	tr|A0A088AP89|A0A088AP89_APIME	gi|307208691|gb|EFN85981.1|	.	.	.	1	1	1	1	1
c22066_g1_i1	gnl|GNOMON|2436958692.m	.	tr|A0A088A978|A0A088A978_APIME	gi|1059864131|ref|XP_017798846.1|	.	.	.	0	0	1	1	0
c221_g1_i1	.	.	.	.	sp|Q8TIQ3|CRCB3_METAC	.	PF03453.15	0	0	1	1	1
c22102_g1_i2	gnl|GNOMON|2344702308.m	.	.	.	.	.	.	0	0	0	1	0
c22139_g1_i1	gnl|GNOMON|2309058708.m	.	tr|A0A088AE30|A0A088AE30_APIME	gi|307186394|gb|EFN72028.1|	.	.	PF00160.19	1	1	0	1	1
c22143_g1_i1	.	.	tr|T0KXL3|T0KXL3_9MICR	.	.	.	.	0	0	0	1	0
c22146_g1_i1	.	.	.	.	sp|Q8TSS3|SPSS_METAC	sp|Q8TSS4|RPOL_METAC	PF05889.11	0	0	1	1	1
c22149_g1_i1	.	.	.	gi|1058259234|gb|JAT33102.1|	.	.	PF01105.22	0	0	0	1	0
c22196_g1_i1	gnl|GNOMON|2467371060.m	.	.	.	.	.	.	1	1	0	1	0
c22196_g1_i2	gnl|GNOMON|2467371060.m	.	.	.	.	.	.	0	1	0	1	0
c22201_g1_i1	.	.	.	gi|124487918|gb|ABN12042.1|	sp|P09648|CATL1_CHICK	sp|P09648|CATL1_CHICK	.	0	0	0	1	0
c22207_g1_i1	.	.	.	gi|1073530453|gb|JAT82338.1|	sp|P30170|ACT10_SOLTU	sp|P30170|ACT10_SOLTU	PF00022.17	0	0	0	1	0
c22255_g1_i1	gnl|GNOMON|2433820228.m	.	.	.	.	.	.	0	1	0	1	0
c22255_g1_i2	gnl|GNOMON|2433820228.m	.	.	.	.	.	.	0	0	0	1	0
c22260_g1_i1	.	.	.	.	.	.	PF00155.19	0	0	1	1	1
c22262_g1_i1	.	.	tr|A8CWQ7|A8CWQ7_BOMTE	gi|355398657|gb|AER70332.1|	sp|Q96W30|HSP72_PARBA	sp|Q96W30|HSP72_PARBA	PF00012.18	0	0	0	1	0
c22267_g1_i2	.	.	.	.	.	.	PF01077.20	0	0	1	1	1
c22304_g1_i1	.	.	tr|V9IH95|V9IH95_APICE	gi|1060225436|ref|XP_017861724.1|	sp|P62975|UBIQ_RABIT	sp|P62975|UBIQ_RABIT	PF00240.21	0	0	0	1	0
c22312_g1_i2	gnl|GNOMON|2148257827.m	.	.	.	.	.	.	0	0	0	1	0
c22323_g1_i1	gnl|GNOMON|2863702244.m	.	tr|A0A087ZZ70|A0A087ZZ70_APIME	gi|1070598340|ref|XP_018396446.1|	.	.	.	1	0	0	1	0
c22323_g1_i2	gnl|GNOMON|2863702244.m	.	tr|A0A087ZZ70|A0A087ZZ70_APIME	gi|1070598340|ref|XP_018396446.1|	.	.	.	0	1	0	1	0
c22326_g1_i1	gnl|GNOMON|2390834404.m	.	.	gi|1048054406|ref|XP_017481283.1|	sp|P18264|ROUGH_DROVI	.	.	0	0	0	1	0
c22359_g1_i2	gnl|GNOMON|2937096916.m	.	.	gi|1070175854|ref|XP_018347511.1|	.	.	PF07700.13	1	1	0	1	0
c22379_g1_i1	gnl|GNOMON|2625691604.m	.	.	.	.	.	.	0	0	1	1	0
c22381_g1_i1	.	.	.	.	sp|Q8TSN5|SYK2_METAC	sp|Q8TSN5|SYK2_METAC	PF00152.18	0	0	1	1	1
c22385_g1_i1	gnl|GNOMON|2406559716.m	.	.	.	.	.	.	1	1	0	1	1
c22441_g1_i1	gnl|GNOMON|4361037428.m	.	.	gi|322792419|gb|EFZ16403.1|	.	.	.	0	0	0	1	0
c2245_g1_i1	.	.	.	.	.	.	PF00490.19	0	0	1	1	0
c2255_g1_i1	.	.	.	.	sp|Q46EH3|MTAB_METBF	.	.	0	0	1	1	0
c22592_g1_i1	.	.	tr|A0A088AEV2|A0A088AEV2_APIME	gi|1058124317|gb|JAS65807.1|	sp|Q9UNX3|RL26L_HUMAN	sp|Q95WA0|RL26_LITLI	PF16906.3	0	0	0	1	0
c226_g1_i1	gnl|GNOMON|4539293396.m	.	tr|A0A087ZTZ4|A0A087ZTZ4_APIME	gi|1059205716|ref|XP_017762250.1|	sp|O73742|COE3_XENLA	.	.	0	0	1	1	0
c22604_g1_i1	gnl|GNOMON|2389788692.m	.	tr|A0A087ZSW5|A0A087ZSW5_APIME	gi|1059216227|ref|XP_017754924.1|	.	.	.	1	1	1	1	0
c22604_g1_i2	gnl|GNOMON|2389788724.m	.	tr|A0A087ZSW5|A0A087ZSW5_APIME	gi|1059216227|ref|XP_017754924.1|	.	.	.	1	0	1	1	1
c22605_g1_i1	.	.	.	.	sp|Q8TJA2|SYP_METAC	sp|Q8TJA2|SYP_METAC	PF03367.11	0	0	1	1	1
c22615_g1_i1	.	.	.	.	sp|Q8THG5|DP2L_METAC	sp|Q8THG5|DP2L_METAC	PF03833.11	0	0	1	1	1
c22633_g1_i1	gnl|GNOMON|2652951828.m	.	.	.	.	.	.	0	1	0	1	1
c22635_g1_i1	.	.	.	.	sp|Q8TK32|PGK2_METAC	sp|Q8TK33|Y3591_METAC	PF01871.15	0	0	1	1	1
c22636_g1_i1	.	.	.	.	.	.	PF01230.21	0	0	1	1	1
c22645_g1_i1	gnl|GNOMON|3802156164.m	.	tr|V9IF92|V9IF92_APICE	gi|1059868646|ref|XP_017789076.1|	.	.	PF13881.4	1	1	0	1	1
c22647_g1_i1	.	.	.	gi|1058097442|gb|JAS52380.1|	.	.	.	0	0	0	1	0
c22649_g1_i1	.	.	.	gi|1061795316|dbj|BAV56809.1|	.	.	PF03392.11	0	1	0	1	0
c22652_g1_i1	.	.	.	.	sp|Q8TSZ1|PELO_METAC	sp|Q8TSZ1|PELO_METAC	PF05833.9	0	0	1	1	1
c22661_g1_i1	.	.	.	.	.	.	PF05626.9	0	0	1	1	1
c22665_g1_i1	.	.	.	.	.	.	PF00091.23	0	0	1	1	1
c22666_g1_i1	gnl|GNOMON|2461071524.m	.	.	.	.	.	PF06212.10	1	1	1	1	0
c22679_g1_i1	gnl|GNOMON|3183507748.m	.	.	.	.	.	PF04800.10	1	1	1	1	0
c22706_g1_i1	gnl|GNOMON|2222062740.m	.	tr|V9IHI2|V9IHI2_APICE	gi|322791054|gb|EFZ15654.1|	.	.	PF03179.13	1	1	1	1	1
c22710_g1_i1	gnl|GNOMON|2181185524.m	.	tr|A0A088AID2|A0A088AID2_APIME	gi|307210798|gb|EFN87180.1|	.	.	PF00876.16	1	1	1	1	0
c22726_g1_i1	.	.	.	.	.	.	PF00176.21	0	0	1	1	1
c22729_g1_i1	gnl|GNOMON|2529224068.m	.	.	.	.	.	PF01529.18	1	1	0	1	1
c22735_g1_i1	gnl|GNOMON|2601574900.m	.	.	.	.	.	.	1	1	0	1	1
c22736_g1_i1	gnl|GNOMON|2148651027.m	.	.	.	.	.	.	0	1	0	1	0
c22739_g1_i1	gnl|GNOMON|2160180386.m	.	.	.	.	.	.	0	0	0	1	0
c22740_g1_i1	gnl|GNOMON|2181185556.m	.	.	.	.	.	PF16884.3	1	1	0	1	1
c22763_g1_i1	gnl|GNOMON|2147614883.m	.	.	.	.	.	.	0	1	0	1	0
c22767_g1_i1	gnl|GNOMON|2150363155.m	.	.	.	.	.	PF00078.25	0	0	0	1	0
c22789_g1_i1	.	.	.	.	.	.	PF01507.17	0	0	1	1	1
c22812_g1_i1	gnl|GNOMON|3524283988.m	.	.	.	.	.	.	1	1	1	1	0
c22818_g1_i1	.	.	.	gi|1058234604|gb|JAT20818.1|	.	.	PF01778.15	0	0	0	1	0
c22822_g1_i1	.	.	.	.	sp|Q8TU30|Y244_METAC	sp|Q8TU30|Y244_METAC	PF01977.14	0	0	1	1	1
c22827_g1_i1	gnl|GNOMON|2148098067.m	.	.	.	.	.	.	0	0	0	1	0
c22836_g1_i2	gnl|GNOMON|2650849028.m	.	.	.	.	.	.	1	1	1	1	0
c22842_g1_i1	gnl|GNOMON|3335544868.m	.	tr|A0A0B4J2M7|A0A0B4J2M7_APIME	gi|1069669432|ref|XP_018316800.1|	sp|Q9H1K1|ISCU_HUMAN	sp|Q9H1K1|ISCU_HUMAN	PF01592.14	1	1	0	1	1
c22843_g1_i1	gnl|GNOMON|2147680291.m	.	.	.	.	.	.	0	0	1	1	1
c22844_g1_i1	gnl|GNOMON|2262942660.m	.	tr|A0A087ZP70|A0A087ZP70_APIME	gi|322800365|gb|EFZ21369.1|	sp|P23403|RS20_XENLA	sp|P23403|RS20_XENLA	PF00338.20	1	1	0	1	1
c22850_g1_i1	gnl|GNOMON|2159525106.m	.	.	gi|1062693985|ref|XP_017966315.1|	.	.	PF00520.29	1	1	0	1	1
c22854_g1_i1	.	.	.	.	.	.	PF00368.16	0	0	1	1	1
c22855_g1_i1	.	.	.	.	sp|Q8THS6|MFNB_METAC	sp|Q8THS6|MFNB_METAC	PF04476.11	0	0	1	1	1
c22856_g1_i1	gnl|GNOMON|2244066132.m	.	tr|A0A088A8F3|A0A088A8F3_APIME	gi|307211077|gb|EFN87320.1|	.	.	PF01956.14	1	1	1	1	0
c22863_g1_i1	gnl|GNOMON|2159721730.m	.	.	gi|1061116734|ref|XP_017884397.1|	sp|P49640|EVX1_HUMAN	.	.	1	0	0	1	1
c22870_g1_i1	gnl|GNOMON|4271911268.m	.	.	.	.	.	.	0	0	0	1	0
c22872_g1_i1	.	.	tr|V9IKT0|V9IKT0_APICE	gi|1058252662|gb|JAT29816.1|	sp|Q945U1|RS15_ELAOL	sp|Q945U1|RS15_ELAOL	PF00203.19	0	0	0	1	0
c22873_g1_i1	.	.	.	gi|307204326|gb|EFN83081.1|	sp|Q9HE74|RS23_NEUCR	sp|Q9HE74|RS23_NEUCR	PF00164.23	0	0	0	1	0
c22876_g1_i1	gnl|GNOMON|2884668644.m	.	.	gi|307212774|gb|EFN88445.1|	.	.	.	0	1	1	1	1
c2288_g1_i1	gnl|GNOMON|2147500273.m	.	.	.	.	.	.	0	1	0	1	0
c22880_g1_i1	gnl|GNOMON|2147729523.m	.	tr|A0A088ADI1|A0A088ADI1_APIME	gi|1059215300|ref|XP_017754420.1|	.	.	PF12781.5	0	0	1	1	0
c22902_g1_i1	.	.	.	.	sp|Q8TJD0|Y3856_METAC	sp|Q8TJD0|Y3856_METAC	PF09876.7	0	0	1	1	1
c22906_g1_i1	gnl|GNOMON|2147524659.m	.	.	.	.	.	.	0	1	0	1	0
c22908_g1_i2	gnl|GNOMON|2158817250.m	.	.	.	.	.	.	1	1	1	1	0
c22912_g1_i1	.	.	.	.	sp|Q8TJ03|IF5A_METAC	sp|Q8TJ03|IF5A_METAC	PF00491.19	0	0	1	1	1
c22922_g1_i1	.	.	.	.	sp|Q8TQX8|MTIP_METAC	sp|Q8TQX8|MTIP_METAC	PF04123.11	0	0	1	1	1
c22928_g1_i1	gnl|GNOMON|2161105362.m	.	.	.	.	.	.	0	0	1	1	1
c22931_g1_i1	.	.	.	.	sp|Q6CFS7|RL44_YARLI	sp|Q6CFS7|RL44_YARLI	PF00935.17	0	0	0	1	0
c22960_g1_i1	gnl|GNOMON|2149740611.m	.	.	.	.	.	.	0	0	0	1	0
c22970_g1_i1	gnl|GNOMON|2780866532.m	.	.	.	.	.	.	1	1	0	1	1
c22988_g1_i1	gnl|GNOMON|2951777732.m	.	tr|Q6VQ13|Q6VQ13_APIME	gi|1070196527|ref|XP_018368622.1|	sp|Q7PQV7|ADT2_ANOGA	sp|Q26365|ADT_DROME	.	1	1	1	1	0
c22991_g1_i2	gnl|GNOMON|3329254180.m	.	.	.	.	.	.	0	1	0	1	0
c23067_g2_i1	gnl|GNOMON|2687551364.m	.	tr|V9IGL2|V9IGL2_APICE	gi|307203227|gb|EFN82382.1|	sp|P62890|RL30_RAT	sp|P67884|RL30_OPHHA	.	1	1	1	1	0
c23092_g1_i1	.	.	tr|V9IKQ0|V9IKQ0_APICE	gi|1058268506|gb|JAT36967.1|	.	.	.	0	0	0	1	0
c23119_g1_i1	gnl|GNOMON|2566965540.m	.	tr|Q8MUR0|Q8MUR0_APIME	gi|307180997|gb|EFN68771.1|	.	.	PF02932.14	1	1	0	1	0
c23119_g1_i2	gnl|GNOMON|2566965508.m	.	tr|Q8MUR0|Q8MUR0_APIME	gi|307180997|gb|EFN68771.1|	.	.	PF02932.14	0	1	0	1	0
c23142_g1_i1	.	.	.	gi|1058195316|gb|JAT01307.1|	.	.	.	0	0	0	1	0
c23153_g1_i1	gnl|GNOMON|4161809956.m	.	.	.	.	.	.	0	0	0	1	0
c23158_g1_i1	gnl|GNOMON|2818614884.m	.	.	gi|1059214138|ref|XP_017763845.1|	.	.	.	0	1	0	1	0
c23164_g1_i1	gnl|GNOMON|3036714500.m	.	.	.	.	.	.	0	0	1	1	1
c23166_g1_i1	gnl|GNOMON|2196917156.m	.	.	.	.	.	PF00732.17	1	0	0	1	1
c23169_g1_i2	gnl|GNOMON|4440730452.m	.	.	.	.	.	PF00128.22	1	1	0	1	0
c23177_g1_i1	.	.	.	.	sp|Q9HGY9|ALF_ASPOR	sp|Q9HGY9|ALF_ASPOR	PF01116.18	0	0	0	1	0
c23187_g1_i1	gnl|GNOMON|2195863892.m	.	tr|A0A088A9Z6|A0A088A9Z6_APIME	gi|1059880011|ref|XP_017795352.1|	.	.	.	1	0	0	1	1
c23187_g1_i2	gnl|GNOMON|2195863892.m	.	tr|A0A088A9Z6|A0A088A9Z6_APIME	gi|1059219186|ref|XP_017756512.1|	.	.	.	0	1	0	1	0
c23196_g1_i1	.	.	tr|V9IF99|V9IF99_APICE	gi|1058203020|gb|JAT05159.1|	.	.	PF07074.10	0	0	0	1	0
c23200_g1_i1	gnl|GNOMON|4390397940.m	.	tr|V9IKY9|V9IKY9_APICE	gi|1059232578|ref|XP_017761399.1|	.	.	.	1	1	0	1	1
c23228_g1_i1	gnl|GNOMON|2576411764.m	.	.	.	.	.	.	0	0	1	1	1
c2323_g1_i1	gnl|GNOMON|5084550372.m	.	.	.	.	.	.	0	1	0	1	0
c23231_g1_i1	gnl|GNOMON|2170716164.m	.	.	gi|307171001|gb|EFN63064.1|	sp|Q6XP49|GLIS3_MOUSE	sp|Q6XP49|GLIS3_MOUSE	.	1	1	0	1	1
c23246_g1_i1	gnl|GNOMON|4347406164.m	.	tr|A0A087ZX07|A0A087ZX07_APIME	gi|322800508|gb|EFZ21512.1|	.	.	.	1	1	0	1	1
c23252_g1_i1	.	.	tr|A0A087ZY47|A0A087ZY47_APIME	gi|1058203314|gb|JAT05306.1|	.	.	PF05197.11	0	0	0	1	0
c2327_g1_i1	gnl|GNOMON|3123740500.m	.	tr|V9IFL9|V9IFL9_APICE	gi|1068377398|ref|XP_018044874.1|	sp|Q962Q5|RS25_SPOFR	sp|Q962Q5|RS25_SPOFR	PF03297.13	1	1	1	1	1
c23273_g1_i1	gnl|GNOMON|2147486193.m	.	.	.	.	.	PF03028.13	1	0	0	1	0
c23275_g1_i1	gnl|GNOMON|2161813506.m	.	tr|A0A088AGH1|A0A088AGH1_APIME	gi|1059203879|ref|XP_017752302.1|	.	.	.	0	0	1	1	1
c23278_g1_i1	gnl|GNOMON|2297531428.m	.	.	.	.	.	.	0	1	0	1	0
c23287_g1_i2	gnl|GNOMON|2151043171.m	.	.	.	.	.	.	0	1	0	1	0
c23295_g1_i1	gnl|GNOMON|2160212578.m	.	tr|A0A088A1H7|A0A088A1H7_APIME	gi|1080043040|ref|XP_018562611.1|	sp|Q7SZS1|SX21A_DANRE	sp|Q6RVD7|SX21B_DANRE	.	0	0	1	1	0
c23297_g1_i1	gnl|GNOMON|2436958276.m	.	.	.	.	.	.	1	1	0	1	1
c23302_g1_i1	gnl|GNOMON|2163975026.m	.	.	.	.	.	.	1	1	0	1	0
c23303_g1_i2	gnl|GNOMON|5084550436.m	.	.	.	.	.	.	0	0	0	1	0
c23315_g1_i1	gnl|GNOMON|3418382084.m	.	tr|A0A088ABD2|A0A088ABD2_APIME	gi|1059203308|ref|XP_017757895.1|	.	.	.	0	0	1	1	0
c23316_g1_i1	gnl|GNOMON|3590344468.m	.	.	.	.	.	.	0	0	0	1	0
c23330_g1_i1	gnl|GNOMON|2185389332.m	.	.	gi|1061130159|ref|XP_017889738.1|	.	.	.	1	1	0	1	1
c23338_g1_i1	.	.	.	.	.	.	PF11940.6	0	0	1	1	1
c23355_g1_i1	gnl|GNOMON|3119541380.m	.	tr|A0A087ZX16|A0A087ZX16_APIME	gi|1070617491|ref|XP_018398685.1|	.	.	PF02931.21	1	1	0	1	0
c23388_g1_i1	gnl|GNOMON|2532358516.m	.	tr|A0A087ZYZ2|A0A087ZYZ2_APIME	gi|164416562|gb|ABY54099.1|	sp|P02556|TBB_LYTPI	sp|P02556|TBB_LYTPI	PF03953.15	1	1	0	1	0
c23403_g1_i1	gnl|GNOMON|3527432788.m	.	.	.	.	.	PF00151.17	0	1	0	1	1
c23404_g1_i1	gnl|GNOMON|3271580276.m	.	tr|V9IGB9|V9IGB9_APICE	gi|307176321|gb|EFN65940.1|	sp|Q7KF90|RL31_SPOFR	sp|Q7KF90|RL31_SPOFR	PF01198.17	1	1	1	1	1
c23425_g1_i1	.	.	.	.	sp|Q8TT96|HIS6_METAC	sp|Q8TT96|HIS6_METAC	PF00977.19	0	0	1	1	1
c23482_g1_i1	gnl|GNOMON|2147485969.m	tr|S5TD92|S5TD92_9HYME	.	.	.	.	.	1	1	0	1	1
c23499_g1_i1	gnl|GNOMON|2202163732.m	.	.	.	.	.	.	0	0	1	1	0
c23538_g1_i1	gnl|GNOMON|4775221172.m	.	.	.	.	.	.	1	0	0	1	0
c23558_g1_i1	gnl|GNOMON|2768285700.m	.	.	.	.	.	.	0	0	0	1	0
c23588_g1_i1	gnl|GNOMON|4129308340.m	.	.	.	.	.	PF16009.3	0	0	1	1	1
c23635_g1_i1	.	.	tr|V9IKE7|V9IKE7_APICE	gi|1058098910|gb|JAS53114.1|	sp|P31410|VATB_HELVI	.	.	0	0	0	1	0
c23637_g1_i1	gnl|GNOMON|2266082404.m	.	.	.	.	.	PF06585.9	1	1	1	1	0
c23644_g1_i2	gnl|GNOMON|2162247474.m	.	.	.	.	.	.	0	1	0	1	0
c23646_g1_i1	gnl|GNOMON|2161023586.m	.	.	.	.	.	.	0	0	0	1	0
c23649_g1_i1	.	.	.	.	sp|Q8TIX0|Y4020_METAC	sp|Q8TIX0|Y4020_METAC	PF00005.25	0	0	1	1	1
c23661_g1_i1	gnl|GNOMON|2256641492.m	.	tr|V9IHB4|V9IHB4_APICE	gi|1069694574|ref|XP_018306783.1|	.	.	PF01776.15	1	1	0	1	1
c23671_g1_i1	gnl|GNOMON|3369096004.m	.	.	gi|1061113413|ref|XP_017882816.1|	.	.	PF03392.11	1	1	1	1	1
c23672_g1_i1	.	.	.	gi|1058081864|gb|JAS44593.1|	.	.	PF01012.19	0	0	0	1	0
c23683_g1_i1	gnl|GNOMON|4855961060.m	.	.	.	.	.	PF08801.9	1	1	1	1	0
c23683_g1_i2	gnl|GNOMON|4855961060.m	.	.	.	.	.	PF08801.9	1	1	1	1	0
c23684_g1_i1	.	.	.	.	sp|Q8TJN1|MNTP_METAC	sp|Q8TJM9|HACB1_METAC	PF00180.18	0	0	1	1	1
c23687_g1_i1	gnl|GNOMON|2607861556.m	.	tr|A0A088ANN1|A0A088ANN1_APIME	gi|332020176|gb|EGI60620.1|	.	.	PF09430.8	1	1	0	1	1
c23688_g1_i1	gnl|GNOMON|2468413092.m	.	tr|A0A088A9D8|A0A088A9D8_APIME	gi|307196973|gb|EFN78348.1|	.	.	.	1	1	1	1	1
c23691_g1_i1	gnl|GNOMON|2202167348.m	.	.	.	.	.	.	1	0	0	1	0
c23693_g1_i2	gnl|GNOMON|2471561348.m	.	.	.	.	.	.	1	1	0	1	1
c23722_g1_i1	gnl|GNOMON|4860156468.m	.	.	.	.	.	.	1	0	0	1	0
c23739_g1_i1	gnl|GNOMON|2289146564.m	.	.	.	.	.	.	0	1	0	1	0
c23755_g1_i1	gnl|GNOMON|2164434372.m	.	.	.	.	.	PF03723.12	0	1	0	1	0
c23770_g1_i1	gnl|GNOMON|4483719476.m	.	.	.	.	.	.	0	1	0	1	0
c23782_g1_i1	.	.	.	gi|1058240266|gb|JAT23649.1|	.	.	PF13848.4	0	0	0	1	0
c23784_g1_i1	gnl|GNOMON|2258740052.m	.	tr|A0A088A6V0|A0A088A6V0_APIME	gi|322790849|gb|EFZ15534.1|	.	.	.	1	1	0	1	1
c23795_g2_i1	.	.	.	.	.	.	PF07568.10	0	0	1	1	1
c23802_g1_i1	gnl|GNOMON|2989528948.m	.	.	.	.	.	.	0	1	0	1	0
c23806_g1_i1	gnl|GNOMON|2148184083.m	.	.	.	.	.	.	0	0	0	1	0
c23807_g1_i1	.	.	.	.	sp|Q8TRU7|RL3_METAC	sp|Q8TRU6|RL4_METAC	PF00573.20	0	0	1	1	1
c23809_g1_i2	.	.	.	.	.	.	PF00078.25	0	0	1	1	1
c23812_g1_i1	gnl|GNOMON|2790309124.m	.	.	.	.	.	.	0	0	0	1	0
c23818_g1_i1	gnl|GNOMON|2147483729.m	.	.	.	.	.	PF00089.24	1	1	1	1	1
c23826_g1_i2	gnl|GNOMON|2368814420.m	.	.	.	.	.	.	1	1	0	1	1
c23834_g1_i1	.	.	.	.	sp|P57795|ISCS_METTE	sp|Q8TME2|NADA2_METAC	PF02445.14	0	0	1	1	1
c23838_g1_i2	gnl|GNOMON|2747318452.m	.	.	.	.	.	.	0	1	0	1	0
c23838_g1_i3	gnl|GNOMON|2747318452.m	.	.	.	.	.	.	1	1	0	1	0
c23843_g1_i3	gnl|GNOMON|2387680980.m	.	.	.	.	.	.	1	0	0	1	1
c23864_g1_i1	.	.	.	.	sp|Q5ASN8|PMP20_EMENI	sp|Q5ASN8|PMP20_EMENI	PF08534.8	0	0	0	1	0
c2389_g1_i1	.	.	.	.	sp|Q8TMD6|THIE_METAC	sp|Q8TMD6|THIE_METAC	.	0	0	1	1	1
c23903_g1_i1	gnl|GNOMON|4359988692.m	.	.	.	.	.	.	0	1	0	1	0
c23923_g1_i1	gnl|GNOMON|3077605892.m	.	.	.	.	.	.	0	0	1	1	0
c23954_g1_i1	gnl|GNOMON|2161518002.m	.	.	.	.	.	.	1	1	0	1	1
c23974_g1_i1	.	.	.	.	.	.	PF01145.23	0	0	1	1	1
c23989_g1_i2	gnl|GNOMON|2164434260.m	.	.	.	.	.	PF03723.12	0	0	0	1	0
c23990_g1_i1	gnl|GNOMON|2590034148.m	.	tr|A0A087ZZ16|A0A087ZZ16_APIME	gi|1068417111|ref|XP_018054011.1|	.	.	.	0	0	0	1	0
c24002_g1_i1	gnl|GNOMON|4730133732.m	.	.	gi|1059868232|ref|XP_017788846.1|	.	.	.	0	1	1	1	1
c24015_g1_i1	gnl|GNOMON|2470518980.m	.	.	.	.	.	.	0	0	0	1	0
c24059_g1_i1	gnl|GNOMON|2159316546.m	.	.	gi|307211764|gb|EFN87754.1|	.	.	.	1	1	0	1	0
c24089_g1_i1	gnl|GNOMON|2162918706.m	.	.	.	.	.	.	0	0	0	1	0
c24089_g1_i2	gnl|GNOMON|2162918706.m	.	.	.	.	.	.	0	0	0	1	0
c24092_g1_i1	gnl|GNOMON|4401932260.m	.	.	gi|1059865470|ref|XP_017799583.1|	.	sp|Q8IS44|DRD2L_DROME	.	0	0	0	1	0
c24092_g1_i2	gnl|GNOMON|4401932292.m	.	.	gi|1059865470|ref|XP_017799583.1|	.	sp|Q8IS44|DRD2L_DROME	.	1	0	0	1	0
c24104_g1_i1	gnl|GNOMON|2147639331.m	.	.	gi|307165931|gb|EFN60258.1|	.	.	.	0	0	1	1	0
c24117_g1_i2	.	.	.	.	sp|Q8TPX7|RRP4_METAC	sp|Q8TPX7|RRP4_METAC	PF00227.24	0	0	1	1	1
c24121_g1_i1	gnl|GNOMON|2247207092.m	.	.	.	.	.	.	0	1	0	1	0
c24144_g1_i1	gnl|GNOMON|2300665812.m	.	tr|A0A088A464|A0A088A464_APIME	gi|1068379215|ref|XP_018050996.1|	.	.	.	1	1	0	1	1
c24156_g1_i2	gnl|GNOMON|4914680260.m	.	tr|A0A088AC71|A0A088AC71_APIME	gi|1059862183|ref|XP_017797770.1|	.	.	PF01217.18	1	1	0	1	1
c24160_g1_i1	.	.	.	gi|1058068170|gb|JAS37746.1|	.	.	PF03650.11	0	0	0	1	0
c24160_g1_i2	.	.	.	gi|1058068170|gb|JAS37746.1|	.	.	PF03650.11	0	0	0	1	0
c24180_g1_i1	.	.	.	.	sp|P80489|FRHA_METBF	sp|P80490|FRHB_METBF	PF04432.11	0	0	1	1	1
c24214_g1_i1	gnl|GNOMON|2195865236.m	.	.	.	.	.	.	1	1	0	1	1
c24254_g1_i1	gnl|GNOMON|3103814948.m	.	.	.	.	.	.	0	1	0	1	0
c24254_g1_i3	gnl|GNOMON|3103814948.m	.	.	.	.	.	.	0	0	0	1	0
c24278_g1_i1	gnl|GNOMON|2422287364.m	.	.	.	.	.	.	1	0	0	1	1
c2428_g1_i1	gnl|GNOMON|2379289076.m	.	.	.	.	.	.	0	0	0	1	0
c24285_g1_i1	.	.	.	gi|1058124995|gb|JAS66146.1|	.	.	.	0	0	0	1	0
c24290_g1_i1	gnl|GNOMON|2601574852.m	.	.	.	.	.	.	1	1	0	1	1
c24292_g1_i1	.	.	.	.	sp|Q8THD0|SRP54_METAC	sp|Q8THD0|SRP54_METAC	PF00448.20	0	0	1	1	1
c24295_g1_i1	gnl|GNOMON|2160564674.m	.	tr|A0A088ANJ3|A0A088ANJ3_APIME	gi|1059877247|ref|XP_017793823.1|	.	.	.	0	0	0	1	0
c24311_g1_i1	gnl|GNOMON|3494925588.m	.	.	.	.	.	.	0	1	0	1	1
c24328_g1_i1	gnl|GNOMON|2784016596.m	.	.	.	.	.	.	1	1	0	1	1
c24329_g1_i1	gnl|GNOMON|2159823410.m	.	.	.	.	.	.	1	1	0	1	1
c24329_g1_i2	gnl|GNOMON|2159823442.m	.	.	.	.	.	.	1	1	0	1	1
c2442_g1_i1	.	.	.	.	sp|Q8TUI2|CDC62_METAC	sp|Q8TUI2|CDC62_METAC	.	0	0	1	1	1
c24440_g1_i2	gnl|GNOMON|2893060948.m	.	.	.	.	.	.	1	1	0	1	0
c24460_g1_i1	gnl|GNOMON|3651160964.m	.	.	.	.	.	.	1	0	0	1	0
c24470_g1_i1	.	.	tr|A0A087ZVP4|A0A087ZVP4_APIME	gi|1058164146|gb|JAS85721.1|	.	.	.	0	0	0	1	0
c24661_g2_i1	.	.	.	.	.	.	PF01280.18	0	0	0	1	0
c24728_g1_i2	gnl|GNOMON|2631983876.m	.	.	.	.	.	PF01433.18	0	0	1	1	0
c24798_g1_i1	.	.	.	.	.	.	PF03219.12	0	0	0	1	0
c24809_g1_i1	.	.	tr|A0A088A5X7|A0A088A5X7_APIME	gi|1058197220|gb|JAT02259.1|	sp|Q1HPK6|EF2_BOMMO	sp|Q1HPK6|EF2_BOMMO	PF00009.25	0	0	0	1	0
c24826_g1_i1	gnl|GNOMON|2150150163.m	.	.	.	.	.	.	0	0	0	1	0
c24874_g1_i1	gnl|GNOMON|2401318500.m	.	.	.	.	.	.	1	1	0	1	1
c24920_g1_i1	gnl|GNOMON|4423952532.m	.	.	.	.	.	.	1	1	0	1	1
c24958_g1_i1	gnl|GNOMON|2533421908.m	.	.	.	.	.	PF02284.14	1	1	1	1	0
c24993_g1_i1	gnl|GNOMON|3212870644.m	.	tr|A0A088A181|A0A088A181_APIME	gi|1059231296|ref|XP_017760949.1|	.	.	.	0	0	0	1	0
c24993_g1_i2	gnl|GNOMON|3212870644.m	.	tr|A0A088A181|A0A088A181_APIME	gi|1059231296|ref|XP_017760949.1|	.	.	.	1	1	0	1	0
c25001_g1_i1	gnl|GNOMON|2293334356.m	.	tr|A0A088A5D0|A0A088A5D0_APIME	.	.	.	.	1	1	0	1	1
c25041_g1_i1	.	.	.	.	.	.	PF13194.4	0	0	1	1	1
c25049_g1_i1	gnl|GNOMON|2651902132.m	.	.	.	.	.	.	0	0	0	1	0
c25067_g1_i1	gnl|GNOMON|2147494689.m	.	.	.	.	.	.	1	1	0	1	0
c25086_g1_i1	gnl|GNOMON|3977263092.m	.	.	gi|322799280|gb|EFZ20671.1|	.	.	PF00292.16	1	1	0	1	0
c25086_g1_i2	gnl|GNOMON|3977263124.m	.	.	gi|1048005431|ref|XP_017489603.1|	sp|P23758|POXN_DROME	sp|P23758|POXN_DROME	PF00292.16	0	1	0	1	0
c25109_g2_i1	.	.	.	gi|1058257718|gb|JAT32344.1|	.	.	.	0	0	0	1	0
c2512_g1_i1	gnl|GNOMON|2563825460.m	.	tr|A0A088AH51|A0A088AH51_APIME	gi|1061101059|ref|XP_017877337.1|	sp|Q56FG8|RL18_LYSTE	sp|Q56FG8|RL18_LYSTE	PF17135.2	1	1	0	1	1
c25139_g1_i1	gnl|GNOMON|2927666788.m	.	tr|A0A087ZR12|A0A087ZR12_APIME	gi|307189005|gb|EFN73522.1|	.	.	.	1	1	0	1	1
c25143_g1_i1	.	.	.	gi|1058186728|gb|JAS97012.1|	.	.	.	0	0	0	1	0
c25148_g1_i1	gnl|GNOMON|2969602964.m	.	.	.	.	.	.	0	1	1	1	1
c25156_g1_i1	gnl|GNOMON|2344702308.m	.	.	.	.	.	.	0	0	0	1	0
c25156_g1_i2	gnl|GNOMON|2344702308.m	.	.	.	.	.	.	0	1	0	1	0
c25158_g1_i1	gnl|GNOMON|2148053027.m	.	.	.	.	.	PF16009.3	0	0	1	1	0
c25204_g1_i1	gnl|GNOMON|2147484817.m	.	.	gi|1059401790|ref|XP_017773801.1|	sp|P50549|ETV1_HUMAN	sp|P50549|ETV1_HUMAN	.	0	1	0	1	0
c25224_g1_i1	gnl|GNOMON|2161882818.m	.	tr|A0A088A4K5|A0A088A4K5_APIME	gi|1061102506|ref|XP_017878089.1|	.	.	.	1	1	0	1	0
c25238_g1_i1	gnl|GNOMON|3456130548.m	.	.	gi|322789365|gb|EFZ14677.1|	.	.	.	0	1	0	1	0
c25243_g1_i1	gnl|GNOMON|2919274932.m	.	tr|A0A088A2D6|A0A088A2D6_APIME	gi|1061138373|ref|XP_017892708.1|	.	.	PF00876.16	1	1	0	1	0
c25247_g1_i1	gnl|GNOMON|2148311059.m	.	.	.	.	.	.	0	1	0	1	0
c25249_g1_i1	gnl|GNOMON|2923466852.m	.	.	.	.	.	.	0	0	0	1	0
c25249_g1_i2	gnl|GNOMON|2923466852.m	.	.	.	.	.	.	1	1	0	1	0
c25305_g1_i2	gnl|GNOMON|5208281348.m	.	tr|A0A087ZUS2|A0A087ZUS2_APIME	gi|1061125304|ref|XP_017887838.1|	.	.	.	0	1	0	1	0
c25321_g1_i1	gnl|GNOMON|2147893283.m	.	.	.	.	.	.	0	0	0	1	0
c25348_g1_i1	.	.	.	.	.	.	PF00232.16	0	0	0	1	0
c25386_g1_i1	.	.	.	.	.	.	PF02634.13	0	0	1	1	0
c25409_g2_i1	.	.	.	gi|73808771|gb|AAZ85383.1|	sp|Q01369|GBLP_NEUCR	sp|Q01369|GBLP_NEUCR	.	0	0	0	1	0
c25410_g1_i1	.	.	.	.	sp|Q8TLM4|PDAD1_METAC	sp|Q8TLM4|PDAD1_METAC	PF01862.14	0	0	1	1	1
c25444_g1_i1	.	.	.	.	.	.	PF01558.16	0	0	1	1	1
c25477_g1_i1	gnl|GNOMON|2159656146.m	.	.	.	.	.	.	0	1	0	1	1
c25479_g1_i1	gnl|GNOMON|2162324610.m	.	.	.	.	.	PF00089.24	1	1	1	1	1
c25520_g1_i1	gnl|GNOMON|2906692644.m	.	tr|A0A088AEV2|A0A088AEV2_APIME	gi|332022214|gb|EGI62529.1|	.	.	PF16906.3	1	1	1	1	1
c25522_g1_i1	gnl|GNOMON|2199006132.m	.	tr|V9IMR6|V9IMR6_APICE	gi|1059208090|ref|XP_017766577.1|	.	.	PF06320.11	1	1	0	1	1
c25531_g1_i1	gnl|GNOMON|2513510132.m	.	tr|A0A088AGK0|A0A088AGK0_APIME	gi|1061129122|ref|XP_017889334.1|	.	.	.	0	0	0	1	0
c25538_g1_i1	gnl|GNOMON|2536563636.m	.	tr|V9IK74|V9IK74_APICE	gi|1059863802|ref|XP_017798663.1|	.	.	PF01294.16	1	1	0	1	1
c2554_g1_i2	gnl|GNOMON|2412843380.m	.	.	.	.	.	.	0	0	0	1	0
c25562_g1_i1	gnl|GNOMON|2334224244.m	.	tr|A0A088A9W0|A0A088A9W0_APIME	gi|1070206888|ref|XP_018372424.1|	.	.	.	1	0	1	1	0
c25567_g1_i1	gnl|GNOMON|2147696707.m	.	.	.	.	.	.	0	1	0	1	0
c25582_g1_i1	gnl|GNOMON|2230450180.m	.	tr|A0A087ZWH2|A0A087ZWH2_APIME	gi|1059875708|ref|XP_017792979.1|	.	.	PF08393.11	0	0	0	1	0
c25584_g1_i1	gnl|GNOMON|4778367860.m	.	sp|P31507|KRUP_APIME	gi|1059204743|ref|XP_017757074.1|	sp|P07247|KRUP_DROME	sp|P31507|KRUP_APIME	.	0	0	0	1	0
c25597_g1_i1	gnl|GNOMON|2184329796.m	.	tr|Q7YXM6|Q7YXM6_APILI	gi|1059871384|ref|XP_017790586.1|	.	.	PF00080.18	1	1	1	1	0
c25598_g1_i1	gnl|GNOMON|2519790004.m	.	tr|A0A088AF51|A0A088AF51_APIME	gi|1070605146|ref|XP_018400144.1|	.	.	.	1	1	1	1	1
c25601_g1_i1	.	.	.	gi|1058152654|gb|JAS79975.1|	.	.	.	0	0	0	1	0
c2562_g1_i1	.	.	tr|V9IEW4|V9IEW4_APICE	gi|1058197482|gb|JAT02390.1|	.	.	.	0	0	0	1	0
c25626_g1_i1	.	.	.	.	.	.	PF01154.15	0	0	1	1	0
c25634_g1_i1	gnl|GNOMON|2461071556.m	.	tr|V9IKT0|V9IKT0_APICE	gi|307173970|gb|EFN64700.1|	sp|Q945U1|RS15_ELAOL	sp|Q945U1|RS15_ELAOL	PF00203.19	1	1	1	1	1
c25655_g1_i1	gnl|GNOMON|2211580500.m	.	tr|V9IIQ6|V9IIQ6_APICE	gi|1068411837|ref|XP_018052148.1|	sp|Q4GXU6|RS4_CARGR	sp|Q4GXU6|RS4_CARGR	PF00900.18	1	1	1	1	0
c25666_g1_i1	.	.	tr|V9IK99|V9IK99_APICE	gi|307199189|gb|EFN79876.1|	sp|Q6PEC4|SKP1_RAT	sp|Q6PEC4|SKP1_RAT	.	0	0	0	1	0
c25673_g1_i1	.	.	tr|V9IFL9|V9IFL9_APICE	gi|1058096576|gb|JAS51947.1|	sp|Q962Q5|RS25_SPOFR	sp|Q962Q5|RS25_SPOFR	PF03297.13	0	0	0	1	0
c25674_g1_i1	gnl|GNOMON|4234160212.m	.	tr|V9IGE8|V9IGE8_APICE	gi|307173001|gb|EFN64143.1|	.	.	PF01158.16	1	1	1	1	1
c25685_g1_i1	gnl|GNOMON|2194809940.m	.	tr|A0A087ZZF3|A0A087ZZF3_APIME	gi|226511676|gb|ACO60321.1|	sp|Q25010|ACT3A_HELAM	sp|Q25010|ACT3A_HELAM	PF00022.17	1	1	0	1	1
c25687_g1_i1	gnl|GNOMON|2161633090.m	.	tr|A0A088AGH0|A0A088AGH0_APIME	gi|1061134967|ref|XP_017891505.1|	.	.	PF07898.11	0	1	1	1	1
c2569_g1_i1	.	.	.	.	.	.	PF00005.25	0	0	1	1	0
c25692_g1_i1	gnl|GNOMON|2147484225.m	.	.	.	.	.	.	1	1	1	1	1
c25698_g1_i1	gnl|GNOMON|3464519940.m	.	tr|A0A088ANY8|A0A088ANY8_APIME	gi|1061102807|ref|XP_017878251.1|	.	.	.	1	0	0	1	0
c25722_g1_i1	.	.	tr|V9IHB4|V9IHB4_APICE	gi|1058100185|gb|JAS53742.1|	.	.	PF01776.15	0	0	0	1	0
c25755_g1_i1	.	.	tr|A0A087ZPU8|A0A087ZPU8_APIME	gi|1058086426|gb|JAS46872.1|	sp|Q963B6|RL10A_SPOFR	sp|Q963B6|RL10A_SPOFR	PF00687.19	0	0	0	1	0
c25760_g1_i1	gnl|GNOMON|3598733316.m	.	tr|F1CZQ0|F1CZQ0_BOMTE	gi|307178555|gb|EFN67244.1|	sp|P02833|ANTP_DROME	sp|P18864|HXB7_RAT	.	1	1	1	1	0
c25765_g1_i1	gnl|GNOMON|2566965540.m	.	tr|A0A087ZQ83|A0A087ZQ83_APIME	gi|1059205403|ref|XP_017760627.1|	sp|P25162|ACH4_DROME	sp|P25162|ACH4_DROME	PF02931.21	1	1	0	1	0
c25767_g1_i1	gnl|GNOMON|2212615876.m	.	.	.	.	.	.	1	1	1	1	1
c25769_g1_i1	gnl|GNOMON|4067440644.m	.	.	.	.	.	PF01433.18	0	0	1	1	1
c25788_g1_i1	.	.	.	.	.	.	PF04069.10	0	0	1	1	1
c25791_g1_i1	.	.	.	.	.	.	PF00108.21	0	0	0	1	0
c25793_g1_i1	.	.	tr|V9IFB1|V9IFB1_APICE	gi|1058118185|gb|JAS62741.1|	sp|P05661|MYSA_DROME	sp|P05661|MYSA_DROME	.	0	0	0	1	0
c25797_g1_i1	gnl|GNOMON|2886762852.m	.	.	.	.	.	PF00089.24	0	1	1	1	1
c25818_g2_i1	gnl|GNOMON|4257230932.m	.	.	.	.	.	.	1	1	1	1	1
c25820_g1_i1	.	.	.	.	sp|Q8TLX7|SYT_METAC	sp|Q8TLX7|SYT_METAC	PF08915.9	0	0	1	1	1
c25825_g1_i1	.	.	.	.	sp|Q8TT57|GSA_METAC	sp|P58886|PYRK_METAC	PF01180.19	0	0	1	1	1
c25855_g1_i1	gnl|GNOMON|2555440996.m	.	.	.	.	.	.	1	1	1	1	0
c2586_g1_i1	gnl|GNOMON|4884273108.m	.	tr|D3XL68|D3XL68_APIME	gi|1069682333|ref|XP_018302497.1|	.	.	.	0	1	0	1	0
c25868_g1_i1	gnl|GNOMON|2273418964.m	.	.	.	.	.	PF01687.15	1	1	1	1	0
c25870_g1_i1	gnl|GNOMON|2377203156.m	.	.	.	.	.	.	1	1	1	1	0
c25894_g1_i1	.	.	tr|A0A088AV85|A0A088AV85_APIME	gi|1058255738|gb|JAT31354.1|	sp|Q90YS2|RS3_ICTPU	sp|Q90YS2|RS3_ICTPU	.	0	0	0	1	0
c25908_g1_i1	.	.	tr|V9ILD1|V9ILD1_APICE	gi|1058084850|gb|JAS46085.1|	sp|Q962R6|RS13_SPOFR	sp|Q962R6|RS13_SPOFR	PF08069.10	0	0	0	1	0
c25911_g1_i2	gnl|GNOMON|2566965300.m	.	.	.	.	.	.	0	0	0	1	0
c25915_g1_i1	gnl|GNOMON|2159041698.m	.	tr|V9IJ73|V9IJ73_APICE	gi|1061132741|ref|XP_017890732.1|	.	.	.	1	1	1	1	1
c25955_g1_i1	.	.	.	.	sp|Q48943|FMDC_METBF	sp|Q48943|FMDC_METBF	PF07969.9	0	0	1	1	1
c25964_g1_i1	gnl|GNOMON|2617300292.m	.	.	.	.	.	.	1	1	1	1	1
c25972_g1_i1	gnl|GNOMON|2410747284.m	.	tr|A0A087ZS57|A0A087ZS57_APIME	gi|1059863664|ref|XP_017798587.1|	.	.	.	1	1	0	1	1
c25977_g1_i1	gnl|GNOMON|3245376084.m	.	.	.	.	.	.	1	0	0	1	1
c25977_g1_i2	gnl|GNOMON|3245376084.m	.	.	.	.	.	.	1	0	0	1	0
c25992_g1_i1	gnl|GNOMON|3184553268.m	.	tr|A0A088AHT5|A0A088AHT5_APIME	gi|1059209489|ref|XP_017767351.1|	sp|P32122|ARRH_LOCMI	sp|P32122|ARRH_LOCMI	PF00339.27	1	1	0	1	1
c26001_g1_i1	.	.	.	gi|1058097422|gb|JAS52370.1|	.	.	PF01294.16	0	0	0	1	0
c26058_g1_i2	gnl|GNOMON|2518747412.m	.	.	.	.	.	.	1	0	0	1	0
c26065_g1_i1	gnl|GNOMON|2335265316.m	.	.	.	.	.	PF13085.4	1	1	0	1	0
c26103_g1_i1	gnl|GNOMON|3519041380.m	.	.	gi|662183395|ref|XP_008485972.1|	.	.	.	1	1	0	1	1
c26136_g1_i1	gnl|GNOMON|2147483729.m	.	.	.	.	.	PF00089.24	1	1	0	1	1
c26138_g1_i1	gnl|GNOMON|3084946772.m	.	.	.	.	.	.	0	0	0	1	0
c26162_g1_i1	.	.	tr|C4QUS4|C4QUS4_BOMTE	gi|1062672044|ref|XP_017958502.1|	sp|P34924|G3PC_PINSY	sp|P34924|G3PC_PINSY	PF02800.18	0	0	0	1	0
c26163_g1_i1	gnl|GNOMON|5044704148.m	.	.	.	.	.	PF00858.22	1	1	0	1	0
c26173_g2_i1	.	.	.	.	.	.	PF06445.13	0	0	1	1	0
c26176_g1_i1	gnl|GNOMON|2159946034.m	.	tr|A0A088AP06|A0A088AP06_APIME	gi|1070592899|ref|XP_018393467.1|	.	.	PF00227.24	1	1	0	1	1
c26186_g1_i1	gnl|GNOMON|2162165090.m	.	.	gi|322800716|gb|EFZ21620.1|	.	.	.	0	0	1	1	1
c26194_g1_i1	.	.	.	.	.	.	PF07568.10	0	0	1	1	0
c26194_g3_i1	.	.	.	.	.	.	PF07568.10	0	0	1	1	1
c26196_g1_i1	gnl|GNOMON|3953147732.m	.	tr|V9IJ08|V9IJ08_APICE	gi|1061097643|ref|XP_017875530.1|	.	.	.	1	1	0	1	1
c26199_g1_i1	gnl|GNOMON|2414946884.m	.	.	.	.	.	.	1	1	0	1	1
c26199_g1_i2	gnl|GNOMON|2414946884.m	.	.	gi|1059205698|ref|XP_017762166.1|	.	.	.	0	0	0	1	0
c26200_g1_i1	gnl|GNOMON|2148179987.m	.	.	.	.	.	PF00089.24	0	0	1	1	1
c26208_g1_i1	gnl|GNOMON|2884668948.m	.	tr|A0A088AGM5|A0A088AGM5_APIME	gi|1059203530|ref|XP_017766095.1|	.	.	.	0	0	0	1	0
c26227_g1_i1	gnl|GNOMON|4611645796.m	.	tr|A0A087ZRB1|A0A087ZRB1_APIME	gi|1061484329|gb|ODN01506.1|	.	.	.	0	0	0	1	0
c26229_g1_i1	gnl|GNOMON|4919924084.m	.	tr|A0A088AC97|A0A088AC97_APIME	gi|1070587445|ref|XP_018406177.1|	.	.	.	0	1	0	1	1
c26234_g1_i1	gnl|GNOMON|4020254836.m	.	.	gi|1068407244|ref|XP_018050528.1|	.	.	PF05335.11	0	0	1	1	1
c26259_g1_i1	.	.	.	.	sp|Q8TGX1|ENDA_METAC	sp|Q8TGX1|ENDA_METAC	PF00142.16	0	0	1	1	1
c26265_g1_i1	gnl|GNOMON|2148667411.m	.	.	.	.	.	.	0	0	0	1	0
c26281_g1_i1	.	.	.	gi|1058229272|gb|JAT18152.1|	.	.	PF02737.16	0	0	0	1	0
c26295_g1_i1	gnl|GNOMON|2514552628.m	.	.	.	.	.	.	0	1	0	1	1
c26305_g1_i3	gnl|GNOMON|4212141316.m	.	.	.	.	.	.	1	0	0	1	1
c26322_g1_i1	gnl|GNOMON|2408656164.m	.	.	.	.	.	PF14955.4	1	1	0	1	1
c26324_g1_i1	gnl|GNOMON|2147532931.m	.	.	.	.	.	.	1	0	0	1	1
c26341_g1_i1	gnl|GNOMON|3802156100.m	.	.	.	.	.	PF01391.16	0	1	0	1	0
c26341_g1_i2	gnl|GNOMON|3802156100.m	.	.	.	.	.	.	0	1	0	1	1
c26349_g1_i1	gnl|GNOMON|3253759092.m	.	tr|A0A088AV78|A0A088AV78_APIME	gi|1059207675|ref|XP_017766357.1|	.	.	.	1	1	0	1	1
c26360_g1_i1	gnl|GNOMON|2688596644.m	.	.	.	.	.	PF03215.13	1	1	0	1	1
c26368_g1_i1	gnl|GNOMON|4821357140.m	.	tr|V9IFN9|V9IFN9_APICE	gi|307167494|gb|EFN61067.1|	sp|Q9U3U0|RLA0_CERCA	sp|Q9U3U0|RLA0_CERCA	.	1	1	1	1	1
c26371_g1_i1	gnl|GNOMON|4190121652.m	.	.	.	.	.	.	0	1	1	1	1
c26376_g1_i1	.	.	.	gi|1058230030|gb|JAT18531.1|	.	.	PF00956.16	0	0	0	1	0
c26406_g1_i1	gnl|GNOMON|2164683826.m	.	.	.	.	.	.	1	0	0	1	0
c26419_g1_i1	.	.	.	.	.	.	PF02878.14	0	0	1	1	1
c26421_g1_i1	gnl|GNOMON|4287638068.m	.	.	.	.	.	.	0	0	0	1	0
c26421_g1_i2	gnl|GNOMON|4287638068.m	.	.	gi|322802585|gb|EFZ22880.1|	.	.	PF14913.4	1	1	0	1	1
c26446_g1_i1	.	.	tr|A0A088AFT2|A0A088AFT2_APIME	gi|1058142994|gb|JAS75145.1|	sp|Q94624|RS6_MANSE	sp|Q94624|RS6_MANSE	PF01092.17	0	0	0	1	0
c26450_g1_i1	gnl|GNOMON|2152941364.m	.	.	gi|1070163378|ref|XP_018343570.1|	.	.	.	1	1	1	1	0
c26471_g1_i1	gnl|GNOMON|2478898596.m	.	.	gi|1069716782|ref|XP_018315058.1|	.	.	PF10252.7	1	1	1	1	0
c26476_g1_i3	gnl|GNOMON|2491486740.m	.	.	.	.	.	.	0	1	0	1	1
c26477_g1_i1	gnl|GNOMON|2948633268.m	.	.	.	.	.	.	1	1	1	1	0
c26487_g1_i1	.	.	.	.	.	.	PF09861.7	0	0	1	1	1
c26487_g1_i2	.	.	.	.	.	.	PF09861.7	0	0	1	1	1
c26504_g1_i1	gnl|GNOMON|2290189316.m	.	tr|A0A088AFY5|A0A088AFY5_APIME	gi|322798978|gb|EFZ20438.1|	.	.	.	1	1	0	1	1
c26505_g1_i1	.	.	.	.	.	.	PF07347.10	0	0	0	1	0
c26507_g1_i1	gnl|GNOMON|2410747284.m	.	tr|A0A087ZS57|A0A087ZS57_APIME	gi|1059863664|ref|XP_017798587.1|	.	.	.	1	1	1	1	0
c26516_g1_i1	gnl|GNOMON|3801102148.m	.	tr|H9KL77|H9KL77_APIME	gi|1061465873|gb|ODM87710.1|	sp|P70081|H48_CHICK	sp|P06352|H3_STRPU	.	1	0	1	1	0
c26524_g1_i1	gnl|GNOMON|4399834804.m	.	tr|V9IHH3|V9IHH3_APICE	gi|1048019884|ref|XP_017488102.1|	.	.	.	0	1	0	1	1
c26539_g1_i1	gnl|GNOMON|2900400244.m	.	.	.	.	.	.	0	1	0	1	0
c26542_g1_i1	.	.	.	gi|1058101323|gb|JAS54311.1|	.	.	PF00166.19	0	0	0	1	0
c26579_g2_i1	gnl|GNOMON|2663436580.m	.	.	.	.	.	.	1	1	0	1	0
c26585_g2_i1	.	.	.	.	sp|P0CT74|RS11B_SCHPO	.	.	0	0	0	1	0
c26588_g1_i1	gnl|GNOMON|2508261124.m	.	.	.	.	.	PF01451.19	1	1	0	1	1
c26593_g1_i1	gnl|GNOMON|3146809364.m	.	.	.	.	.	.	0	0	0	1	0
c26593_g1_i2	gnl|GNOMON|3146809332.m	.	.	.	.	.	.	0	0	0	1	0
c26604_g1_i1	.	.	tr|A0A088AKL6|A0A088AKL6_APIME	gi|85753308|gb|AAG49533.3|	sp|P06603|TBA1_DROME	sp|P06603|TBA1_DROME	PF00091.23	0	0	0	1	0
c26605_g2_i1	.	.	.	.	sp|Q7SBD5|RL7_NEUCR	sp|Q7SBD5|RL7_NEUCR	.	0	0	0	1	0
c2661_g1_i1	gnl|GNOMON|5114959188.m	.	.	.	.	.	.	0	0	0	1	0
c26610_g1_i1	gnl|GNOMON|4680849668.m	.	tr|A0A088A3B6|A0A088A3B6_APIME	gi|1070587595|ref|XP_018406256.1|	.	.	.	1	1	0	1	1
c26621_g1_i1	gnl|GNOMON|4321191764.m	.	tr|A0A088AK30|A0A088AK30_APIME	gi|1061101298|ref|XP_017877467.1|	.	.	.	0	0	0	1	0
c26639_g1_i1	gnl|GNOMON|3676326148.m	.	.	.	.	.	.	1	1	0	1	1
c26660_g1_i1	gnl|GNOMON|3763357988.m	.	.	.	.	.	.	1	1	0	1	1
c26671_g1_i1	gnl|GNOMON|3189798836.m	.	.	.	.	.	.	1	1	0	1	1
c26676_g1_i1	gnl|GNOMON|3584055220.m	.	tr|S4VUD0|S4VUD0_APICC	gi|1068405555|ref|XP_018049931.1|	.	.	PF00001.19	1	1	0	1	1
c26684_g2_i1	gnl|GNOMON|2148528227.m	.	.	.	.	.	PF13843.4	0	1	0	1	0
c26703_g1_i1	gnl|GNOMON|2355188260.m	.	.	.	.	.	.	0	0	1	1	0
c26713_g1_i3	gnl|GNOMON|4596966964.m	.	.	.	.	.	.	0	0	0	1	0
c26740_g1_i1	gnl|GNOMON|3183507668.m	.	tr|A0A088A777|A0A088A777_APIME	gi|1061137228|ref|XP_017892201.1|	.	.	PF00520.29	0	1	0	1	0
c26740_g1_i3	gnl|GNOMON|3183507668.m	.	.	gi|332030051|gb|EGI69876.1|	.	.	PF00520.29	0	1	0	1	1
c26777_g1_i1	.	.	tr|A0A088AJJ6|A0A088AJJ6_APIME	gi|1058081408|gb|JAS44365.1|	sp|P60843|IF4A1_MOUSE	sp|P60843|IF4A1_MOUSE	PF00270.27	0	0	0	1	0
c26777_g1_i2	.	.	tr|A0A088AJJ6|A0A088AJJ6_APIME	gi|1058081408|gb|JAS44365.1|	sp|P60843|IF4A1_MOUSE	sp|P60843|IF4A1_MOUSE	PF00270.27	0	0	0	1	0
c26792_g1_i1	gnl|GNOMON|4873788148.m	.	.	.	.	.	.	0	0	1	1	1
c26807_g1_i1	gnl|GNOMON|2160123122.m	.	.	.	.	.	.	1	0	0	1	0
c26807_g1_i2	gnl|GNOMON|2160123122.m	.	.	gi|332023432|gb|EGI63675.1|	sp|P54366|GSC_DROME	sp|P54366|GSC_DROME	.	0	0	0	1	0
c26821_g1_i1	.	.	.	gi|1058170378|gb|JAS88837.1|	sp|P18253|CYPH_SCHPO	.	.	0	0	0	1	0
c2685_g1_i1	gnl|GNOMON|2841688580.m	.	.	.	.	.	PF01094.26	1	1	0	1	0
c26856_g1_i1	.	.	.	.	.	.	PF00004.27	0	0	1	1	1
c26866_g1_i1	.	.	.	.	.	.	PF07752.9	0	0	1	1	1
c26868_g1_i2	gnl|GNOMON|2861609012.m	.	.	.	.	.	.	0	0	0	1	0
c26877_g1_i1	gnl|GNOMON|2147500865.m	.	.	.	.	.	.	0	0	0	1	0
c26931_g1_i1	gnl|GNOMON|3802156100.m	.	.	.	.	.	.	0	1	0	1	1
c26940_g1_i1	gnl|GNOMON|2836439364.m	.	tr|V9IKH6|V9IKH6_APICE	gi|1061137652|ref|XP_017892378.1|	sp|P46222|RL11_DROME	sp|P46222|RL11_DROME	.	1	1	0	1	1
c26957_g1_i2	gnl|GNOMON|2686504052.m	.	.	.	.	.	.	0	1	0	1	0
c26962_g1_i1	gnl|GNOMON|2161039570.m	.	.	.	.	.	.	0	0	1	1	1
c26968_g1_i1	gnl|GNOMON|2864750148.m	.	tr|A0A088A4B3|A0A088A4B3_APIME	gi|307212287|gb|EFN88095.1|	.	.	PF03152.12	1	1	0	1	1
c26978_g1_i1	gnl|GNOMON|3123740404.m	.	tr|A0A088A0A6|A0A088A0A6_APIME	gi|1059226378|ref|XP_017758719.1|	.	.	.	1	1	0	1	1
c26999_g1_i1	.	.	tr|A0A088A1V5|A0A088A1V5_APIME	gi|1058118707|gb|JAS63002.1|	sp|P47948|TNNC2_DROME	sp|P47948|TNNC2_DROME	.	0	0	0	1	0
c27015_g1_i1	.	.	tr|V9IGC1|V9IGC1_APICE	gi|1058101165|gb|JAS54232.1|	sp|Q25531|VA0D_MANSE	sp|Q25531|VA0D_MANSE	PF01992.14	0	0	0	1	0
c27019_g1_i1	.	.	.	gi|1058137214|gb|JAS72255.1|	sp|Q91YT0|NDUV1_MOUSE	sp|Q91YT0|NDUV1_MOUSE	PF10589.7	0	0	0	1	0
c27045_g1_i1	gnl|GNOMON|3730853604.m	.	tr|A0A088APX7|A0A088APX7_APIME	gi|332030445|gb|EGI70133.1|	.	.	.	0	1	1	1	0
c2706_g1_i1	.	.	.	.	.	.	PF06848.9	0	0	1	1	0
c27076_g1_i1	gnl|GNOMON|4855961060.m	.	.	.	.	.	PF08801.9	0	1	0	1	1
c27076_g1_i2	gnl|GNOMON|4855961060.m	.	.	.	.	.	PF08801.9	1	1	0	1	1
c27078_g1_i1	.	.	.	.	.	.	PF01777.16	0	0	0	1	0
c27091_g1_i1	gnl|GNOMON|2618349556.m	.	.	.	.	.	.	1	1	1	1	0
c27096_g1_i1	.	.	.	.	.	.	PF07726.9	0	0	1	1	1
c27120_g1_i1	gnl|GNOMON|2884668948.m	.	tr|A0A088AGM5|A0A088AGM5_APIME	gi|1059203530|ref|XP_017766095.1|	.	.	.	0	1	1	1	1
c27121_g1_i1	.	.	.	.	.	.	PF01507.17	0	0	1	1	1
c27126_g1_i1	gnl|GNOMON|4419756724.m	.	tr|A0A088ASC3|A0A088ASC3_APIME	gi|1059870596|ref|XP_017790146.1|	.	.	PF07787.10	1	1	1	1	0
c27158_g1_i2	gnl|GNOMON|3391120996.m	.	.	.	.	.	.	0	1	0	1	1
c27170_g1_i1	.	.	.	.	sp|Q8THJ0|GATB_METAC	sp|Q8THJ1|GATA_METAC	PF01425.19	0	0	1	1	1
c2718_g1_i1	.	.	.	gi|1058248976|gb|JAT27983.1|	sp|P12261|EF1G_ARTSA	sp|P12261|EF1G_ARTSA	PF00647.17	0	0	0	1	0
c27187_g1_i1	gnl|GNOMON|2150567955.m	.	.	gi|25167081|gb|AAN73844.1|	.	.	.	0	0	0	1	0
c27194_g1_i1	gnl|GNOMON|2162717698.m	.	.	.	.	.	PF08571.8	1	1	0	1	1
c27195_g2_i1	gnl|GNOMON|4658830756.m	.	tr|A0A087ZYN3|A0A087ZYN3_APIME	gi|1059862908|ref|XP_017798171.1|	.	.	.	0	0	1	1	0
c27218_g1_i2	gnl|GNOMON|2147823667.m	.	.	.	.	.	.	0	1	0	1	0
c27235_g1_i1	gnl|GNOMON|3396362164.m	.	.	.	.	.	PF00083.22	0	1	0	1	0
c27235_g1_i2	gnl|GNOMON|3396362164.m	.	.	.	.	.	PF00083.22	1	1	0	1	0
c27242_g1_i1	gnl|GNOMON|4104140420.m	.	tr|A0A088APY9|A0A088APY9_APIME	gi|307205695|gb|EFN83957.1|	.	.	.	1	1	0	1	1
c27254_g1_i2	gnl|GNOMON|2465270372.m	.	tr|A0A087ZSX9|A0A087ZSX9_APIME	gi|1070146993|ref|XP_018378348.1|	.	.	PF16214.3	0	1	0	1	0
c27259_g1_i1	.	.	.	.	sp|Q8TTA5|MTBB1_METAC	sp|Q8TTA5|MTBB1_METAC	PF09505.8	0	0	1	1	1
c27267_g1_i1	gnl|GNOMON|2160691554.m	.	.	.	.	.	.	1	1	0	1	1
c27287_g1_i1	gnl|GNOMON|2159557506.m	.	.	.	.	.	.	1	1	0	1	1
c27291_g1_i1	.	.	tr|W5QJZ1|W5QJZ1_9EURO	.	sp|Q00251|EF1A_AURPU	.	.	0	0	0	1	0
c27300_g1_i1	.	.	.	.	.	.	PF01565.21	0	0	1	1	1
c27301_g1_i2	gnl|GNOMON|2763046148.m	.	tr|V9IMU6|V9IMU6_APICE	gi|1059224666|ref|XP_017757900.1|	sp|O45211|TBP_BOMMO	sp|O45211|TBP_BOMMO	.	1	1	1	1	0
c27327_g1_i1	gnl|GNOMON|4502595348.m	.	tr|A0A088A2P4|A0A088A2P4_APIME	gi|307173130|gb|EFN64230.1|	.	.	.	1	1	0	1	1
c27329_g1_i1	gnl|GNOMON|2147484209.m	.	.	.	.	.	PF06585.9	1	1	0	1	1
c27330_g1_i1	.	.	.	.	sp|P58812|APGM_METAC	sp|P58812|APGM_METAC	PF10143.7	0	0	1	1	1
c27336_g1_i1	gnl|GNOMON|2965413316.m	.	.	gi|307189182|gb|EFN73630.1|	.	.	.	0	1	0	1	0
c27350_g1_i1	gnl|GNOMON|4195363156.m	.	tr|V9IHI6|V9IHI6_APICE	gi|1061099503|ref|XP_017876486.1|	.	.	PF01090.17	1	1	1	1	1
c27353_g1_i2	gnl|GNOMON|2576411684.m	.	.	.	.	.	.	1	0	1	1	1
c27360_g1_i2	.	.	.	.	.	.	PF00122.18	0	0	1	1	1
c27364_g1_i1	gnl|GNOMON|2330020564.m	.	.	.	.	.	.	1	1	1	1	1
c27366_g1_i2	gnl|GNOMON|4407174548.m	.	.	.	.	.	.	1	1	0	1	1
c27373_g1_i2	gnl|GNOMON|3614461748.m	.	.	gi|1068415137|ref|XP_018053303.1|	.	.	.	1	1	0	1	0
c27373_g1_i3	gnl|GNOMON|3614461748.m	.	.	gi|1068415137|ref|XP_018053303.1|	.	.	.	0	1	0	1	1
c27394_g1_i1	gnl|GNOMON|2737876548.m	.	.	.	.	.	PF06401.9	1	1	0	1	1
c27406_g1_i1	.	.	tr|V9IHR8|V9IHR8_APICE	gi|1058075754|gb|JAS41538.1|	sp|P17704|RS17_DROME	sp|P17704|RS17_DROME	PF00833.16	0	0	0	1	0
c27435_g1_i2	gnl|GNOMON|2974847108.m	.	.	.	.	.	.	0	1	0	1	0
c27440_g1_i1	.	.	.	.	sp|Q8TSA3|IF1A1_METAC	sp|Q8TSA3|IF1A1_METAC	PF01163.20	0	0	1	1	1
c27453_g1_i1	gnl|GNOMON|4129308404.m	.	.	.	.	.	PF16009.3	0	0	1	1	1
c27455_g1_i1	gnl|GNOMON|2428574084.m	.	.	.	.	sp|Q8BG36|DMRT2_MOUSE	.	1	1	0	1	0
c27461_g1_i1	gnl|GNOMON|2568022324.m	.	.	.	.	.	.	0	1	0	1	1
c27463_g1_i2	gnl|GNOMON|2164179794.m	.	.	.	.	.	PF02887.14	0	0	1	1	0
c27477_g1_i1	gnl|GNOMON|4055902516.m	.	tr|A0A088AJ83|A0A088AJ83_APIME	gi|307200707|gb|EFN80804.1|	sp|Q6IQT4|CSN2_DANRE	sp|Q6IQT4|CSN2_DANRE	.	1	1	0	1	1
c27483_g1_i1	.	.	.	.	.	.	PF00089.24	0	0	0	1	0
c27495_g1_i1	.	.	.	.	.	.	PF00204.23	0	0	1	1	1
c27500_g1_i1	.	.	tr|V9IIH3|V9IIH3_APICE	gi|1058105353|gb|JAS56326.1|	sp|P48155|RS7_MANSE	sp|P48155|RS7_MANSE	PF01251.16	0	0	0	1	0
c27514_g1_i1	gnl|GNOMON|4470087972.m	.	.	.	.	.	.	1	0	0	1	0
c2752_g1_i1	gnl|GNOMON|4407174404.m	.	.	.	.	.	.	0	0	0	1	0
c27541_g1_i1	.	.	tr|V9ICN1|V9ICN1_APICE	gi|1060151218|ref|XP_017873805.1|	sp|P54385|DHE3_DROME	sp|P54385|DHE3_DROME	PF00208.19	0	0	0	1	0
c27553_g1_i2	gnl|GNOMON|3255855380.m	.	.	.	.	.	.	0	1	0	1	0
c27556_g1_i1	.	.	.	.	sp|Q8TUM3|SYR_METAC	sp|Q8TUM3|SYR_METAC	PF00750.17	0	0	1	1	1
c27562_g1_i1	gnl|GNOMON|2338416180.m	.	.	.	.	.	.	0	1	0	1	0
c27574_g1_i1	gnl|GNOMON|2159193138.m	.	tr|A0A088AVT5|A0A088AVT5_APIME	gi|307205555|gb|EFN83860.1|	.	.	PF08606.9	1	1	1	1	1
c27576_g1_i1	gnl|GNOMON|2147590179.m	.	.	.	.	.	PF03036.14	1	1	0	1	1
c27618_g1_i1	.	.	tr|V9IJ14|V9IJ14_APICE	gi|1058011922|gb|JAS09645.1|	sp|Q962Q7|RS23_SPOFR	sp|Q962Q7|RS23_SPOFR	PF00164.23	0	0	0	1	0
c27663_g1_i2	gnl|GNOMON|2277609028.m	.	tr|Q2AAF4|Q2AAF4_APIME	gi|1068419971|ref|XP_018055032.1|	.	.	.	1	0	0	1	0
c27665_g1_i1	gnl|GNOMON|2150940755.m	.	.	.	.	.	.	0	0	0	1	0
c27677_g1_i1	gnl|GNOMON|2645601204.m	.	.	gi|1061116358|ref|XP_017889239.1|	.	.	PF00227.24	1	1	1	1	0
c27679_g1_i1	gnl|GNOMON|3069216340.m	.	tr|A0A088AFU1|A0A088AFU1_APIME	gi|1069689384|ref|XP_018304965.1|	sp|O18381|PAX6_DROME	sp|O18381|PAX6_DROME	.	1	1	0	1	0
c27683_g1_i1	gnl|GNOMON|2671832100.m	.	.	.	.	.	.	0	1	0	1	0
c27695_g1_i1	gnl|GNOMON|2151919635.m	.	.	.	.	.	.	0	0	0	1	0
c27701_g1_i1	gnl|GNOMON|4237306340.m	.	tr|A0A087ZY19|A0A087ZY19_APIME	gi|322800796|gb|EFZ21672.1|	.	.	.	1	1	1	1	1
c2771_g1_i1	.	tr|F6JRH0|F6JRH0_9HYME	tr|O61334|O61334_APIME	gi|253317299|gb|ACT22585.1|	sp|P84316|EF1A_HELZE	sp|P84316|EF1A_HELZE	PF00009.25	0	0	0	1	0
c27721_g1_i1	.	.	tr|V9IM55|V9IM55_APICE	gi|1058124743|gb|JAS66020.1|	sp|O61231|RL10_DROME	sp|O61231|RL10_DROME	PF00252.16	0	0	0	1	0
c27731_g1_i1	.	.	.	.	.	.	PF02055.14	0	0	0	1	0
c27743_g1_i1	.	.	.	.	sp|Q46EH3|MTAB_METBF	sp|Q46EH4|MTAC_METBF	PF12176.6	0	0	1	1	1
c27762_g1_i1	gnl|GNOMON|4702870484.m	.	tr|A0A087ZN45|A0A087ZN45_APIME	gi|1059208198|ref|XP_017766639.1|	sp|Q9N658|GFI1_DROME	sp|Q9N658|GFI1_DROME	.	0	1	0	1	1
c27765_g1_i1	gnl|GNOMON|2249314068.m	.	tr|A0A088ATD3|A0A088ATD3_APIME	gi|1070192159|ref|XP_018367541.1|	.	.	PF00069.23	1	1	0	1	1
c27777_g1_i1	gnl|GNOMON|4750057764.m	.	.	.	.	.	.	0	1	0	1	0
c27781_g1_i1	gnl|GNOMON|2159275938.m	.	.	gi|1061482657|gb|ODM99930.1|	sp|Q504H8|HMX3_DANRE	sp|Q9DE09|HMX1_CHICK	.	0	1	0	1	0
c27784_g1_i1	gnl|GNOMON|2673924644.m	.	tr|A0A088A7W5|A0A088A7W5_APIME	gi|332029781|gb|EGI69650.1|	.	.	.	0	1	0	1	0
c27784_g1_i2	gnl|GNOMON|2673924644.m	.	tr|A0A088A7W5|A0A088A7W5_APIME	gi|1070198984|ref|XP_018354526.1|	.	.	.	0	1	0	1	0
c27807_g1_i1	gnl|GNOMON|2274471940.m	.	tr|A0A088AJY4|A0A088AJY4_APIME	gi|307206073|gb|EFN84166.1|	sp|P70057|KCNQ1_XENLA	sp|Q9TTJ7|KCNQ1_PIG	.	0	1	0	1	1
c27807_g1_i3	gnl|GNOMON|2274471908.m	.	tr|A0A088AJY4|A0A088AJY4_APIME	gi|1059859004|ref|XP_017798200.1|	sp|P70057|KCNQ1_XENLA	sp|P97414|KCNQ1_MOUSE	.	0	1	0	1	1
c27807_g1_i4	gnl|GNOMON|2274471844.m	.	tr|A0A088AJY4|A0A088AJY4_APIME	gi|307206073|gb|EFN84166.1|	.	.	.	0	1	0	1	0
c27815_g1_i1	gnl|GNOMON|4062196420.m	.	.	.	.	.	.	1	1	0	1	1
c27816_g1_i1	gnl|GNOMON|4579137588.m	.	tr|A0A088A413|A0A088A413_APIME	gi|307211541|gb|EFN87619.1|	.	.	.	1	1	0	1	0
c27818_g1_i1	gnl|GNOMON|2364624228.m	.	.	.	.	.	.	0	1	0	1	0
c27826_g1_i1	gnl|GNOMON|2161551218.m	.	.	.	.	.	.	0	1	0	1	0
c27846_g1_i2	gnl|GNOMON|2998968164.m	.	tr|A0A088ACW2|A0A088ACW2_APIME	gi|1070147422|ref|XP_018378467.1|	.	.	.	0	1	0	1	0
c27853_g1_i1	gnl|GNOMON|5011149908.m	.	tr|A0A088AVR9|A0A088AVR9_APIME	gi|1069691781|ref|XP_018305838.1|	.	.	.	0	0	1	1	0
c27853_g1_i2	gnl|GNOMON|5011149876.m	.	tr|A0A088AVR9|A0A088AVR9_APIME	gi|1069691781|ref|XP_018305838.1|	.	.	.	0	1	0	1	0
c27855_g1_i1	gnl|GNOMON|2353096964.m	.	tr|A0A087ZRU6|A0A087ZRU6_APIME	gi|1059861908|ref|XP_017797614.1|	sp|O13166|TLE2_DANRE	.	.	1	1	1	1	0
c27889_g1_i1	gnl|GNOMON|2712716340.m	.	.	.	.	.	PF09781.7	1	1	1	1	0
c27893_g1_i1	gnl|GNOMON|3943707700.m	.	.	.	.	.	.	0	1	1	1	1
c27901_g1_i1	gnl|GNOMON|3008401588.m	.	.	.	.	.	PF08783.9	1	1	0	1	1
c27957_g1_i1	gnl|GNOMON|2640365812.m	.	.	.	.	.	.	1	1	0	1	1
c27966_g1_i2	gnl|GNOMON|2293334708.m	.	.	.	.	.	.	0	1	0	1	0
c27970_g1_i1	gnl|GNOMON|3520089300.m	.	.	.	.	.	.	0	1	0	1	0
c27970_g1_i2	gnl|GNOMON|3520089300.m	.	.	.	.	.	.	1	1	0	1	1
c27970_g1_i3	gnl|GNOMON|3520089300.m	.	.	.	.	.	.	0	1	0	1	0
c27985_g1_i1	gnl|GNOMON|2364623716.m	.	.	.	.	.	.	0	1	0	1	0
c27994_g1_i1	gnl|GNOMON|2585849892.m	.	tr|A0A088AMQ1|A0A088AMQ1_APIME	gi|1059871034|ref|XP_017790393.1|	.	.	PF00001.19	0	1	0	1	1
c28011_g1_i1	gnl|GNOMON|2323740548.m	.	.	.	.	.	PF02807.13	0	0	0	1	0
c28025_g1_i2	gnl|GNOMON|2571164980.m	.	.	.	.	.	.	1	1	0	1	1
c28037_g1_i1	gnl|GNOMON|2251408628.m	.	tr|V9IGT5|V9IGT5_APICE	gi|307209216|gb|EFN86323.1|	sp|Q9W237|RS16_DROME	sp|Q9W237|RS16_DROME	PF00380.17	1	1	0	1	1
c28048_g1_i2	.	.	tr|A0A088A803|A0A088A803_APIME	gi|1080052249|ref|XP_018567666.1|	sp|Q8X132|H2A_NEUCR	.	.	0	0	0	1	0
c28068_g1_i1	gnl|GNOMON|3702540916.m	.	tr|A0A088AB77|A0A088AB77_APIME	gi|1070616315|ref|XP_018392107.1|	.	.	PF03160.12	1	1	0	1	1
c28071_g1_i1	gnl|GNOMON|4988080372.m	.	tr|A0A087ZRI5|A0A087ZRI5_APIME	gi|1068380731|ref|XP_018056043.1|	.	.	.	0	1	1	1	0
c28071_g1_i3	gnl|GNOMON|4988080372.m	.	tr|A0A087ZRI5|A0A087ZRI5_APIME	gi|1061111816|ref|XP_017881938.1|	.	.	.	0	0	0	1	0
c28077_g1_i1	gnl|GNOMON|3318771812.m	.	.	gi|322802698|gb|EFZ22922.1|	.	.	.	1	1	1	1	0
c28097_g1_i1	gnl|GNOMON|2555440996.m	.	.	.	.	.	.	1	1	0	1	1
c2810_g1_i1	gnl|GNOMON|2164872066.m	.	.	.	.	.	.	1	1	0	1	1
c28110_g1_i2	gnl|GNOMON|2160255620.m	.	.	.	.	.	.	1	0	0	1	0
c28127_g1_i1	gnl|GNOMON|4765785012.m	.	tr|A0A088AKF7|A0A088AKF7_APIME	gi|1059872813|ref|XP_017791375.1|	.	.	.	1	0	0	1	1
c28135_g1_i1	gnl|GNOMON|3083892900.m	.	tr|A0A087ZQN9|A0A087ZQN9_APIME	gi|1061120549|ref|XP_017885973.1|	sp|Q56FC8|RL38_LYSTE	sp|Q56FC8|RL38_LYSTE	PF01781.16	1	1	1	1	1
c28146_g1_i1	gnl|GNOMON|2375104308.m	.	tr|V9IKE6|V9IKE6_APICE	gi|307172620|gb|EFN63979.1|	sp|P13008|RS26_DROME	sp|P13008|RS26_DROME	PF01283.17	1	1	1	1	1
c28149_g1_i1	gnl|GNOMON|2954924356.m	.	tr|A0A088ACS6|A0A088ACS6_APIME	gi|307170125|gb|EFN62543.1|	.	.	PF03357.19	1	1	0	1	1
c28182_g1_i1	gnl|GNOMON|2270272228.m	.	.	gi|1059208649|ref|XP_017766889.1|	.	.	.	1	1	0	1	1
c28208_g1_i1	.	.	.	.	sp|Q7SC06|RS25_NEUCR	sp|Q7SC06|RS25_NEUCR	PF03297.13	0	0	0	1	0
c28221_g1_i1	gnl|GNOMON|2306963252.m	.	.	gi|1058011012|gb|JAS09190.1|	.	.	.	0	1	0	1	1
c28233_g1_i1	gnl|GNOMON|2792403124.m	.	.	gi|307213506|gb|EFN88915.1|	.	.	.	0	1	0	1	0
c28233_g1_i2	gnl|GNOMON|2792403076.m	.	.	gi|1058174046|gb|JAS90671.1|	.	.	.	0	1	0	1	0
c28243_g1_i1	gnl|GNOMON|2651902132.m	.	.	.	.	.	PF00909.19	0	0	0	1	0
c28257_g1_i1	gnl|GNOMON|2607861556.m	.	tr|A0A088ANN1|A0A088ANN1_APIME	gi|332020176|gb|EGI60620.1|	.	.	PF09430.8	1	1	1	1	0
c28261_g1_i1	gnl|GNOMON|2148327459.m	.	.	gi|1073534989|gb|JAT84606.1|	.	.	.	0	1	0	1	1
c28271_g1_i1	gnl|GNOMON|2720051300.m	.	tr|A0A088ATP8|A0A088ATP8_APIME	gi|307214256|gb|EFN89352.1|	sp|P06604|TBA2_DROME	sp|P68373|TBA1C_MOUSE	PF03953.15	0	0	0	1	0
c28276_g1_i1	.	.	.	.	.	.	PF13306.4	0	0	1	1	1
c28282_g1_i1	.	.	tr|A0A088A1P8|A0A088A1P8_APIME	gi|1058146304|gb|JAS76800.1|	sp|Q8HXQ9|NDUV1_MACFA	sp|Q8HXQ9|NDUV1_MACFA	PF01512.15	0	0	0	1	0
c28306_g1_i1	gnl|GNOMON|4048563716.m	.	.	.	.	.	.	1	1	1	1	0
c28308_g1_i1	gnl|GNOMON|2379289620.m	.	tr|A0A088A0Q5|A0A088A0Q5_APIME	gi|1068403210|ref|XP_018049088.1|	.	.	PF00110.17	0	1	1	1	1
c28308_g1_i2	gnl|GNOMON|2379289620.m	.	tr|A0A088A0Q5|A0A088A0Q5_APIME	gi|1070593853|ref|XP_018393995.1|	.	.	PF00110.17	1	0	0	1	0
c28324_g1_i1	gnl|GNOMON|3717219556.m	.	.	gi|1058073950|gb|JAS40636.1|	.	.	.	1	1	1	1	0
c28324_g1_i2	gnl|GNOMON|3717219572.m	.	.	gi|322800091|gb|EFZ21197.1|	.	.	.	1	1	1	1	0
c28324_g1_i3	gnl|GNOMON|3717219508.m	.	.	gi|322800091|gb|EFZ21197.1|	.	.	.	1	1	1	1	0
c28374_g1_i1	gnl|GNOMON|2289146772.m	.	.	gi|1068382716|ref|XP_018058859.1|	.	.	.	0	1	0	1	0
c2838_g1_i1	gnl|GNOMON|2514552628.m	.	.	.	.	.	.	1	1	0	1	0
c28390_g1_i1	gnl|GNOMON|2160486994.m	.	.	.	.	.	PF00201.16	0	0	0	1	0
c28395_g1_i1	.	.	tr|V9IES4|V9IES4_APICE	gi|1058126133|gb|JAS66715.1|	.	.	PF01199.16	0	0	0	1	0
c28396_g1_i1	gnl|GNOMON|2159823410.m	.	.	.	.	.	.	1	1	1	1	0
c28396_g1_i2	gnl|GNOMON|2159823442.m	.	.	.	.	.	.	1	1	1	1	0
c28397_g1_i1	.	.	.	.	.	.	PF02913.17	0	0	1	1	1
c28408_g1_i1	gnl|GNOMON|2161301412.m	.	.	.	.	.	PF00719.17	1	1	1	1	0
c28412_g1_i1	.	.	.	.	.	.	PF01899.14	0	0	1	1	1
c28437_g1_i1	gnl|GNOMON|2149138499.m	.	.	.	.	.	.	0	0	0	1	0
c28437_g1_i2	gnl|GNOMON|2149138499.m	.	.	.	.	.	.	0	0	0	1	0
c28455_g1_i1	gnl|GNOMON|2541805012.m	.	.	.	.	.	.	1	1	1	1	1
c28455_g1_i2	gnl|GNOMON|2541805012.m	.	.	gi|307207649|gb|EFN85287.1|	.	.	.	1	0	1	1	0
c28472_g1_i2	gnl|GNOMON|3723511972.m	.	.	.	.	.	.	1	1	0	1	1
c28477_g1_i1	gnl|GNOMON|2490439828.m	.	tr|A0A088AJT3|A0A088AJT3_APIME	gi|1061129327|ref|XP_017889417.1|	.	.	PF04568.10	1	1	0	1	1
c28498_g1_i1	gnl|GNOMON|4611645764.m	.	.	.	.	.	.	1	1	0	1	1
c28502_g1_i1	.	.	.	.	.	.	PF03073.13	0	0	0	1	0
c28503_g1_i1	gnl|GNOMON|3796909684.m	.	.	.	.	.	.	0	1	0	1	0
c28507_g1_i1	.	.	.	.	.	.	PF00330.18	0	0	1	1	1
c28514_g1_i1	gnl|GNOMON|2147490833.m	.	.	.	.	.	.	0	0	0	1	0
c28516_g1_i1	gnl|GNOMON|2149605427.m	.	.	.	.	.	.	0	0	0	1	0
c28535_g1_i1	.	.	.	.	.	.	PF03392.11	0	0	0	1	0
c28540_g1_i1	gnl|GNOMON|2260833412.m	.	.	.	.	.	.	0	1	0	1	0
c28545_g1_i1	gnl|GNOMON|2255597460.m	.	.	.	.	.	.	0	1	0	1	1
c28556_g1_i1	.	.	.	.	.	.	PF01837.14	0	0	1	1	1
c28565_g2_i1	.	.	.	.	sp|O59953|RL5_NEUCR	sp|O59953|RL5_NEUCR	PF17144.2	0	0	0	1	0
c28569_g1_i1	gnl|GNOMON|2809186868.m	.	.	gi|1070149977|ref|XP_018339356.1|	.	.	.	0	0	0	1	0
c28610_g1_i1	.	.	.	.	.	.	PF10229.7	0	0	0	1	0
c28634_g1_i3	gnl|GNOMON|3703589572.m	.	.	.	.	.	.	0	1	0	1	0
c28653_g1_i1	gnl|GNOMON|2159188850.m	.	tr|A0A088A0N0|A0A088A0N0_APIME	gi|1059205471|ref|XP_017761001.1|	sp|P84057|H2A_TIGCA	sp|P84057|H2A_TIGCA	.	1	1	0	1	0
c28664_g1_i1	gnl|GNOMON|2232530852.m	.	tr|A0A088ATT4|A0A088ATT4_APIME	gi|1070142331|ref|XP_018376311.1|	.	.	PF00055.15	1	1	0	1	1
c28671_g1_i1	gnl|GNOMON|4269811812.m	.	tr|A0A088ANB6|A0A088ANB6_APIME	gi|307203154|gb|EFN82333.1|	.	.	.	0	1	0	1	0
c28682_g1_i1	.	.	.	gi|1058163958|gb|JAS85627.1|	.	.	PF05753.12	0	0	0	1	0
c28685_g1_i1	.	.	tr|A0A087ZYT5|A0A087ZYT5_APIME	gi|1062672503|ref|XP_017958674.1|	sp|P18700|TBB_STRPU	sp|Q24560|TBB1_DROME	PF03953.15	0	0	0	1	0
c28687_g1_i1	gnl|GNOMON|2249314276.m	.	.	.	.	.	PF09782.7	1	1	1	1	1
c28704_g1_i1	.	.	.	gi|1058251284|gb|JAT29127.1|	.	.	PF05071.14	0	0	0	1	0
c28720_g1_i1	gnl|GNOMON|2181185556.m	.	.	.	.	.	PF16884.3	1	1	1	1	0
c28729_g1_i2	gnl|GNOMON|4957673044.m	.	tr|A0A087ZWE1|A0A087ZWE1_APIME	gi|1059237103|ref|XP_017763381.1|	.	.	.	0	1	0	1	0
c28772_g1_i1	gnl|GNOMON|2215767108.m	.	.	.	.	.	.	1	1	0	1	1
c28773_g1_i1	gnl|GNOMON|2162545922.m	.	.	.	.	.	.	0	0	1	1	1
c28777_g1_i1	gnl|GNOMON|3828367716.m	.	tr|V9ILE5|V9ILE5_APICE	gi|1068422821|ref|XP_018056033.1|	.	.	.	1	1	0	1	0
c28777_g1_i2	gnl|GNOMON|3828367812.m	.	tr|V9ILE5|V9ILE5_APICE	gi|1068422815|ref|XP_018056031.1|	.	.	.	1	1	0	1	0
c28778_g1_i1	gnl|GNOMON|2646662548.m	.	tr|A0A088A8G1|A0A088A8G1_APIME	gi|332019965|gb|EGI60425.1|	sp|Q962S4|RL39_SPOFR	.	.	1	1	1	1	1
c28791_g1_i1	.	.	.	.	sp|Q8TJU1|G1PDH_METAC	sp|Q8TJU1|G1PDH_METAC	PF13685.4	0	0	1	1	1
c28804_g1_i1	gnl|GNOMON|3856679940.m	.	tr|V9IKE8|V9IKE8_APICE	gi|1059869162|ref|XP_017789364.1|	.	.	.	1	1	0	1	1
c28806_g1_i1	gnl|GNOMON|4409271908.m	.	.	.	.	.	.	1	0	0	1	1
c28808_g1_i1	gnl|GNOMON|3918541668.m	.	.	gi|662225174|ref|XP_008486971.1|	.	.	PF01434.16	1	1	1	1	0
c28808_g1_i2	gnl|GNOMON|3918541716.m	.	.	gi|662225174|ref|XP_008486971.1|	.	.	PF01434.16	1	1	1	1	0
c28808_g1_i3	gnl|GNOMON|3918541716.m	.	.	gi|662225174|ref|XP_008486971.1|	.	.	PF01434.16	1	1	1	1	0
c28810_g1_i1	gnl|GNOMON|3510655620.m	.	tr|A0A088AGS4|A0A088AGS4_APIME	gi|1058169040|gb|JAS88168.1|	sp|P48432|SOX2_MOUSE	sp|Q6P0E1|SOX2_DANRE	.	1	1	0	1	0
c28825_g1_i1	.	.	.	.	.	.	PF03065.13	0	0	1	1	1
c28828_g1_i1	gnl|GNOMON|4104140372.m	.	tr|A0A088APY9|A0A088APY9_APIME	gi|1070610372|ref|XP_018403004.1|	.	.	.	1	1	0	1	1
c28834_g1_i1	gnl|GNOMON|4895806372.m	.	tr|A0A087ZXX3|A0A087ZXX3_APIME	.	.	.	PF06201.11	1	1	0	1	1
c28834_g1_i2	gnl|GNOMON|4895806372.m	.	tr|V9IMP0|V9IMP0_APICE	gi|1059204146|ref|XP_017753823.1|	.	.	PF06201.11	1	1	0	1	1
c28834_g1_i3	gnl|GNOMON|4895806372.m	.	tr|V9IMP0|V9IMP0_APICE	gi|1061111821|ref|XP_017881940.1|	.	.	.	1	1	0	1	1
c28862_g1_i1	.	.	.	.	.	.	PF03176.13	0	0	1	1	1
c28877_g1_i1	gnl|GNOMON|2160589442.m	.	.	.	.	.	PF00135.26	1	0	0	1	1
c28886_g1_i1	gnl|GNOMON|3428864884.m	.	.	.	.	.	.	1	1	0	1	1
c28886_g1_i2	gnl|GNOMON|3428864884.m	.	.	.	.	.	.	1	1	0	1	0
c28898_g1_i1	gnl|GNOMON|2942343236.m	.	tr|A0A088A7Y9|A0A088A7Y9_APIME	gi|1061098154|ref|XP_017875767.1|	.	.	PF04900.10	1	1	1	1	0
c28898_g1_i2	gnl|GNOMON|2942343236.m	.	tr|A0A088A7Y9|A0A088A7Y9_APIME	gi|1061098154|ref|XP_017875767.1|	.	.	PF04900.10	1	1	1	1	0
c28899_g1_i1	gnl|GNOMON|2932907764.m	.	.	.	.	.	.	0	0	0	1	0
c28900_g1_i1	gnl|GNOMON|4214239236.m	.	.	.	.	.	.	0	1	1	1	0
c28902_g1_i1	gnl|GNOMON|2162312914.m	.	.	.	.	.	.	0	0	1	1	1
c28903_g1_i1	.	.	tr|V9IKH6|V9IKH6_APICE	gi|1058234652|gb|JAT20842.1|	sp|P46222|RL11_DROME	sp|P46222|RL11_DROME	.	0	0	0	1	0
c28923_g1_i1	gnl|GNOMON|2309058164.m	.	.	gi|1059873002|ref|XP_017791482.1|	.	.	.	1	1	0	1	1
c28928_g1_i1	gnl|GNOMON|2625691284.m	.	.	.	.	.	.	0	1	0	1	0
c28929_g1_i1	.	.	.	.	sp|Q8TQQ6|GGR_METAC	sp|Q8TQQ6|GGR_METAC	.	0	0	1	1	1
c28930_g1_i1	.	.	.	.	sp|Q8TQH6|PDXS_METAC	sp|Q8TQH7|PDXT_METAC	PF01174.17	0	0	1	1	1
c28930_g2_i1	.	.	.	.	sp|Q8TIT6|PURL_METAC	sp|Q8TIT6|PURL_METAC	PF02769.20	0	0	1	1	1
c28932_g1_i1	gnl|GNOMON|4672461844.m	.	tr|A0A087ZUY6|A0A087ZUY6_APIME	gi|1059878189|ref|XP_017794347.1|	.	.	.	1	1	1	1	0
c28932_g1_i2	gnl|GNOMON|4672461844.m	.	tr|A0A087ZUY6|A0A087ZUY6_APIME	gi|1059878189|ref|XP_017794347.1|	sp|P16905|KAPR1_DROME	sp|P16905|KAPR1_DROME	.	1	1	1	1	0
c28933_g1_i1	gnl|GNOMON|3331350788.m	.	.	.	.	.	.	0	0	0	1	0
c2894_g1_i1	.	.	.	.	.	.	PF07165.9	0	0	0	1	0
c28943_g1_i1	gnl|GNOMON|2159332914.m	.	.	.	.	.	.	0	0	0	1	0
c28959_g1_i1	.	.	.	.	sp|Q8TNI1|SERC_METAC	sp|Q8TNI1|SERC_METAC	.	0	0	1	1	1
c28965_g1_i1	gnl|GNOMON|3351276068.m	.	tr|A0A087ZVY2|A0A087ZVY2_APIME	gi|1068411572|ref|XP_018052059.1|	.	.	.	1	1	0	1	1
c28998_g1_i1	gnl|GNOMON|2490439828.m	.	.	.	.	.	.	0	1	0	1	0
c28998_g1_i2	gnl|GNOMON|2490439828.m	.	.	.	.	.	.	1	1	0	1	1
c2901_g1_i1	.	.	.	gi|1058130773|gb|JAS69035.1|	.	.	.	0	0	0	1	0
c29016_g1_i1	.	.	.	.	.	.	PF01558.16	0	0	1	1	1
c29018_g1_i1	.	.	.	.	.	.	PF01370.19	0	0	1	1	1
c29033_g1_i1	gnl|GNOMON|2151043171.m	.	.	.	.	.	.	0	1	0	1	0
c29051_g1_i1	.	.	.	.	sp|Q8TKS3|UVRB_METAC	sp|Q8TKS3|UVRB_METAC	.	0	0	1	1	1
c29062_g1_i2	.	.	.	.	.	.	PF01163.20	0	0	1	1	1
c29066_g1_i1	gnl|GNOMON|2147536979.m	.	.	gi|1059203849|ref|XP_017752122.1|	.	.	PF07898.11	0	0	1	1	1
c29072_g1_i1	gnl|GNOMON|2148167699.m	.	.	.	.	.	.	1	1	0	1	1
c29083_g1_i2	gnl|GNOMON|2415999460.m	.	.	.	.	.	.	1	1	0	1	1
c29087_g1_i1	gnl|GNOMON|2164683826.m	.	.	.	.	.	.	0	0	0	1	0
c29090_g1_i2	.	.	.	.	sp|Q8TIB8|HDRB_METAC	sp|Q8TIB9|HDRC_METAC	.	0	0	1	1	1
c29091_g1_i1	gnl|GNOMON|4472184148.m	.	tr|A0A087ZYS4|A0A087ZYS4_APIME	gi|307175946|gb|EFN65756.1|	.	.	PF04062.12	1	1	1	1	0
c29123_g1_i1	.	.	tr|V9IJ68|V9IJ68_APICE	gi|1058213028|gb|JAT10030.1|	sp|Q7KN62|TERA_DROME	sp|Q7KN62|TERA_DROME	.	0	0	0	1	0
c29126_g1_i1	.	.	.	.	.	.	PF06848.9	0	0	1	1	0
c29126_g2_i1	.	.	.	.	.	.	PF06848.9	0	0	1	1	1
c29127_g1_i1	gnl|GNOMON|2164225170.m	.	.	.	.	.	.	0	0	1	1	1
c29128_g1_i1	gnl|GNOMON|4269811780.m	.	tr|A0A088ANB6|A0A088ANB6_APIME	gi|1059860982|ref|XP_017796824.1|	sp|Q24705|PDM2_DROVI	sp|Q29013|PO2F2_PIG	.	0	1	0	1	0
c29128_g1_i2	gnl|GNOMON|4269811812.m	.	tr|A0A088ANB6|A0A088ANB6_APIME	gi|1059860982|ref|XP_017796824.1|	sp|Q24705|PDM2_DROVI	sp|Q00196|PO2F2_MOUSE	.	0	0	0	1	0
c29128_g1_i3	gnl|GNOMON|4269811828.m	.	tr|A0A088ANB6|A0A088ANB6_APIME	gi|1059860984|ref|XP_017796827.1|	sp|Q24705|PDM2_DROVI	sp|Q29013|PO2F2_PIG	.	1	1	0	1	0
c29135_g1_i1	gnl|GNOMON|2149818419.m	.	.	.	.	.	.	0	1	0	1	1
c29140_g1_i1	gnl|GNOMON|2147506049.m	.	.	.	.	.	.	0	0	0	1	0
c29143_g1_i2	gnl|GNOMON|2353096788.m	.	.	.	.	.	PF08385.10	0	0	0	1	0
c29143_g1_i3	gnl|GNOMON|2353096788.m	.	.	.	.	.	.	0	1	0	1	0
c29149_g1_i1	.	.	.	.	sp|Q8PW34|GGPP_METMA	sp|Q8PW34|GGPP_METMA	PF00348.15	0	0	1	1	1
c29154_g1_i1	.	.	.	.	sp|Q8TTB4|MUTS_METAC	sp|Q8TTB4|MUTS_METAC	PF00488.19	0	0	1	1	1
c29182_g1_i1	gnl|GNOMON|4698675156.m	.	tr|A0A088AL09|A0A088AL09_APIME	gi|1061124040|ref|XP_017887326.1|	sp|Q56FG6|RL5_LYSTE	sp|Q56FG6|RL5_LYSTE	PF17144.2	1	1	1	1	1
c29193_g1_i1	gnl|GNOMON|5002761684.m	.	.	.	.	.	.	1	0	0	1	1
c29193_g1_i2	gnl|GNOMON|5002761684.m	.	.	.	.	.	.	1	0	0	1	0
c29195_g1_i1	gnl|GNOMON|3202378916.m	.	.	.	.	.	PF01112.16	0	0	1	1	0
c29200_g1_i1	.	.	.	.	.	.	PF00012.18	0	0	0	1	0
c29203_g1_i1	gnl|GNOMON|2388736724.m	.	tr|V9IH62|V9IH62_APICE	gi|307180082|gb|EFN68150.1|	sp|P48603|CAPZB_DROME	sp|P48603|CAPZB_DROME	PF01115.15	1	1	1	1	0
c29204_g1_i2	.	.	.	.	.	.	PF00483.21	0	0	1	1	1
c29207_g1_i1	gnl|GNOMON|2908797140.m	.	tr|A0A088AFK7|A0A088AFK7_APIME	gi|1059211362|ref|XP_017752711.1|	.	.	.	1	1	0	1	1
c29210_g1_i1	.	.	.	.	.	.	PF00078.25	0	0	0	1	0
c29213_g1_i1	gnl|GNOMON|2756757940.m	.	.	gi|307200184|gb|EFN80482.1|	.	.	.	0	1	1	1	0
c29218_g1_i1	gnl|GNOMON|3211816020.m	.	.	.	.	.	.	1	1	1	1	1
c29221_g1_i1	gnl|GNOMON|2428574404.m	.	.	.	.	.	.	1	1	0	1	1
c29239_g1_i1	.	.	.	.	sp|Q8TJA8|HPPA2_METAC	sp|Q8TJA8|HPPA2_METAC	PF03030.14	0	0	1	1	1
c29239_g2_i1	.	.	.	.	sp|Q8TJA9|HPPA1_METAC	sp|Q8TJA9|HPPA1_METAC	PF03030.14	0	0	1	1	1
c29257_g1_i1	gnl|GNOMON|2655050916.m	.	.	.	.	.	.	1	1	0	1	1
c29335_g1_i3	gnl|GNOMON|2405505860.m	.	tr|V9IC22|V9IC22_APICE	gi|332029960|gb|EGI69785.1|	.	.	.	1	1	0	1	0
c29337_g1_i1	gnl|GNOMON|2452687412.m	.	.	.	.	.	.	1	1	1	1	1
c29353_g1_i1	gnl|GNOMON|3680520804.m	.	tr|A0A088ABN1|A0A088ABN1_APIME	gi|1059875123|ref|XP_017792656.1|	sp|P80683|CUA3A_TENMO	sp|P80683|CUA3A_TENMO	.	0	0	1	1	1
c29359_g1_i1	gnl|GNOMON|4556071508.m	.	tr|A0A087ZY25|A0A087ZY25_APIME	gi|307189639|gb|EFN73977.1|	sp|P09083|GSBN_DROME	sp|P09083|GSBN_DROME	PF00292.16	0	0	1	1	0
c29370_g1_i1	gnl|GNOMON|4129308436.m	.	.	.	.	.	.	0	1	1	1	1
c29371_g1_i1	gnl|GNOMON|4227868516.m	.	.	gi|322799972|gb|EFZ21098.1|	.	.	PF01556.16	1	1	1	1	0
c29398_g1_i1	gnl|GNOMON|3964680884.m	.	.	.	.	.	.	1	1	0	1	0
c29406_g1_i2	gnl|GNOMON|3536868372.m	.	.	.	.	.	.	1	1	0	1	1
c29408_g1_i1	gnl|GNOMON|2181185956.m	.	.	.	.	.	.	1	1	1	1	1
c29416_g1_i1	.	.	.	.	.	.	PF00112.21	0	0	0	1	0
c29419_g1_i1	gnl|GNOMON|2159041698.m	.	tr|V9IJ73|V9IJ73_APICE	gi|1061132741|ref|XP_017890732.1|	.	.	.	1	1	0	1	1
c29420_g1_i1	gnl|GNOMON|2181185956.m	.	.	.	.	.	.	1	1	0	1	1
c29440_g1_i1	gnl|GNOMON|2550193620.m	.	tr|A0A087ZMS5|A0A087ZMS5_APIME	gi|1061128150|ref|XP_017888961.1|	sp|Q9VI10|SMD2_DROME	sp|Q9VI10|SMD2_DROME	PF00227.24	1	1	1	1	0
c29446_g1_i1	gnl|GNOMON|4152371060.m	.	tr|V9IIZ3|V9IIZ3_APICE	gi|1061114450|ref|XP_017883377.1|	.	.	.	1	1	0	1	1
c29456_g1_i1	gnl|GNOMON|2162542274.m	.	.	.	.	.	.	0	0	1	1	1
c29472_g1_i1	gnl|GNOMON|2159394002.m	.	tr|A0A088A8C3|A0A088A8C3_APIME	gi|1061122246|ref|XP_017886648.1|	.	.	PF06417.10	1	1	1	1	0
c29474_g1_i1	.	.	.	.	sp|Q9C285|RL12_NEUCR	sp|Q9C285|RL12_NEUCR	.	0	0	0	1	0
c29478_g1_i1	.	.	.	.	sp|Q8TIF5|QUEE_METAC	sp|Q8TIF3|QUEC_METAC	PF06508.11	0	0	1	1	1
c29539_g1_i1	gnl|GNOMON|4226821140.m	.	.	.	.	.	.	0	0	0	1	0
c29541_g1_i1	.	.	tr|A0A088A5I5|A0A088A5I5_APIME	gi|1058200312|gb|JAT03805.1|	sp|Q962Q6|RS24_SPOFR	sp|Q962Q6|RS24_SPOFR	.	0	0	0	1	0
c29550_g1_i1	.	.	.	.	sp|Q8TL01|AMPPA_METAC	sp|Q8TL01|AMPPA_METAC	.	0	0	1	1	1
c29568_g1_i1	gnl|GNOMON|2408655508.m	.	.	gi|1058204150|gb|JAT05724.1|	.	.	.	1	1	0	1	1
c29570_g1_i1	gnl|GNOMON|2183282948.m	.	.	.	.	.	.	1	0	0	1	1
c29570_g1_i2	gnl|GNOMON|2183282948.m	.	.	.	.	.	.	0	1	0	1	0
c29576_g1_i1	gnl|GNOMON|2195865236.m	.	.	.	.	.	.	1	1	1	1	0
c29584_g1_i1	gnl|GNOMON|2147495955.m	.	.	.	.	.	.	0	0	0	1	0
c29603_g1_i1	gnl|GNOMON|2756758004.m	.	.	gi|1070607301|ref|XP_018401313.1|	.	.	.	0	0	1	1	1
c29603_g1_i2	gnl|GNOMON|2756757972.m	.	.	gi|1070607301|ref|XP_018401313.1|	.	.	.	1	1	1	1	1
c29610_g1_i1	.	.	.	.	sp|P58847|K6PF_METAC	sp|Q8TK53|ARGC_METAC	.	0	0	1	1	1
c29619_g1_i1	gnl|GNOMON|2159861218.m	.	.	.	.	.	.	0	0	0	1	0
c29626_g1_i1	gnl|GNOMON|2159431522.m	.	.	.	.	.	.	1	0	0	1	1
c29626_g1_i2	gnl|GNOMON|2159431522.m	.	.	.	.	.	.	1	1	0	1	1
c29629_g1_i1	.	.	.	.	sp|P25443|RS2_YEAST	.	.	0	0	0	1	0
c29642_g1_i1	gnl|GNOMON|2588992692.m	.	tr|V9IFR3|V9IFR3_APICE	gi|1061102198|ref|XP_017877923.1|	.	.	.	1	1	1	1	0
c29665_g1_i1	gnl|GNOMON|5109715476.m	.	.	.	.	.	.	0	0	1	1	0
c29671_g1_i1	.	.	.	.	sp|Q8TRR5|TRUB_METAC	sp|Q8TRR6|KCY_METAC	.	0	0	1	1	1
c29672_g1_i1	gnl|GNOMON|2160171234.m	.	.	gi|307195538|gb|EFN77424.1|	.	.	.	1	1	0	1	1
c29683_g1_i1	gnl|GNOMON|2582705988.m	.	tr|A0A088AEC6|A0A088AEC6_APIME	gi|1069789314|ref|XP_018319940.1|	sp|Q9W5E1|RBX1A_DROME	sp|Q9W5E1|RBX1A_DROME	.	1	1	0	1	1
c29688_g1_i1	gnl|GNOMON|2608912228.m	.	.	.	.	.	.	1	1	0	1	1
c29700_g1_i1	gnl|GNOMON|2160666978.m	.	tr|A0A087ZNY8|A0A087ZNY8_APIME	gi|307188773|gb|EFN73378.1|	.	.	.	0	1	0	1	1
c29703_g1_i1	.	.	.	.	sp|Q8TT60|HEM1_METAC	sp|Q46CH4|PC2DH_METBF	.	0	0	1	1	1
c29722_g1_i1	gnl|GNOMON|2168504850.m	.	.	.	.	.	.	0	0	1	1	1
c29724_g1_i1	gnl|GNOMON|2572217620.m	.	tr|A0A088A379|A0A088A379_APIME	gi|307201582|gb|EFN81344.1|	.	.	.	1	1	1	1	0
c29728_g1_i1	gnl|GNOMON|4946138084.m	.	tr|A0A088AEI0|A0A088AEI0_APIME	gi|1069714753|ref|XP_018314340.1|	sp|Q8BYH0|DRGX_MOUSE	sp|Q06453|AL_DROME	.	1	1	1	1	0
c29733_g1_i1	gnl|GNOMON|4593820132.m	.	tr|A0A088ABA2|A0A088ABA2_APIME	gi|1059226859|ref|XP_017758953.1|	.	.	.	1	0	0	1	1
c29733_g1_i2	gnl|GNOMON|4593820100.m	.	tr|A0A088ABA2|A0A088ABA2_APIME	gi|1059226859|ref|XP_017758953.1|	.	.	.	1	1	0	1	1
c29747_g1_i1	gnl|GNOMON|2160846962.m	.	.	.	.	.	.	1	1	0	1	1
c29756_g1_i1	gnl|GNOMON|2230450180.m	.	.	.	.	.	.	0	0	0	1	0
c29758_g1_i1	gnl|GNOMON|2642465140.m	.	tr|A0A087ZWG3|A0A087ZWG3_APIME	gi|1060205169|ref|XP_017857520.1|	.	.	.	0	0	0	1	0
c29762_g1_i1	.	.	tr|A0A088A7T2|A0A088A7T2_APIME	gi|662217524|ref|XP_008482745.1|	sp|Q4HTT2|H2B_GIBZE	sp|Q4HTT2|H2B_GIBZE	.	0	0	0	1	0
c29762_g1_i2	.	.	tr|A0A088A7T2|A0A088A7T2_APIME	gi|194123561|gb|EDW45604.1|	sp|A2QY49|H2B_ASPNC	sp|A2QY49|H2B_ASPNC	.	0	0	0	1	0
c29764_g1_i1	.	.	.	.	sp|Q8TMT1|DNLI2_METAC	sp|Q8TMT1|DNLI2_METAC	.	0	0	1	1	1
c29801_g1_i1	gnl|GNOMON|3964680964.m	.	.	.	.	.	.	1	1	1	1	0
c29810_g1_i1	gnl|GNOMON|2692791524.m	.	.	.	.	.	.	0	1	0	1	0
c29812_g1_i1	gnl|GNOMON|2148793652.m	.	tr|V9IIF9|V9IIF9_APICE	gi|1061108133|ref|XP_017880430.1|	.	.	.	1	1	0	1	1
c29825_g1_i1	gnl|GNOMON|2165097186.m	.	tr|A0A087ZUR1|A0A087ZUR1_APIME	gi|1059865215|ref|XP_017799442.1|	.	.	.	0	0	1	1	1
c29826_g1_i1	gnl|GNOMON|2262942660.m	.	tr|A0A087ZP70|A0A087ZP70_APIME	gi|322800365|gb|EFZ21369.1|	sp|P23403|RS20_XENLA	sp|P23403|RS20_XENLA	.	1	1	1	1	1
c29832_g1_i1	gnl|GNOMON|2608911764.m	.	.	.	.	.	.	0	0	0	1	0
c29832_g1_i2	gnl|GNOMON|2608911764.m	.	.	.	.	.	.	0	0	0	1	0
c29886_g1_i1	gnl|GNOMON|5036314644.m	.	tr|A0A088AFW2|A0A088AFW2_APIME	gi|1061128563|ref|XP_017889115.1|	.	.	.	1	1	1	1	0
c29892_g1_i1	gnl|GNOMON|2386636676.m	.	.	.	.	.	.	0	1	0	1	1
c29892_g1_i2	gnl|GNOMON|2386636676.m	.	.	.	.	.	.	0	1	0	1	1
c29899_g1_i1	.	.	.	.	sp|Q8NK50|MTDH_HYPJE	sp|P0C0Y5|MTDH_DAVTA	.	0	0	0	1	0
c29913_g1_i1	.	.	tr|V9IFB1|V9IFB1_APICE	gi|1058017280|gb|JAS12324.1|	sp|P05661|MYSA_DROME	sp|P05661|MYSA_DROME	.	0	0	0	1	0
c29913_g1_i2	.	.	tr|V9IFB1|V9IFB1_APICE	gi|1058017280|gb|JAS12324.1|	sp|P05661|MYSA_DROME	sp|P05661|MYSA_DROME	.	0	0	0	1	0
c29915_g1_i1	gnl|GNOMON|2396070484.m	.	tr|V9IJU6|V9IJU6_APICE	gi|307207800|gb|EFN85418.1|	sp|P42678|SUI1_ANOGA	sp|P42678|SUI1_ANOGA	.	1	1	1	1	0
c29929_g1_i1	gnl|GNOMON|2160912562.m	.	.	.	.	.	.	1	1	0	1	1
c2993_g1_i1	.	.	.	.	.	.	PF02514.14	0	0	1	1	1
c29930_g1_i1	gnl|GNOMON|3778035524.m	.	tr|A0A087ZSA2|A0A087ZSA2_APIME	gi|1068389172|ref|XP_018044129.1|	.	.	.	1	1	0	1	1
c29930_g1_i2	gnl|GNOMON|3778035524.m	.	tr|A0A087ZSA2|A0A087ZSA2_APIME	gi|1068389172|ref|XP_018044129.1|	.	.	.	0	1	0	1	1
c29934_g1_i1	gnl|GNOMON|2518746788.m	.	tr|V9IKE5|V9IKE5_APICE	gi|1059230518|ref|XP_017760606.1|	sp|Q5R587|RPAB1_PONAB	sp|Q5R587|RPAB1_PONAB	.	1	1	1	1	1
c29958_g1_i1	gnl|GNOMON|2147532851.m	.	.	.	.	.	.	0	1	0	1	0
c29979_g1_i1	gnl|GNOMON|2147569699.m	.	.	.	.	.	.	1	0	0	1	1
c29986_g1_i1	gnl|GNOMON|2667631204.m	.	.	.	.	.	.	0	0	0	1	0
c29993_g1_i1	gnl|GNOMON|2282832244.m	.	.	.	.	.	.	1	1	0	1	1
c30006_g1_i1	gnl|GNOMON|2160478722.m	.	.	.	.	.	.	0	1	0	1	0
c30006_g1_i2	gnl|GNOMON|2160478722.m	.	.	.	.	.	.	1	1	0	1	1
c30020_g1_i1	gnl|GNOMON|2163238098.m	.	.	gi|1059203897|ref|XP_017752408.1|	.	.	.	0	0	1	1	1
c30033_g1_i1	gnl|GNOMON|2166158130.m	.	.	.	.	.	.	0	0	1	1	1
c30038_g1_i1	.	.	.	.	sp|Q8THJ9|ARGB_METAC	sp|Q8THJ9|ARGB_METAC	.	0	0	1	1	1
c3005_g1_i1	gnl|GNOMON|2612058308.m	.	.	.	.	.	.	0	0	0	1	0
c30072_g1_i1	gnl|GNOMON|2265023188.m	.	.	.	.	.	.	1	1	1	1	0
c30076_g1_i3	.	.	.	.	sp|P02723|ADT_NEUCR	sp|P02723|ADT_NEUCR	.	0	0	0	1	0
c30079_g1_i1	gnl|GNOMON|4300220564.m	.	.	.	.	.	.	1	1	0	1	0
c30080_g1_i2	gnl|GNOMON|2497777172.m	.	tr|A0A087ZTY2|A0A087ZTY2_APIME	gi|1059204176|ref|XP_017753969.1|	.	.	.	0	1	0	1	0
c30096_g1_i1	gnl|GNOMON|4791998948.m	.	tr|A0A088A2M2|A0A088A2M2_APIME	gi|1061128714|ref|XP_017889172.1|	.	.	.	0	1	1	1	0
c30107_g1_i1	.	.	tr|V9IGE8|V9IGE8_APICE	gi|1058134348|gb|JAS70822.1|	.	.	.	0	0	0	1	0
c30123_g1_i1	gnl|GNOMON|2163151874.m	.	.	.	.	.	.	0	1	0	1	0
c30129_g1_i1	gnl|GNOMON|3498070468.m	.	.	.	.	.	.	1	1	0	1	1
c30143_g1_i1	gnl|GNOMON|4742715652.m	.	tr|A0A087ZZM7|A0A087ZZM7_APIME	gi|1059219374|ref|XP_017756602.1|	.	.	.	1	1	0	1	0
c3015_g1_i1	gnl|GNOMON|2163540850.m	.	.	gi|307195593|gb|EFN77443.1|	.	.	.	1	1	0	1	0
c30154_g1_i2	gnl|GNOMON|2532358996.m	.	.	.	.	.	.	0	1	0	1	0
c30168_g2_i1	gnl|GNOMON|2162340468.m	.	tr|A0A088A5I5|A0A088A5I5_APIME	gi|307184786|gb|EFN71100.1|	sp|Q962Q6|RS24_SPOFR	sp|Q962Q6|RS24_SPOFR	.	1	1	1	1	1
c30172_g1_i1	gnl|GNOMON|2719007620.m	.	.	gi|307194502|gb|EFN76794.1|	.	.	.	0	0	0	1	0
c30173_g1_i1	gnl|GNOMON|4420804644.m	.	.	gi|333755403|gb|AEF97510.1|	.	.	.	1	1	0	1	1
c30173_g1_i2	gnl|GNOMON|4420804612.m	.	.	gi|55140554|gb|AAV41428.1|	.	.	.	1	1	0	1	1
c30174_g1_i1	gnl|GNOMON|3611315188.m	.	.	.	.	.	.	1	0	1	1	1
c30177_g1_i1	.	.	.	gi|1058133130|gb|JAS70213.1|	.	.	.	0	0	0	1	0
c30181_g1_i2	gnl|GNOMON|2294381524.m	.	.	.	.	.	.	0	1	0	1	1
c30181_g1_i3	gnl|GNOMON|2294381524.m	.	.	gi|1070597563|ref|XP_018396016.1|	.	.	.	0	1	0	1	0
c30182_g1_i1	gnl|GNOMON|3524283780.m	.	.	.	.	.	.	1	1	1	1	0
c30200_g1_i1	gnl|GNOMON|3106968804.m	.	.	.	.	.	.	1	1	0	1	0
c30204_g1_i1	.	.	.	gi|1058242244|gb|JAT24638.1|	.	.	.	0	0	0	1	0
c30212_g1_i1	gnl|GNOMON|2160278002.m	.	.	.	.	.	.	1	1	0	1	1
c30212_g1_i2	gnl|GNOMON|2160278002.m	.	.	.	.	.	.	0	1	0	1	1
c30220_g1_i2	gnl|GNOMON|2347853876.m	.	.	.	.	.	.	0	1	0	1	0
c30222_g1_i1	gnl|GNOMON|3078650292.m	.	tr|A0A087ZPW4|A0A087ZPW4_APIME	gi|1059215343|ref|XP_017754443.1|	sp|Q93104|ERH_AEDAE	sp|Q93104|ERH_AEDAE	.	1	1	1	1	1
c30245_g1_i1	.	.	tr|V9IC05|V9IC05_APICE	gi|1058047801|gb|JAS27562.1|	.	.	.	0	1	0	1	0
c30245_g1_i2	gnl|GNOMON|2147492481.m	.	tr|V9IC05|V9IC05_APICE	gi|1058193314|gb|JAT00306.1|	.	.	.	0	1	0	1	0
c30249_g1_i1	.	.	tr|A0A087ZNK1|A0A087ZNK1_APIME	gi|1058184260|gb|JAS95778.1|	sp|Q641Y2|NDUS2_RAT	sp|Q641Y2|NDUS2_RAT	.	0	0	0	1	0
c30250_g1_i1	gnl|GNOMON|3815783924.m	.	.	.	.	.	.	1	1	0	1	1
c30260_g1_i2	gnl|GNOMON|2197955444.m	.	.	gi|1070169113|ref|XP_018345355.1|	.	.	.	1	1	0	1	1
c30287_g1_i1	.	.	.	.	sp|Q8TI93|CBIT_METAC	sp|Q8TI93|CBIT_METAC	.	0	0	1	1	1
c30293_g1_i2	gnl|GNOMON|2673924644.m	.	tr|A0A088A7W5|A0A088A7W5_APIME	gi|1070198984|ref|XP_018354526.1|	.	.	.	0	1	1	1	0
c30294_g1_i1	gnl|GNOMON|2825955284.m	.	.	.	.	.	.	0	0	1	1	1
c30320_g1_i1	gnl|GNOMON|2896209396.m	.	.	.	.	.	.	0	1	0	1	0
c30320_g1_i2	gnl|GNOMON|2896209396.m	.	.	.	.	.	.	0	0	0	1	0
c30320_g1_i3	gnl|GNOMON|2896209348.m	.	tr|A0A088AD59|A0A088AD59_APIME	gi|1059203270|ref|XP_017755936.1|	.	.	.	1	0	0	1	0
c30328_g1_i1	gnl|GNOMON|2147491825.m	.	.	.	.	.	.	0	1	0	1	0
c30337_g1_i2	gnl|GNOMON|2147486721.m	.	.	.	.	.	.	0	0	0	1	0
c30337_g1_i3	gnl|GNOMON|2147486721.m	.	.	.	.	.	.	1	0	0	1	0
c30348_g1_i1	gnl|GNOMON|3708832724.m	.	.	.	.	.	.	1	1	1	1	0
c30352_g1_i2	gnl|GNOMON|2559634900.m	.	.	.	.	.	.	1	0	0	1	0
c30353_g1_i1	gnl|GNOMON|2149224531.m	.	.	.	.	.	.	0	0	1	1	0
c30356_g1_i1	gnl|GNOMON|2281809220.m	.	.	.	.	.	.	0	0	1	1	0
c30357_g1_i1	gnl|GNOMON|4765785012.m	.	.	gi|1059872813|ref|XP_017791375.1|	.	.	.	1	0	0	1	1
c3036_g1_i1	.	.	.	.	.	.	PF00005.25	0	0	1	1	0
c30363_g1_i1	gnl|GNOMON|2373002532.m	.	tr|A0A088A4Q2|A0A088A4Q2_APIME	gi|1059215002|ref|XP_017754259.1|	.	.	.	1	1	0	1	1
c30363_g1_i2	gnl|GNOMON|2373002484.m	.	tr|A0A088A4Q2|A0A088A4Q2_APIME	gi|307204034|gb|EFN82938.1|	.	.	.	1	1	0	1	1
c30378_g1_i2	gnl|GNOMON|5028975044.m	.	tr|A0A088AVA8|A0A088AVA8_APIME	gi|1059871306|ref|XP_017790543.1|	sp|P37138|LIM2B_XENLA	sp|P37138|LIM2B_XENLA	.	0	0	0	1	0
c30378_g1_i3	gnl|GNOMON|5028975076.m	.	tr|A0A088AVA8|A0A088AVA8_APIME	gi|1059871306|ref|XP_017790543.1|	sp|P37138|LIM2B_XENLA	sp|P37138|LIM2B_XENLA	.	0	1	0	1	1
c30380_g1_i1	gnl|GNOMON|3452982708.m	.	.	.	.	.	.	1	1	1	1	0
c30382_g1_i1	gnl|GNOMON|2603672116.m	.	.	.	.	.	.	1	1	0	1	1
c30382_g1_i2	gnl|GNOMON|2603672180.m	.	.	.	.	.	.	0	0	0	1	0
c30391_g1_i1	gnl|GNOMON|4995420820.m	.	.	.	.	.	.	1	1	1	1	1
c30396_g1_i1	gnl|GNOMON|3137375204.m	.	.	.	.	.	.	1	1	0	1	1
c30411_g1_i1	gnl|GNOMON|4698675156.m	.	tr|A0A088AL09|A0A088AL09_APIME	gi|1061124040|ref|XP_017887326.1|	sp|Q56FG6|RL5_LYSTE	sp|Q56FG6|RL5_LYSTE	.	1	1	1	1	1
c30421_g1_i1	gnl|GNOMON|2399216740.m	.	.	.	.	.	.	0	1	0	1	0
c30421_g1_i3	gnl|GNOMON|2399216772.m	.	.	gi|307174131|gb|EFN64789.1|	.	.	.	1	1	0	1	0
c30429_g1_i1	gnl|GNOMON|2546008084.m	.	.	.	.	.	.	0	1	0	1	0
c30429_g1_i2	gnl|GNOMON|2546008084.m	.	.	.	.	.	.	0	0	0	1	0
c30434_g1_i1	gnl|GNOMON|3379587284.m	.	tr|V9IMF5|V9IMF5_APICE	gi|1059875219|ref|XP_017792709.1|	.	.	.	1	1	0	1	1
c30445_g1_i1	gnl|GNOMON|2149138499.m	.	.	.	.	.	.	0	0	0	1	0
c30452_g1_i1	gnl|GNOMON|2258740052.m	.	tr|A0A088A6V0|A0A088A6V0_APIME	gi|322790849|gb|EFZ15534.1|	.	.	.	1	1	1	1	0
c30463_g1_i1	.	.	.	gi|1058253492|gb|JAT30231.1|	.	.	.	0	0	0	1	0
c30466_g1_i1	gnl|GNOMON|2162349874.m	.	.	gi|322796429|gb|EFZ18959.1|	.	.	.	0	0	1	1	1
c30469_g1_i1	.	.	tr|V9ICI6|V9ICI6_APICE	gi|1058152526|gb|JAS79911.1|	.	.	.	0	0	0	1	0
c30481_g1_i1	gnl|GNOMON|2151530547.m	.	.	.	.	.	.	0	0	0	1	0
c30489_g1_i1	gnl|GNOMON|4711259060.m	.	tr|A0A088AQE0|A0A088AQE0_APIME	gi|1059211901|ref|XP_017753009.1|	.	.	.	0	1	0	1	1
c30489_g1_i2	gnl|GNOMON|4711259060.m	.	tr|A0A088AQE0|A0A088AQE0_APIME	gi|1059211901|ref|XP_017753009.1|	.	.	.	1	1	0	1	1
c30520_g1_i1	gnl|GNOMON|2624638516.m	.	tr|A0A088A6V7|A0A088A6V7_APIME	.	.	.	.	0	1	0	1	0
c30520_g1_i2	gnl|GNOMON|2624638516.m	.	tr|V9IB55|V9IB55_APICE	gi|1059869690|ref|XP_017789653.1|	.	.	.	1	1	0	1	1
c30525_g1_i2	gnl|GNOMON|5081405156.m	.	.	.	.	.	.	0	0	0	1	0
c30527_g1_i1	gnl|GNOMON|2727394436.m	.	tr|A0A087ZVI4|A0A087ZVI4_APIME	gi|1059878291|ref|XP_017794399.1|	.	.	.	0	0	0	1	0
c30538_g2_i2	gnl|GNOMON|2539713652.m	.	.	.	.	.	.	0	0	0	1	0
c30559_g1_i1	gnl|GNOMON|4409271844.m	.	.	gi|322794130|gb|EFZ17339.1|	.	.	.	1	1	0	1	1
c30561_g1_i1	gnl|GNOMON|3325054436.m	.	tr|A0A088AGJ8|A0A088AGJ8_APIME	gi|1070591347|ref|XP_018392610.1|	sp|Q9U639|HSP7D_MANSE	sp|Q9U639|HSP7D_MANSE	.	1	1	0	1	1
c30564_g1_i1	.	.	.	gi|1058208732|gb|JAT07882.1|	.	sp|P62752|RL23A_RAT	.	0	0	0	1	0
c30571_g1_i1	gnl|GNOMON|2661337972.m	.	tr|V9IMQ6|V9IMQ6_APICE	gi|1059863974|ref|XP_017798759.1|	.	.	.	1	1	0	1	1
c30573_g1_i1	gnl|GNOMON|3811590020.m	.	.	gi|1059880395|ref|XP_017795566.1|	.	.	.	1	1	1	1	0
c30577_g1_i1	gnl|GNOMON|3802156164.m	.	tr|V9IF92|V9IF92_APICE	gi|1059868646|ref|XP_017789076.1|	.	.	.	1	1	1	1	0
c30582_g1_i1	gnl|GNOMON|4822406580.m	.	tr|A0A088ABD9|A0A088ABD9_APIME	gi|322802257|gb|EFZ22653.1|	sp|P15370|EGON_DROME	sp|P15370|EGON_DROME	.	1	1	0	1	1
c30584_g1_i2	gnl|GNOMON|2160850914.m	.	.	.	.	.	.	1	0	0	1	1
c30591_g1_i1	gnl|GNOMON|2619394340.m	.	tr|A0A088AAM7|A0A088AAM7_APIME	gi|1059880217|ref|XP_017795467.1|	.	.	.	1	1	1	1	0
c30592_g1_i1	gnl|GNOMON|3735045316.m	.	tr|A0A088AG32|A0A088AG32_APIME	gi|1061110045|ref|XP_017881327.1|	.	.	.	1	1	1	1	0
c306_g1_i1	gnl|GNOMON|2441158420.m	.	.	.	.	.	.	0	1	0	1	0
c306_g1_i2	gnl|GNOMON|2441158420.m	.	.	.	.	.	.	0	0	0	1	0
c30604_g1_i1	gnl|GNOMON|2160486994.m	.	.	.	.	.	.	0	0	0	1	0
c30619_g1_i1	gnl|GNOMON|4595914468.m	.	tr|A0A0B4J2P2|A0A0B4J2P2_APIME	gi|307207117|gb|EFN84926.1|	sp|P62334|PRS10_MOUSE	sp|P62334|PRS10_MOUSE	.	1	1	1	1	0
c30631_g1_i1	gnl|GNOMON|2644566228.m	.	.	.	.	.	.	1	1	1	1	0
c30649_g1_i1	gnl|GNOMON|2209473668.m	.	tr|A0A087ZQV2|A0A087ZQV2_APIME	gi|1051361467|gb|AOA60265.1|	sp|P31009|RS2_DROME	sp|P31009|RS2_DROME	.	1	1	1	1	1
c30658_g1_i1	.	.	tr|V9IGA1|V9IGA1_APICE	gi|1058007432|gb|JAS07400.1|	sp|P29844|HSP7C_DROME	sp|P29844|HSP7C_DROME	.	0	0	0	1	0
c30664_g1_i1	gnl|GNOMON|2161260546.m	.	.	.	.	.	.	0	0	0	1	0
c30674_g1_i1	gnl|GNOMON|2147729459.m	.	.	.	.	.	.	1	0	0	1	1
c30700_g1_i1	gnl|GNOMON|4714403972.m	.	tr|A0A087ZR90|A0A087ZR90_APIME	gi|1061107742|ref|XP_017880211.1|	.	.	.	1	1	0	1	1
c30714_g1_i1	.	.	tr|C4QUS4|C4QUS4_BOMTE	gi|307643785|gb|ADN82709.1|	sp|P32637|G3P_PODAS	sp|P35143|G3P_COLGL	.	0	0	0	1	0
c30714_g1_i2	.	.	tr|C4QUS4|C4QUS4_BOMTE	gi|307643785|gb|ADN82709.1|	sp|P35143|G3P_COLGL	sp|P35143|G3P_COLGL	.	0	0	0	1	0
c30728_g1_i1	gnl|GNOMON|3183507668.m	.	tr|A0A088A777|A0A088A777_APIME	gi|1068428590|ref|XP_018058144.1|	sp|Q9W0Y8|SCN60_DROME	sp|Q9W0Y8|SCN60_DROME	.	1	1	0	1	1
c30739_g1_i2	gnl|GNOMON|4996469540.m	.	.	gi|1070191289|ref|XP_018367322.1|	.	.	.	1	1	0	1	0
c30749_g1_i1	gnl|GNOMON|2596335588.m	.	.	.	.	.	.	1	1	0	1	1
c30751_g1_i1	gnl|GNOMON|4318048084.m	.	tr|A0A088AQK5|A0A088AQK5_APIME	gi|1061113113|ref|XP_017882648.1|	.	.	.	1	0	0	1	1
c30753_g1_i1	gnl|GNOMON|2161039554.m	.	.	.	.	.	.	0	1	0	1	0
c30756_g1_i1	.	.	tr|V9IIN8|V9IIN8_APICE	gi|1058220420|gb|JAT13726.1|	sp|P54985|PPIA_BLAGE	sp|P54985|PPIA_BLAGE	.	0	0	0	1	0
c30765_g1_i1	gnl|GNOMON|2457932708.m	.	tr|V9IJ36|V9IJ36_APICE	gi|1059213658|ref|XP_017753963.1|	sp|P0CV91|PRDX4_CROAT	sp|P0CV91|PRDX4_CROAT	.	1	1	0	1	1
c30768_g1_i1	gnl|GNOMON|3533721236.m	.	tr|A0A088AMH5|A0A088AMH5_APIME	gi|1059863846|ref|XP_017798688.1|	.	.	.	1	1	1	1	0
c30781_g1_i1	gnl|GNOMON|2173822772.m	.	.	.	.	.	.	0	1	0	1	0
c30798_g1_i1	gnl|GNOMON|2630933812.m	.	.	.	.	.	.	1	1	1	1	1
c30805_g1_i1	.	.	tr|A0A088AN83|A0A088AN83_APIME	gi|1058125161|gb|JAS66229.1|	.	.	.	0	0	0	1	0
c30813_g1_i1	gnl|GNOMON|2211579876.m	.	tr|V9IIQ6|V9IIQ6_APICE	gi|1068411837|ref|XP_018052148.1|	sp|Q4GXU6|RS4_CARGR	sp|Q4GXU6|RS4_CARGR	.	1	1	0	1	1
c30820_g1_i1	gnl|GNOMON|2168628932.m	.	.	gi|1059864653|ref|XP_017799134.1|	.	.	.	0	0	1	1	0
c30824_g1_i1	gnl|GNOMON|2908797012.m	.	.	gi|332023042|gb|EGI63307.1|	.	.	.	0	1	0	1	0
c30824_g1_i2	gnl|GNOMON|2908796996.m	.	.	gi|1069696235|ref|XP_018307335.1|	.	.	.	0	1	0	1	1
c30827_g1_i2	gnl|GNOMON|2439058868.m	.	.	.	.	.	.	1	1	0	1	0
c30827_g1_i3	gnl|GNOMON|2439058868.m	.	.	.	.	.	.	1	0	0	1	0
c30833_g1_i1	gnl|GNOMON|3092281780.m	.	tr|A0A088ASJ1|A0A088ASJ1_APIME	gi|307195443|gb|EFN77329.1|	.	.	.	1	1	1	1	1
c30839_g1_i1	gnl|GNOMON|2159848050.m	.	tr|A0A088ALN9|A0A088ALN9_APIME	gi|307210247|gb|EFN86897.1|	.	.	.	1	1	0	1	1
c30842_g1_i1	gnl|GNOMON|2412843524.m	.	tr|A0A088AVR5|A0A088AVR5_APIME	gi|1061112516|ref|XP_017882323.1|	.	.	.	0	0	1	1	0
c30845_g1_i1	gnl|GNOMON|2158128930.m	.	.	.	.	.	.	0	0	1	1	0
c30845_g1_i3	gnl|GNOMON|2158128930.m	.	.	.	.	.	.	0	0	0	1	0
c30846_g1_i1	gnl|GNOMON|3047197524.m	.	.	gi|307211615|gb|EFN87664.1|	sp|P62864|RS30_RAT	sp|P62864|RS30_RAT	.	1	1	1	1	0
c30849_g1_i1	gnl|GNOMON|2517693076.m	.	tr|A0A087ZPR8|A0A087ZPR8_APIME	gi|1061100600|ref|XP_017877083.1|	.	.	.	1	0	0	1	1
c30849_g1_i2	gnl|GNOMON|2517693188.m	.	tr|A0A087ZPR8|A0A087ZPR8_APIME	gi|1061100600|ref|XP_017877083.1|	.	.	.	0	1	0	1	1
c30849_g1_i3	gnl|GNOMON|2517693076.m	.	.	.	.	.	.	1	1	0	1	1
c30849_g1_i4	gnl|GNOMON|2517693076.m	.	tr|A0A087ZPR8|A0A087ZPR8_APIME	gi|1061100600|ref|XP_017877083.1|	.	.	.	1	1	0	1	1
c30849_g1_i5	gnl|GNOMON|2517693188.m	.	tr|A0A087ZPR8|A0A087ZPR8_APIME	gi|1061100600|ref|XP_017877083.1|	.	.	.	1	1	0	1	1
c30849_g1_i6	gnl|GNOMON|2517693076.m	.	.	.	.	.	.	1	0	0	1	1
c30855_g1_i2	.	.	.	.	sp|C7YTD6|RS3A_NECH7	.	.	0	0	0	1	0
c30855_g2_i1	.	.	.	.	sp|B6HFE0|RS3A_PENRW	.	.	0	0	0	1	0
c30865_g1_i1	gnl|GNOMON|3578809732.m	.	tr|V9IHP4|V9IHP4_APICE	gi|1068392353|ref|XP_018045232.1|	sp|Q9CPY6|GID4_MOUSE	sp|Q9CPY6|GID4_MOUSE	.	1	1	0	1	1
c30865_g1_i2	gnl|GNOMON|3578809732.m	.	tr|V9IHP4|V9IHP4_APICE	gi|1068392353|ref|XP_018045232.1|	sp|Q8IVV7|GID4_HUMAN	sp|Q9CPY6|GID4_MOUSE	.	0	1	0	1	0
c30867_g1_i2	gnl|GNOMON|3176165972.m	.	.	.	.	.	.	1	1	0	1	1
c30877_g1_i1	gnl|GNOMON|2384534516.m	.	tr|A0A0B4J2L4|A0A0B4J2L4_APIME	gi|1070139759|ref|XP_018356676.1|	sp|P46507|PRS6B_MANSE	sp|P46507|PRS6B_MANSE	.	1	1	0	1	1
c30899_g1_i1	gnl|GNOMON|2147504499.m	.	.	.	.	.	.	0	0	1	1	1
c30907_g1_i1	gnl|GNOMON|4331677668.m	.	.	.	.	.	.	1	1	0	1	1
c30907_g1_i2	gnl|GNOMON|4331677668.m	.	.	.	.	.	.	1	0	0	1	1
c30914_g1_i1	gnl|GNOMON|2159212244.m	.	tr|V9IHB9|V9IHB9_APICE	gi|322783350|gb|EFZ10904.1|	sp|Q9VZ23|RAN_DROME	sp|Q9VZ23|RAN_DROME	.	1	1	0	1	1
c30914_g1_i2	gnl|GNOMON|2159212276.m	.	tr|V9IHB9|V9IHB9_APICE	gi|322783350|gb|EFZ10904.1|	sp|Q9VZ23|RAN_DROME	sp|Q9VZ23|RAN_DROME	.	1	1	0	1	1
c30924_g1_i1	gnl|GNOMON|4729085652.m	.	.	.	.	.	.	0	0	1	1	0
c30936_g1_i2	gnl|GNOMON|2160200530.m	.	.	.	.	.	.	0	1	0	1	1
c30949_g1_i1	gnl|GNOMON|3125839860.m	.	tr|V9IDF1|V9IDF1_APICE	gi|1061129259|ref|XP_017889388.1|	.	.	.	1	1	0	1	1
c30955_g1_i1	gnl|GNOMON|3961537156.m	.	.	.	.	.	.	0	1	0	1	0
c30955_g1_i2	gnl|GNOMON|3961537156.m	.	.	.	.	.	.	0	0	0	1	0
c30960_g1_i1	gnl|GNOMON|3943707700.m	.	.	.	.	.	.	0	1	0	1	0
c30960_g1_i2	gnl|GNOMON|3943707700.m	.	.	.	.	.	.	1	0	0	1	0
c30966_g1_i1	gnl|GNOMON|4935651940.m	.	.	.	.	.	.	0	1	0	1	1
c30968_g1_i1	gnl|GNOMON|2147503089.m	.	.	.	.	.	.	0	1	0	1	0
c30970_g1_i1	gnl|GNOMON|4190121588.m	.	.	.	.	.	.	1	1	1	1	1
c30972_g1_i1	gnl|GNOMON|2305909892.m	.	.	.	.	.	.	0	0	0	1	0
c30978_g1_i1	gnl|GNOMON|2274473668.m	.	.	.	.	.	.	1	1	0	1	1
c30991_g1_i1	gnl|GNOMON|2169662948.m	.	tr|A0A088A3N4|A0A088A3N4_APIME	gi|307206645|gb|EFN84617.1|	.	.	.	1	1	1	1	0
c30999_g1_i2	gnl|GNOMON|2147492145.m	.	.	.	.	.	.	0	0	1	1	1
c31005_g1_i1	gnl|GNOMON|2225206724.m	.	.	.	.	.	.	0	1	0	1	1
c31007_g1_i1	gnl|GNOMON|2689638132.m	.	tr|V9IH34|V9IH34_APICE	gi|1061100290|ref|XP_017876915.1|	.	.	.	1	1	1	1	1
c31009_g1_i1	.	.	tr|V9IIZ8|V9IIZ8_APICE	gi|1037040658|ref|XP_017034734.1|	sp|P07041|H3_NEUCR	.	.	0	0	0	1	0
c31009_g2_i1	.	.	tr|V9IIZ8|V9IIZ8_APICE	gi|1037040658|ref|XP_017034734.1|	sp|P61834|H3_TALFU	sp|P61834|H3_TALFU	.	0	0	0	1	0
c31013_g1_i1	gnl|GNOMON|2149269523.m	.	.	.	.	.	.	0	0	1	1	0
c31020_g1_i1	gnl|GNOMON|4109382212.m	.	tr|A0A088ADP1|A0A088ADP1_APIME	gi|1069701585|ref|XP_018309331.1|	.	.	.	0	1	0	1	1
c31020_g1_i2	gnl|GNOMON|4109382180.m	.	tr|A0A088ADP1|A0A088ADP1_APIME	gi|1069701585|ref|XP_018309331.1|	.	.	.	1	0	0	1	0
c31039_g1_i1	gnl|GNOMON|2966459652.m	.	.	.	.	.	.	1	1	0	1	0
c31050_g1_i1	.	.	tr|A0A087ZV06|A0A087ZV06_APIME	gi|1058077124|gb|JAS42223.1|	sp|O76756|RS8_APIME	sp|Q8WQI5|RS8_SPOFR	.	0	0	0	1	0
c31059_g1_i1	gnl|GNOMON|2147680275.m	.	.	.	sp|P80686|CUH1C_TENMO	.	.	0	0	0	1	0
c31065_g1_i1	.	.	tr|V9IM76|V9IM76_APICE	gi|1058006262|gb|JAS06815.1|	sp|P48159|RL23_DROME	sp|P48159|RL23_DROME	.	0	0	0	1	0
c31076_g1_i1	gnl|GNOMON|4145031140.m	.	tr|A0A088A1P6|A0A088A1P6_APIME	gi|1061137104|ref|XP_017892145.1|	.	.	.	1	1	0	1	1
c31095_g1_i1	gnl|GNOMON|3038812772.m	.	.	.	.	.	.	0	1	0	1	1
c31100_g1_i2	gnl|GNOMON|2678115972.m	.	.	.	.	.	.	0	1	0	1	0
c31103_g1_i1	gnl|GNOMON|4067440644.m	.	.	.	.	.	.	0	0	0	1	0
c31103_g2_i1	gnl|GNOMON|3487591108.m	.	.	.	.	.	.	1	0	0	1	1
c31107_g1_i2	gnl|GNOMON|2465270964.m	.	.	.	.	.	.	1	0	1	1	0
c31129_g1_i1	.	.	.	.	sp|Q8TU79|SYA_METAC	sp|Q8TU79|SYA_METAC	.	0	0	1	1	1
c31129_g1_i2	.	.	.	.	sp|Q8TU79|SYA_METAC	sp|Q8TU79|SYA_METAC	.	0	0	1	1	1
c31130_g1_i1	gnl|GNOMON|2580599348.m	.	tr|A0A087ZVN8|A0A087ZVN8_APIME	gi|1061128249|ref|XP_017888999.1|	.	.	.	1	1	1	1	0
c31132_g1_i1	gnl|GNOMON|3940562164.m	.	.	.	.	.	.	1	0	0	1	1
c31137_g1_i2	gnl|GNOMON|2181185524.m	.	tr|A0A088AID2|A0A088AID2_APIME	gi|307210798|gb|EFN87180.1|	.	.	.	1	1	0	1	1
c31137_g1_i3	gnl|GNOMON|2181185524.m	.	tr|A0A088AID2|A0A088AID2_APIME	gi|307210798|gb|EFN87180.1|	.	.	.	1	1	0	1	1
c31138_g1_i1	gnl|GNOMON|2162324610.m	.	.	.	.	.	.	1	1	0	1	1
c31142_g1_i1	gnl|GNOMON|3517991604.m	.	tr|A0A087ZUZ4|A0A087ZUZ4_APIME	gi|307199208|gb|EFN79895.1|	.	.	.	1	1	0	1	1
c31144_g1_i1	gnl|GNOMON|2260834724.m	.	.	.	.	.	.	1	1	0	1	1
c31152_g2_i1	gnl|GNOMON|2323739860.m	.	tr|V9IH05|V9IH05_APICE	gi|332020362|gb|EGI60783.1|	sp|P23128|DDX6_DROME	sp|P23128|DDX6_DROME	.	1	1	0	1	1
c31162_g1_i1	gnl|GNOMON|2159067074.m	.	.	.	.	.	.	0	0	0	1	0
c31162_g1_i2	gnl|GNOMON|2159067074.m	.	.	.	.	.	.	0	0	0	1	0
c31167_g1_i1	gnl|GNOMON|4309656964.m	.	tr|A0A087ZYX1|A0A087ZYX1_APIME	gi|307204252|gb|EFN83049.1|	.	.	.	1	1	1	1	0
c31169_g1_i1	gnl|GNOMON|2630933812.m	.	.	.	.	.	.	1	1	0	1	1
c31171_g1_i4	gnl|GNOMON|4112527348.m	.	.	.	.	.	.	0	0	1	1	0
c31172_g1_i1	gnl|GNOMON|3953147764.m	.	.	.	.	.	.	0	0	1	1	0
c31174_g1_i1	gnl|GNOMON|2159619746.m	.	tr|A0A087ZNB1|A0A087ZNB1_APIME	gi|322786577|gb|EFZ12972.1|	.	.	.	0	1	0	1	0
c31179_g1_i1	gnl|GNOMON|2263980324.m	.	.	.	.	.	.	0	1	0	1	0
c31179_g1_i2	gnl|GNOMON|2263980324.m	.	.	.	.	.	.	1	1	0	1	1
c31195_g1_i1	.	.	.	.	sp|Q8TLL3|GLMS_METAC	sp|Q8TLL2|GLMM_METAC	.	0	0	1	1	1
c31196_g1_i1	gnl|GNOMON|4078973476.m	.	tr|A0A087ZWC4|A0A087ZWC4_APIME	gi|1068403743|ref|XP_018049279.1|	.	.	.	1	1	0	1	1
c31204_g1_i1	gnl|GNOMON|4848620164.m	.	tr|A0A087ZQN5|A0A087ZQN5_APIME	gi|1059215235|ref|XP_017754386.1|	.	.	.	1	1	0	1	1
c31228_g1_i1	gnl|GNOMON|2161518034.m	.	.	.	.	.	.	1	1	0	1	1
c31228_g1_i2	gnl|GNOMON|2161518002.m	.	.	.	.	.	.	1	1	0	1	0
c31235_g1_i1	gnl|GNOMON|4347406164.m	.	.	gi|307178665|gb|EFN67305.1|	.	.	.	0	1	0	1	0
c31235_g1_i2	gnl|GNOMON|4347406164.m	.	.	gi|1068426126|ref|XP_018057279.1|	.	.	.	1	1	0	1	1
c31251_g1_i1	gnl|GNOMON|2147733523.m	.	tr|A0A088AJG2|A0A088AJG2_APIME	gi|1070599713|ref|XP_018397195.1|	sp|P39057|DYHC_HELCR	.	.	0	0	0	1	0
c31261_g1_i1	gnl|GNOMON|3386922436.m	.	.	.	.	.	.	1	1	0	1	1
c3127_g1_i1	.	.	tr|A0A088AKL6|A0A088AKL6_APIME	gi|363987998|gb|AEW44192.1|	sp|P02553|TBA_LYTPI	sp|P52273|TBA_BOMMO	.	0	0	0	1	0
c31277_g1_i2	gnl|GNOMON|2149396531.m	.	.	.	.	.	.	0	1	0	1	0
c31286_g1_i1	gnl|GNOMON|2162623698.m	.	.	.	.	.	.	0	0	0	1	0
c31286_g1_i2	gnl|GNOMON|2162623698.m	.	.	.	.	.	.	1	0	0	1	0
c3129_g1_i1	gnl|GNOMON|2160077794.m	.	.	.	.	.	.	0	0	0	1	0
c31293_g1_i1	gnl|GNOMON|2343658212.m	.	tr|A0A0B4J2M8|A0A0B4J2M8_APIME	gi|1068409628|ref|XP_018051365.1|	.	.	.	0	1	0	1	0
c31293_g1_i2	gnl|GNOMON|2343658212.m	.	tr|A0A0B4J2M8|A0A0B4J2M8_APIME	gi|1061112310|ref|XP_017882205.1|	.	.	.	0	0	0	1	0
c31293_g1_i3	gnl|GNOMON|2343658212.m	.	tr|A0A0B4J2M8|A0A0B4J2M8_APIME	gi|307212285|gb|EFN88093.1|	.	.	.	0	0	0	1	0
c31293_g1_i4	gnl|GNOMON|2343658212.m	.	tr|A0A0B4J2M8|A0A0B4J2M8_APIME	gi|1068409628|ref|XP_018051365.1|	.	.	.	1	1	0	1	1
c3130_g1_i1	.	.	.	.	.	.	PF02492.17	0	0	1	1	1
c31308_g1_i1	gnl|GNOMON|2253512964.m	.	tr|A0A087ZUU1|A0A087ZUU1_APIME	gi|1061098961|ref|XP_017876193.1|	.	.	.	1	1	0	1	1
c3131_g1_i1	gnl|GNOMON|4833942404.m	.	tr|A0A087ZU11|A0A087ZU11_APIME	gi|1068386114|ref|XP_018060016.1|	.	.	.	0	0	0	1	0
c3131_g1_i2	gnl|GNOMON|4833942404.m	.	tr|A0A087ZU11|A0A087ZU11_APIME	gi|1070157891|ref|XP_018341824.1|	.	.	PF00001.19	1	0	0	1	0
c31317_g1_i1	gnl|GNOMON|5005906180.m	.	.	.	.	.	.	0	0	1	1	1
c31317_g1_i2	gnl|GNOMON|5005906180.m	.	.	.	.	.	.	1	1	1	1	0
c3132_g1_i1	gnl|GNOMON|2389788692.m	.	tr|A0A087ZSW5|A0A087ZSW5_APIME	gi|1059216227|ref|XP_017754924.1|	.	.	.	1	1	0	1	1
c3132_g1_i2	gnl|GNOMON|2389788724.m	.	tr|A0A087ZSW5|A0A087ZSW5_APIME	gi|1059216227|ref|XP_017754924.1|	.	.	.	1	1	0	1	0
c31336_g1_i1	gnl|GNOMON|3405803732.m	.	.	.	.	.	.	1	1	1	1	1
c3134_g1_i1	gnl|GNOMON|2162038434.m	.	tr|A0A087ZT41|A0A087ZT41_APIME	gi|1059206645|ref|XP_017765802.1|	.	.	PF00250.16	0	0	1	1	0
c31341_g1_i1	gnl|GNOMON|2519789396.m	.	.	.	.	.	.	1	1	1	1	0
c31351_g1_i1	gnl|GNOMON|2397132596.m	.	tr|I7LST5|I7LST5_APIME	gi|1061097240|ref|XP_017875311.1|	.	.	.	1	1	0	1	1
c31352_g1_i1	gnl|GNOMON|4741668484.m	.	tr|A0A087ZUY4|A0A087ZUY4_APIME	gi|1059878205|ref|XP_017794355.1|	.	.	.	0	0	0	1	0
c31352_g1_i2	gnl|GNOMON|4741668484.m	.	tr|A0A087ZUY4|A0A087ZUY4_APIME	gi|1059878205|ref|XP_017794355.1|	.	.	.	1	1	0	1	1
c31354_g1_i1	gnl|GNOMON|2290190308.m	.	.	.	.	.	.	1	1	0	1	1
c31354_g1_i2	gnl|GNOMON|2290189892.m	.	.	.	.	.	.	1	0	0	1	1
c31355_g1_i1	.	.	.	.	sp|Q8THK3|GUAAB_METAC	sp|Q8THK3|GUAAB_METAC	.	0	0	1	1	1
c31364_g1_i1	gnl|GNOMON|3829416020.m	.	.	.	.	.	.	1	1	0	1	1
c31365_g1_i2	gnl|GNOMON|2780866532.m	.	.	.	.	.	.	1	1	1	1	0
c31367_g1_i1	gnl|GNOMON|3150998916.m	.	.	.	.	.	.	1	1	1	1	0
c31368_g1_i1	gnl|GNOMON|2349946452.m	.	.	.	.	.	.	1	1	0	1	1
c31372_g1_i1	gnl|GNOMON|2779821940.m	.	.	.	.	.	.	1	1	0	1	1
c31372_g1_i2	gnl|GNOMON|2779821988.m	.	.	.	.	.	.	1	1	0	1	1
c31385_g1_i2	gnl|GNOMON|3030417892.m	.	tr|A0A088A180|A0A088A180_APIME	gi|1061104431|ref|XP_017878419.1|	.	.	.	0	0	0	1	0
c31398_g1_i1	gnl|GNOMON|4952429604.m	.	tr|A0A088AR97|A0A088AR97_APIME	gi|1059230499|ref|XP_017760598.1|	.	.	.	0	1	1	1	0
c31406_g1_i1	gnl|GNOMON|4920971412.m	.	tr|A0A088AUU3|A0A088AUU3_APIME	gi|1059882045|ref|XP_017796470.1|	.	.	.	1	1	0	1	1
c31407_g1_i1	gnl|GNOMON|4638908964.m	.	.	.	.	.	.	1	1	0	1	1
c31409_g1_i1	gnl|GNOMON|5044704308.m	.	.	.	.	.	.	0	1	1	1	0
c31460_g1_i1	gnl|GNOMON|2419144964.m	.	.	.	.	.	.	1	1	1	1	0
c31471_g1_i1	gnl|GNOMON|4890563332.m	.	tr|V9I956|V9I956_APICE	gi|1059207445|ref|XP_017766232.1|	.	.	.	1	1	1	1	0
c31471_g1_i2	gnl|GNOMON|4890563332.m	.	tr|V9I956|V9I956_APICE	gi|1059207445|ref|XP_017766232.1|	.	.	.	1	1	1	1	0
c31476_g1_i1	gnl|GNOMON|3930078116.m	.	.	.	.	.	.	0	1	0	1	0
c31476_g1_i2	gnl|GNOMON|3930078116.m	.	.	.	.	.	.	1	1	0	1	1
c31478_g1_i1	.	.	tr|V9IIM7|V9IIM7_APICE	gi|1058136604|gb|JAS71950.1|	.	.	.	0	0	0	1	0
c31489_g1_i1	.	.	.	.	sp|Q8TQU8|RSMA_METAC	sp|Q8TQU8|RSMA_METAC	.	0	0	1	1	1
c3150_g1_i1	.	.	.	gi|1058102471|gb|JAS54885.1|	.	.	PF03896.14	0	0	0	1	0
c31505_g1_i2	gnl|GNOMON|2504064164.m	.	.	.	.	.	.	1	1	1	1	0
c31510_g1_i1	.	.	tr|V9II66|V9II66_APICE	gi|1058081184|gb|JAS44253.1|	sp|P45594|CADF_DROME	sp|P45594|CADF_DROME	.	0	0	0	1	0
c31510_g1_i2	.	.	tr|V9II66|V9II66_APICE	gi|1058081184|gb|JAS44253.1|	sp|P45594|CADF_DROME	sp|P45594|CADF_DROME	.	0	0	0	1	0
[truncated: 38,188 more rows]
