# Supplementary material for: Assembly and Annotation of Transcriptome Provided Evidence of miRNA Mobility between Wheat and Wheat Stem Sawfly
Source: Front Plant Sci. 2017 Sep 26;8:1653. doi: 10.3389/fpls.2017.01653 (PMC5630980; doi:10.3389/fpls.2017.01653)
Supplement: TABLE S3 — Annotations of novel mRNAs. [file Data_Sheet_3.XLSX]

## Sheet: GO-terms
MF
GO-Terms	#Seqs
binding	466
catalytic activity	456
structural molecule activity	115
BP
GO-Terms	#Seqs
metabolic process	499
cellular process	482
single-organism process	234
CC
GO-Terms	#Seqs
cell	431
cell part	426
organelle	206
macromolecular complex	172

## Sheet: Additional file 3 Table S3
combination of blastx screenings against NCBI non-redundant (nr) protein database and BLAST2GO annotations
SeqName	Description	Length	e-Value	sim mean	bit-score	hitName	GOs	ACC	#GO	GO Names list	Enzyme Codes list	InterPro IDs
c100461_g1_i1	deoxyribonucleoside 5 -monophosphate N-glycosidase	1215	9.42E-97	1	298901	gi|499330094|ref|WP_011020586.1|deoxyribonucleoside 5'-monophosphate N-glycosidase [Methanosarcina acetivorans]	GO:0008152, GO:0050144, GO:0070694, GO:0009117, GO:0009116, GO:0009159, GO:0016798, GO:0016787, GO:0016799		4	P:small molecule metabolic process; F:transferase activity, transferring glycosyl groups; P:nucleobase-containing compound catabolic process; F:hydrolase activity, acting on glycosyl bonds	EC:2.4.2.6	IPR007710 (G3DSA:3.40.50.GENE3D); PTHR15364 (PANTHER); SSF52309 (SUPERFAMILY)
c100632_g1_i1	26s proteasome regulatory subunit 8	412	2.15E-68	0.9	223402	gi|530541309|gb|EQB60576.1|26s proteasome regulatory subunit 8 [Nosema apis BRL 01]	GO:0000166, GO:0005635, GO:0005737, GO:0032968, GO:0043161, GO:0070651, GO:0070682, GO:0005829, GO:0034515, GO:0016787, GO:0019904, GO:0008540, GO:0030163, GO:0006289, GO:0000502, GO:0043433, GO:0006338, GO:0005524, GO:0005634, GO:0045899, GO:0051091		10	C:nuclear envelope; P:protein complex assembly; P:chromosome organization; F:ion binding; P:nucleobase-containing compound catabolic process; C:cytosol; C:protein complex; P:biosynthetic process; P:DNA metabolic process; P:response to stress		IPR003959 (PFAM); IPR027417 (G3DSA:3.40.50.GENE3D); G3DSA:1.10.8.60 (GENE3D); PTHR23073 (PANTHER); PTHR23073:SF51 (PANTHER); IPR027417 (SUPERFAMILY)
c10064_g1_i1	AGAP000426-PA-like protein	670	1.16E-48	0.67	169474	gi|668446855|gb|KFB36810.1|AGAP000426-PA-like protein [Anopheles sinensis]	GO:0016020, GO:0016021		2	C:membrane; C:integral component of membrane		IPR004307 (PIRSF); IPR004307 (PFAM); IPR004307 (PANTHER); TMhelix (TMHMM); TMhelix (TMHMM); TMhelix (TMHMM); TMhelix (TMHMM)
c10064_g1_i2	translocator protein	688	7.44E-49	0.69	170244	gi|170048410|ref|XP_001852645.1|translocator protein [Culex quinquefasciatus]	GO:0016020, GO:0016021	EDS33922.1, XP_001852645.1	2	C:membrane; C:integral component of membrane		IPR004307 (PIRSF); IPR004307 (PFAM); IPR004307 (PANTHER); TMhelix (TMHMM); TMhelix (TMHMM); TMhelix (TMHMM); TMhelix (TMHMM)
c100841_g1_i1	carbon monoxide dehydrogenase	362	9.22E-59	1	202986	gi|499330837|ref|WP_011021329.1|carbon monoxide dehydrogenase [Methanosarcina acetivorans]	GO:0018492, GO:0016491, GO:0003824, GO:0046872, GO:0016151, GO:0055114, GO:0051539, GO:0006091, GO:0051536		3	P:generation of precursor metabolites and energy; F:oxidoreductase activity; F:ion binding	EC:1.2.99.2	IPR004137 (PFAM); IPR016099 (G3DSA:3.40.50.GENE3D); PTHR30109:SF5 (PANTHER); PTHR30109 (PANTHER); IPR011254 (SUPERFAMILY)
c101008_g1_i1	eukaryotic translation initiation factor 5A	484	6.3E-99	0.99								IPR020189 (SMART); IPR001884 (PIRSF); IPR014722 (G3DSA:2.30.30.GENE3D); IPR020189 (PFAM); IPR001884 (TIGRFAM); G3DSA:2.40.50.140 (GENE3D); IPR001884 (PANTHER); PTHR11673:SF17 (PANTHER); IPR008991 (SUPERFAMILY); IPR012340 (SUPERFAMILY)
c10101_g1_i1	glyceraldehyde-3-phosphate dehydrogenase	617	3.39E-90	0.79	280411	gi|300706623|ref|XP_002995561.1|hypothetical protein NCER_101501 [Nosema ceranae BRL01]	GO:0051287, GO:0016491, GO:0050661, GO:0006096, GO:0055114, GO:0004365, GO:0016620, GO:0006006	XP_002995561.1, EEQ81890.1	7	P:small molecule metabolic process; P:carbohydrate metabolic process; P:generation of precursor metabolites and energy; F:oxidoreductase activity; P:catabolic process; P:cofactor metabolic process; P:cellular nitrogen compound metabolic process	EC:1.2.1.59; EC:1.2.1.12	IPR020831 (PRINTS); G3DSA:3.30.360.10 (GENE3D); IPR020829 (PFAM); IPR016040 (G3DSA:3.40.50.GENE3D); IPR020831 (PANTHER); PTHR10836:SF62 (PANTHER); SSF55347 (SUPERFAMILY)
c101070_g1_i1	histone-binding RBBP4	325	4.18E-71	1								IPR022052 (PFAM); PTHR22850 (PANTHER); PTHR22850:SF162 (PANTHER)
c10108_g1_i1	ATP-binding cassette sub-family E member 1	506	5.92E-104	0.92	322398	gi|646722319|gb|KDR23332.1|ATP-binding cassette sub-family E member 1 [Zootermopsis nevadensis]	GO:0000166, GO:0005524, GO:0016887		2	F:ATPase activity; F:ion binding	EC:3.6.1.3; EC:3.6.1.15	IPR027417 (G3DSA:3.40.50.GENE3D); IPR013283 (PANTHER); PTHR19248:SF22 (PANTHER); IPR027417 (SUPERFAMILY)
c101103_g1_i1	GTP-binding nuclear GSP1 Ran	608	9.45E-122	1	356295	gi|302922512|ref|XP_003053481.1|predicted protein [Nectria haematococca mpVI 77-13-4]	GO:0006913, GO:0005525, GO:0000166, GO:0003924, GO:0005829, GO:0016973, GO:0010972, GO:0007264, GO:0007165, GO:0015031, GO:0006810, GO:0005634, GO:0006886	KNA94088.1, KNA94089.1, EEU47768.1, EWG37711.1, EKJ70762.1, EWG37710.1, XP_009260447.1, XP_003053481.1	7	C:nucleus; P:nucleocytoplasmic transport; P:signal transduction; F:GTPase activity; F:ion binding; C:cytosol; P:cell cycle	EC:3.6.1.15	IPR002041 (PRINTS); SM00175 (SMART); SM00176 (SMART); IPR027417 (G3DSA:3.40.50.GENE3D); IPR001806 (PFAM); PTHR24071:SF12 (PANTHER); PTHR24071 (PANTHER); IPR002041 (PROSITE_PROFILES); IPR027417 (SUPERFAMILY)
c10122_g1_i1	T-complex 1 subunit gamma	315	2.22E-46	0.89	167162	gi|484853857|gb|EOB12193.1|T-complex protein 1 subunit gamma [Nosema bombycis CQ1]	GO:0000166, GO:0005737, GO:0051082, GO:0005524, GO:0006457		4	C:cytoplasm; F:ion binding; F:unfolded protein binding; P:protein folding		IPR017998 (PRINTS); IPR027409 (G3DSA:3.50.7.GENE3D); IPR002423 (PFAM); IPR027410 (G3DSA:3.30.260.GENE3D); PTHR11353 (PANTHER); IPR012719 (PTHR11353:PANTHER); SSF54849 (SUPERFAMILY); IPR027409 (SUPERFAMILY)
c101250_g1_i1	3-isopropylmalate dehydrogenase Leu2A	347	1.09E-70	0.97	227254	gi|632916859|gb|KDB16374.1|3-isopropylmalate dehydrogenase Leu2A [Ustilaginoidea virens]	GO:0009098, GO:0000287, GO:0005737, GO:0016616, GO:0016491, GO:0046872, GO:0051287, GO:0055114, GO:0009082, GO:0003862		5	C:cytoplasm; F:oxidoreductase activity; F:ion binding; P:cellular amino acid metabolic process; P:biosynthetic process	EC:1.1.1.85	IPR024084 (G3DSA:3.40.718.GENE3D); IPR024084 (PFAM); PTHR42979:SF3 (PANTHER); PTHR42979 (PANTHER); SSF53659 (SUPERFAMILY)
c101253_g1_i1	63 kDa sperm flagellar membrane	829	9.08E-111	0.91	365925	gi|915668260|gb|KOC69933.1|63 kDa sperm flagellar membrane protein [Habropoda laboriosa]	GO:0016020, GO:0005509, GO:0016021, GO:0031514		2	C:cilium; F:ion binding		IPR031866 (PFAM); PTHR39072 (PANTHER)
c101278_g1_i1	alanine--tRNA ligase	304	9.08E-44	1	162925	gi|499329760|ref|WP_011020252.1|alanine--tRNA ligase [Methanosarcina acetivorans]	GO:0006419, GO:0000166, GO:0004813, GO:0003723, GO:0005737, GO:0004812, GO:0046872, GO:0016874, GO:0016876, GO:0008270, GO:0006450, GO:0002196, GO:0000049, GO:0043039, GO:0005524, GO:0006412, GO:0003676	Q8TU79.1, WP_011020252.1, AAM03647.1	7	F:RNA binding; C:cytoplasm; F:ion binding; P:tRNA metabolic process; P:cellular amino acid metabolic process; F:ligase activity; P:translation	EC:6.1.1.7; EC:3.1.1.1	IPR003156 (PFAM); PTHR11777:SF20 (PANTHER); PTHR11777 (PANTHER)
c101304_g1_i1	PREDICTED: titin-like	510	6.55E-101	0.95								IPR013098 (PFAM); IPR013783 (G3DSA:2.60.40.GENE3D); IPR013783 (G3DSA:2.60.40.GENE3D); PTHR10489:SF795 (PANTHER); PTHR10489 (PANTHER); IPR007110 (PROSITE_PROFILES); IPR007110 (PROSITE_PROFILES); IPR007110 (SUPERFAMILY); IPR007110 (SUPERFAMILY)
c101341_g1_i1	hypothetical protein FPSE_08529	1058	0	0.99	614764	gi|685865779|ref|XP_009259922.1|hypothetical protein FPSE_08529 [Fusarium pseudograminearum CS3096]	GO:0000166, GO:0046872, GO:0016020, GO:0016021, GO:0016787, GO:0016887, GO:0015992, GO:1902600, GO:0008553, GO:0006810, GO:0006811, GO:0005524, GO:0006754	EKJ71290.1, XP_009259922.1	7	F:ATPase activity; P:small molecule metabolic process; F:transmembrane transporter activity; F:ion binding; P:cellular nitrogen compound metabolic process; P:biosynthetic process; C:cellular_component	EC:3.6.1.3; EC:3.6.3.6; EC:3.6.1.15	PR00119 (PRINTS); IPR023299 (G3DSA:3.40.1110.GENE3D); IPR023299 (G3DSA:3.40.1110.GENE3D); IPR008250 (G3DSA:2.70.150.GENE3D); IPR008250 (PFAM); IPR001757 (TIGRFAM); PTHR42861:SF19 (PANTHER); PTHR42861 (PANTHER); SSF81653 (SUPERFAMILY); SSF81665 (SUPERFAMILY); IPR023299 (SUPERFAMILY); TMhelix (TMHMM); TMhelix (TMHMM)
c101355_g1_i1	ribose-phosphate pyrophosphokinase 1 isoform X3	782	1.76E-123	1								IPR005946 (TIGRFAM); IPR005946 (PFAM); IPR029057 (G3DSA:3.40.50.GENE3D); PTHR10210:SF68 (PANTHER); PTHR10210 (PANTHER); IPR029057 (SUPERFAMILY)
c101446_g1_i1	GTP-binding ypt3	391	6.81E-89	1	268855	gi|743663486|gb|KID90665.1|GTP-binding protein ypt3 [Metarhizium guizhouense ARSEF 977]	GO:0005525, GO:0007264, GO:0005622		3	P:signal transduction; F:ion binding; C:intracellular		PR00449 (PRINTS); SM00175 (SMART); IPR027417 (G3DSA:3.40.50.GENE3D); IPR001806 (PFAM); PTHR24073 (PANTHER); PTHR24073:SF782 (PANTHER); PS51419 (PROSITE_PROFILES); IPR027417 (SUPERFAMILY)
c101547_g1_i1	transcriptional regulator	1163	0	1	626706	gi|499332948|ref|WP_011023440.1|transcriptional regulator [Methanosarcina acetivorans]	GO:0003677, GO:0003700, GO:0006351, GO:0006355, GO:0043565		4	F:DNA binding; F:nucleic acid binding transcription factor activity; P:cellular nitrogen compound metabolic process; P:biosynthetic process		IPR001387 (SMART); IPR001387 (PFAM); IPR010982 (G3DSA:1.10.260.GENE3D); PTHR10245 (PANTHER); PTHR10245:SF75 (PANTHER); IPR001387 (PROSITE_PROFILES); IPR010982 (SUPERFAMILY)
c101589_g1_i1	Adenylosuccinate synthetase	521	7.89E-71	0.84	233032	gi|307199088|gb|EFN79798.1|Adenylosuccinate synthetase [Harpegnathos saltator]	GO:0004019, GO:0005525, GO:0000287, GO:0000166, GO:0005737, GO:0046872, GO:0006164, GO:0006167, GO:0016874, GO:0044208		6	P:small molecule metabolic process; C:cytoplasm; F:ion binding; P:cellular nitrogen compound metabolic process; P:biosynthetic process; F:ligase activity	EC:6.3.4.4	no IPS match
c101629_g1_i1	nitrogenase iron-molybdenum cofactor biosynthesis	304	1.33E-58	1	199519	gi|499333304|ref|WP_011023796.1|nitrogenase iron-molybdenum cofactor biosynthesis protein NifE [Methanosarcina acetivorans]	GO:0009399, GO:0006461, GO:0016491, GO:0016163, GO:0055114		3	F:oxidoreductase activity; P:protein complex assembly; P:nitrogen cycle metabolic process	EC:1.18.6.1; EC:1.18.6	G3DSA:3.40.50.1980 (GENE3D); IPR000510 (PFAM); PTHR42956 (PANTHER); PTHR42956:SF1 (PANTHER); SSF53807 (SUPERFAMILY)
c101669_g1_i1	ryanodine receptor 44F isoform X4	314	7.18E-50	0.95								IPR003877 (PFAM); PTHR13715:SF91 (PANTHER); IPR015925 (PANTHER); IPR001870 (PROSITE_PROFILES); IPR013320 (SUPERFAMILY)
c101819_g1_i1	FAD synthase	401	3.88E-89	1	268085	gi|499331330|ref|WP_011021822.1|FAD synthase [Methanosarcina acetivorans]	GO:0016779, GO:0000166, GO:0006747, GO:0003824, GO:0009058, GO:0046444, GO:0003919, GO:0016740, GO:0005524		6	P:small molecule metabolic process; F:nucleotidyltransferase activity; P:cofactor metabolic process; F:ion binding; P:cellular nitrogen compound metabolic process; P:biosynthetic process	EC:2.7.7.2	IPR004821 (TIGRFAM); IPR004821 (PFAM); IPR014729 (G3DSA:3.40.50.GENE3D); PTHR43793 (PANTHER); SSF52374 (SUPERFAMILY)
c10206_g1_i1	TSR3_METAC ame: Full=Probable ribosome biogenesis MA_2508	1054	3.84E-116	1	346665	gi|38605599|sp|Q8TMY6.1|TSR3_METACRecName: Full=Probable ribosome biogenesis protein MA_2508	GO:0030490, GO:0005737, GO:0042254, GO:0006364		3	C:cytoplasm; P:ribosome biogenesis; P:cellular nitrogen compound metabolic process		IPR007177 (PFAM); IPR022968 (PANTHER); PTHR20426:SF1 (PANTHER); IPR007177 (PRODOM)
c102173_g1_i1	PREDICTED: uncharacterized protein LOC105556661	624	2.57E-38	0.63								IPR012337 (G3DSA:3.30.420.GENE3D); PTHR33568 (PANTHER); PTHR33568:SF4 (PANTHER); IPR012337 (SUPERFAMILY)
c102219_g1_i1	MTTB2_METAC ame: Full=Trimethylamine methyltransferase 2 Short=TMA methyltransferase 2 ame: Full=Trimethylamine--corrinoid methyltransferase 2	897	4.75E-107	1	332798	gi|190359344|sp|Q8TS73.3|MTTB2_METACRecName: Full=Trimethylamine methyltransferase MttB2; Short=TMA methyltransferase 2; AltName: Full=Trimethylamine--corrinoid protein methyltransferase 2	GO:0015948, GO:0016740, GO:0008168, GO:0032259		3	P:generation of precursor metabolites and energy; F:methyltransferase activity; P:biosynthetic process		IPR010426 (PFAM)
c102303_g1_i1	60S ribosomal L3	416	4.38E-82	1	258.84	gi|302915465|ref|XP_003051543.1|60S ribosomal protein L3 [Nectria haematococca mpVI 77-13-4]	GO:0003735, GO:0030529, GO:0002181, GO:0022625, GO:0000027, GO:0005840, GO:0006412, GO:0005622	XP_003051543.1, EEU45830.1	6	F:structural constituent of ribosome; P:ribonucleoprotein complex assembly; C:cytosol; P:ribosome biogenesis; C:ribosome; P:translation		IPR000597 (PFAM); G3DSA:3.30.1430.10 (GENE3D); G3DSA:2.40.30.10 (GENE3D); PTHR11363 (PANTHER); PTHR11363:SF11 (PANTHER); IPR009000 (SUPERFAMILY)
c102515_g1_i1	cysteine mitochondrial-like	562	1.63E-106	0.93								IPR000192 (PFAM); IPR015422 (G3DSA:3.90.1150.GENE3D); IPR010240 (PTHR11601:PANTHER); PTHR11601 (PANTHER); PS51257 (PROSITE_PROFILES); IPR015424 (SUPERFAMILY)
c102621_g1_i1	Y2246_METAC ame: Full=Uncharacterized serpin MA_2246	311	4.17E-64	1	211846	gi|499331735|ref|WP_011022227.1|serpin [Methanosarcina acetivorans]	GO:0004867, GO:0005615, GO:0030414, GO:0010951, GO:0010466		2	C:extracellular space; F:enzyme regulator activity		IPR023796 (PFAM); G3DSA:2.30.39.10 (GENE3D); IPR000215 (PANTHER); IPR023796 (SUPERFAMILY)
c102657_g1_i1	Y511_METAC ame: Full=UPF0228 MA_0511	384	2.58E-87	1								IPR008887 (PFAM)
c103267_g1_i1	hypothetical protein FG05_30034	321	1.97E-68	1								IPR000194 (PFAM); IPR027417 (G3DSA:3.40.50.GENE3D); PTHR43089 (PANTHER); IPR027417 (SUPERFAMILY)
c103416_g1_i1	Y3388_METAC ame: Full=Uncharacterized serpin MA_3388	552	8.43E-111	1	335495	gi|499332823|ref|WP_011023315.1|serpin [Methanosarcina acetivorans]	GO:0004867, GO:0005615, GO:0030414, GO:0010951, GO:0010466		2	C:extracellular space; F:enzyme regulator activity		IPR023796 (SMART); G3DSA:3.30.497.10 (GENE3D); IPR023796 (PFAM); G3DSA:2.30.39.10 (GENE3D); IPR000215 (PANTHER); IPR023796 (SUPERFAMILY)
c103529_g1_i1	PREDICTED: uncharacterized protein LOC105204956, partial	323	8.95E-42	0.88								no IPS match
c10356_g1_i1	hypothetical protein	2690	0	1	767303	gi|499330574|ref|WP_011021066.1|hypothetical protein [Methanosarcina acetivorans]	GO:0005737, GO:0046872, GO:0016491, GO:0055114, GO:0051539, GO:0051536		3	C:cytoplasm; F:oxidoreductase activity; F:ion binding		IPR017896 (PFAM); G3DSA:3.30.70.20 (GENE3D); IPR007160 (PFAM); PTHR24960:SF62 (PANTHER); PTHR24960 (PANTHER); IPR017896 (PROSITE_PROFILES); SSF54862 (SUPERFAMILY)
c10364_g1_i1	conserved hypothetical protein	1688	8.74E-167	1								IPR003748 (PFAM); PTHR37954 (PANTHER); PTHR37954:SF4 (PANTHER)
c103861_g1_i1	T-complex 1 subunit zeta	375	3.88E-66	0.91	221861	gi|646694331|gb|KDR07944.1|T-complex protein 1 subunit zeta [Zootermopsis nevadensis]	GO:0000166, GO:0005737, GO:0051082, GO:0005524, GO:0006457		4	C:cytoplasm; F:ion binding; F:unfolded protein binding; P:protein folding		IPR027409 (G3DSA:3.50.7.GENE3D); IPR002423 (PFAM); IPR027410 (G3DSA:3.30.260.GENE3D); PTHR11353:SF155 (PANTHER); PTHR11353 (PANTHER); IPR027409 (SUPERFAMILY); SSF54849 (SUPERFAMILY)
c10401_g1_i1	60S ribosomal L3	374	1.32E-68	0.95	223402	gi|610350583|gb|AHW68405.1|60S ribosomal protein L3-like protein [Nosema pernyi]	GO:0003735, GO:0030529, GO:0005840, GO:0006412, GO:0005622		3	F:structural constituent of ribosome; C:ribosome; P:translation		G3DSA:2.40.30.10 (GENE3D); IPR000597 (PFAM); PTHR11363 (PANTHER); PTHR11363:SF9 (PANTHER); IPR009000 (SUPERFAMILY)
c10408_g1_i1	hypothetical protein	473	2.11E-101	1	322013	gi|499332163|ref|WP_011022655.1|hypothetical protein [Methanosarcina acetivorans]	GO:0016020, GO:0016021		1	C:cellular_component		IPR024320 (PFAM); PTHR34697:SF4 (PANTHER); PTHR34697 (PANTHER)
c104230_g1_i1	dihydroxy-acid dehydratase	392	2.36E-72	1	237654	gi|499332809|ref|WP_011023301.1|dihydroxy-acid dehydratase [Methanosarcina acetivorans]	GO:0003824, GO:0046872, GO:0005829, GO:0051539, GO:0009082, GO:0051536, GO:0008152, GO:0009097, GO:0016836, GO:0004160, GO:0009099, GO:0016829, GO:0008652		5	F:lyase activity; F:ion binding; C:cytosol; P:cellular amino acid metabolic process; P:biosynthetic process	EC:4.2.1.9	IPR000581 (PFAM); PTHR43661 (PANTHER); PTHR43661:SF1 (PANTHER); SSF143975 (SUPERFAMILY)
c104428_g1_i1	5-demethoxyubiquinone mitochondrial	408	1.84E-55	0.91								IPR011566 (PFAM); PTHR11237:SF5 (PANTHER); IPR011566 (PANTHER); SignalP-noTM (SIGNALP_EUK); SignalP-TM (SIGNALP_GRAM_POSITIVE); SignalP-noTM (SIGNALP_GRAM_NEGATIVE); IPR009078 (SUPERFAMILY)
c10451_g1_i1	tRNA methyltransferase	1118	0	1	641728	gi|499330170|ref|WP_011020662.1|tRNA methyltransferase [Methanosarcina acetivorans]	GO:0016740, GO:0008168, GO:0032259		1	F:methyltransferase activity		G3DSA:3.30.300.110 (GENE3D); IPR030382 (PFAM); IPR029063 (G3DSA:3.40.50.GENE3D); PTHR23245 (PANTHER); PTHR23245:SF40 (PANTHER); IPR030382 (PROSITE_PROFILES); IPR029063 (SUPERFAMILY)
c104546_g1_i1	conserved hypothetical protein	682	3.64E-100	1								no IPS match
c104721_g1_i1	Protein Tob2	543	4.92E-59	0.91								IPR002087 (PRINTS); IPR002087 (PFAM); IPR015676 (PANTHER); IPR002087 (SUPERFAMILY)
c105414_g1_i1	PREDICTED: uncharacterized protein LOC105568161 isoform X7	412	2.01E-57	0.94								IPR013766 (PFAM); IPR012336 (G3DSA:3.40.30.GENE3D); PTHR19991 (PANTHER); IPR012336 (SUPERFAMILY)
c10552_g1_i1	ATPase AAA	4724	0	1	1393.64	gi|499333956|ref|WP_011024448.1|ATPase AAA [Methanosarcina acetivorans]	GO:0051301, GO:0016787, GO:0005524		2	P:cell division; F:ion binding		PR00830 (PRINTS); IPR004201 (SMART); IPR003593 (SMART); IPR003338 (SMART); IPR003959 (PFAM); IPR027417 (G3DSA:3.40.50.GENE3D); IPR027417 (G3DSA:3.40.50.GENE3D); G3DSA:1.10.8.60 (GENE3D); IPR029067 (G3DSA:3.10.330.GENE3D); G3DSA:2.40.40.20 (GENE3D); IPR004201 (PFAM); IPR005938 (TIGRFAM); IPR003338 (PFAM); PTHR23077:SF96 (PANTHER); PTHR23077 (PANTHER); IPR009010 (SUPERFAMILY); IPR027417 (SUPERFAMIL…
c106213_g1_i1	26S protease regulatory subunit partial	314	2.36E-64	0.99	210.69	gi|675380730|gb|KFM73632.1|26S protease regulatory subunit 4, partial [Stegodyphus mimosarum]	GO:0000166, GO:0005737, GO:0008233, GO:0006508, GO:0030163, GO:0005524, GO:0016787		4	C:cytoplasm; P:catabolic process; F:ion binding; F:peptidase activity		IPR027417 (G3DSA:3.40.50.GENE3D); PTHR23073 (PANTHER); PTHR23073:SF40 (PANTHER)
c106378_g1_i1	PREDICTED: uncharacterized protein LOC106670276	569	2.93E-62	0.84								IPR002557 (SMART); IPR002557 (PFAM); IPR002557 (G3DSA:2.170.140.GENE3D); PTHR11177 (PANTHER); PTHR11177:SF242 (PANTHER); IPR002557 (PROSITE_PROFILES); SignalP-noTM (SIGNALP_EUK); IPR002557 (SUPERFAMILY)
c10640_g1_i1	acetyl- synthetase	560	1.32E-95	1	290426	gi|499333019|ref|WP_011023511.1|acetyl-CoA synthetase [Methanosarcina acetivorans]	GO:0046872, GO:0016874, GO:0005524		2	F:ion binding; F:ligase activity		IPR013816 (G3DSA:3.30.470.GENE3D); PF13549 (PFAM); PTHR43334 (PANTHER); IPR011761 (PROSITE_PROFILES); SSF56059 (SUPERFAMILY)
c106459_g1_i1	ribulose-phosphate 3-epimerase	316	7.56E-57	0.88								IPR000056 (PFAM); IPR013785 (G3DSA:3.20.20.GENE3D); PTHR11749:SF10 (PANTHER); IPR000056 (PANTHER); IPR011060 (SUPERFAMILY)
c106763_g1_i1	ribulose bisophosphate carboxylase	348	2.3E-76	1	244202	gi|499333936|ref|WP_011024428.1|ribulose bisophosphate carboxylase [Methanosarcina acetivorans]	GO:0000287, GO:0016491, GO:0046872, GO:0006196, GO:0016829, GO:0055114, GO:0016984, GO:0015977		5	P:small molecule metabolic process; F:oxidoreductase activity; F:ion binding; F:lyase activity; P:nucleobase-containing compound catabolic process	EC:4.1.1.39	IPR000685 (G3DSA:3.20.20.GENE3D); IPR000685 (PFAM); PTHR42704:SF1 (PANTHER); PTHR42704 (PANTHER); IPR000685 (SUPERFAMILY)
c106891_g1_i1	ATP-dependent RNA helicase SUB2	438	7.22E-82	1	255758	gi|584129548|gb|EWG38953.1|ATP-dependent RNA helicase SUB2 [Fusarium verticillioides 7600]	GO:0004386, GO:0016787, GO:0005524, GO:0003676		2	F:ion binding; F:helicase activity	EC:3.6.1.15	IPR001650 (SMART); IPR001650 (PFAM); IPR027417 (G3DSA:3.40.50.GENE3D); PTHR24031 (PANTHER); PTHR24031:SF505 (PANTHER); IPR001650 (PROSITE_PROFILES); IPR027417 (SUPERFAMILY)
c106918_g1_i1	ATP-dependent 6-phosphofructokinase-like isoform X1	537	7.28E-73	0.91								IPR022953 (PRINTS); G3DSA:3.40.50.450 (GENE3D); IPR000023 (PFAM); PTHR13697 (PANTHER); PTHR13697:SF48 (PANTHER); IPR000023 (SUPERFAMILY)
c107023_g1_i1	cysteine and histidine-rich 1 homolog	302	4.39E-60	0.96								PTHR23059 (PANTHER)
c108114_g1_i1	Y101_METAC ame: Full=UPF0331 MA_0101	1034	3.06E-76	1								IPR008201 (G3DSA:1.20.120.GENE3D); IPR008201 (PFAM); PTHR34139 (PANTHER)
c108172_g1_i1	glycosyltransferase	533	2.03E-120	1	359762	gi|19914235|gb|AAM03899.1|glycosyltransferase [Methanosarcina acetivorans C2A]	GO:0016757, GO:0016758, GO:0016740		1	F:transferase activity, transferring glycosyl groups		PF13528 (PFAM); G3DSA:3.40.50.2000 (GENE3D); PTHR21015 (PANTHER); PTHR21015:SF30 (PANTHER); SSF53756 (SUPERFAMILY)
c108178_g1_i1	serine--tRNA ligase	3104	0	1	869766	gi|499333449|ref|WP_011023941.1|serine--tRNA ligase [Methanosarcina acetivorans]	GO:0006418, GO:0000166, GO:0097056, GO:0005737, GO:0004812, GO:0016260, GO:0004828, GO:0016874, GO:0006434, GO:0005524, GO:0006412		6	C:cytoplasm; F:ion binding; P:tRNA metabolic process; P:cellular amino acid metabolic process; F:ligase activity; P:translation	EC:6.1.1.11	IPR002317 (PRINTS); IPR015866 (PFAM); IPR002314 (PFAM); IPR002317 (TIGRFAM); IPR015866 (G3DSA:1.10.287.GENE3D); G3DSA:3.30.930.10 (GENE3D); IPR002317 (PIRSF); PTHR43697:SF1 (PANTHER); IPR002317 (PANTHER); IPR006195 (PROSITE_PROFILES); IPR002317 (HAMAP); SSF55681 (SUPERFAMILY); IPR010978 (SUPERFAMILY)
c108236_g1_i1	IF2P_METAC ame: Full=Probable translation initiation factor IF-2	4392	0	1	1179.47	gi|22095780|sp|Q8TQL5.1|IF2P_METACRecName: Full=Probable translation initiation factor IF-2	GO:0003743, GO:0000166, GO:0005525, GO:0003924, GO:0006412, GO:0005622, GO:0006413		4	F:GTPase activity; F:ion binding; F:translation factor activity, RNA binding; C:intracellular	EC:3.6.1.15	IPR000795 (PRINTS); IPR004544 (TIGRFAM); G3DSA:2.40.30.10 (GENE3D); IPR023115 (G3DSA:3.40.50.GENE3D); IPR004161 (PFAM); PF00009 (PFAM); IPR029459 (PFAM); IPR023115 (PFAM); IPR005225 (TIGRFAM); IPR027417 (G3DSA:3.40.50.GENE3D); G3DSA:2.40.30.10 (GENE3D); PTHR43381:SF1 (PANTHER); PTHR43381 (PANTHER); IPR000795 (PROSITE_PROFILES); IPR004544 (HAMAP); IPR009000 (SUPERFAMILY); IPR023115 (SUPERFAMILY); …
c108295_g1_i1	2-ketoisovalerate ferredoxin oxidoreductase subunit alpha	4255	0	1	809675	gi|499329599|ref|WP_011020091.1|2-ketoisovalerate ferredoxin oxidoreductase subunit alpha [Methanosarcina acetivorans]	GO:0008152, GO:0006979, GO:0003824, GO:0016491, GO:0055114	WP_011020091.1, AAM03486.1	2	F:oxidoreductase activity; P:response to stress		IPR002880 (PFAM); IPR009014 (G3DSA:3.40.50.GENE3D); IPR029061 (G3DSA:3.40.50.GENE3D); IPR033412 (PFAM); PTHR32154:SF23 (PANTHER); PTHR32154 (PANTHER); IPR029061 (SUPERFAMILY); IPR009014 (SUPERFAMILY)
c108369_g1_i1	molecular chaperone	1756	0	0.99								IPR020575 (PRINTS); IPR003594 (SMART); IPR003594 (G3DSA:3.30.565.GENE3D); IPR001404 (PIRSF); IPR003594 (PFAM); IPR001404 (PFAM); PTHR11528:SF65 (PANTHER); IPR001404 (PANTHER); IPR003594 (SUPERFAMILY); IPR020568 (SUPERFAMILY)
c108376_g1_i1	TRPB2_METAC ame: Full=Tryptophan synthase beta chain 2	1444	0	1	828935	gi|24212536|sp|Q8TL44.1|TRPB2_METACRecName: Full=Tryptophan synthase beta chain 2	GO:0005737, GO:0030170, GO:0004834, GO:0009073, GO:0052684, GO:0000162, GO:0016829, GO:0008652, GO:0006568		6	C:cytoplasm; F:lyase activity; F:ion binding; P:cellular amino acid metabolic process; P:cellular nitrogen compound metabolic process; P:biosynthetic process	EC:4.2.1.20	IPR001926 (PFAM); IPR006316 (PIRSF); G3DSA:3.40.50.1100 (GENE3D); G3DSA:3.40.50.1100 (GENE3D); IPR023026 (PIRSF); IPR006316 (TIGRFAM); IPR006316 (PANTHER); IPR023026 (HAMAP); IPR001926 (SUPERFAMILY)
c108495_g1_i1	IF2G_METAC ame: Full=Translation initiation factor 2 subunit gamma ame: Full=aIF2-gamma ame: Full=eIF-2-gamma	7360	0	1	900968	gi|23821742|sp|Q8TJT7.1|IF2G_METACRecName: Full=Translation initiation factor 2 subunit gamma; AltName: Full=aIF2-gamma; AltName: Full=eIF-2-gamma	GO:0003743, GO:0001731, GO:0005525, GO:0000166, GO:0003746, GO:0003924, GO:0006414, GO:0006412, GO:0006413, GO:0005622		5	F:GTPase activity; P:ribonucleoprotein complex assembly; F:ion binding; F:translation factor activity, RNA binding; C:intracellular	EC:3.6.1.15	IPR000795 (PRINTS); IPR004161 (PFAM); G3DSA:2.40.30.10 (GENE3D); G3DSA:2.40.30.10 (GENE3D); IPR015256 (PFAM); IPR022424 (TIGRFAM); IPR005225 (TIGRFAM); PF00009 (PFAM); IPR027417 (G3DSA:3.40.50.GENE3D); PTHR42854 (PANTHER); PTHR42854:SF3 (PANTHER); IPR022424 (HAMAP); IPR000795 (PROSITE_PROFILES); IPR027417 (SUPERFAMILY); IPR009000 (SUPERFAMILY); IPR009001 (SUPERFAMILY)
c108568_g1_i1	potassium transporter	2657	0	1	899812	gi|499331004|ref|WP_011021496.1|potassium transporter TrkA [Methanosarcina acetivorans]	GO:0071805, GO:0006813, GO:0044550, GO:0015079, GO:0098655, GO:0008324, GO:0055114, GO:0004497, GO:0005886		5	P:secondary metabolic process; F:transmembrane transporter activity; F:oxidoreductase activity; P:biosynthetic process; C:plasma membrane		IPR006036 (PRINTS); IPR006037 (PFAM); IPR006037 (G3DSA:3.30.70.GENE3D); IPR003148 (PFAM); IPR016040 (G3DSA:3.40.50.GENE3D); IPR016040 (G3DSA:3.40.50.GENE3D); PTHR43833:SF6 (PANTHER); PTHR43833 (PANTHER); IPR003148 (PROSITE_PROFILES); IPR006037 (PROSITE_PROFILES); IPR016040 (SUPERFAMILY); IPR016040 (SUPERFAMILY); IPR006037 (SUPERFAMILY); IPR006037 (SUPERFAMILY)
c108590_g1_i1	4Fe-4S ferredoxin	3459	0	1	1010.36	gi|499333767|ref|WP_011024259.1|4Fe-4S ferredoxin [Methanosarcina acetivorans]	GO:0046872, GO:0051539, GO:0051536		1	F:ion binding		IPR027980 (PFAM); G3DSA:3.30.70.20 (GENE3D); IPR017896 (PFAM); IPR026339 (TIGRFAM); PTHR24960 (PANTHER); PTHR24960:SF54 (PANTHER); IPR017896 (PROSITE_PROFILES); SSF54862 (SUPERFAMILY)
c108647_g1_i1	Y4097_METAC ame: Full=UPF0235 MA_4097	721	6.16E-49	1								IPR003746 (SMART); IPR003746 (PFAM); IPR003746 (G3DSA:3.30.1200.GENE3D); IPR005228 (TIGRFAM); IPR003746 (SUPERFAMILY)
c108658_g1_i1	PYRC_METAC ame: Full=Dihydroorotase Short=DHOase	1505	0	1	909057	gi|499330444|ref|WP_011020936.1|dihydroorotase [Methanosarcina acetivorans]	GO:0016812, GO:0008270, GO:0046872, GO:0004151, GO:0006221, GO:0044205, GO:0016787, GO:0016810		5	F:hydrolase activity, acting on carbon-nitrogen (but not peptide) bonds; P:small molecule metabolic process; F:ion binding; P:cellular nitrogen compound metabolic process; P:biosynthetic process	EC:3.5.2.3	IPR004722 (TIGRFAM); IPR006680 (PFAM); G3DSA:3.20.20.140 (GENE3D); PTHR43668 (PANTHER); IPR004722 (HAMAP); IPR011059 (SUPERFAMILY); IPR032466 (SUPERFAMILY)
c108859_g1_i1	sideroflexin-2 isoform X3	302	6.58E-44	0.9								IPR004686 (PFAM); IPR004686 (PANTHER); PTHR11153:SF28 (PANTHER); TMhelix (TMHMM)
c108893_g1_i1	recombination repair	1876	0	0.98	674085	gi|20904832|gb|AAM30153.1|recombination/repair protein RadA [Methanosarcina mazei Go1]	GO:0006281, GO:0003677, GO:0000166, GO:0008094, GO:0006310, GO:0003684, GO:0005524, GO:0006974, GO:0006259		5	F:ATPase activity; F:DNA binding; F:ion binding; P:DNA metabolic process; P:response to stress	EC:3.6.1.3; EC:3.6.1.15	IPR003583 (SMART); IPR003593 (SMART); PF14520 (PFAM); IPR013632 (PFAM); IPR011938 (TIGRFAM); IPR027417 (G3DSA:3.40.50.GENE3D); G3DSA:1.10.150.20 (GENE3D); IPR016467 (PIRSF); PTHR22942 (PANTHER); PTHR22942:SF46 (PANTHER); IPR011938 (HAMAP); IPR020588 (PROSITE_PROFILES); IPR020587 (PROSITE_PROFILES); IPR010995 (SUPERFAMILY); IPR027417 (SUPERFAMILY)
c109011_g1_i1	proteasome subunit alpha type-7-1	483	2.61E-113	0.99								IPR029055 (G3DSA:3.60.20.GENE3D); IPR001353 (PFAM); PTHR11599 (PANTHER); PTHR11599:SF76 (PANTHER); IPR023332 (PROSITE_PROFILES); IPR029055 (SUPERFAMILY)
c10930_g1_i1	conserved hypothetical protein	2190	0	1	898656	gi|19914734|gb|AAM04347.1|conserved hypothetical protein [Methanosarcina acetivorans C2A]	GO:0009030, GO:0016310, GO:0009228		5	P:small molecule metabolic process; P:sulfur compound metabolic process; P:cellular nitrogen compound metabolic process; P:biosynthetic process; F:kinase activity	EC:2.7.4.16	IPR009186 (PIRSF); IPR010918 (PFAM); IPR016188 (G3DSA:3.30.1330.GENE3D); IPR016188 (PFAM); IPR010918 (G3DSA:3.90.650.GENE3D); IPR006283 (PANTHER); PTHR30270:SF4 (PANTHER); IPR010918 (SUPERFAMILY); SSF55326 (SUPERFAMILY)
c10936_g1_i1	shikimate kinase	1657	0	1	561222	gi|19915232|gb|AAM04794.1|shikimate kinase [Methanosarcina acetivorans C2A]	GO:0000166, GO:0005737, GO:0009073, GO:0009423, GO:0016310, GO:0008652, GO:0016740, GO:0016301, GO:0005524, GO:0004765		5	C:cytoplasm; F:ion binding; P:cellular amino acid metabolic process; P:biosynthetic process; F:kinase activity	EC:2.7.1.71	IPR006204 (PFAM); IPR010189 (TIGRFAM); IPR014721 (G3DSA:3.30.230.GENE3D); IPR010189 (PIRSF); IPR013750 (PFAM); IPR010189 (PTHR20861:PANTHER); PTHR20861 (PANTHER); IPR010189 (HAMAP); IPR020568 (SUPERFAMILY); IPR013750 (SUPERFAMILY)
c109368_g1_i1	histone -like	357	7.66E-80	1	243817	gi|910333367|ref|XP_013170070.1|PREDICTED: histone H3.1-like [Papilio xuthus]	GO:0003677, GO:0046982, GO:0005694, GO:0000786, GO:0005634		3	C:nucleus; F:DNA binding; C:chromosome		IPR000164 (PRINTS); IPR009072 (G3DSA:1.10.20.GENE3D); IPR007125 (PFAM); IPR000164 (PANTHER); PTHR11426:SF106 (PANTHER); IPR009072 (SUPERFAMILY)
c109370_g1_i1	ketol-acid mitochondrial	712	2.8E-123	0.98								IPR000506 (PFAM); IPR013328 (G3DSA:1.10.1040.GENE3D); PTHR21371:SF13 (PANTHER); IPR013023 (PANTHER); IPR008927 (SUPERFAMILY)
c109543_g1_i1	chemotaxis protein CheC	1102	1.93E-119	1	357066	gi|499329579|ref|WP_011020071.1|chemotaxis protein CheC [Methanosarcina acetivorans]	GO:0016787		1	F:molecular_function		IPR028976 (G3DSA:3.40.1550.GENE3D); PTHR43693 (PANTHER); IPR028976 (SUPERFAMILY)
c10964_g1_i1	stationary phase survival	881	4.38E-174	1	494967	gi|499329671|ref|WP_011020163.1|stationary phase survival protein SurE [Methanosarcina acetivorans]	GO:0000166, GO:0005737, GO:0046872, GO:0008253, GO:0008252, GO:0016311, GO:0016787		3	C:cytoplasm; F:phosphatase activity; F:ion binding	EC:3.1.3.41; EC:3.1.3.5; EC:3.1.3.31	IPR002828 (PFAM); IPR002828 (TIGRFAM); IPR002828 (G3DSA:3.40.1210.GENE3D); PTHR30457:SF8 (PANTHER); PTHR30457 (PANTHER); IPR002828 (SUPERFAMILY)
c109710_g1_i1	40S ribosomal S23	402	1.03E-71	0.92	223402	gi|300708298|ref|XP_002996331.1|40S ribosomal protein S23 [Nosema ceranae BRL01]	GO:0003735, GO:0030529, GO:0015935, GO:0005840, GO:0006412, GO:0005622	EEQ82660.1, XP_002996331.1	3	F:structural constituent of ribosome; C:ribosome; P:translation		IPR006032 (PFAM); G3DSA:2.40.50.140 (GENE3D); IPR006032 (PANTHER); PTHR11652:SF31 (PANTHER)
c109729_g1_i1	60s ribosomal l32	847	4.37E-87	1								IPR001515 (SMART); IPR001515 (PFAM); PTHR23413 (PANTHER); IPR001515 (PRODOM); IPR001515 (SUPERFAMILY)
c109767_g1_i1	ATP-binding cassette sub-family F member 2	434	1.36E-83	0.97								IPR027417 (G3DSA:3.40.50.GENE3D); IPR003439 (PFAM); PTHR19211:SF87 (PANTHER); PTHR19211 (PANTHER); IPR027417 (SUPERFAMILY)
c109897_g1_i1	valine--tRNA ligase	2757	0	1	1726.84	gi|499332499|ref|WP_011022991.1|valine--tRNA ligase [Methanosarcina acetivorans]	GO:0006418, GO:0004832, GO:0000166, GO:0006438, GO:0005737, GO:0004812, GO:0006450, GO:0005829, GO:0002161, GO:0016874, GO:0005524, GO:0006412		6	F:ion binding; C:cytosol; P:tRNA metabolic process; P:cellular amino acid metabolic process; F:ligase activity; P:translation	EC:6.1.1.9; EC:3.1.1.1	IPR002303 (PRINTS); IPR002303 (TIGRFAM); IPR009080 (G3DSA:1.10.730.GENE3D); IPR002300 (PFAM); IPR014729 (G3DSA:3.40.50.GENE3D); IPR009008 (G3DSA:3.90.740.GENE3D); IPR013155 (PFAM); PTHR11946:SF95 (PANTHER); PTHR11946 (PANTHER); IPR022874 (HAMAP); IPR009008 (SUPERFAMILY); IPR009080 (SUPERFAMILY); SSF52374 (SUPERFAMILY)
c109982_g1_i1	non-canonical purine NTP pyrophosphatase	450	9.79E-81	1	248825	gi|499333121|ref|WP_011023613.1|non-canonical purine NTP pyrophosphatase [Methanosarcina acetivorans]	GO:0000166, GO:0046872, GO:0006163, GO:0009143, GO:0009117, GO:0017111, GO:0016787, GO:0047429		3	P:small molecule metabolic process; F:ion binding; P:nucleobase-containing compound catabolic process	EC:3.6.1.19; EC:3.6.1.15	IPR002637 (PFAM); IPR029001 (G3DSA:3.90.950.GENE3D); PTHR11067:SF10 (PANTHER); IPR002637 (PANTHER); IPR029001 (SUPERFAMILY)
c109983_g1_i1	Y1691_METAC ame: Full=UPF0210 MA_1691	1561	0	1								IPR007841 (PFAM); G3DSA:3.20.70.20 (GENE3D); PTHR37560:SF5 (PANTHER); PTHR37560 (PANTHER); IPR007841 (HAMAP); SSF51998 (SUPERFAMILY)
c110094_g1_i1	potassium transporter	1098	0	1	529635	gi|499331002|ref|WP_011021494.1|potassium transporter TrkA [Methanosarcina acetivorans]	GO:0071805, GO:0006813, GO:0044550, GO:0015079, GO:0098655, GO:0008324, GO:0055114, GO:0004497, GO:0005886		5	P:secondary metabolic process; F:transmembrane transporter activity; F:oxidoreductase activity; P:biosynthetic process; C:plasma membrane		no IPS match
c1101_g1_i1	cation transporter	1265	0	1	655981	gi|499330174|ref|WP_011020666.1|cation transporter [Methanosarcina acetivorans]	GO:0010043, GO:0006812, GO:0055085, GO:0016020, GO:0098655, GO:0061088, GO:0016021, GO:0005385, GO:0008324, GO:0071577		3	F:transmembrane transporter activity; P:homeostatic process; C:cellular_component		IPR027470 (PFAM); IPR027469 (G3DSA:1.20.1510.GENE3D); IPR002524 (PFAM); IPR002524 (TIGRFAM); IPR027470 (G3DSA:3.30.70.GENE3D); PTHR43840:SF18 (PANTHER); PTHR43840 (PANTHER); SSF160240 (SUPERFAMILY); SSF161111 (SUPERFAMILY); TMhelix (TMHMM); TMhelix (TMHMM); TMhelix (TMHMM)
c110194_g1_i1	hypothetical protein FAVG1_01610	356	2.33E-77	1								IPR006183 (PRINTS); IPR006114 (SMART); IPR016040 (G3DSA:3.40.50.GENE3D); IPR006114 (PFAM); IPR013328 (G3DSA:1.10.1040.GENE3D); PTHR11811:SF40 (PANTHER); PTHR11811 (PANTHER); IPR008927 (SUPERFAMILY)
c110225_g1_i1	phenylalanine--tRNA ligase subunit beta	1711	0	1	1063.52	gi|499331459|ref|WP_011021951.1|phenylalanine--tRNA ligase subunit beta [Methanosarcina acetivorans]	GO:0000166, GO:0000287, GO:0003723, GO:0005737, GO:0004812, GO:0004826, GO:0016874, GO:0006432, GO:0000049, GO:0043039, GO:0005524, GO:0006412, GO:0009328	WP_011021951.1, AAM05359.1, Q8TPF7.1	7	F:RNA binding; C:cytoplasm; F:ion binding; P:tRNA metabolic process; P:cellular amino acid metabolic process; F:ligase activity; P:translation	EC:6.1.1.20	IPR005147 (SMART); IPR005146 (SMART); IPR005147 (PFAM); IPR005147 (G3DSA:3.30.56.GENE3D); G3DSA:3.30.930.10 (GENE3D); IPR005146 (PFAM); IPR004531 (TIGRFAM); IPR002319 (PFAM); PTHR10947:SF5 (PANTHER); PTHR10947 (PANTHER); IPR022918 (HAMAP); IPR005147 (PROSITE_PROFILES); IPR009061 (SUPERFAMILY); IPR009061 (SUPERFAMILY); SSF55681 (SUPERFAMILY)
c110245_g1_i1	serine threonine- phosphatase 2A catalytic subunit beta isoform- partial	305	3.53E-68	1								IPR004843 (PFAM); IPR029052 (G3DSA:3.60.21.GENE3D); PTHR11668:SF343 (PANTHER); PTHR11668 (PANTHER); IPR029052 (SUPERFAMILY)
c110297_g1_i1	importin subunit alpha-4	405	8.73E-72	0.93								IPR000225 (SMART); IPR011989 (G3DSA:1.25.10.GENE3D); IPR000225 (PFAM); PTHR23316 (PANTHER); PTHR23316:SF41 (PANTHER); IPR000225 (PROSITE_PROFILES); IPR000225 (PROSITE_PROFILES); IPR016024 (SUPERFAMILY)
c110306_g1_i1	Protein kibra	403	4.75E-40	0.83								no IPS match
c110350_g1_i1	glutamine synthetase	462	1.28E-102	0.98	310842	gi|758193681|ref|XP_011319217.1|glutamine synthetase [Fusarium graminearum PH-1]	GO:0000166, GO:0003824, GO:0006807, GO:0006542, GO:0004356, GO:0016874, GO:0005524	ESU16955.1, XP_011319217.1	4	F:ion binding; P:cellular amino acid metabolic process; P:biosynthetic process; F:ligase activity	EC:6.3.1.2	IPR008146 (SMART); IPR008146 (PFAM); IPR014746 (G3DSA:3.30.590.GENE3D); PTHR20852 (PANTHER); PTHR20852:SF71 (PANTHER); SSF55931 (SUPERFAMILY)
c11066_g1_i1	cysteine synthase A	1149	0	1	581637	gi|499332188|ref|WP_011022680.1|cysteine synthase A [Methanosarcina acetivorans]	GO:0006072, GO:0005737, GO:0030170, GO:0009331, GO:0055114, GO:0006535, GO:0004367, GO:0004124		7	P:sulfur compound metabolic process; C:cytoplasm; F:oxidoreductase activity; F:lyase activity; F:ion binding; P:cellular amino acid metabolic process; P:biosynthetic process	EC:1.1.1.8; EC:2.5.1.47; EC:1.1.1.94	G3DSA:3.40.50.1100 (GENE3D); IPR001926 (PFAM); IPR005859 (TIGRFAM); G3DSA:3.40.50.1100 (GENE3D); IPR005856 (TIGRFAM); PTHR10314:SF133 (PANTHER); PTHR10314 (PANTHER); IPR001926 (SUPERFAMILY)
c110791_g1_i1	cysteine--tRNA ligase	1475	0	1	970304	gi|499330302|ref|WP_011020794.1|cysteine--tRNA ligase [Methanosarcina acetivorans]	GO:0006418, GO:0000166, GO:0005737, GO:0008270, GO:0004812, GO:0046872, GO:0005829, GO:0004817, GO:0016874, GO:0006423, GO:0005524, GO:0006412		6	F:ion binding; C:cytosol; P:tRNA metabolic process; P:cellular amino acid metabolic process; F:ligase activity; P:translation	EC:6.1.1.16	IPR024909 (PRINTS); IPR015273 (SMART); G3DSA:1.20.120.640 (GENE3D); IPR015273 (PFAM); IPR032678 (PFAM); IPR015803 (TIGRFAM); IPR014729 (G3DSA:3.40.50.GENE3D); IPR024909 (PANTHER); IPR015803 (HAMAP); IPR009080 (SUPERFAMILY); SSF52374 (SUPERFAMILY)
c110815_g1_i1	CTP synthetase	1789	0	1	1027.31	gi|499332720|ref|WP_011023212.1|CTP synthetase [Methanosarcina acetivorans]	GO:0000166, GO:0044210, GO:0006221, GO:0006541, GO:0016874, GO:0003883, GO:0005524	Q8TKW5.1, WP_011023212.1, AAM06649.1	5	F:ion binding; P:cellular amino acid metabolic process; P:cellular nitrogen compound metabolic process; P:biosynthetic process; F:ligase activity	EC:6.3.4.2	IPR029062 (G3DSA:3.40.50.GENE3D); IPR017456 (PFAM); IPR017926 (PFAM); IPR027417 (G3DSA:3.40.50.GENE3D); IPR004468 (TIGRFAM); IPR004468 (PANTHER); IPR017926 (PROSITE_PROFILES); IPR004468 (HAMAP); IPR029062 (SUPERFAMILY); IPR027417 (SUPERFAMILY)
c110817_g1_i1	dimethylamine corrinoid 3	2035	2.51E-130	1	396356	gi|499330086|ref|WP_011020578.1|dimethylamine corrinoid protein 3 [Methanosarcina acetivorans]	GO:0031419, GO:0046872, GO:0015948, GO:0050897		3	P:generation of precursor metabolites and energy; F:ion binding; P:biosynthetic process		IPR003759 (SMART); IPR006158 (G3DSA:3.40.50.GENE3D); IPR012741 (TIGRFAM); IPR003759 (PFAM); IPR006158 (PFAM); IPR003759 (G3DSA:1.10.1240.GENE3D); PTHR21091 (PANTHER); PTHR21091:SF149 (PANTHER); IPR006158 (PROSITE_PROFILES); IPR003759 (PROSITE_PROFILES); IPR003759 (SUPERFAMILY); IPR006158 (SUPERFAMILY)
c110856_g1_i1	serine--tRNA ligase	525	4.48E-83	1	263848	gi|499333449|ref|WP_011023941.1|serine--tRNA ligase [Methanosarcina acetivorans]	GO:0006418, GO:0000166, GO:0097056, GO:0005737, GO:0004812, GO:0016260, GO:0004828, GO:0016874, GO:0006434, GO:0005524, GO:0006412		6	C:cytoplasm; F:ion binding; P:tRNA metabolic process; P:cellular amino acid metabolic process; F:ligase activity; P:translation	EC:6.1.1.11	IPR002317 (PRINTS); G3DSA:3.30.930.10 (GENE3D); IPR002314 (PFAM); IPR002317 (PANTHER); PTHR43697:SF1 (PANTHER); IPR006195 (PROSITE_PROFILES); SSF55681 (SUPERFAMILY)
c110965_g1_i1	tRNA(Ile2) 2-agmatinylcytidine synthetase	387	1.5E-88	1	276174	gi|851006618|ref|WP_048066507.1|tRNA(Ile2) 2-agmatinylcytidine synthetase [Methanosarcina acetivorans]	GO:0000166, GO:0005737, GO:0016879, GO:0008033, GO:0016874, GO:0002101, GO:0005524		4	C:cytoplasm; F:ion binding; P:tRNA metabolic process; F:ligase activity		IPR013696 (PFAM); PTHR40705 (PANTHER); PTHR40705:SF3 (PANTHER)
c111032_g1_i1	T-complex 1 subunit beta	420	2.74E-64	0.93	216468	gi|646720915|gb|KDR22488.1|T-complex protein 1 subunit beta [Zootermopsis nevadensis]	GO:0000166, GO:0005737, GO:0051082, GO:0005524, GO:0006457		4	C:cytoplasm; F:ion binding; F:unfolded protein binding; P:protein folding		IPR027413 (G3DSA:1.10.560.GENE3D); IPR002423 (PFAM); PTHR11353 (PANTHER); IPR012716 (PTHR11353:PANTHER); SSF48592 (SUPERFAMILY)
c111103_g1_i1	hypothetical protein	874	2.89E-86	1								no IPS match
c111126_g1_i1	diphthine synthase	1370	0	1	528.48	gi|499330896|ref|WP_011021388.1|diphthine synthase [Methanosarcina acetivorans]	GO:0008152, GO:0017183, GO:0004164, GO:0016740, GO:0008168, GO:0032259		3	P:cellular protein modification process; F:methyltransferase activity; P:biosynthetic process	EC:2.1.1.98	IPR014776 (G3DSA:3.30.950.GENE3D); IPR004551 (PIRSF); IPR004551 (TIGRFAM); IPR014777 (G3DSA:3.40.1010.GENE3D); IPR000878 (PFAM); PTHR10882 (PANTHER); IPR004551 (PTHR10882:PANTHER); IPR000878 (SUPERFAMILY)
c111156_g1_i1	adenine deaminase	1647	0	1	1095.11	gi|499331797|ref|WP_011022289.1|adenine deaminase [Methanosarcina acetivorans]	GO:0000034, GO:0046101, GO:0006146, GO:0016787, GO:0016810		5	F:hydrolase activity, acting on carbon-nitrogen (but not peptide) bonds; P:small molecule metabolic process; P:catabolic process; P:cellular nitrogen compound metabolic process; P:biosynthetic process	EC:3.5.4.2	IPR026912 (PFAM); IPR006679 (TIGRFAM); IPR011059 (G3DSA:2.30.40.GENE3D); IPR006680 (PFAM); IPR011059 (G3DSA:2.30.40.GENE3D); PTHR11113:SF12 (PANTHER); PTHR11113 (PANTHER); IPR006679 (HAMAP); IPR011059 (SUPERFAMILY); IPR032466 (SUPERFAMILY)
c111257_g1_i1	dihydroxy-acid dehydratase	461	2.21E-66	1	223016	gi|499332809|ref|WP_011023301.1|dihydroxy-acid dehydratase [Methanosarcina acetivorans]	GO:0003824, GO:0046872, GO:0005829, GO:0051539, GO:0009082, GO:0051536, GO:0008152, GO:0009097, GO:0016836, GO:0004160, GO:0009099, GO:0016829, GO:0008652		5	F:lyase activity; F:ion binding; C:cytosol; P:cellular amino acid metabolic process; P:biosynthetic process	EC:4.2.1.9	IPR000581 (PFAM); PTHR43661:SF1 (PANTHER); PTHR43661 (PANTHER); IPR015928 (SUPERFAMILY)
c111318_g1_i1	ribonuclease HII	1032	1.66E-157	1	453366	gi|499331462|ref|WP_011021954.1|ribonuclease HII [Methanosarcina acetivorans]	GO:0016070, GO:0005737, GO:0003723, GO:0046872, GO:0004518, GO:0004519, GO:0032299, GO:0030145, GO:0016787, GO:0090305, GO:0090502, GO:0043137, GO:0006298, GO:0006401, GO:0004523, GO:0003676		9	F:RNA binding; C:cytoplasm; F:nuclease activity; F:ion binding; P:nucleobase-containing compound catabolic process; C:protein complex; P:biosynthetic process; P:DNA metabolic process; P:response to stress	EC:3.1.30; EC:3.1.26; EC:3.1.26.4	IPR023160 (G3DSA:1.10.10.GENE3D); IPR012337 (G3DSA:3.30.420.GENE3D); IPR004649 (TIGRFAM); IPR024567 (PFAM); IPR001352 (PANTHER); PTHR10954:SF17 (PANTHER); IPR020787 (HAMAP); IPR012337 (SUPERFAMILY)
c111417_g1_i1	HTPX1_METAC ame: Full=Protease homolog 1	1351	1.17E-174	1	503827	gi|499333923|ref|WP_011024415.1|protease [Methanosarcina acetivorans]	GO:0008270, GO:0046872, GO:0008233, GO:0016020, GO:0006508, GO:0016021, GO:0008237, GO:0004222, GO:0016787, GO:0005886		3	F:ion binding; F:peptidase activity; C:plasma membrane	EC:3.4.24	G3DSA:3.30.2010.10 (GENE3D); IPR001915 (PFAM); PTHR43221:SF2 (PANTHER); PTHR43221 (PANTHER); IPR022919 (HAMAP); TMhelix (TMHMM); TMhelix (TMHMM); TMhelix (TMHMM); TMhelix (TMHMM)
c111602_g1_i1	3-isopropylmalate dehydratase large subunit	1853	0	0.99	870922	gi|805347781|gb|AKB28403.1|3-isopropylmalate dehydratase large subunit [Methanosarcina siciliae T4/M]	GO:0008152, GO:0009098, GO:0016836, GO:0046872, GO:0016829, GO:0051539, GO:0008652, GO:0003861, GO:0009082, GO:0051536		4	F:lyase activity; F:ion binding; P:cellular amino acid metabolic process; P:biosynthetic process	EC:4.2.1.33	IPR001030 (PRINTS); IPR015932 (G3DSA:3.40.1060.GENE3D); IPR006251 (TIGRFAM); IPR015931 (G3DSA:3.30.499.GENE3D); IPR011826 (TIGRFAM); IPR015931 (G3DSA:3.30.499.GENE3D); IPR001030 (PFAM); PTHR43822 (PANTHER); PTHR43822:SF1 (PANTHER); IPR011826 (HAMAP); IPR001030 (SUPERFAMILY)
c111608_g1_i1	nitrogenase iron-molybdenum cofactor biosynthesis	667	7.39E-76	1	249.98	gi|499333304|ref|WP_011023796.1|nitrogenase iron-molybdenum cofactor biosynthesis protein NifE [Methanosarcina acetivorans]	GO:0009399, GO:0006461, GO:0016491, GO:0016163, GO:0055114		3	F:oxidoreductase activity; P:protein complex assembly; P:nitrogen cycle metabolic process	EC:1.18.6.1; EC:1.18.6	G3DSA:3.40.50.1980 (GENE3D); PTHR42956:SF1 (PANTHER); PTHR42956 (PANTHER); SSF53807 (SUPERFAMILY)
c111617_g1_i1	nitrogenase (iron )	585	3.01E-117	1	347051	gi|499330735|ref|WP_011021227.1|MULTISPECIES: nitrogenase reductase [Methanosarcina]	GO:0000166, GO:0016491, GO:0046872, GO:0009399, GO:0016163, GO:0055114, GO:0051539, GO:0018697, GO:0005524, GO:0051536, GO:0016612		4	F:oxidoreductase activity; F:ion binding; P:nitrogen cycle metabolic process; C:intracellular	EC:1.18.6.1; EC:1.18.6	IPR000392 (PFAM); IPR027417 (G3DSA:3.40.50.GENE3D); PTHR42864:SF1 (PANTHER); IPR000392 (PANTHER); IPR000392 (PROSITE_PROFILES); IPR027417 (SUPERFAMILY)
c111775_g1_i1	potassium transporter	954	1.86E-111	1	343584	gi|499331002|ref|WP_011021494.1|potassium transporter TrkA [Methanosarcina acetivorans]	GO:0071805, GO:0006813, GO:0044550, GO:0015079, GO:0098655, GO:0008324, GO:0055114, GO:0004497, GO:0005886		5	P:secondary metabolic process; F:transmembrane transporter activity; F:oxidoreductase activity; P:biosynthetic process; C:plasma membrane		IPR016040 (G3DSA:3.40.50.GENE3D); IPR006037 (G3DSA:3.30.70.GENE3D); IPR006037 (PFAM); IPR003148 (PFAM); PTHR43833:SF6 (PANTHER); PTHR43833 (PANTHER); IPR006037 (PROSITE_PROFILES); IPR006037 (SUPERFAMILY); IPR016040 (SUPERFAMILY)
c111872_g1_i1	heat shock 70 kDa cognate 5	764	4.02E-120	0.98								IPR029048 (G3DSA:1.20.1270.GENE3D); IPR013126 (PFAM); IPR029047 (G3DSA:2.60.34.GENE3D); PTHR19375 (PANTHER); PTHR19375:SF298 (PANTHER); IPR029048 (SUPERFAMILY); IPR029047 (SUPERFAMILY)
c111969_g1_i1	metal-dependent hydrolase	734	9.75E-152	1	434876	gi|499330836|ref|WP_011021328.1|metal-dependent hydrolase [Methanosarcina acetivorans]	GO:0016787		1	F:molecular_function		IPR001279 (SMART); IPR001279 (G3DSA:3.60.15.GENE3D); IPR001279 (PFAM); PTHR43546 (PANTHER); PTHR43546:SF1 (PANTHER); IPR022877 (HAMAP); IPR001279 (SUPERFAMILY)
c112005_g1_i1	NAD+ synthetase	875	1.52E-90	1	278.1	gi|499332276|ref|WP_011022768.1|NAD+ synthetase [Methanosarcina acetivorans]	GO:0003677, GO:0003700, GO:0010045, GO:0006351, GO:0046872, GO:0016151, GO:0006355		5	F:DNA binding; F:nucleic acid binding transcription factor activity; F:ion binding; P:cellular nitrogen compound metabolic process; P:biosynthetic process		IPR014864 (PFAM); IPR013321 (G3DSA:1.10.1220.GENE3D); G3DSA:3.30.70.1150 (GENE3D); IPR002145 (PFAM); PTHR34719 (PANTHER); IPR022988 (HAMAP); IPR010985 (SUPERFAMILY); SSF55021 (SUPERFAMILY)
c112117_g1_i1	nitrogenase molybdenum-iron alpha chain	526	2.38E-62	1	213001	gi|499333302|ref|WP_011023794.1|nitrogenase molybdenum-iron protein alpha chain [Methanosarcina acetivorans]	GO:0016491, GO:0009399, GO:0046872, GO:0016163, GO:0055114, GO:0018697, GO:0051536, GO:0016612		4	F:oxidoreductase activity; F:ion binding; P:nitrogen cycle metabolic process; C:intracellular	EC:1.18.6.1; EC:1.18.6	no IPS match
c11234_g1_i1	phosphate ABC solute-binding	1052	0	1	521161	gi|19914710|gb|AAM04326.1|phosphate ABC transporter, solute-binding protein [Methanosarcina acetivorans C2A]	GO:0016020, GO:0016021, GO:0006810		2	C:cellular_component; P:transport		G3DSA:3.40.190.10 (GENE3D); G3DSA:3.40.190.10 (GENE3D); IPR011862 (TIGRFAM); IPR024370 (PFAM); PTHR30570 (PANTHER); PS51257 (PROSITE_PROFILES); SSF53850 (SUPERFAMILY); TMhelix (TMHMM)
c11242_g1_i1	hypothetical protein	647	2.55E-121	1								IPR024320 (PFAM); IPR016181 (G3DSA:3.40.630.GENE3D); PTHR41373:SF2 (PANTHER); PTHR41373 (PANTHER); IPR016181 (SUPERFAMILY)
c112476_g1_i1	3,4-dihydroxy-2-butanone-4-phosphate synthase	1491	1.01E-175	1	506908	gi|499330105|ref|WP_011020597.1|3,4-dihydroxy-2-butanone-4-phosphate synthase [Methanosarcina acetivorans]	GO:0000287, GO:0046872, GO:0009231, GO:0016829, GO:0008686, GO:0030145		5	P:small molecule metabolic process; F:ion binding; F:lyase activity; P:cellular nitrogen compound metabolic process; P:biosynthetic process	EC:4.1.99.12	IPR000422 (PFAM); IPR000422 (TIGRFAM); IPR017945 (G3DSA:3.90.870.GENE3D); PTHR21327:SF22 (PANTHER); PTHR21327 (PANTHER); IPR000422 (HAMAP); IPR017945 (SUPERFAMILY)
c112493_g1_i1	chemotaxis response regulator -glutamate methylesterase	479	1.51E-107	1	323553	gi|499329582|ref|WP_011020074.1|chemotaxis response regulator protein-glutamate methylesterase [Methanosarcina acetivorans]	GO:0000156, GO:0006935, GO:0005737, GO:0007165, GO:0000160, GO:0008984, GO:0004871, GO:0016787		3	C:cytoplasm; P:locomotion; F:signal transducer activity	EC:3.1.1.61; EC:3.1.1.1	IPR000673 (PFAM); IPR000673 (G3DSA:3.40.50.GENE3D); PTHR42872:SF2 (PANTHER); PTHR42872 (PANTHER); IPR000673 (PROSITE_PROFILES); IPR000673 (SUPERFAMILY)
c112572_g1_i1	hypothetical protein AGAP009624, partial	350	1.48E-68	0.96	218779	gi|404553416|gb|AFR79198.1|hypothetical protein AGAP009624, partial [Anopheles funestus]	GO:0005524		1	F:ion binding		IPR017998 (PRINTS); IPR002423 (PFAM); IPR027409 (G3DSA:3.50.7.GENE3D); PTHR11353 (PANTHER); IPR012716 (PTHR11353:PANTHER); IPR027409 (SUPERFAMILY); SSF54849 (SUPERFAMILY)
c112606_g1_i1	Eukaryotic translation initiation factor 3 subunit D	546	6.27E-110	0.95	337421	gi|646697023|gb|KDR08942.1|Eukaryotic translation initiation factor 3 subunit D [Zootermopsis nevadensis]	GO:0003743, GO:0001731, GO:0005737, GO:0016282, GO:0005852, GO:0033290, GO:0006412, GO:0006413, GO:0006446		4	C:cytoplasm; P:ribonucleoprotein complex assembly; F:translation factor activity, RNA binding; C:protein complex		IPR007783 (PFAM); IPR007783 (PANTHER)
c112633_g1_i1	sec18-like vesicular fusion	457	4.08E-88	0.97	282722	gi|817547339|gb|KKO75971.1|sec18-like vesicular fusion protein [Nosema ceranae]	GO:0000166, GO:0005524		1	F:ion binding		IPR003593 (SMART); IPR003959 (PFAM); IPR027417 (G3DSA:3.40.50.GENE3D); PTHR23078 (PANTHER); IPR027417 (SUPERFAMILY)
c113004_g1_i1	dnaJ homolog 1	470	4.46E-64	0.93	211846	gi|642911826|ref|XP_008200761.1|PREDICTED: dnaJ protein homolog 1 [Tribolium castaneum]	GO:0051082, GO:0006457		2	F:unfolded protein binding; P:protein folding		G3DSA:2.60.260.20 (GENE3D); IPR002939 (PFAM); PTHR24078:SF429 (PANTHER); PTHR24078 (PANTHER); IPR008971 (SUPERFAMILY)
c113449_g1_i1	calcium-binding p22	375	1.33E-67	0.97	214542	gi|121543871|gb|ABM55600.1|putative calcium-binding protein p22 [Maconellicoccus hirsutus]	GO:0005509		1	F:ion binding		IPR011992 (G3DSA:1.10.238.GENE3D); PTHR23056:SF56 (PANTHER); PTHR23056 (PANTHER); IPR011992 (SUPERFAMILY)
c113517_g1_i1	proliferation-associated 2G4	299	1.56E-39	0.91								no IPS match
c113546_g1_i1	glycerol-3-phosphate mitochondrial isoform X1	378	3.91E-66	0.92								IPR011992 (G3DSA:1.10.238.GENE3D); IPR031656 (PFAM); PTHR11985:SF21 (PANTHER); IPR000447 (PANTHER); IPR002048 (PROSITE_PROFILES); IPR011992 (SUPERFAMILY)
c113567_g1_i1	Y1296_METAC ame: Full=UPF0331 MA_1296	1024	1.7E-74	1								IPR008201 (G3DSA:1.20.120.GENE3D); IPR008201 (PFAM); PTHR34139 (PANTHER)
c113758_g1_i1	proteasome subunit alpha type-5	309	2.45E-63	0.97	204527	gi|91087635|ref|XP_973117.1|PREDICTED: proteasome subunit alpha type-5 [Tribolium castaneum]	GO:0005839, GO:0019773, GO:0004175, GO:0000502, GO:0004298, GO:0051603, GO:0006511		4	P:catabolic process; C:protein complex; F:peptidase activity; C:intracellular	EC:3.4.25	IPR029055 (G3DSA:3.60.20.GENE3D); IPR001353 (PFAM); PTHR11599:SF88 (PANTHER); PTHR11599 (PANTHER); IPR029055 (SUPERFAMILY)
c11412_g2_i1	short-chain dehydrogenase	1461	0	1	526168	gi|499330036|ref|WP_011020528.1|short-chain dehydrogenase [Methanosarcina acetivorans]	GO:0016491, GO:0055114		1	F:oxidoreductase activity		IPR002347 (PRINTS); IPR002347 (PRINTS); SM00822 (SMART); PF13561 (PFAM); IPR016040 (G3DSA:3.40.50.GENE3D); PTHR43313:SF19 (PANTHER); PTHR43313 (PANTHER); IPR016040 (SUPERFAMILY)
c114163_g1_i1	L-3-hydroxyacyl-Coenzyme A dehydrogenase	408	7.59E-78	0.9	244973	gi|241896891|ref|NP_001155916.1|L-3-hydroxyacyl-Coenzyme A dehydrogenase [Acyrthosiphon pisum]	GO:0006807, GO:0003857, GO:0003824, GO:0016491, GO:0070403, GO:0055114, GO:0006631, GO:0016810	NP_001155916.1	5	F:hydrolase activity, acting on carbon-nitrogen (but not peptide) bonds; P:small molecule metabolic process; F:oxidoreductase activity; P:lipid metabolic process; F:ion binding	EC:1.1.1.35	IPR016040 (G3DSA:3.40.50.GENE3D); IPR013328 (G3DSA:1.10.1040.GENE3D); IPR006108 (PFAM); IPR006176 (PFAM); PTHR43561 (PANTHER); IPR016040 (SUPERFAMILY); IPR008927 (SUPERFAMILY)
c114335_g1_i1	sodium potassium ATPase alpha subunit	312	2.84E-61	0.98	204142	gi|34484237|gb|AAQ72753.1|sodium/potassium ATPase alpha subunit [Acrosternum hilare]	GO:0000166, GO:0016020, GO:0016021, GO:0016787, GO:0005524		2	F:ion binding; C:cellular_component		IPR001757 (PRINTS); IPR023214 (G3DSA:3.40.50.GENE3D); PF00702 (PFAM); PTHR43294 (PANTHER); PTHR43294:SF8 (PANTHER); IPR023214 (SUPERFAMILY)
c114448_g1_i1	glucosamine-fructose-6-phosphate aminotransferase	556	1.71E-110	0.99	337035	gi|587672134|gb|EWY94475.1|glucosamine-fructose-6-phosphate aminotransferase [Fusarium oxysporum FOSC 3-a]	GO:0008483, GO:0004360, GO:1901137, GO:0016740, GO:0030246, GO:0005975		3	P:carbohydrate metabolic process; P:biosynthetic process; F:molecular_function	EC:2.6.1.16	G3DSA:3.40.50.10490 (GENE3D); IPR001347 (PFAM); G3DSA:3.40.50.10490 (GENE3D); PTHR10937:SF16 (PANTHER); PTHR10937 (PANTHER); IPR001347 (PROSITE_PROFILES); SSF53697 (SUPERFAMILY)
c114632_g1_i1	ribosomal 40S subunit S26B	305	5.37E-41	0.9	143.28	gi|595447208|gb|EXX56968.1|ribosomal 40S subunit protein S26B [Rhizophagus irregularis DAOM 197198w]	GO:0003735, GO:0005840, GO:0006412, GO:0005622		3	F:structural constituent of ribosome; C:ribosome; P:translation		IPR000892 (PFAM); IPR000892 (PANTHER)
c1149_g1_i1	60S ribosomal L4-like	989	2.39E-139	0.82								IPR023574 (G3DSA:3.40.1370.GENE3D); IPR002136 (PFAM); PTHR19431 (PANTHER); IPR023574 (SUPERFAMILY)
c114953_g1_i1	hypothetical protein FAVG1_01645	369	1.53E-79	0.99								no IPS match
c115367_g1_i1	proteasome subunit alpha type-6-like	377	2.11E-75	0.94								IPR001353 (PFAM); IPR029055 (G3DSA:3.60.20.GENE3D); PTHR11599:SF98 (PANTHER); PTHR11599 (PANTHER); IPR023332 (PROSITE_PROFILES); IPR029055 (SUPERFAMILY)
c115590_g1_i1	CAMK CAMK1 CAMK1-CMK kinase	461	2.02E-106	0.99	318546	gi|587676179|gb|EWY98507.1|CAMK/CAMK1/CAMK1-CMK protein kinase [Fusarium oxysporum FOSC 3-a]	GO:0000166, GO:0016310, GO:0016740, GO:0004672, GO:0016301, GO:0004674, GO:0005524, GO:0006468		3	F:ion binding; P:cellular protein modification process; F:kinase activity	EC:2.7.11	G3DSA:1.10.510.10 (GENE3D); IPR000719 (PFAM); PTHR24347:SF261 (PANTHER); IPR020636 (PANTHER); IPR000719 (PROSITE_PROFILES); IPR011009 (SUPERFAMILY)
c115660_g1_i1	NADP-dependent isocitrate dehydrogenase	475	3.17E-57	0.91	187578	gi|5001396|gb|AAD36990.1|NADP-dependent isocitrate dehydrogenase [Periplaneta americana]	GO:0000287, GO:0016616, GO:0051287, GO:0006102, GO:0004450, GO:0055114		3	P:small molecule metabolic process; F:oxidoreductase activity; F:ion binding	EC:1.1.1.42	IPR024084 (PFAM); IPR024084 (G3DSA:3.40.718.GENE3D); IPR004790 (PANTHER); PTHR11822:SF20 (PANTHER); SSF53659 (SUPERFAMILY)
c115781_g1_i1	26S protease regulatory subunit partial	451	5.74E-87	1	268.47	gi|675386535|gb|KFM79432.1|26S protease regulatory subunit 7, partial [Stegodyphus mimosarum]	GO:0000166, GO:0005737, GO:0008233, GO:0006508, GO:0030163, GO:0005524, GO:0016787		4	C:cytoplasm; P:catabolic process; F:ion binding; F:peptidase activity		IPR003593 (SMART); IPR003959 (PFAM); IPR027417 (G3DSA:3.40.50.GENE3D); PTHR23073:SF46 (PANTHER); PTHR23073 (PANTHER); IPR027417 (SUPERFAMILY)
c115972_g1_i1	hsp98	303	1.47E-43	1	162155	gi|927757066|gb|KPA40378.1|hsp98 [Fusarium langsethiae]	GO:0000166, GO:0005635, GO:0051787, GO:0005829, GO:0043335, GO:0042026, GO:0019538, GO:0005524, GO:0071218, GO:0016887		6	C:nuclear envelope; F:ATPase activity; F:ion binding; C:cytosol; P:protein folding; P:response to stress	EC:3.6.1.3; EC:3.6.1.15	PF13191 (PFAM); IPR027417 (G3DSA:3.40.50.GENE3D); PTHR11638 (PANTHER); PTHR11638:SF137 (PANTHER); IPR027417 (SUPERFAMILY)
c1160_g1_i1	ABC transporter ATP-binding	1235	9.4E-160	1	463766	gi|499332616|ref|WP_011023108.1|ABC transporter ATP-binding protein [Methanosarcina acetivorans]	GO:0000166, GO:0005524, GO:0016887		2	F:ATPase activity; F:ion binding	EC:3.6.1.3; EC:3.6.1.15	IPR003593 (SMART); IPR027417 (G3DSA:3.40.50.GENE3D); IPR003439 (PFAM); PTHR24220:SF607 (PANTHER); PTHR24220 (PANTHER); IPR003439 (PROSITE_PROFILES); IPR027417 (SUPERFAMILY)
c11604_g1_i1	four and a half LIM domains 2 isoform X8	578	4.33E-93	0.93								IPR001781 (SMART); IPR001781 (G3DSA:2.10.110.GENE3D); IPR001781 (G3DSA:2.10.110.GENE3D); IPR001781 (PFAM); PTHR24205 (PANTHER); PTHR24205:SF12 (PANTHER); IPR001781 (PROSITE_PROFILES); IPR001781 (PROSITE_PROFILES); SSF57716 (SUPERFAMILY); SSF57716 (SUPERFAMILY)
c116154_g1_i1	MSMS_METAC ame: Full=Methyl sulfide methyltransferase-associated sensor	421	1.26E-86	1	284263	gi|499333942|ref|WP_011024434.1|ATPase [Methanosarcina acetivorans]	GO:0000155, GO:0023014, GO:0005737, GO:0046872, GO:0000160, GO:0016310, GO:0016772, GO:0004673, GO:0016740, GO:0016301, GO:0018106		5	C:cytoplasm; F:ion binding; P:cellular protein modification process; F:kinase activity; F:signal transducer activity	EC:2.7.13.3	IPR001610 (SMART); IPR013655 (PFAM); G3DSA:3.30.450.20 (GENE3D); IPR000014 (TIGRFAM); IPR000014 (PROSITE_PROFILES); IPR000014 (SUPERFAMILY)
c1168_g1_i1	histone H3-like	300	2.49E-27	0.82								IPR000164 (PRINTS); IPR007125 (PFAM); IPR009072 (G3DSA:1.10.20.GENE3D); IPR000164 (PANTHER); PTHR11426:SF93 (PANTHER); IPR009072 (SUPERFAMILY)
c116933_g1_i1	pre-mRNA-splicing factor	496	2.87E-47	0.88	165236	gi|242007951|ref|XP_002424778.1|pre-mRNA-splicing factor cwc15, putative [Pediculus humanus corporis]	GO:0000398, GO:0005681	XP_002424778.1, EEB12040.1	2	C:nucleus; P:mRNA processing		IPR006973 (PFAM); IPR006973 (PANTHER)
c11716_g1_i1	histone h3	412	8.32E-58	0.89	188348	gi|530541466|gb|EQB60710.1|histone h3 [Nosema apis BRL 01]	GO:0003677, GO:0000780, GO:0046982, GO:0005727, GO:0000070, GO:0019237, GO:0030543, GO:0043505, GO:0005694, GO:0043565, GO:0000788, GO:0000776, GO:0000775, GO:0000786, GO:0005634		6	F:DNA binding; P:chromosome organization; C:nuclear chromosome; P:chromosome segregation; P:mitotic nuclear division; C:protein complex		IPR000164 (PRINTS); IPR000164 (SMART); IPR009072 (G3DSA:1.10.20.GENE3D); IPR007125 (PFAM); PTHR11426:SF112 (PANTHER); IPR000164 (PANTHER); IPR009072 (SUPERFAMILY)
c11761_g1_i1	elongation factor 2	318	3.31E-54	0.98	186808	gi|902732414|gb|KNB03983.1|elongation factor 2 [Fusarium oxysporum f. sp. lycopersici 4287]	GO:0005525, GO:0003746, GO:0006414		2	F:ion binding; F:translation factor activity, RNA binding		IPR005517 (SMART); IPR005517 (PFAM); IPR014721 (G3DSA:3.30.230.GENE3D); PTHR42908:SF1 (PANTHER); PTHR42908 (PANTHER); IPR020568 (SUPERFAMILY)
c117623_g1_i1	40S ribosomal S12	342	5.86E-64	1	203371	gi|953374463|ref|XP_014531500.1|40S ribosomal protein S12 [Penicillium digitatum Pd1]	GO:0003735, GO:0022627, GO:0030529, GO:0005840, GO:0006412, GO:0005622	KGO47234.1, KGO60025.1, KGO54464.1, XP_014531500.1, EKV07570.1	4	F:structural constituent of ribosome; C:cytosol; C:ribosome; P:translation		IPR000530 (PRINTS); IPR004038 (PFAM); IPR029064 (G3DSA:3.30.1330.GENE3D); IPR000530 (PANTHER); IPR029064 (SUPERFAMILY)
c117779_g1_i1	ubiquitin-conjugating enzyme E2 D2-like	379	9.66E-83	0.97	252677	gi|910314946|ref|XP_013181714.1|PREDICTED: ubiquitin-conjugating enzyme E2 D2-like [Papilio xuthus]	GO:0000166, GO:0005524		1	F:ion binding		SM00212 (SMART); IPR000608 (PFAM); IPR016135 (G3DSA:3.10.110.GENE3D); PTHR24068:SF115 (PANTHER); PTHR24068 (PANTHER); IPR000608 (PROSITE_PROFILES); IPR016135 (SUPERFAMILY)
c117806_g1_i1	AChain Crystal Structure Of Methylenetetrahydromethanopterin Reductase (mer) In Complex With Coenzyme F420	428	9.86E-80	1	250751	gi|71042180|pdb|1Z69|AChain A, Crystal Structure Of Methylenetetrahydromethanopterin Reductase (mer) In Complex With Coenzyme F420	GO:0005737, GO:0016705, GO:0016491, GO:0019386, GO:0015948, GO:0055114, GO:0006730, GO:0018537		5	P:small molecule metabolic process; P:generation of precursor metabolites and energy; C:cytoplasm; F:oxidoreductase activity; P:biosynthetic process	EC:1.5.99.11	IPR011251 (G3DSA:3.20.20.GENE3D); IPR011251 (SUPERFAMILY)
c117953_g1_i1	hypothetical protein ACN38_g7737	312	3.55E-42	1	148288	gi|924885250|gb|KOS41387.1|hypothetical protein ACN38_g7737 [Penicillium nordicum]	GO:0003735, GO:0030529, GO:0016020, GO:0016021, GO:0006414, GO:0005840, GO:0005622		3	F:structural constituent of ribosome; C:ribosome; P:translation		PF00428 (PFAM); PTHR21141:SF55 (PANTHER); PTHR21141 (PANTHER)
c11801_g1_i1	60S acidic ribosomal P1	506	2.99E-31	0.84								PF00428 (PFAM); PTHR21141:SF55 (PANTHER); PTHR21141 (PANTHER)
c11830_g1_i1	PREDICTED: ferrochelatase, mitochondrial	749	2.67E-122	0.87								IPR001015 (TIGRFAM); IPR001015 (PFAM); G3DSA:3.40.50.1400 (GENE3D); IPR001015 (PANTHER); PTHR11108:SF7 (PANTHER); SSF53800 (SUPERFAMILY)
c11834_g1_i1	GPR1 FUN34 yaaH family	1134	3.51E-114	1	343584	gi|499333780|ref|WP_011024272.1|hypothetical protein [Methanosarcina acetivorans]	GO:0016020, GO:0016021		1	C:cellular_component		IPR000791 (PFAM); PTHR30178 (PANTHER); TMhelix (TMHMM); TMhelix (TMHMM); TMhelix (TMHMM); TMhelix (TMHMM); TMhelix (TMHMM); TMhelix (TMHMM)
c11834_g1_i2	GPR1 FUN34 yaaH family	1579	4.4E-112	1	343584	gi|499333780|ref|WP_011024272.1|hypothetical protein [Methanosarcina acetivorans]	GO:0016020, GO:0016021		1	C:cellular_component		IPR000791 (PFAM); PTHR30178 (PANTHER); TMhelix (TMHMM); TMhelix (TMHMM); TMhelix (TMHMM); TMhelix (TMHMM); TMhelix (TMHMM); TMhelix (TMHMM)
c11972_g1_i1	hypothetical protein	2096	0	1								IPR007408 (PFAM); PTHR40707 (PANTHER)
c12082_g1_i1	eukaryotic translation initiation factor 4E-like	729	1.83E-101	0.8	306605	gi|752862950|ref|XP_011265540.1|PREDICTED: eukaryotic translation initiation factor 4E-like [Camponotus floridanus]	GO:0003743, GO:0005737, GO:0003723, GO:0006412, GO:0006413		2	C:cytoplasm; F:translation factor activity, RNA binding		IPR023398 (G3DSA:3.30.760.GENE3D); IPR001040 (PFAM); PTHR11960:SF36 (PANTHER); IPR001040 (PANTHER); IPR023398 (SUPERFAMILY)
c12151_g1_i1	UTP--glucose-1-phosphate uridylyltransferase isoform X2	1229	0	0.87	594734	gi|642928939|ref|XP_008195625.1|PREDICTED: UTP--glucose-1-phosphate uridylyltransferase isoform X2 [Tribolium castaneum]	GO:0008152, GO:0016779, GO:0006011, GO:0016740, GO:0003983, GO:0070569		2	F:nucleotidyltransferase activity; P:cellular nitrogen compound metabolic process	EC:2.7.7.64; EC:2.7.7.9	IPR002618 (PFAM); IPR029044 (G3DSA:3.90.550.GENE3D); PTHR43511 (PANTHER); IPR029044 (SUPERFAMILY)
c12210_g1_i1	thioredoxin-like protein	760	6.38E-42	0.87	150599	gi|90819972|gb|ABD98743.1|thioredoxin-like protein [Graphocephala atropunctata]	GO:0015035, GO:0045454, GO:0055114, GO:0006662, GO:0005623		4	P:small molecule metabolic process; C:cell; F:oxidoreductase activity; P:homeostatic process		PR00421 (PRINTS); IPR005746 (PIRSF); IPR005746 (TIGRFAM); IPR012336 (G3DSA:3.40.30.GENE3D); IPR013766 (PFAM); PTHR10438:SF354 (PANTHER); IPR005746 (PANTHER); IPR013766 (PROSITE_PROFILES); IPR012336 (SUPERFAMILY)
c12273_g1_i1	elongation factor 1-alpha	1158	3.82E-129	0.99	392119	gi|40786900|gb|AAR89978.1|putative elongation factor 1-alpha [Homalodisca vitripennis]	GO:0000166, GO:0005525, GO:0005737, GO:0003746, GO:0003924, GO:0006414		4	C:cytoplasm; F:GTPase activity; F:ion binding; F:translation factor activity, RNA binding	EC:3.6.1.15	IPR004161 (PFAM); IPR004160 (PFAM); G3DSA:2.40.30.10 (GENE3D); G3DSA:2.40.30.10 (GENE3D); PTHR23115 (PANTHER); PTHR23115:SF194 (PANTHER); IPR009001 (SUPERFAMILY); IPR009000 (SUPERFAMILY)
c12334_g1_i1	cobyrinic acid a,c-diamide synthase	1497	0	1	901353	gi|19913859|gb|AAM03560.1|cobyrinic acid a,c-diamide synthase [Methanosarcina acetivorans C2A]	GO:0000166, GO:0003824, GO:0042242, GO:0009236, GO:0006541, GO:0016874, GO:0005524		6	F:hydrolase activity, acting on carbon-nitrogen (but not peptide) bonds; F:ion binding; P:cellular amino acid metabolic process; P:cellular nitrogen compound metabolic process; P:biosynthetic process; F:ligase activity		IPR029062 (G3DSA:3.40.50.GENE3D); PF13500 (PFAM); IPR011698 (PFAM); IPR027417 (G3DSA:3.40.50.GENE3D); IPR004484 (TIGRFAM); IPR004484 (PANTHER); IPR017929 (PROSITE_PROFILES); IPR004484 (HAMAP); IPR029062 (SUPERFAMILY); IPR027417 (SUPERFAMILY)
c12449_g1_i1	PREDICTED: uncharacterized protein LOC663463	430	1.52E-23	0.72								IPR004117 (PFAM); IPR004117 (PANTHER); TMhelix (TMHMM); TMhelix (TMHMM)
c12487_g1_i1	Ubiquitin-conjugating enzyme E2 L3	650	5.45E-96	0.95	289271	gi|646714584|gb|KDR18497.1|Ubiquitin-conjugating enzyme E2 L3 [Zootermopsis nevadensis]	GO:0000166, GO:0005524		1	F:ion binding		SM00212 (SMART); IPR016135 (G3DSA:3.10.110.GENE3D); IPR000608 (PFAM); PTHR24068 (PANTHER); PTHR24068:SF108 (PANTHER); IPR000608 (PROSITE_PROFILES); IPR016135 (SUPERFAMILY)
c12503_g1_i1	ribosomal l37ae	509	2.41E-29	1	115161	gi|685866929|ref|XP_009260497.1|hypothetical protein FPSE_09105 [Fusarium pseudograminearum CS3096]	GO:0003735, GO:0005840, GO:0006412, GO:0005622	XP_009260497.1, EKJ70735.1, ESU12897.1, XP_011326404.1	3	F:structural constituent of ribosome; C:ribosome; P:translation		IPR002674 (TIGRFAM); IPR002674 (PFAM); IPR011331 (G3DSA:2.20.25.GENE3D); IPR002674 (HAMAP); IPR011332 (SUPERFAMILY)
c12504_g1_i1	Junctophilin- partial	1493	2.41E-109	0.9								IPR003409 (SMART); G3DSA:2.20.110.10 (GENE3D); IPR003409 (PFAM); PTHR23085 (PANTHER); PTHR23085:SF20 (PANTHER); SSF82185 (SUPERFAMILY)
c12524_g1_i1	chlorohydrolase family	3115	0	1	911368	gi|19915122|gb|AAM04695.1|chlorohydrolase family protein [Methanosarcina acetivorans C2A]	GO:0090613, GO:0046872, GO:0004000, GO:0050270, GO:0019239, GO:0019700, GO:0016787, GO:0016810		3	F:hydrolase activity, acting on carbon-nitrogen (but not peptide) bonds; P:catabolic process; F:ion binding	EC:3.5.4.28; EC:3.5.4.4	IPR011059 (G3DSA:2.30.40.GENE3D); IPR006680 (PFAM); IPR011059 (G3DSA:2.30.40.GENE3D); G3DSA:3.20.20.140 (GENE3D); PTHR43794 (PANTHER); PTHR43794:SF4 (PANTHER); IPR023512 (HAMAP); IPR032466 (SUPERFAMILY); IPR011059 (SUPERFAMILY)
c12530_g1_i1	ferrous iron transporter B	2667	0	1	1254.2	gi|499333725|ref|WP_011024217.1|ferrous iron transporter B [Methanosarcina acetivorans]	GO:0005525, GO:0015684, GO:1903874, GO:0016020, GO:0016021, GO:0015093		3	F:transmembrane transporter activity; F:ion binding; C:cellular_component		no IPS match
c12548_g1_i1	molecular chaperone	4110	0	1	1101.66	gi|499331000|ref|WP_011021492.1|molecular chaperone DnaK [Methanosarcina acetivorans]	GO:0000166, GO:0051082, GO:0005524, GO:0006457	AAM04892.1, WP_011021492.1, Q8TQR2.1	3	F:ion binding; F:unfolded protein binding; P:protein folding		IPR013126 (PRINTS); IPR029048 (G3DSA:1.20.1270.GENE3D); IPR029047 (G3DSA:2.60.34.GENE3D); G3DSA:3.30.30.30 (GENE3D); G3DSA:3.90.640.10 (GENE3D); G3DSA:3.30.420.40 (GENE3D); IPR013126 (PFAM); G3DSA:3.30.420.40 (GENE3D); IPR012725 (TIGRFAM); PTHR19375:SF251 (PANTHER); PTHR19375 (PANTHER); IPR012725 (HAMAP); SSF53067 (SUPERFAMILY); SSF53067 (SUPERFAMILY); IPR029048 (SUPERFAMILY); IPR029047 (SUPERFAM…
c12558_g1_i1	cation transporter	1397	0	1	671389	gi|499332802|ref|WP_011023294.1|cation transporter [Methanosarcina acetivorans]	GO:0010043, GO:0006812, GO:0055085, GO:0016020, GO:0061088, GO:0098655, GO:0016021, GO:0005385, GO:0008324, GO:0071577		3	F:transmembrane transporter activity; P:homeostatic process; C:cellular_component		IPR002524 (TIGRFAM); IPR027470 (G3DSA:3.30.70.GENE3D); IPR002524 (PFAM); IPR027470 (PFAM); IPR027469 (G3DSA:1.20.1510.GENE3D); PTHR43840:SF18 (PANTHER); PTHR43840 (PANTHER); SSF160240 (SUPERFAMILY); SSF161111 (SUPERFAMILY); TMhelix (TMHMM); TMhelix (TMHMM); TMhelix (TMHMM); TMhelix (TMHMM); TMhelix (TMHMM); TMhelix (TMHMM)
c12582_g1_i1	hypothetical protein	7104	0	1								IPR000644 (SMART); IPR000644 (PFAM); IPR002708 (PFAM); G3DSA:3.10.580.10 (GENE3D); IPR016426 (PIRSF); PTHR43803 (PANTHER); IPR002708 (PRODOM); IPR000644 (PROSITE_PROFILES); SSF54631 (SUPERFAMILY)
c12595_g1_i1	deoxyhypusine synthase	2218	0	1	655.21	gi|499330513|ref|WP_011021005.1|deoxyhypusine synthase [Methanosarcina acetivorans]	GO:0050983, GO:0034038, GO:0016740, GO:0008612		3	P:cellular protein modification process; P:biosynthetic process; F:transferase activity, transferring alkyl or aryl (other than methyl) groups	EC:2.5.1.46	IPR002773 (TIGRFAM); IPR002773 (G3DSA:3.40.910.GENE3D); IPR002773 (PFAM); IPR002773 (PANTHER); PTHR11703:SF5 (PANTHER); IPR022899 (HAMAP); IPR029035 (SUPERFAMILY)
c12635_g1_i1	conserved hypothetical protein	1123	0	1	540421	gi|19915727|gb|AAM05233.1|conserved hypothetical protein [Methanosarcina acetivorans C2A]	GO:0008381, GO:0055085, GO:0009992, GO:0016020, GO:0016021, GO:0034220, GO:0005623		3	C:cell; F:transmembrane transporter activity; P:homeostatic process		IPR006685 (PFAM); G3DSA:3.30.70.100 (GENE3D); G3DSA:2.30.30.60 (GENE3D); PTHR30221 (PANTHER); PTHR30221:SF15 (PANTHER); IPR011014 (SUPERFAMILY); IPR010920 (SUPERFAMILY); IPR011066 (SUPERFAMILY); TMhelix (TMHMM); TMhelix (TMHMM); TMhelix (TMHMM)
c12643_g1_i1	Xaa-Pro dipeptidase	5331	0	1	806209	gi|499329779|ref|WP_011020271.1|Xaa-Pro dipeptidase [Methanosarcina acetivorans]	GO:0046872, GO:0016787		1	F:ion binding		IPR000994 (PFAM); IPR000994 (G3DSA:3.90.230.GENE3D); IPR029149 (G3DSA:3.40.350.GENE3D); PTHR10804 (PANTHER); PTHR10804:SF117 (PANTHER); IPR028980 (SUPERFAMILY); IPR000994 (SUPERFAMILY)
c12692_g1_i1	Pyruvoyl-dependent arginine decarboxylase 2	875	6.32E-121	0.99	357066	gi|805357591|gb|AKB37662.1|Pyruvoyl-dependent arginine decarboxylase 2 [Methanosarcina siciliae C2J]	GO:0006527, GO:0008792, GO:0016829, GO:0006520, GO:0016831		3	P:catabolic process; F:lyase activity; P:cellular amino acid metabolic process	EC:4.1.1.19	IPR002724 (PFAM); IPR016105 (G3DSA:3.50.20.GENE3D); IPR002724 (TIGRFAM); IPR002724 (PIRSF); IPR002724 (PTHR40438:PANTHER); PTHR40438 (PANTHER); IPR002724 (PRODOM); IPR002724 (HAMAP); IPR016104 (SUPERFAMILY)
c12700_g1_i1	formylmethanofuran subunit A	4778	0	1	1195.26	gi|19914648|gb|AAM04272.1|formylmethanofuran dehydrogenase, subunit A [Methanosarcina acetivorans C2A]	GO:0016810		1	F:hydrolase activity, acting on carbon-nitrogen (but not peptide) bonds		IPR013108 (PFAM); IPR012027 (TIGRFAM); IPR011059 (G3DSA:2.30.40.GENE3D); IPR011059 (G3DSA:2.30.40.GENE3D); IPR012027 (PIRSF); PTHR11647 (PANTHER); IPR012027 (PTHR11647:PANTHER); IPR011059 (SUPERFAMILY); IPR032466 (SUPERFAMILY); IPR011059 (SUPERFAMILY)
c12759_g1_i1	sensory transduction histidine kinase	1903	0	0.9	672929	gi|805342007|gb|AKB23032.1|sensory transduction histidine kinase [Methanosarcina sp. WH1]	GO:0000155, GO:0023014, GO:0007165, GO:0000160, GO:0016772, GO:0016310, GO:0016301, GO:0005622		4	P:cellular protein modification process; F:kinase activity; F:signal transducer activity; C:intracellular	EC:2.7.13.3	IPR004358 (PRINTS); IPR003594 (SMART); IPR003661 (SMART); G3DSA:3.30.450.20 (GENE3D); IPR025847 (PFAM); IPR003661 (PFAM); IPR003594 (G3DSA:3.30.565.GENE3D); IPR003661 (G3DSA:1.10.287.GENE3D); IPR003594 (PFAM); PTHR43047:SF3 (PANTHER); PTHR43047 (PANTHER); IPR005467 (PROSITE_PROFILES); IPR003661 (SUPERFAMILY); IPR003594 (SUPERFAMILY)
c12765_g1_i1	hypothetical protein	744	2.62E-127	1	371318	gi|499330278|ref|WP_011020770.1|hypothetical protein [Methanosarcina acetivorans]	GO:0051536		1	F:molecular_function		IPR013083 (G3DSA:3.30.40.GENE3D); IPR019224 (PFAM); PTHR40101 (PANTHER); IPR007202 (PROSITE_PROFILES)
c12783_g1_i1	predicted protein	4178	0	1	904049	gi|19917303|gb|AAM06641.1|predicted protein [Methanosarcina acetivorans C2A]	GO:0016020, GO:0016021		1	C:cellular_component		IPR002931 (PFAM); SSF54001 (SUPERFAMILY); TMhelix (TMHMM)
c12785_g1_i1	acetyl- acetyltransferase	4789	0	1	775007	gi|499333443|ref|WP_011023935.1|acetyl-CoA acetyltransferase [Methanosarcina acetivorans]	GO:0008152, GO:0016746, GO:0016747, GO:0003824, GO:0016740		2	P:biological_process; F:transferase activity, transferring acyl groups		IPR016039 (G3DSA:3.40.47.GENE3D); IPR020617 (PFAM); IPR020616 (PFAM); IPR002155 (PIRSF); IPR016039 (G3DSA:3.40.47.GENE3D); PTHR42870:SF5 (PANTHER); PTHR42870 (PANTHER); IPR016039 (SUPERFAMILY); IPR016039 (SUPERFAMILY)
c12801_g1_i1	histidine kinase	684	5.14E-141	1	427943	gi|499330047|ref|WP_011020539.1|histidine kinase [Methanosarcina acetivorans]	GO:0000155, GO:0023014, GO:0000160, GO:0016310, GO:0016301, GO:0005622		4	P:cellular protein modification process; F:kinase activity; F:signal transducer activity; C:intracellular	EC:2.7.13.3	IPR003594 (SMART); IPR003594 (PFAM); IPR011495 (PFAM); IPR003594 (G3DSA:3.30.565.GENE3D); PTHR43065 (PANTHER); PTHR43065:SF8 (PANTHER); IPR005467 (PROSITE_PROFILES); IPR003594 (SUPERFAMILY)
c12817_g1_i1	tetrahydromethanopterin:alpha-L-glutamate ligase	1100	1.18E-106	0.98	286574	gi|499332710|ref|WP_011023202.1|tetrahydromethanopterin:alpha-L-glutamate ligase [Methanosarcina acetivorans]	GO:0005525, GO:0000166, GO:0046872, GO:0003824, GO:0006464, GO:0016874, GO:0005524		3	F:ion binding; P:cellular protein modification process; F:ligase activity		no IPS match
c12837_g1_i1	aspartate kinase	2826	0	1	915.99	gi|499329698|ref|WP_011020190.1|aspartate kinase [Methanosarcina acetivorans]	GO:0008152, GO:0004072, GO:0009089, GO:0009088, GO:0016310, GO:0016597, GO:0008652, GO:0016740, GO:0016301		4	F:ion binding; P:cellular amino acid metabolic process; P:biosynthetic process; F:kinase activity	EC:2.7.2.4	G3DSA:3.30.70.260 (GENE3D); IPR001048 (PFAM); IPR027795 (PFAM); IPR001048 (G3DSA:3.40.1160.GENE3D); IPR005260 (PIRSF); IPR002912 (PFAM); IPR005260 (TIGRFAM); IPR001341 (TIGRFAM); PTHR21499 (PANTHER); PTHR21499:SF39 (PANTHER); IPR002912 (PROSITE_PROFILES); SSF55021 (SUPERFAMILY); IPR001048 (SUPERFAMILY); SSF55021 (SUPERFAMILY)
c12898_g1_i1	phosphodiesterase	581	3.61E-114	1	334724	gi|499333593|ref|WP_011024085.1|phosphodiesterase [Methanosarcina acetivorans]	GO:0046872, GO:0016787		1	F:ion binding		IPR000979 (TIGRFAM); IPR024654 (PFAM); IPR029052 (G3DSA:3.60.21.GENE3D); PTHR43165 (PANTHER); IPR029052 (SUPERFAMILY)
c12923_g1_i1	cobalt ABC transporter	1012	1.78E-142	1	417157	gi|499333423|ref|WP_011023915.1|cobalt ABC transporter [Methanosarcina acetivorans]	GO:0000166, GO:0016020, GO:0006810, GO:0005524, GO:0016787, GO:0005886, GO:0016887		4	F:ATPase activity; F:ion binding; P:transport; C:plasma membrane	EC:3.6.1.3; EC:3.6.1.15	IPR027417 (G3DSA:3.40.50.GENE3D); IPR003439 (PFAM); PTHR43850 (PANTHER); PTHR43850:SF2 (PANTHER); IPR003439 (PROSITE_PROFILES); IPR027417 (SUPERFAMILY)
c12952_g1_i1	leucine--tRNA ligase	4765	0	1	1928.29	gi|499331129|ref|WP_011021621.1|leucine--tRNA ligase [Methanosarcina acetivorans]	GO:0006418, GO:0006429, GO:0000166, GO:0005737, GO:0004823, GO:0004812, GO:0006450, GO:0005829, GO:0002161, GO:0016874, GO:0006412, GO:0005524	WP_011021621.1, AAM05024.1, Q8TQD3.1	6	F:ion binding; C:cytosol; P:tRNA metabolic process; P:cellular amino acid metabolic process; F:ligase activity; P:translation	EC:6.1.1.4; EC:3.1.1.1	IPR014729 (G3DSA:3.40.50.GENE3D); IPR009080 (G3DSA:1.10.730.GENE3D); IPR013155 (PFAM); IPR002300 (PFAM); IPR009008 (G3DSA:3.90.740.GENE3D); IPR004493 (TIGRFAM); IPR004493 (PTHR11946:PANTHER); PTHR11946 (PANTHER); IPR020791 (HAMAP); SSF52374 (SUPERFAMILY); IPR009080 (SUPERFAMILY); IPR009008 (SUPERFAMILY)
c13003_g1_i1	60S ribosomal L4	415	1.43E-80	0.98	254218	gi|189188410|ref|XP_001930544.1|60S ribosomal protein L4 [Pyrenophora tritici-repentis Pt-1C-BFP]	GO:0003735, GO:0005840, GO:0006412	EDU39649.1, XP_001930544.1	3	F:structural constituent of ribosome; C:ribosome; P:translation		IPR002136 (PFAM); IPR023574 (G3DSA:3.40.1370.GENE3D); PTHR19431:SF2 (PANTHER); PTHR19431 (PANTHER); IPR023574 (SUPERFAMILY)
c13020_g1_i1	hypothetical protein MA_3165	2492	3.21E-165	1	491886	gi|19917189|gb|AAM06538.1|hypothetical protein MA_3165 [Methanosarcina acetivorans C2A]	GO:0050311, GO:0019419, GO:0016491, GO:0020037, GO:0055114, GO:0016002, GO:0051536		2	P:sulfur compound metabolic process; F:oxidoreductase activity	EC:1.8.7.1; EC:1.8.99.1	IPR006066 (PRINTS); IPR017220 (PIRSF); IPR005117 (G3DSA:3.90.480.GENE3D); G3DSA:3.30.413.10 (GENE3D); IPR005117 (PFAM); IPR006067 (PFAM); PTHR11493:SF54 (PANTHER); PTHR11493 (PANTHER); IPR005117 (SUPERFAMILY); SSF56014 (SUPERFAMILY)
c13021_g1_i1	cobalt-precorrin-6A synthase	2009	0	1	599356	gi|499330078|ref|WP_011020570.1|cobalt-precorrin-6A synthase [Methanosarcina acetivorans]	GO:0046140, GO:0009236, GO:0008168, GO:0016740, GO:0032259		5	P:small molecule metabolic process; P:cofactor metabolic process; F:methyltransferase activity; P:cellular nitrogen compound metabolic process; P:biosynthetic process		IPR002748 (PFAM); IPR002748 (PIRSF); G3DSA:3.30.2110.10 (GENE3D); G3DSA:3.40.50.10720 (GENE3D); IPR002748 (PANTHER); PTHR35863:SF2 (PANTHER); IPR002748 (HAMAP); IPR002748 (SUPERFAMILY)
c13186_g1_i1	pyruvate carboxylase	5249	0	1	1061.98	gi|499330227|ref|WP_011020719.1|pyruvate carboxylase [Methanosarcina acetivorans]	GO:0006814, GO:0008948, GO:0003824		2	F:lyase activity; P:transport	EC:4.1.1.3; EC:1.1.1.38; EC:1.1.1.40	IPR000089 (PFAM); IPR013785 (G3DSA:3.20.20.GENE3D); G3DSA:2.40.50.100 (GENE3D); IPR003379 (PFAM); IPR005776 (TIGRFAM); IPR000891 (PFAM); PTHR43778 (PANTHER); PTHR43778:SF1 (PANTHER); IPR000089 (PROSITE_PROFILES); IPR000891 (PROSITE_PROFILES); SSF89000 (SUPERFAMILY); SSF51569 (SUPERFAMILY); IPR011053 (SUPERFAMILY)
c13216_g1_i1	40S ribosomal S12	701	7.39E-100	1	299671	gi|685850895|ref|XP_009252480.1|hypothetical protein FPSE_01085 [Fusarium pseudograminearum CS3096]	GO:0003735, GO:0022627, GO:0030529, GO:0002181, GO:0005840, GO:0006412, GO:0005622	EKJ78717.1, EWG44102.1, XP_011327035.1, KNA97416.1, XP_009252480.1, ESU13528.1	4	F:structural constituent of ribosome; C:cytosol; C:ribosome; P:translation		IPR000530 (PRINTS); IPR004038 (PFAM); IPR029064 (G3DSA:3.30.1330.GENE3D); IPR000530 (PANTHER); IPR029064 (SUPERFAMILY)
c13221_g1_i1	hypothetical protein	1764	0	1								IPR008303 (PIRSF); IPR008303 (TIGRFAM); IPR008303 (PFAM)
c13271_g1_i1	carbamoyl phosphate synthase large subunit	6228	0	1	2136.3	gi|499331637|ref|WP_011022129.1|carbamoyl phosphate synthase large subunit [Methanosarcina acetivorans]	GO:0000166, GO:0006526, GO:0005737, GO:0006807, GO:0003824, GO:0046872, GO:0000050, GO:0016874, GO:0004088, GO:0004087, GO:0006221, GO:0008652, GO:0044205, GO:0005524		7	C:cytoplasm; F:ion binding; P:nitrogen cycle metabolic process; P:cellular amino acid metabolic process; P:cellular nitrogen compound metabolic process; P:biosynthetic process; F:ligase activity	EC:6.3.5.5; EC:6.3.4.16	IPR005483 (PRINTS); IPR011607 (SMART); IPR005480 (SMART); IPR016185 (G3DSA:3.40.50.GENE3D); IPR016185 (G3DSA:3.40.50.GENE3D); IPR011607 (PFAM); IPR005479 (PFAM); IPR005480 (PFAM); IPR011607 (G3DSA:3.40.50.GENE3D); IPR013815 (G3DSA:3.30.1490.GENE3D); IPR005480 (G3DSA:1.10.1030.GENE3D); IPR013815 (G3DSA:3.30.1490.GENE3D); IPR006275 (TIGRFAM); IPR013816 (G3DSA:3.30.470.GENE3D); PTHR11405:SF59 (PANTH…
c13274_g2_i1	predicted protein	1753	3.12E-168	1								no IPS match
c13276_g1_i1	hypothetical protein EHEL_011020	1427	0	0.76	566614	gi|401825221|ref|XP_003886706.1|hypothetical protein EHEL_011020 [Encephalitozoon hellem ATCC 50504]	GO:0000166, GO:0046872, GO:0008452, GO:0006396, GO:0008033, GO:0006388, GO:0072669, GO:0016874, GO:0003972, GO:0005524	XP_003886706.1, AFM97725.1	3	F:ion binding; P:tRNA metabolic process; F:ligase activity		IPR001233 (PFAM); PTHR11118:SF4 (PANTHER); IPR001233 (PANTHER); IPR001233 (SUPERFAMILY)
c13356_g1_i1	sugar kinase	2887	0	1	589726	gi|499330899|ref|WP_011021391.1|sugar kinase [Methanosarcina acetivorans]	GO:0004747, GO:0006014, GO:0016310, GO:0016740, GO:0016773, GO:0016301, GO:0046835		3	P:small molecule metabolic process; P:carbohydrate metabolic process; F:kinase activity	EC:2.7.1.15	IPR002139 (PRINTS); IPR011611 (PFAM); IPR029056 (G3DSA:3.40.1190.GENE3D); PTHR10584:SF208 (PANTHER); PTHR10584 (PANTHER); IPR029056 (SUPERFAMILY)
c13502_g1_i1	superoxide dismutase [Cu-Zn] 1	516	1.47E-55	0.78								IPR001424 (PRINTS); IPR001424 (PFAM); IPR001424 (G3DSA:2.60.40.GENE3D); PTHR10003 (PANTHER); PTHR10003:SF48 (PANTHER); SignalP-noTM (SIGNALP_EUK); SignalP-noTM (SIGNALP_GRAM_NEGATIVE); IPR001424 (SUPERFAMILY)
c13537_g1_i1	Ribosomal L11 N-terminal domain	347	5.04E-51	1	171014	gi|770304070|gb|KJK62108.1|Ribosomal protein L11 N-terminal domain protein [Aspergillus parasiticus SU-1]	GO:0003735, GO:0030529, GO:0005840, GO:0006412		3	F:structural constituent of ribosome; C:ribosome; P:translation		IPR000911 (SMART); IPR020784 (G3DSA:3.30.1550.GENE3D); IPR020784 (PFAM); PTHR11661:SF11 (PANTHER); IPR000911 (PANTHER); IPR020784 (SUPERFAMILY)
c13676_g1_i1	HACA_METAC ame: Full=Probable methanogen homoaconitase large subunit Short=HACN ame: Full=Homoaconitate hydratase	1393	0	1	813913	gi|22001711|sp|Q8TLF1.1|HACA_METACRecName: Full=Probable methanogen homoaconitase large subunit; Short=HACN; AltName: Full=Homoaconitate hydratase	GO:0008152, GO:0009098, GO:0016836, GO:0046872, GO:0016829, GO:0051539, GO:0008652, GO:0003861, GO:0051536		4	F:lyase activity; F:ion binding; P:cellular amino acid metabolic process; P:biosynthetic process	EC:4.2.1.33	IPR001030 (PRINTS); IPR015931 (G3DSA:3.30.499.GENE3D); IPR011826 (TIGRFAM); IPR001030 (PFAM); IPR015931 (G3DSA:3.30.499.GENE3D); IPR015932 (G3DSA:3.40.1060.GENE3D); IPR006251 (TIGRFAM); PTHR43822:SF1 (PANTHER); PTHR43822 (PANTHER); IPR011826 (HAMAP); IPR001030 (SUPERFAMILY)
c13845_g1_i1	Adenosylhomocysteinase	317	1.35E-60	0.94	202986	gi|646703582|gb|KDR12193.1|Adenosylhomocysteinase [Zootermopsis nevadensis]	GO:0006730, GO:0004013, GO:0016787		2	P:small molecule metabolic process; F:molecular_function	EC:3.3.1.1	IPR015878 (SMART); IPR000043 (PFAM); IPR016040 (G3DSA:3.40.50.GENE3D); IPR015878 (PFAM); G3DSA:3.40.50.1480 (GENE3D); PTHR23420:SF9 (PANTHER); IPR000043 (PANTHER); IPR016040 (SUPERFAMILY); SSF52283 (SUPERFAMILY)
c13862_g1_i1	sensory transduction histidine kinase	965	0	1	664.84	gi|19915171|gb|AAM04738.1|sensory transduction histidine kinase [Methanosarcina acetivorans C2A]	GO:0000155, GO:0023014, GO:0000160, GO:0006355, GO:0016310, GO:0016301, GO:0005622		6	P:cellular protein modification process; P:cellular nitrogen compound metabolic process; P:biosynthetic process; F:kinase activity; F:signal transducer activity; C:intracellular	EC:2.7.13.3	IPR001610 (SMART); IPR018771 (PFAM); IPR000014 (TIGRFAM); G3DSA:3.30.450.20 (GENE3D); IPR000014 (PFAM); G3DSA:3.30.450.20 (GENE3D); PTHR43065 (PANTHER); PTHR43065:SF8 (PANTHER); IPR000700 (PROSITE_PROFILES); IPR000014 (PROSITE_PROFILES); IPR000014 (SUPERFAMILY)
c13899_g1_i1	GTP-binding ypt1-like	303	6.58E-43	0.9								TMhelix (TMHMM)
c14021_g1_i1	heat shock 90	692	6.49E-82	0.98	271166	gi|676234037|gb|AIM18803.1|heat shock protein 90 [Empoasca onukii]	GO:0006950, GO:0051082, GO:0005524, GO:0006457		4	F:ion binding; F:unfolded protein binding; P:protein folding; P:response to stress		IPR001404 (PFAM); PTHR11528:SF63 (PANTHER); IPR001404 (PANTHER); SSF110942 (SUPERFAMILY)
c14154_g1_i1	transposase	773	0	1								IPR025457 (PFAM); PTHR34614 (PANTHER); PTHR34614:SF3 (PANTHER)
c14273_g1_i1	ribosomal L27e	404	2.32E-47	0.92	161384	gi|70909807|emb|CAJ17390.1|ribosomal protein L27e [Dascillus cervinus]	GO:0003735, GO:0030529, GO:0005840, GO:0006412, GO:0005622		3	F:structural constituent of ribosome; C:ribosome; P:translation		IPR005824 (PFAM); IPR014722 (G3DSA:2.30.30.GENE3D); IPR001141 (PFAM); IPR001141 (PANTHER); PTHR10497:SF3 (PANTHER); IPR001141 (PRODOM); IPR008991 (SUPERFAMILY)
c14291_g1_i1	UDP-glycosyltransferase UGT33F2	519	2.85E-72	0.9	238424	gi|363896064|gb|AEW43116.1|UDP-glycosyltransferase UGT33F2 [Helicoverpa armigera]	GO:0008152, GO:0016757, GO:0016758, GO:0016020, GO:0016021, GO:0015020, GO:0016740		3	P:biological_process; F:transferase activity, transferring glycosyl groups; C:cellular_component	EC:2.4.1.17	G3DSA:3.40.50.2000 (GENE3D); IPR002213 (PFAM); PTHR11926:SF496 (PANTHER); IPR002213 (PANTHER); SSF53756 (SUPERFAMILY)
c14298_g1_i1	metallo cofactor biosynthesis	2812	0	1	790415	gi|19918256|gb|AAM07499.1|metallo cofactor biosynthesis protein [Methanosarcina acetivorans C2A]	GO:0003824, GO:0051536		1	F:molecular_function		IPR006638 (SMART); IPR023885 (PFAM); IPR013785 (G3DSA:3.20.20.GENE3D); IPR007197 (PFAM); PTHR11228 (PANTHER); PTHR11228:SF34 (PANTHER); SSF102114 (SUPERFAMILY)
c14450_g1_i1	stretchin- partial	482	6.87E-82	0.91	259225	gi|478345814|gb|AGI96976.1|stretchin-Mlck, partial [Nilaparvata lugens]	GO:0000166, GO:0004672, GO:0004674, GO:0005524, GO:0006468		3	F:ion binding; P:cellular protein modification process; F:kinase activity	EC:2.7.11	IPR000719 (SMART); IPR000719 (PFAM); G3DSA:1.10.510.10 (GENE3D); IPR015725 (PTHR10489:PANTHER); PTHR10489 (PANTHER); IPR000719 (PROSITE_PROFILES); IPR011009 (SUPERFAMILY)
c14508_g1_i1	PREDICTED: uncharacterized protein LOC107069456	525	3.63E-96	0.94								IPR016186 (G3DSA:3.10.100.GENE3D); PTHR21407 (PANTHER); PTHR21407:SF7 (PANTHER); IPR001304 (PROSITE_PROFILES); IPR016187 (SUPERFAMILY)
c14589_g1_i1	60s ribosomal l10-a	577	3.39E-138	1	399438	gi|927760739|gb|KPA43776.1|60s ribosomal protein l10-a [Fusarium langsethiae]	GO:0003735, GO:0005840, GO:0006412, GO:0005622		3	F:structural constituent of ribosome; C:ribosome; P:translation		IPR001197 (PIRSF); IPR001197 (TIGRFAM); IPR016180 (PFAM); IPR016180 (G3DSA:3.90.1170.GENE3D); IPR001197 (PANTHER); IPR016180 (SUPERFAMILY)
c14667_g1_i1	hypothetical protein	3570	0	1	649432	gi|499330997|ref|WP_011021489.1|hypothetical protein [Methanosarcina acetivorans]	GO:0003824, GO:0046872, GO:0005524		1	F:ion binding		IPR013815 (G3DSA:3.30.1490.GENE3D); IPR024710 (PIRSF); IPR003806 (PFAM); IPR013816 (G3DSA:3.30.470.GENE3D); PTHR21621:SF9 (PANTHER); PTHR21621 (PANTHER); IPR011761 (PROSITE_PROFILES); SSF56059 (SUPERFAMILY)
c1470_g1_i2	glutamyl aminopeptidase	1331	1.71E-147	0.73	413.69	gi|530541179|gb|EQB60459.1|glutamyl aminopeptidase [Nosema apis BRL 01]	GO:0008270, GO:0006508, GO:0008237, GO:0004177		1	F:peptidase activity		IPR014782 (PRINTS); IPR014782 (PFAM); G3DSA:1.10.390.10 (GENE3D); PTHR11533:SF217 (PANTHER); IPR001930 (PANTHER); SSF55486 (SUPERFAMILY)
c14737_g1_i1	ribonuclease UK114	456	5.29E-41	0.79								IPR006056 (TIGRFAM); IPR006175 (PFAM); IPR013813 (G3DSA:3.30.1330.GENE3D); PTHR11803:SF26 (PANTHER); IPR006175 (PANTHER); IPR013813 (SUPERFAMILY)
c14879_g1_i1	Alpha- sarcomeric	472	1.63E-84	0.98	276944	gi|646710816|gb|KDR16234.1|Alpha-actinin, sarcomeric [Zootermopsis nevadensis]	GO:0051764, GO:0051017, GO:0051015, GO:0003779, GO:0005509		4	P:cytoskeleton organization; P:cellular component assembly; F:ion binding; F:cytoskeletal protein binding		IPR002017 (PFAM); G3DSA:1.20.58.60 (GENE3D); G3DSA:1.20.58.60 (GENE3D); PTHR11915 (PANTHER); PTHR11915:SF334 (PANTHER); SSF46966 (SUPERFAMILY); SSF46966 (SUPERFAMILY)
c14948_g1_i1	4-hydroxy-tetrahydrodipicolinate synthase	3570	0	1	557755	gi|499333857|ref|WP_011024349.1|4-hydroxy-tetrahydrodipicolinate synthase [Methanosarcina acetivorans]	GO:0008152, GO:0005737, GO:0009085, GO:0003824, GO:0009089, GO:0016829, GO:0008840, GO:0008652, GO:0019877		4	C:cytoplasm; F:lyase activity; P:cellular amino acid metabolic process; P:biosynthetic process	EC:4.3.3.7	IPR002220 (PRINTS); IPR002220 (SMART); IPR002220 (PIRSF); IPR005263 (TIGRFAM); IPR013785 (G3DSA:3.20.20.GENE3D); IPR002220 (PFAM); PTHR12128:SF36 (PANTHER); IPR002220 (PANTHER); IPR005263 (HAMAP); SSF51569 (SUPERFAMILY)
c1510_g1_i1	uncharacterized protein Dvir_GJ20880	475	4.11E-67	0.91	213386	gi|195380916|ref|XP_002049202.1|uncharacterized protein Dvir_GJ20880 [Drosophila virilis]	GO:0015992, GO:0015991, GO:0015078, GO:0033177, GO:0016020, GO:0016021, GO:0005773, GO:0033179, GO:0006810, GO:0006811, GO:0005774	EDW60395.1, XP_002049202.1	3	F:transmembrane transporter activity; C:protein complex; C:vacuole		IPR000245 (PRINTS); G3DSA:1.20.120.610 (GENE3D); IPR011555 (TIGRFAM); IPR002379 (PFAM); PTHR10263:SF30 (PANTHER); PTHR10263 (PANTHER); IPR002379 (SUPERFAMILY); IPR002379 (SUPERFAMILY); TMhelix (TMHMM); TMhelix (TMHMM); TMhelix (TMHMM)
c15230_g1_i1	Myrosinase 1	564	2.2E-72	0.76								IPR013781 (G3DSA:3.20.20.GENE3D); IPR001360 (PFAM); IPR001360 (PANTHER); PTHR10353:SF93 (PANTHER); IPR017853 (SUPERFAMILY)
c15237_g1_i1	flavodoxin	917	7.32E-113	1	337035	gi|499331577|ref|WP_011022069.1|flavodoxin [Methanosarcina acetivorans]	GO:0010181		1	F:ion binding		IPR029039 (G3DSA:3.40.50.GENE3D); IPR026816 (PFAM); PTHR38030:SF3 (PANTHER); PTHR38030 (PANTHER); IPR008254 (PROSITE_PROFILES); IPR029039 (SUPERFAMILY)
c15337_g1_i1	acylneuraminate cytidylyltransferase	2734	0	1	756133	gi|499333176|ref|WP_011023668.1|acylneuraminate cytidylyltransferase [Methanosarcina acetivorans]	GO:0016779, GO:0019143, GO:0008781, GO:0005829, GO:0016740, GO:0016311		3	F:nucleotidyltransferase activity; F:phosphatase activity; C:cytosol	EC:2.7.7.43; EC:3.1.3.45; EC:3.1.3.41	IPR029044 (G3DSA:3.90.550.GENE3D); IPR023214 (PFAM); IPR003329 (PFAM); IPR023214 (G3DSA:3.40.50.GENE3D); IPR010023 (TIGRFAM); PTHR21485 (PANTHER); IPR029044 (SUPERFAMILY); IPR023214 (SUPERFAMILY)
c15435_g1_i1	branched chain amino acid transport	1148	6.4E-150	1	438343	gi|19917485|gb|AAM06804.1|branched chain amino acid transport protein AzlC [Methanosarcina acetivorans C2A]	GO:0016020, GO:0016021		1	C:cellular_component		IPR011606 (PFAM); IPR011606 (PANTHER); TMhelix (TMHMM); TMhelix (TMHMM); TMhelix (TMHMM); TMhelix (TMHMM); TMhelix (TMHMM); TMhelix (TMHMM)
c15528_g1_i1	DNA-directed DNA polymerase	2919	0	1	1838.93	gi|499330437|ref|WP_011020929.1|DNA-directed DNA polymerase [Methanosarcina acetivorans]	GO:0003677, GO:0090305, GO:0000166, GO:0006260, GO:0003887, GO:0016779, GO:0008408, GO:0016740, GO:0071897, GO:0003676		5	F:DNA binding; F:nucleotidyltransferase activity; F:nuclease activity; P:biosynthetic process; P:DNA metabolic process	EC:2.7.7.7	IPR006172 (PRINTS); IPR006172 (SMART); G3DSA:1.10.287.690 (GENE3D); IPR006133 (PFAM); IPR023211 (G3DSA:3.90.1600.GENE3D); IPR012337 (G3DSA:3.30.420.GENE3D); IPR006134 (PFAM); PTHR10322 (PANTHER); IPR012337 (SUPERFAMILY); SSF56672 (SUPERFAMILY)
c15531_g1_i1	phosphoribosylformimino-5-aminoimidazole carboxamide ribotide isomerase	1301	5.64E-169	1	487263	gi|499333821|ref|WP_011024313.1|phosphoribosylformimino-5-aminoimidazole carboxamide ribotide isomerase [Methanosarcina acetivorans]	GO:0008152, GO:0003824, GO:0008652, GO:0000105, GO:0016853		4	P:cellular amino acid metabolic process; P:cellular nitrogen compound metabolic process; P:biosynthetic process; F:isomerase activity		IPR006062 (PFAM); IPR013785 (G3DSA:3.20.20.GENE3D); PTHR43090 (PANTHER); PTHR43090:SF1 (PANTHER); IPR011060 (SUPERFAMILY)
c15606_g1_i1	DNA topoisomerase	3619	0	1	1216.83	gi|499331105|ref|WP_011021597.1|DNA topoisomerase [Methanosarcina acetivorans]	GO:0003677, GO:0000166, GO:0005829, GO:0003916, GO:0003918, GO:0015935, GO:0016853, GO:0042254, GO:0006268, GO:0006265, GO:0005524, GO:0006412, GO:0003676		10	F:ATPase activity; F:DNA binding; P:chromosome organization; F:ion binding; C:cytosol; P:ribosome biogenesis; C:ribosome; P:DNA metabolic process; F:isomerase activity; P:translation	EC:3.6.1.3; EC:5.99.1; EC:5.99.1.3; EC:3.6.1.15	IPR003594 (SMART); IPR015320 (PFAM); G3DSA:1.10.8.50 (GENE3D); IPR003594 (PFAM); IPR014721 (G3DSA:3.30.230.GENE3D); IPR003594 (G3DSA:3.30.565.GENE3D); IPR005734 (PIRSF); IPR005734 (TIGRFAM); PTHR10871 (PANTHER); IPR005734 (PTHR10871:PANTHER); IPR015320 (PRODOM); IPR005734 (HAMAP); IPR020568 (SUPERFAMILY); IPR003594 (SUPERFAMILY); IPR010979 (SUPERFAMILY)
c15859_g1_i1	cleavage and polyadenylation specificity factor	6715	0	1	1316.21	gi|499333278|ref|WP_011023770.1|hypothetical protein [Methanosarcina acetivorans]	GO:0003723, GO:0003676		1	F:RNA binding		IPR001279 (SMART); IPR022712 (SMART); IPR004087 (SMART); IPR004044 (PFAM); IPR001279 (PFAM); IPR033769 (PFAM); IPR011108 (PFAM); IPR022712 (PFAM); IPR019975 (TIGRFAM); IPR001279 (G3DSA:3.60.15.GENE3D); PTHR11203 (PANTHER); PTHR11203:SF40 (PANTHER); IPR004088 (PROSITE_PROFILES); IPR009019 (SUPERFAMILY); IPR001279 (SUPERFAMILY)
c15935_g1_i1	20s proteasome subunit	590	5.71E-78	0.8	244202	gi|530541938|gb|EQB61106.1|20s proteasome subunit [Nosema apis BRL 01]	GO:0043161, GO:0005829, GO:0061133, GO:0005839, GO:0019774, GO:0004298, GO:0000502, GO:0051603, GO:0005634, GO:0010499, GO:0010950		6	C:nucleus; P:catabolic process; C:cytosol; C:protein complex; F:peptidase activity; F:enzyme regulator activity	EC:3.4.25	IPR029055 (G3DSA:3.60.20.GENE3D); IPR001353 (PFAM); PTHR11599 (PANTHER); IPR033811 (PTHR11599:PANTHER); IPR023333 (PROSITE_PROFILES); IPR029055 (SUPERFAMILY)
c15997_g1_i1	hypothetical protein	1255	0	1								IPR025420 (PFAM); PF13173 (PFAM); PTHR33295 (PANTHER); PTHR33295:SF14 (PANTHER); IPR027417 (SUPERFAMILY)
c16024_g1_i1	alpha- partial	326	3.64E-74	1	230.72	gi|523584969|gb|AGQ51765.1|alpha-tubulin, partial [Brassicogethes aeneus]	GO:0005525, GO:0000166, GO:0003924, GO:0005200, GO:0005874, GO:0007017		5	P:biological_process; C:cytoskeleton; F:GTPase activity; F:structural molecule activity; F:ion binding	EC:3.6.1.15	IPR018316 (G3DSA:3.30.1330.GENE3D); IPR003008 (G3DSA:3.40.50.GENE3D); IPR018316 (PFAM); PTHR11588:SF180 (PANTHER); IPR000217 (PANTHER); IPR008280 (SUPERFAMILY)
c16063_g1_i1	gamma-glutamyl-phosphate reductase	3877	0	1	912909	gi|499333500|ref|WP_011023992.1|gamma-glutamyl-phosphate reductase [Methanosarcina acetivorans]	GO:0008152, GO:0005737, GO:0016491, GO:0050661, GO:0006561, GO:0004350, GO:0055114, GO:0008652, GO:0016620, GO:0055129		4	C:cytoplasm; F:oxidoreductase activity; P:cellular amino acid metabolic process; P:biosynthetic process	EC:1.2.1.41	IPR016162 (G3DSA:3.40.605.GENE3D); IPR012134 (PIRSF); IPR000965 (TIGRFAM); IPR015590 (PFAM); IPR016163 (G3DSA:3.40.309.GENE3D); PTHR11063:SF14 (PANTHER); PTHR11063 (PANTHER); IPR000965 (HAMAP); IPR016161 (SUPERFAMILY)
c16068_g1_i1	phosphomethylpyrimidine synthase	1668	0	1	823157	gi|499331301|ref|WP_011021793.1|phosphomethylpyrimidine synthase [Methanosarcina acetivorans]	GO:0008270, GO:0046872, GO:0016829, GO:0051539, GO:0009229, GO:0051536, GO:0009228		7	P:small molecule metabolic process; P:sulfur compound metabolic process; P:cofactor metabolic process; F:ion binding; F:lyase activity; P:cellular nitrogen compound metabolic process; P:biosynthetic process		IPR002817 (TIGRFAM); IPR002817 (PFAM); PTHR30557 (PANTHER); IPR002817 (PTHR30557:PANTHER); IPR002817 (HAMAP)
c16149_g1_i1	Retrovirus-related Pol poly from transposon TNT 1- partial	773	1.81E-69	0.73	244202	gi|675363931|gb|KFM56833.1|Retrovirus-related Pol polyprotein from transposon TNT 1-94, partial [Stegodyphus mimosarum]	GO:0008270, GO:0046872, GO:0015074, GO:0003676		1	F:ion binding		IPR013103 (PFAM); PTHR11439 (PANTHER); PTHR11439:SF198 (PANTHER); SSF56672 (SUPERFAMILY)
c16164_g1_i1	alpha- partial	693	8.31E-158	0.97	455677	gi|372292226|gb|AEX91936.1|alpha-tubulin, partial [Endoreticulatus sp. Zhenjiang]	GO:0000166, GO:0005525, GO:0003924, GO:0005200, GO:0005874, GO:0007017		5	P:biological_process; C:cytoskeleton; F:GTPase activity; F:structural molecule activity; F:ion binding	EC:3.6.1.15	IPR002452 (PRINTS); IPR018316 (SMART); IPR023123 (G3DSA:1.10.287.GENE3D); IPR003008 (G3DSA:3.40.50.GENE3D); IPR018316 (G3DSA:3.30.1330.GENE3D); IPR018316 (PFAM); PTHR11588:SF209 (PANTHER); IPR000217 (PANTHER); IPR008280 (SUPERFAMILY)
c16256_g1_i1	molybdopterin biosynthesis	2289	0	1	1112.06	gi|499333738|ref|WP_011024230.1|molybdopterin biosynthesis protein MoeA [Methanosarcina acetivorans]	GO:0005737, GO:0032324, GO:0006777		5	P:small molecule metabolic process; C:cytoplasm; P:cofactor metabolic process; P:biosynthetic process; P:cellular nitrogen compound metabolic process		IPR001453 (SMART); G3DSA:3.40.190.10 (GENE3D); IPR005111 (G3DSA:2.40.340.GENE3D); IPR001453 (TIGRFAM); IPR001453 (G3DSA:3.40.980.GENE3D); IPR005111 (PFAM); G3DSA:2.170.190.11 (GENE3D); G3DSA:3.90.105.10 (GENE3D); IPR001453 (PFAM); IPR024370 (PFAM); IPR005110 (PFAM); PTHR10192 (PANTHER); PTHR10192:SF20 (PANTHER); IPR005111 (SUPERFAMILY); SSF53850 (SUPERFAMILY); IPR001453 (SUPERFAMILY); IPR005110 (…
c16279_g1_i1	methyl-accepting chemotaxis	3061	0	1	1327.38	gi|19913762|gb|AAM03473.1|methyl-accepting chemotaxis protein [Methanosarcina acetivorans C2A]	GO:0007165, GO:0016020, GO:0016021, GO:0004871		2	C:cellular_component; F:signal transducer activity		IPR032255 (SMART); IPR004089 (SMART); IPR003660 (SMART); IPR004089 (PFAM); IPR003660 (PFAM); G3DSA:1.10.287.950 (GENE3D); PTHR32089 (PANTHER); IPR000727 (PROSITE_PROFILES); IPR032255 (PROSITE_PROFILES); IPR004089 (PROSITE_PROFILES); IPR003660 (PROSITE_PROFILES); SSF58104 (SUPERFAMILY); TMhelix (TMHMM); TMhelix (TMHMM); TMhelix (TMHMM)
c16282_g1_i1	hypothetical protein FAVG1_02127	1042	2.77E-124	1								IPR014722 (G3DSA:2.30.30.GENE3D); IPR000915 (PFAM); IPR000915 (PANTHER); IPR008991 (SUPERFAMILY)
c16300_g1_i1	tubulin beta chain-like isoform X3	309	1.88E-64	0.95								IPR000217 (PRINTS); IPR002453 (PRINTS); IPR003008 (PFAM); IPR003008 (G3DSA:3.40.50.GENE3D); IPR000217 (PANTHER); PTHR11588:SF156 (PANTHER); IPR003008 (SUPERFAMILY)
c16342_g1_i1	60S ribosomal L35	468	1.24E-53	0.96								IPR001854 (G3DSA:1.10.287.GENE3D); IPR001854 (PFAM); IPR001854 (TIGRFAM); PTHR13872 (PANTHER); PTHR13872:SF32 (PANTHER); IPR001854 (HAMAP); IPR001854 (SUPERFAMILY)
c16354_g1_i1	tyrosine decarboxylase	1298	0	1	775778	gi|499329573|ref|WP_011020065.1|tyrosine decarboxylase MfnA [Methanosarcina acetivorans]	GO:2001120, GO:0030170, GO:0003824, GO:0004837, GO:0016829, GO:0019752, GO:0015937, GO:0004068, GO:0016831		6	P:small molecule metabolic process; P:cofactor metabolic process; F:lyase activity; F:ion binding; P:cellular nitrogen compound metabolic process; P:biosynthetic process	EC:4.1.1.25; EC:4.1.1.11	IPR020931 (TIGRFAM); IPR015421 (G3DSA:3.40.640.GENE3D); IPR002129 (PFAM); PTHR42735 (PANTHER); PTHR42735:SF2 (PANTHER); IPR020931 (HAMAP); IPR015424 (SUPERFAMILY)
c16358_g1_i1	hypothetical protein	709	8.67E-106	1								IPR012546 (PFAM)
c16388_g1_i1	ATP-dependent Lon protease	3221	0	1	1380.16	gi|499331846|ref|WP_011022338.1|ATP-dependent Lon protease [Methanosarcina acetivorans]	GO:0006508, GO:0030163, GO:0004176, GO:0004252, GO:0005524		4	F:ATPase activity; P:catabolic process; F:ion binding; F:peptidase activity	EC:3.4.21; EC:3.6.1.3; EC:3.6.1.15	IPR017849 (G3DSA:3.40.720.GENE3D); IPR013973 (PFAM); IPR014060 (TIGRFAM); IPR017850 (SUPERFAMILY)
c16399_g1_i2	predicted protein	2026	0	1	1279.23	gi|19918581|gb|AAM07785.1|predicted protein [Methanosarcina acetivorans C2A]	GO:0016020, GO:0016021		1	C:cellular_component		IPR006626 (SMART); IPR013687 (PFAM); IPR010671 (PFAM); IPR012334 (G3DSA:2.160.20.GENE3D); PTHR22990:SF23 (PANTHER); PTHR22990 (PANTHER); IPR011050 (SUPERFAMILY); TMhelix (TMHMM)
c16453_g1_i1	O-linked c transferase	2413	0	1	754977	gi|19915215|gb|AAM04778.1|O-linked GlcNAc transferase [Methanosarcina acetivorans C2A]	GO:0006396, GO:0016740		2	P:cellular nitrogen compound metabolic process; F:molecular_function		IPR003107 (SMART); IPR019734 (SMART); IPR013105 (PFAM); IPR011990 (G3DSA:1.25.40.GENE3D); IPR011990 (G3DSA:1.25.40.GENE3D); PF13424 (PFAM); IPR001440 (PFAM); PF13432 (PFAM); IPR011990 (G3DSA:1.25.40.GENE3D); PTHR12558 (PANTHER); IPR019734 (PROSITE_PROFILES); IPR013026 (PROSITE_PROFILES); IPR011990 (SUPERFAMILY); IPR011990 (SUPERFAMILY)
c165_g1_i1	pyruvate kinase	3804	0	1	999579	gi|19917973|gb|AAM07241.1|pyruvate kinase [Methanosarcina acetivorans C2A]	GO:0030955, GO:0000287, GO:0003824, GO:0006096, GO:0016310, GO:0016740, GO:0016301, GO:0004743		8	P:small molecule metabolic process; P:carbohydrate metabolic process; P:generation of precursor metabolites and energy; P:catabolic process; P:cofactor metabolic process; F:ion binding; P:cellular nitrogen compound metabolic process; F:kinase activity	EC:2.7.1.40	IPR001697 (PRINTS); IPR015793 (PFAM); IPR015795 (PFAM); IPR001697 (TIGRFAM); IPR015794 (G3DSA:3.40.1380.GENE3D); IPR015813 (G3DSA:3.20.20.GENE3D); IPR015806 (G3DSA:2.40.33.GENE3D); IPR001697 (PANTHER); PTHR11817:SF41 (PANTHER); IPR015795 (SUPERFAMILY); IPR015813 (SUPERFAMILY); IPR011037 (SUPERFAMILY)
c16613_g1_i1	molybdenum ABC transporter ATP-binding	1366	2.18E-139	1	417927	gi|499330764|ref|WP_011021256.1|molybdenum ABC transporter ATP-binding protein [Methanosarcina acetivorans]	GO:0000166, GO:0005524, GO:0016887		2	F:ATPase activity; F:ion binding	EC:3.6.1.3; EC:3.6.1.15	no IPS match
c16613_g1_i2	molybdenum ABC transporter ATP-binding	1341	1.65E-139	1	417927	gi|499330764|ref|WP_011021256.1|molybdenum ABC transporter ATP-binding protein [Methanosarcina acetivorans]	GO:0000166, GO:0005524, GO:0016887		2	F:ATPase activity; F:ion binding	EC:3.6.1.3; EC:3.6.1.15	no IPS match
c16770_g1_i1	3-ketoacyl- mitochondrial isoform X1	1020	1.1E-86	0.91								IPR020616 (PFAM); IPR020617 (PFAM); IPR016039 (G3DSA:3.40.47.GENE3D); IPR016039 (G3DSA:3.40.47.GENE3D); PTHR18919:SF129 (PANTHER); PTHR18919 (PANTHER); IPR016039 (SUPERFAMILY); IPR016039 (SUPERFAMILY)
c16897_g1_i2	PREDICTED: LOW QUALITY PROTEIN: uncharacterized protein LOC100116128	458	1.43E-51	0.69								G3DSA:2.10.25.10 (GENE3D); PTHR22963:SF55 (PANTHER); PTHR22963 (PANTHER); SSF90148 (SUPERFAMILY)
c16911_g1_i1	glycogen phosphorylase	677	8.95E-137	0.93	416772	gi|158297275|ref|XP_317541.3|AGAP007939-PA [Anopheles gambiae str. PEST]	GO:0016757, GO:0004645, GO:0008184, GO:0005737, GO:0030170, GO:0005980, GO:0016740, GO:0005975		6	P:carbohydrate metabolic process; F:transferase activity, transferring glycosyl groups; P:generation of precursor metabolites and energy; C:cytoplasm; P:catabolic process; F:ion binding	EC:2.4.1.1	IPR000811 (PFAM); G3DSA:3.40.50.2000 (GENE3D); IPR000811 (PANTHER); PTHR11468:SF21 (PANTHER); SSF53756 (SUPERFAMILY)
c16919_g1_i1	PREDICTED: uncharacterized protein LOC106684737	705	3.25E-52	0.7								IPR019174 (PFAM); PTHR21106 (PANTHER); TMhelix (TMHMM)
c16988_g2_i1	protease	2836	0	1	1557.73	gi|499332159|ref|WP_011022651.1|protease [Methanosarcina acetivorans]	GO:0008152, GO:0008233, GO:0003824, GO:0006508		1	F:peptidase activity		IPR013785 (G3DSA:3.20.20.GENE3D); IPR020988 (PFAM); IPR001539 (PFAM); PTHR30217:SF11 (PANTHER); PTHR30217 (PANTHER); IPR011060 (SUPERFAMILY)
c17044_g1_i1	pyrrolysine--tRNA(Pyl) ligase	3885	0	1	773081	gi|499329721|ref|WP_011020213.1|pyrrolysine--tRNA(Pyl) ligase [Methanosarcina acetivorans]	GO:0006418, GO:0000166, GO:0005737, GO:0004812, GO:0043039, GO:0000049, GO:0016874, GO:0005524, GO:0006412, GO:0016876	WP_011020213.1, Q8TUB8.2	7	F:RNA binding; C:cytoplasm; F:ion binding; P:tRNA metabolic process; P:cellular amino acid metabolic process; F:ligase activity; P:translation		IPR023218 (G3DSA:1.10.287.GENE3D); IPR002319 (PFAM); IPR023878 (TIGRFAM); G3DSA:3.30.930.10 (GENE3D); IPR023877 (TIGRFAM); PTHR22594:SF39 (PANTHER); IPR002312 (PANTHER); IPR006195 (PROSITE_PROFILES); IPR012739 (HAMAP); SSF55681 (SUPERFAMILY)
c17053_g2_i1	3-phosphoshikimate 1-carboxyvinyltransferase	2575	0	1	816609	gi|499333925|ref|WP_011024417.1|3-phosphoshikimate 1-carboxyvinyltransferase [Methanosarcina acetivorans]	GO:0003866, GO:0005737, GO:0009073, GO:0003824, GO:0009423, GO:0016740, GO:0008652, GO:0016765		4	C:cytoplasm; P:cellular amino acid metabolic process; P:biosynthetic process; F:transferase activity, transferring alkyl or aryl (other than methyl) groups	EC:2.5.1.19	IPR006264 (PIRSF); IPR001986 (G3DSA:3.65.10.GENE3D); IPR006264 (TIGRFAM); IPR001986 (G3DSA:3.65.10.GENE3D); IPR001986 (PFAM); PTHR21090 (PANTHER); PTHR21090:SF26 (PANTHER); IPR006264 (HAMAP); IPR013792 (SUPERFAMILY)
c17147_g1_i1	site-specific DNA-methyltransferase (adenine-specific) subunit M	1231	0	1	540036	gi|19916364|gb|AAM05800.1|site-specific DNA-methyltransferase (adenine-specific), subunit M [Methanosarcina acetivorans C2A]	GO:0003677, GO:0006306, GO:0016740, GO:0008168, GO:0008170, GO:0032259, GO:0003676		3	F:DNA binding; F:methyltransferase activity; P:DNA metabolic process		no IPS match
c17149_g2_i1	Heat shock SSB	536	1.4E-106	0.98	320472	gi|475663712|gb|EMT61507.1|Heat shock protein SSB [Fusarium oxysporum f. sp. cubense race 4]	GO:0000166, GO:0005524		1	F:ion binding		IPR029047 (G3DSA:2.60.34.GENE3D); IPR013126 (PFAM); PTHR19375:SF269 (PANTHER); PTHR19375 (PANTHER); IPR029047 (SUPERFAMILY)
c17164_g1_i1	Aspartyl asparaginyl beta-hydroxylase	533	2.12E-54	0.84	197593	gi|646707729|gb|KDR14347.1|Aspartyl/asparaginyl beta-hydroxylase [Zootermopsis nevadensis]	GO:0018193, GO:0016020, GO:0016021		2	P:cellular protein modification process; C:cellular_component		IPR027443 (G3DSA:2.60.120.GENE3D); IPR007803 (PFAM); PTHR12366 (PANTHER); PTHR12366:SF35 (PANTHER); IPR002556 (PRODOM); SSF51197 (SUPERFAMILY)
c17190_g1_i1	endopeptidase La	3708	0	1	1582.39	gi|499331371|ref|WP_011021863.1|endopeptidase La [Methanosarcina acetivorans]	GO:0000166, GO:0005737, GO:0008233, GO:0006508, GO:0030163, GO:0004176, GO:0008236, GO:0004252, GO:0043565, GO:0016787, GO:0005524		6	F:ATPase activity; F:DNA binding; C:cytoplasm; P:catabolic process; F:ion binding; F:peptidase activity	EC:3.4.21; EC:3.6.1.3; EC:3.6.1.15	PR00830 (PRINTS); IPR003111 (SMART); IPR003593 (SMART); G3DSA:1.10.8.60 (GENE3D); IPR003111 (PFAM); IPR004815 (PIRSF); IPR014721 (G3DSA:3.30.230.GENE3D); IPR003959 (PFAM); IPR027417 (G3DSA:3.40.50.GENE3D); IPR004815 (TIGRFAM); IPR008269 (PFAM); PTHR10046:SF57 (PANTHER); IPR027065 (PANTHER); IPR027543 (HAMAP); IPR015947 (SUPERFAMILY); IPR027417 (SUPERFAMILY); IPR020568 (SUPERFAMILY)
c17202_g1_i1	3-isopropylmalate dehydratase	1515	4.51E-164	1								IPR019151 (PFAM); IPR004425 (TIGRFAM); PTHR35610 (PANTHER); PTHR35610:SF4 (PANTHER); SSF159659 (SUPERFAMILY)
c17234_g1_i1	tyrosine phosphatase prl	1850	2.62E-101	0.94	318161	gi|501293466|dbj|BAN20603.1|protein tyrosine phosphatase prl [Riptortus pedestris]	GO:0006470, GO:0016791, GO:0008138, GO:0016311		2	F:phosphatase activity; P:cellular protein modification process	EC:3.1.3.16; EC:3.1.3.41	IPR003595 (SMART); IPR029021 (G3DSA:3.90.190.GENE3D); IPR000340 (PFAM); PTHR23339 (PANTHER); PTHR23339:SF91 (PANTHER); IPR000387 (PROSITE_PROFILES); IPR029021 (SUPERFAMILY)
c17236_g1_i1	paxillin-like isoform X4	344	1.95E-72	0.96								IPR001781 (SMART); IPR001781 (G3DSA:2.10.110.GENE3D); IPR001781 (PFAM); IPR001904 (PTHR24216:PANTHER); PTHR24216 (PANTHER); IPR001781 (PROSITE_PROFILES); SSF57716 (SUPERFAMILY); SSF57716 (SUPERFAMILY)
c17241_g1_i1	ribose-phosphate pyrophosphokinase	4132	0	1	574704	gi|499330699|ref|WP_011021191.1|ribose-phosphate pyrophosphokinase [Methanosarcina acetivorans]	GO:0000166, GO:0000287, GO:0005737, GO:0046872, GO:0004749, GO:0016310, GO:0016740, GO:0016301, GO:0009156, GO:0009165, GO:0009116, GO:0006015, GO:0005524		6	P:small molecule metabolic process; C:cytoplasm; F:ion binding; P:biosynthetic process; P:cellular nitrogen compound metabolic process; F:kinase activity	EC:2.7.6.1	SM01400 (SMART); IPR029057 (G3DSA:3.40.50.GENE3D); IPR005946 (TIGRFAM); IPR029057 (G3DSA:3.40.50.GENE3D); IPR029099 (PFAM); IPR000836 (PFAM); PTHR10210:SF83 (PANTHER); PTHR10210 (PANTHER); IPR005946 (HAMAP); IPR029057 (SUPERFAMILY)
c17243_g1_i1	methyltransferase	2836	0	1	629787	gi|19915701|gb|AAM05210.1|methyltransferase [Methanosarcina acetivorans C2A]	GO:0006730, GO:0044237, GO:0016740, GO:0008168, GO:0032259		2	P:small molecule metabolic process; F:methyltransferase activity		PIRSF500206 (PIRSF); IPR023467 (TIGRFAM); IPR023467 (PIRSF); IPR023467 (PFAM); IPR023467 (PRODOM); IPR011005 (SUPERFAMILY)
c17311_g1_i1	predicted protein	7194	0	1								IPR027594 (TIGRFAM); G3DSA:3.90.10.10 (GENE3D); IPR012286 (G3DSA:1.10.1130.GENE3D); IPR011031 (PROSITE_PROFILES); SignalP-noTM (SIGNALP_EUK); SignalP-TM (SIGNALP_GRAM_POSITIVE); IPR011031 (SUPERFAMILY); TMhelix (TMHMM)
c17349_g1_i1	isopropylmalate synthase	1789	0	1	908672	gi|499333653|ref|WP_011024145.1|isopropylmalate synthase [Methanosarcina acetivorans]	GO:0003824, GO:0019752, GO:0046912		2	P:small molecule metabolic process; F:transferase activity, transferring acyl groups		IPR013785 (G3DSA:3.20.20.GENE3D); IPR000891 (PFAM); PTHR42880 (PANTHER); PTHR42880:SF1 (PANTHER); IPR000891 (PROSITE_PROFILES); SSF51569 (SUPERFAMILY)
c17400_g1_i1	peroxiredoxin (alkyl hydroperoxide reductase)	919	1.03E-154	1	444506	gi|499333503|ref|WP_011023995.1|peroxiredoxin [Methanosarcina acetivorans]	GO:0005737, GO:0016209, GO:0016491, GO:0045454, GO:0055114, GO:0098869, GO:0051920		3	C:cytoplasm; F:oxidoreductase activity; P:homeostatic process	EC:1.11.1.15	IPR000866 (PFAM); IPR024706 (PIRSF); G3DSA:3.30.1020.10 (GENE3D); IPR012336 (G3DSA:3.40.30.GENE3D); IPR019479 (PFAM); PTHR43503 (PANTHER); PTHR43503:SF1 (PANTHER); IPR022915 (HAMAP); IPR013766 (PROSITE_PROFILES); IPR012336 (SUPERFAMILY)
c17424_g1_i1	vacuolar ATPase B subunit	760	0	1	519235	gi|190407685|gb|ACE78271.1|vacuolar ATPase B subunit [Bombyx mori]	GO:0015992, GO:0015991, GO:0046034, GO:0033180, GO:0016820, GO:0005524	ACE78271.1	5	P:small molecule metabolic process; F:transmembrane transporter activity; F:ion binding; C:protein complex; P:cellular nitrogen compound metabolic process		IPR000194 (PFAM); IPR027417 (G3DSA:3.40.50.GENE3D); IPR022879 (PANTHER); PTHR43389:SF6 (PANTHER); IPR027417 (SUPERFAMILY)
c17433_g1_i1	inositol-3-phosphate synthase	1416	0	1	757288	gi|499329642|ref|WP_011020134.1|inositol-3-phosphate synthase [Methanosarcina acetivorans]	GO:0006021, GO:0008654, GO:0004512		5	P:small molecule metabolic process; P:carbohydrate metabolic process; P:lipid metabolic process; P:biosynthetic process; F:isomerase activity	EC:5.5.1.4	IPR002587 (PIRSF); G3DSA:3.30.360.10 (GENE3D); IPR013021 (PFAM); IPR016040 (G3DSA:3.40.50.GENE3D); PTHR43125 (PANTHER); SSF55347 (SUPERFAMILY); IPR016040 (SUPERFAMILY)
c17487_g1_i1	tubulin alpha-2	863	0	1	531946	gi|701447934|gb|AIV98130.1|tubulin alpha-2 [Laodelphax striatella]	GO:0005856, GO:0000166, GO:0005525, GO:0005737, GO:0003924, GO:0005200, GO:0005874, GO:0007017		6	P:biological_process; C:cytoskeleton; C:cytoplasm; F:GTPase activity; F:structural molecule activity; F:ion binding	EC:3.6.1.15	IPR002452 (PRINTS); IPR000217 (PRINTS); IPR003008 (SMART); IPR003008 (PFAM); IPR003008 (G3DSA:3.40.50.GENE3D); PTHR11588:SF205 (PANTHER); IPR000217 (PANTHER); IPR008280 (SUPERFAMILY); IPR003008 (SUPERFAMILY)
c17504_g1_i1	sulfite beta subunit	1225	0	1	578556	gi|19917487|gb|AAM06806.1|sulfite reductase, beta subunit [Methanosarcina acetivorans C2A]	GO:0050311, GO:0019419, GO:0016491, GO:0020037, GO:0055114, GO:0016002, GO:0051536		2	P:sulfur compound metabolic process; F:oxidoreductase activity	EC:1.8.7.1; EC:1.8.99.1	IPR006066 (PRINTS); G3DSA:3.30.70.20 (GENE3D); IPR017896 (PFAM); IPR005117 (PFAM); IPR006067 (PFAM); G3DSA:3.30.70.20 (GENE3D); G3DSA:3.30.413.10 (GENE3D); PTHR11493 (PANTHER); PTHR11493:SF54 (PANTHER); IPR017896 (PROSITE_PROFILES); SSF54862 (SUPERFAMILY); IPR005117 (SUPERFAMILY); SSF56014 (SUPERFAMILY)
c176_g1_i1	isoleucine--tRNA ligase	4425	0	1	2126.67	gi|499331910|ref|WP_011022402.1|isoleucine--tRNA ligase [Methanosarcina acetivorans]	GO:0006418, GO:0004822, GO:0000166, GO:0005737, GO:0006428, GO:0004812, GO:0046872, GO:0005829, GO:0016874, GO:0008270, GO:0006450, GO:0002161, GO:0006412, GO:0005524		6	F:ion binding; C:cytosol; P:tRNA metabolic process; P:cellular amino acid metabolic process; F:ligase activity; P:translation	EC:6.1.1.5; EC:3.1.1.1	IPR002301 (PRINTS); IPR002301 (TIGRFAM); IPR002300 (PFAM); IPR014729 (G3DSA:3.40.50.GENE3D); IPR009008 (G3DSA:3.90.740.GENE3D); IPR009080 (G3DSA:1.10.730.GENE3D); IPR013155 (PFAM); PTHR42765:SF3 (PANTHER); PTHR42765 (PANTHER); IPR023586 (HAMAP); IPR009080 (SUPERFAMILY); SSF52374 (SUPERFAMILY); IPR009008 (SUPERFAMILY)
c17797_g1_i1	hypothetical protein AMK59_6199, partial	759	1.5E-66	0.93	216468	gi|952520530|gb|KRT80896.1|hypothetical protein AMK59_6199, partial [Oryctes borbonicus]	GO:0000166, GO:0005524		1	F:ion binding		G3DSA:1.10.8.60 (GENE3D); IPR015415 (PFAM); PTHR23077:SF110 (PANTHER); PTHR23077 (PANTHER); IPR027417 (SUPERFAMILY)
c17972_g1_i2	60S ribosomal L3	484	1.74E-89	0.95	278.87	gi|121715726|ref|XP_001275472.1|60S ribosomal protein L3 [Aspergillus clavatus NRRL 1]	GO:0003735, GO:0030529, GO:0005840, GO:0006412, GO:0005622	XP_001275472.1, EAW14046.1	3	F:structural constituent of ribosome; C:ribosome; P:translation		IPR000597 (PFAM); G3DSA:2.40.30.10 (GENE3D); PTHR11363:SF9 (PANTHER); PTHR11363 (PANTHER); IPR009000 (SUPERFAMILY)
c17996_g1_i1	circadian clock-controlled	824	3.8E-76	0.72								IPR010562 (SMART); IPR010562 (PFAM); PTHR11008 (PANTHER); SignalP-noTM (SIGNALP_EUK)
c18314_g1_i1	UTP--glucose-1-phosphate uridylyltransferase isoform X2	380	2.28E-63	0.96								IPR002618 (PFAM); PTHR43511 (PANTHER); IPR011004 (SUPERFAMILY)
c18347_g1_i1	S-layer domain	2491	0	1								PTHR35902:SF4 (PANTHER); PTHR35902 (PANTHER); SignalP-noTM (SIGNALP_GRAM_NEGATIVE); SignalP-TM (SIGNALP_GRAM_POSITIVE); SignalP-noTM (SIGNALP_EUK); TMhelix (TMHMM); TMhelix (TMHMM)
c18494_g1_i1	uroporphyrinogen-III synthase	1967	0	1	561222	gi|19917043|gb|AAM06407.1|uroporphyrinogen-III synthase [Methanosarcina acetivorans C2A]	GO:0033014, GO:0004852		3	F:lyase activity; P:biosynthetic process; P:cellular nitrogen compound metabolic process	EC:4.2.1.75	IPR003754 (PFAM); G3DSA:3.40.50.10090 (GENE3D); PTHR40082 (PANTHER); IPR003754 (SUPERFAMILY)
c18496_g1_i1	hypothetical protein	1158	0	1	538.11	gi|499332467|ref|WP_011022959.1|hypothetical protein [Methanosarcina acetivorans]	GO:0006812, GO:0006813, GO:0016020, GO:0098655, GO:0016021, GO:0071805, GO:0055085, GO:0015299, GO:0015079, GO:0008324, GO:1902600, GO:0006810, GO:0005886		2	F:transmembrane transporter activity; C:plasma membrane		IPR006153 (PFAM); PTHR32507 (PANTHER); PTHR32507:SF13 (PANTHER); TMhelix (TMHMM); TMhelix (TMHMM); TMhelix (TMHMM); TMhelix (TMHMM); TMhelix (TMHMM); TMhelix (TMHMM); TMhelix (TMHMM); TMhelix (TMHMM); TMhelix (TMHMM); TMhelix (TMHMM); TMhelix (TMHMM)
c18772_g1_i1	60S Ribosomal L31	457	3.72E-67	0.98	212231	gi|559373073|gb|AHB12478.1|60S Ribosomal Protein L31 [Pantala flavescens]	GO:0003735, GO:0005840, GO:0006412, GO:0005622		3	F:structural constituent of ribosome; C:ribosome; P:translation		IPR000054 (SMART); IPR000054 (PFAM); IPR023621 (G3DSA:3.10.440.GENE3D); PTHR10956:SF20 (PANTHER); IPR000054 (PANTHER); IPR000054 (PRODOM); IPR023621 (SUPERFAMILY)
c18773_g1_i1	cytospin-A-like isoform X2	1160	8.73E-67	0.89								IPR001715 (SMART); IPR001715 (PFAM); IPR001715 (G3DSA:1.10.418.GENE3D); PTHR11915:SF421 (PANTHER); PTHR11915 (PANTHER); IPR001715 (PROSITE_PROFILES); IPR001715 (SUPERFAMILY)
c18816_g1_i1	inorganic pyrophosphatase-like	901	1.2E-140	0.82								IPR008162 (G3DSA:3.90.80.GENE3D); IPR008162 (PFAM); IPR008162 (PANTHER); PTHR10286:SF32 (PANTHER); IPR008162 (SUPERFAMILY)
c190_g1_i1	ABC transporter ATPase	4798	0	1	702975	gi|499329889|ref|WP_011020381.1|ABC transporter ATPase [Methanosarcina acetivorans]	GO:0000166, GO:0015412, GO:0030151, GO:0006810, GO:0005524, GO:0015689, GO:0016887		3	F:ATPase activity; F:transmembrane transporter activity; F:ion binding	EC:3.6.1.3; EC:3.6.1.15; EC:3.6.3.29	IPR003593 (SMART); IPR004606 (TIGRFAM); IPR003439 (PFAM); G3DSA:2.40.50.100 (GENE3D); IPR005116 (PFAM); IPR027417 (G3DSA:3.40.50.GENE3D); PTHR42781 (PANTHER); IPR030283 (PTHR42781:PANTHER); IPR003439 (PROSITE_PROFILES); IPR008995 (SUPERFAMILY); IPR027417 (SUPERFAMILY)
c19069_g1_i1	ATP synthase-coupling factor mitochondrial	506	3.34E-39	0.83								IPR008387 (PIRSF); IPR008387 (PFAM); PTHR12441:SF12 (PANTHER); IPR008387 (PANTHER); IPR008387 (SUPERFAMILY)
c19121_g1_i1	vacuolar ATP synthase subunit D	413	1.87E-91	1	277715	gi|46561758|gb|AAT01084.1|putative vacuolar ATP synthase subunit D [Homalodisca vitripennis]	GO:0042626, GO:0055085		2	F:ATPase activity; F:transmembrane transporter activity	EC:3.6.1.3; EC:3.6.1.15	IPR002699 (PFAM); IPR002699 (TIGRFAM); IPR002699 (PANTHER)
c19130_g1_i1	methylcobamide-- methyltransferase	1231	0	1	688723	gi|499329712|ref|WP_011020204.1|methylcobamide--CoM methyltransferase [Methanosarcina acetivorans]	GO:0006779, GO:0046872, GO:0006730, GO:0015948, GO:0008168, GO:0016740, GO:0004853, GO:0032259		8	P:small molecule metabolic process; P:generation of precursor metabolites and energy; P:cofactor metabolic process; F:lyase activity; F:ion binding; F:methyltransferase activity; P:biosynthetic process; P:cellular nitrogen compound metabolic process	EC:4.1.1.37	IPR000257 (PFAM); G3DSA:3.20.20.210 (GENE3D); IPR006360 (TIGRFAM); PTHR21091 (PANTHER); PTHR21091:SF129 (PANTHER); SSF51726 (SUPERFAMILY)
c19182_g2_i1	23S rRNA methyltransferase	1757	6.27E-166	1	486493	gi|499330817|ref|WP_011021309.1|23S rRNA methyltransferase [Methanosarcina acetivorans]	GO:0001510, GO:0008173, GO:0005737, GO:0008650, GO:0006364, GO:0031167, GO:0016740, GO:0008168, GO:0032259	WP_011021309.1, Q8TR92.1, AAM04707.1	4	C:cytoplasm; P:ribosome biogenesis; F:methyltransferase activity; P:cellular nitrogen compound metabolic process		IPR003141 (SMART); IPR004013 (PFAM); G3DSA:3.20.20.140 (GENE3D); PTHR42924 (PANTHER); IPR016195 (SUPERFAMILY)
c19212_g1_i1	heat shock 70 kda cognate partial	544	2.43E-114	0.95	338576	gi|972988144|gb|ALX00039.1|heat shock 70 kda protein cognate 3, partial [Melanoplus sanguinipes]	GO:0000166, GO:0005524		1	F:ion binding		IPR013126 (PRINTS); G3DSA:3.30.30.30 (GENE3D); IPR013126 (PFAM); G3DSA:3.30.420.40 (GENE3D); PTHR19375:SF299 (PANTHER); PTHR19375 (PANTHER); SSF53067 (SUPERFAMILY)
c19212_g2_i1	glucose-regulated protein	306	8.93E-50	1								IPR013126 (PRINTS); G3DSA:3.30.30.30 (GENE3D); IPR013126 (PFAM); G3DSA:3.30.420.40 (GENE3D); PTHR19375 (PANTHER); PTHR19375:SF299 (PANTHER); SSF53067 (SUPERFAMILY)
c19316_g1_i1	aldehyde dehydrogenase	2055	0	1	940643	gi|499333479|ref|WP_011023971.1|aldehyde dehydrogenase [Methanosarcina acetivorans]	GO:0008152, GO:0004029, GO:0016491, GO:0055114, GO:0016620		1	F:oxidoreductase activity	EC:1.2.1.3	IPR016163 (G3DSA:3.40.309.GENE3D); IPR016162 (G3DSA:3.40.605.GENE3D); IPR015590 (PFAM); PTHR11699 (PANTHER); IPR016161 (SUPERFAMILY)
c19368_g1_i1	PREDICTED: uncharacterized protein LOC105272590	610	1.05E-66	0.77								IPR000477 (PFAM); PTHR19446 (PANTHER); PTHR19446:SF413 (PANTHER); IPR000477 (PROSITE_PROFILES); SSF56672 (SUPERFAMILY)
c19420_g1_i1	hypothetical protein AMK59_3578	756	3.53E-119	0.88	361303	gi|952530149|gb|KRT83435.1|hypothetical protein AMK59_3578 [Oryctes borbonicus]	GO:0006084, GO:0003824		3	P:sulfur compound metabolic process; P:cofactor metabolic process; F:molecular_function		IPR026888 (PFAM); G3DSA:3.40.810.20 (GENE3D); PTHR21432 (PANTHER); PTHR21432:SF20 (PANTHER); SSF100950 (SUPERFAMILY)
c1947_g1_i1	longitudinals lacking isoforms H M V-like isoform X43	695	1.55E-78	0.73								IPR000210 (SMART); G3DSA:3.30.710.10 (GENE3D); IPR000210 (PFAM); PTHR23110 (PANTHER); PTHR23110:SF74 (PANTHER); IPR000210 (PROSITE_PROFILES); IPR011333 (SUPERFAMILY)
c19661_g1_i1	putative calmodulin	896	6.26E-100	0.95	303523	gi|360045430|emb|CCD82978.1|putative calmodulin [Schistosoma mansoni]	GO:0005509	CCD82978.1	1	F:ion binding		IPR002048 (SMART); IPR002048 (PFAM); IPR011992 (G3DSA:1.10.238.GENE3D); IPR011992 (G3DSA:1.10.238.GENE3D); PTHR23050:SF239 (PANTHER); PTHR23050 (PANTHER); IPR002048 (PROSITE_PROFILES); IPR011992 (SUPERFAMILY)
c19663_g1_i1	aldehyde ferredoxin oxidoreductase	2417	0	1	1304.66	gi|19915597|gb|AAM05121.1|aldehyde ferredoxin oxidoreductase [Methanosarcina acetivorans C2A]	GO:0016625, GO:0016491, GO:0009055, GO:0055114, GO:0051536		1	F:oxidoreductase activity		IPR013983 (SMART); IPR013983 (G3DSA:3.60.9.GENE3D); IPR001203 (PFAM); IPR013983 (PFAM); IPR013985 (G3DSA:1.10.599.GENE3D); PTHR30038 (PANTHER); PTHR30038:SF12 (PANTHER); IPR001203 (SUPERFAMILY); IPR013983 (SUPERFAMILY)
c19692_g1_i1	aspartate aminotransferase	4119	0	1	751895	gi|499330910|ref|WP_011021402.1|aspartate aminotransferase [Methanosarcina acetivorans]	GO:0030170, GO:0003824, GO:0009058, GO:0008483, GO:0016740		2	F:ion binding; P:biosynthetic process		IPR015421 (G3DSA:3.40.640.GENE3D); IPR015422 (G3DSA:3.90.1150.GENE3D); IPR004839 (PFAM); PTHR11751 (PANTHER); PTHR11751:SF463 (PANTHER); IPR015424 (SUPERFAMILY)
c19694_g1_i1	60S ribosomal L16	807	1.63E-120	0.99	355525	gi|584409314|emb|CDM33337.1|60S ribosomal protein L16 [Penicillium roqueforti FM164]	GO:0003735, GO:0015934, GO:0005840, GO:0006412		3	F:structural constituent of ribosome; C:ribosome; P:translation		IPR005755 (TIGRFAM); IPR005822 (PFAM); IPR005822 (G3DSA:3.90.1180.GENE3D); IPR005755 (PTHR11545:PANTHER); IPR005822 (PANTHER); IPR005822 (SUPERFAMILY)
c19701_g1_i1	carboxylesterase	621	4.59E-37	0.68	145976	gi|586831217|gb|AHJ81342.1|carboxylesterase [Locusta migratoria]	GO:0016787		1	F:hydrolase activity		IPR002018 (PFAM); IPR029058 (G3DSA:3.40.50.GENE3D); PTHR43142 (PANTHER); SignalP-TM (SIGNALP_GRAM_POSITIVE); SignalP-noTM (SIGNALP_EUK); IPR029058 (SUPERFAMILY); TMhelix (TMHMM)
c19720_g1_i1	molecular chaperone	2153	0	1	937947	gi|499330187|ref|WP_011020679.1|molecular chaperone GroEL [Methanosarcina acetivorans]	GO:0000166, GO:0005737, GO:0042026, GO:0051082, GO:0005524, GO:0006457	WP_011020679.1, Q8TGX7.1, AAM04074.1	4	C:cytoplasm; F:ion binding; F:unfolded protein binding; P:protein folding		IPR001844 (PRINTS); IPR027413 (G3DSA:1.10.560.GENE3D); IPR027409 (G3DSA:3.50.7.GENE3D); IPR001844 (TIGRFAM); IPR027413 (G3DSA:1.10.560.GENE3D); IPR002423 (PFAM); PTHR11353 (PANTHER); PTHR11353:SF149 (PANTHER); IPR001844 (HAMAP); SSF54849 (SUPERFAMILY); SSF48592 (SUPERFAMILY); IPR027409 (SUPERFAMILY)
c19722_g1_i1	ribosomal L27Ae	519	7.34E-81	0.97	248825	gi|90820018|gb|ABD98766.1|putative ribosomal protein L27Ae [Graphocephala atropunctata]	GO:0003735, GO:0030529, GO:0015934, GO:0005840, GO:0006412, GO:0005622		3	F:structural constituent of ribosome; C:ribosome; P:translation		G3DSA:3.100.10.10 (GENE3D); IPR021131 (PFAM); PTHR11721 (PANTHER); PTHR11721:SF8 (PANTHER); IPR030878 (HAMAP); IPR021131 (SUPERFAMILY)
c19753_g1_i1	GPMI2_METAC ame: Full=2,3-bisphosphoglycerate-independent phosphoglycerate mutase 2 Short=BPG-independent PGAM 2 Short=Phosphoglyceromutase 2 Short=iPGM 2	1674	0	1	1031.17	gi|27734312|sp|Q8TIY2.1|GPMI2_METACRecName: Full=2,3-bisphosphoglycerate-independent phosphoglycerate mutase 2; Short=BPG-independent PGAM 2; Short=Phosphoglyceromutase 2; Short=iPGM 2	GO:0008152, GO:0005737, GO:0046872, GO:0003824, GO:0006096, GO:0004619, GO:0030145, GO:0006007, GO:0016853, GO:0046537		9	P:small molecule metabolic process; P:carbohydrate metabolic process; P:generation of precursor metabolites and energy; C:cytoplasm; P:catabolic process; P:cofactor metabolic process; F:ion binding; P:cellular nitrogen compound metabolic process; F:isomerase activity	EC:5.4.2.1	IPR017849 (G3DSA:3.40.720.GENE3D); IPR011258 (PFAM); IPR006124 (PFAM); IPR005995 (PIRSF); IPR005995 (TIGRFAM); IPR011258 (G3DSA:3.40.1450.GENE3D); PTHR31637 (PANTHER); PTHR31637:SF5 (PANTHER); IPR005995 (HAMAP); IPR017850 (SUPERFAMILY); IPR011258 (SUPERFAMILY)
c19790_g1_i1	heat shock 90	1391	0	0.94	766533	gi|861646530|gb|KMQ95531.1|heat shock protein 90 [Lasius niger]	GO:0006950, GO:0051082, GO:0005524, GO:0006457		4	F:ion binding; F:unfolded protein binding; P:protein folding; P:response to stress		IPR020575 (PRINTS); IPR003594 (SMART); IPR003594 (G3DSA:3.30.565.GENE3D); IPR001404 (PIRSF); IPR003594 (PFAM); IPR001404 (PFAM); PTHR11528:SF60 (PANTHER); IPR001404 (PANTHER); IPR003594 (SUPERFAMILY); IPR020568 (SUPERFAMILY)
c19856_g1_i1	pseudouridylate synthase	4804	0	1	879011	gi|499330969|ref|WP_011021461.1|pseudouridylate synthase [Methanosarcina acetivorans]	GO:0001522, GO:0003723, GO:0031119, GO:0009982, GO:0008033, GO:0009451, GO:0006400, GO:0000049, GO:0016853		3	F:RNA binding; P:tRNA metabolic process; F:isomerase activity	EC:5.4.99.12	IPR005912 (TIGRFAM); IPR004114 (PFAM); PTHR21568 (PANTHER); IPR004114 (PROSITE_PROFILES); IPR005912 (HAMAP); IPR020103 (SUPERFAMILY)
c1988_g1_i1	F420H2 dehydrogenase subunit F	3118	0	1	679478	gi|499333144|ref|WP_011023636.1|F420H2 dehydrogenase subunit F [Methanosarcina acetivorans]	GO:0052592, GO:0055114		1	F:oxidoreductase activity	EC:1.17.7	IPR017896 (PFAM); IPR007516 (PFAM); IPR007525 (PFAM); G3DSA:3.30.70.20 (GENE3D); PTHR31332:SF4 (PANTHER); PTHR31332 (PANTHER); IPR017896 (PROSITE_PROFILES); SSF54862 (SUPERFAMILY)
c19887_g1_i1	ribosomal S19a	622	2.73E-83	0.97	256914	gi|501292839|dbj|BAN20526.1|ribosomal protein S19a [Riptortus pedestris]	GO:0003735, GO:0005840, GO:0006412, GO:0005622		3	F:structural constituent of ribosome; C:ribosome; P:translation		IPR001266 (SMART); IPR001266 (PFAM); PTHR11710:SF4 (PANTHER); IPR001266 (PANTHER); IPR001266 (PRODOM); IPR011991 (SUPERFAMILY)
c19892_g1_i1	40S ribosomal S17	577	2.09E-90	1	273863	gi|342887988|gb|EGU87405.1|hypothetical protein FOXB_01990 [Fusarium oxysporum Fo5176]	GO:0003735, GO:0005840, GO:0006412, GO:0005622	KNB08315.1, EWG46307.1	3	F:structural constituent of ribosome; C:ribosome; P:translation		IPR001210 (PFAM); IPR001210 (G3DSA:1.10.60.GENE3D); IPR001210 (PANTHER); IPR001210 (SUPERFAMILY)
c19901_g1_i1	hypothetical protein	1009	0	1								IPR005532 (G3DSA:3.90.1580.GENE3D); IPR005532 (PFAM); PTHR23150 (PANTHER); PTHR23150:SF27 (PANTHER); IPR016187 (SUPERFAMILY)
c19942_g1_i1	putative 14-3-3-like protein	609	4.45E-143	0.99	411764	gi|829106214|gb|KLO82875.1|putative 14-3-3-like protein [Fusarium fujikuroi]	GO:0019904		1	F:molecular_function		IPR000308 (PRINTS); IPR023410 (SMART); IPR023410 (PFAM); IPR023410 (G3DSA:1.20.190.GENE3D); IPR000308 (PANTHER); IPR023410 (SUPERFAMILY)
c19967_g1_i1	phosphoribosylformylglycinamidine synthase	1308	6.68E-166	1	478789	gi|499331466|ref|WP_011021958.1|phosphoribosylformylglycinamidine synthase [Methanosarcina acetivorans]	GO:0000166, GO:0004359, GO:0005737, GO:0006164, GO:0009156, GO:0006541, GO:0006189, GO:0004642, GO:0016874, GO:0005524, GO:0016787		7	F:hydrolase activity, acting on carbon-nitrogen (but not peptide) bonds; C:cytoplasm; F:ion binding; P:cellular amino acid metabolic process; P:cellular nitrogen compound metabolic process; P:biosynthetic process; F:ligase activity	EC:3.5.1.2; EC:6.3.5.3	SM01211 (SMART); IPR029062 (G3DSA:3.40.50.GENE3D); PF13507 (PFAM); IPR010075 (TIGRFAM); IPR010075 (PIRSF); PTHR10099 (PANTHER); PTHR10099:SF6 (PANTHER); IPR010075 (HAMAP); IPR017926 (PROSITE_PROFILES); IPR029062 (SUPERFAMILY)
c20005_g1_i1	cell surface	1422	0	1								IPR022409 (SMART); IPR000601 (PFAM); IPR007742 (PFAM); IPR000601 (G3DSA:2.60.40.GENE3D); PTHR11532:SF67 (PANTHER); PTHR11532 (PANTHER); IPR000601 (PROSITE_PROFILES); IPR000601 (PROSITE_PROFILES); IPR000601 (PROSITE_PROFILES); IPR000601 (PROSITE_PROFILES); IPR000601 (SUPERFAMILY); IPR000601 (SUPERFAMILY); IPR000601 (SUPERFAMILY); IPR000601 (SUPERFAMILY); IPR011050 (SUPERFAMILY)
c20005_g1_i3	cell surface	1695	0	1								IPR022409 (SMART); IPR000601 (G3DSA:2.60.40.GENE3D); IPR007742 (PFAM); IPR000601 (PFAM); PTHR11532:SF67 (PANTHER); PTHR11532 (PANTHER); IPR000601 (PROSITE_PROFILES); IPR000601 (PROSITE_PROFILES); IPR000601 (PROSITE_PROFILES); IPR000601 (PROSITE_PROFILES); IPR000601 (SUPERFAMILY); IPR000601 (SUPERFAMILY); IPR011050 (SUPERFAMILY); IPR000601 (SUPERFAMILY); IPR000601 (SUPERFAMILY)
c20054_g1_i1	Ornithine decarboxylase	1631	0	0.97	804283	gi|805347529|gb|AKB28151.1|Ornithine decarboxylase [Methanosarcina siciliae T4/M]	GO:0003824, GO:0016829, GO:0006596, GO:0004586		3	F:lyase activity; P:cellular nitrogen compound metabolic process; P:biosynthetic process	EC:4.1.1.17	IPR000183 (PRINTS); IPR002433 (PRINTS); IPR009006 (G3DSA:2.40.37.GENE3D); IPR029066 (G3DSA:3.20.20.GENE3D); IPR022644 (PFAM); IPR022643 (PFAM); PTHR11482:SF53 (PANTHER); PTHR11482 (PANTHER); IPR009006 (SUPERFAMILY); IPR029066 (SUPERFAMILY)
c20167_g1_i1	60S ribosomal L30	612	3.84E-71	1	223787	gi|302913210|ref|XP_003050868.1|60S ribosomal protein L30 [Nectria haematococca mpVI 77-13-4]	GO:0030627, GO:0003723, GO:0005737, GO:0003735, GO:0048025, GO:0006364, GO:0005840, GO:0006412, GO:0005622	XP_003050868.1, ESU16933.1, EFZ01823.1, XP_007819241.1, XP_011319195.1, XP_014577930.1, KID98936.1, EEU45155.1	6	F:RNA binding; F:structural constituent of ribosome; P:ribosome biogenesis; P:mRNA processing; C:ribosome; P:translation		IPR004038 (PFAM); IPR029064 (G3DSA:3.30.1330.GENE3D); PTHR11449 (PANTHER); IPR000231 (PTHR11449:PANTHER); IPR000231 (HAMAP); IPR029064 (SUPERFAMILY)
c20192_g1_i1	muscle-specific actin	336	1.34E-77	1	239195	gi|668454028|gb|KFB42598.1|muscle-specific actin-like protein [Anopheles sinensis]	GO:0000166, GO:0005524		1	F:ion binding		IPR004000 (PRINTS); G3DSA:3.30.420.40 (GENE3D); G3DSA:2.30.36.70 (GENE3D); IPR004000 (PFAM); PTHR11937:SF347 (PANTHER); IPR004000 (PANTHER); SSF53067 (SUPERFAMILY)
c20240_g1_i1	catalase	1212	1.11E-175	0.86	513072	gi|501291216|dbj|BAN20321.1|catalase [Riptortus pedestris]	GO:0006979, GO:0004601, GO:0046872, GO:0016491, GO:0004096, GO:0020037, GO:0055114, GO:0098869, GO:0042744		4	F:oxidoreductase activity; P:catabolic process; F:ion binding; P:response to stress	EC:1.11.1.7; EC:1.11.1.6	no IPS match
c20310_g1_i1	myosin regulatory light chain sqh isoform X2	439	1.25E-78	0.98								IPR002048 (SMART); IPR011992 (G3DSA:1.10.238.GENE3D); IPR002048 (PFAM); PTHR23049 (PANTHER); PTHR23049:SF47 (PANTHER); IPR002048 (PROSITE_PROFILES); IPR002048 (PROSITE_PROFILES); IPR011992 (SUPERFAMILY)
c20344_g1_i1	unknown	687	3.5E-102	0.93	313538	gi|332372941|gb|AEE61612.1|unknown [Dendroctonus ponderosae]	GO:0000166, GO:0006807, GO:0003824, GO:0006542, GO:0004356, GO:0016874, GO:0005524		4	F:ion binding; P:cellular amino acid metabolic process; P:biosynthetic process; F:ligase activity	EC:6.3.1.2	IPR008146 (SMART); IPR014746 (G3DSA:3.30.590.GENE3D); IPR008146 (PFAM); PTHR20852 (PANTHER); PTHR20852:SF72 (PANTHER); SSF55931 (SUPERFAMILY)
c20347_g1_i1	O-phosphoserine--tRNA ligase	4071	0	1	1041.95	gi|499329657|ref|WP_011020149.1|O-phosphoserine--tRNA ligase [Methanosarcina acetivorans]	GO:0006418, GO:0000166, GO:0005737, GO:0004812, GO:0004826, GO:0006432, GO:0016874, GO:0000049, GO:0043039, GO:0006412, GO:0005524		7	F:RNA binding; C:cytoplasm; F:ion binding; P:tRNA metabolic process; P:cellular amino acid metabolic process; F:ligase activity; P:translation	EC:6.1.1.20	G3DSA:3.30.930.10 (GENE3D); IPR002319 (PFAM); IPR005246 (TIGRFAM); IPR005246 (PTHR11538:PANTHER); PTHR11538 (PANTHER); IPR006195 (PROSITE_PROFILES); IPR005246 (HAMAP); SSF55681 (SUPERFAMILY)
c20373_g1_i1	hypothetical protein NCER_101994	1707	7.34E-151	0.65	461.84	gi|300705673|ref|XP_002995209.1|hypothetical protein NCER_101994 [Nosema ceranae BRL01]	GO:0000166, GO:0005524	XP_002995209.1, EEQ81538.1	2	F:nucleotide binding; F:ATP binding		IPR013126 (PRINTS); G3DSA:3.30.420.40 (GENE3D); G3DSA:3.90.640.10 (GENE3D); IPR029047 (G3DSA:2.60.34.GENE3D); IPR029048 (G3DSA:1.20.1270.GENE3D); G3DSA:3.30.420.40 (GENE3D); IPR013126 (PFAM); PTHR19375 (PANTHER); IPR029048 (SUPERFAMILY); SSF53067 (SUPERFAMILY); IPR029047 (SUPERFAMILY); SSF53067 (SUPERFAMILY)
c20412_g1_i1	hypothetical protein EHEL_011020	803	4.49E-117	0.79	356681	gi|401825221|ref|XP_003886706.1|hypothetical protein EHEL_011020 [Encephalitozoon hellem ATCC 50504]	GO:0000166, GO:0046872, GO:0008452, GO:0006396, GO:0008033, GO:0006388, GO:0072669, GO:0016874, GO:0003972, GO:0005524	XP_003886706.1, AFM97725.1	5	F:ion binding; P:tRNA metabolic process; C:protein complex; C:intracellular; F:ligase activity	EC:6.5.1.3	IPR001233 (PFAM); IPR001233 (PANTHER); PTHR11118:SF4 (PANTHER); IPR001233 (SUPERFAMILY)
c20437_g1_i1	putative rhodopsin	562	3.19E-74	0.96	240.35	gi|53830702|gb|AAU95194.1|putative rhodopsin [Oncometopia nigricans]	GO:0050896, GO:0007165, GO:0009881, GO:0018298, GO:0016020, GO:0007186, GO:0016021, GO:0004871, GO:0007602, GO:0004930, GO:0007601		4	P:cellular protein modification process; C:cellular_component; F:signal transducer activity; P:neurological system process		IPR000276 (PRINTS); IPR001391 (PRINTS); IPR000276 (PFAM); G3DSA:1.20.1070.10 (GENE3D); PTHR24240:SF113 (PANTHER); PTHR24240 (PANTHER); IPR017452 (PROSITE_PROFILES); SSF81321 (SUPERFAMILY); TMhelix (TMHMM); TMhelix (TMHMM)
c20463_g1_i1	mitogen-activated kinase-binding 1-like	463	1.52E-28	0.84								no IPS match
c20490_g1_i1	myosin heavy chain type partial	492	5.61E-86	0.91	264233	gi|22506755|gb|AAM97641.1|myosin heavy chain type II, partial [Empusa sp. IRT-2002]	GO:0016459, GO:0003774, GO:0005524		3	C:cytoskeleton; F:ion binding; C:protein complex	EC:3.6.1.15	IPR001609 (PFAM); PTHR13140:SF550 (PANTHER); PTHR13140 (PANTHER); IPR001609 (PROSITE_PROFILES); IPR027417 (SUPERFAMILY)
c20549_g1_i1	adp-ribosylation factor	579	3.33E-122	1	355.91	gi|631236482|ref|XP_007913163.1|putative adp-ribosylation factor protein [Phaeoacremonium minimum UCRPA7]	GO:0005525, GO:0000166, GO:0007264, GO:0005622	EOO02071.1, XP_007913163.1	3	P:signal transduction; F:ion binding; C:intracellular		IPR006689 (PRINTS); SM00178 (SMART); SM00177 (SMART); SM00175 (SMART); IPR005225 (TIGRFAM); IPR006689 (PFAM); IPR027417 (G3DSA:3.40.50.GENE3D); PTHR11711:SF220 (PANTHER); PTHR11711 (PANTHER); IPR024156 (PROSITE_PROFILES); IPR027417 (SUPERFAMILY)
c20608_g1_i1	conserved hypothetical protein	2824	0	1	954896	gi|19917664|gb|AAM06964.1|conserved hypothetical protein [Methanosarcina acetivorans C2A]	GO:0055085, GO:0003824, GO:0016020, GO:0016021, GO:0034220, GO:0005247, GO:0006821, GO:1903959, GO:0005216		2	F:transmembrane transporter activity; C:cellular_component		IPR001807 (PRINTS); IPR000644 (SMART); IPR013785 (G3DSA:3.20.20.GENE3D); IPR001807 (PFAM); IPR014743 (G3DSA:1.10.3080.GENE3D); IPR000644 (PFAM); PTHR43427:SF2 (PANTHER); PTHR43427 (PANTHER); IPR000644 (PROSITE_PROFILES); IPR014743 (SUPERFAMILY); SSF54631 (SUPERFAMILY); TMhelix (TMHMM); TMhelix (TMHMM); TMhelix (TMHMM); TMhelix (TMHMM); TMhelix (TMHMM); TMhelix (TMHMM); TMhelix (TMHMM); TMhelix (T…
c20665_g1_i1	nucleoside diphosphate kinase	665	2.95E-111	0.95	328946	gi|90819960|gb|ABD98737.1|putative nucleoside diphosphate kinase [Graphocephala atropunctata]	GO:0000166, GO:0006183, GO:0006241, GO:0006165, GO:0004550, GO:0016310, GO:0016740, GO:0016301, GO:0006228, GO:0005524		5	P:small molecule metabolic process; F:ion binding; P:cellular nitrogen compound metabolic process; P:biosynthetic process; F:kinase activity	EC:2.7.4.6	IPR001564 (PRINTS); IPR001564 (SMART); IPR001564 (PFAM); G3DSA:3.30.70.141 (GENE3D); PTHR11349:SF86 (PANTHER); PTHR11349 (PANTHER); SignalP-noTM (SIGNALP_EUK); SSF54919 (SUPERFAMILY)
c20690_g1_i3	sensor histidine kinase	1680	0	0.91	804668	gi|499330796|ref|WP_011021288.1|sensor histidine kinase [Methanosarcina acetivorans]	GO:0000155, GO:0023014, GO:0000160, GO:0016310, GO:0016301, GO:0005622		4	P:cellular protein modification process; F:kinase activity; F:signal transducer activity; C:intracellular	EC:2.7.13.3	IPR001610 (SMART); IPR000014 (SMART); IPR003594 (SMART); IPR000014 (TIGRFAM); G3DSA:3.30.450.20 (GENE3D); IPR013655 (PFAM); IPR003594 (PFAM); IPR011495 (PFAM); IPR003594 (G3DSA:3.30.565.GENE3D); IPR000014 (PFAM); G3DSA:3.30.450.20 (GENE3D); PTHR43065:SF8 (PANTHER); PTHR43065 (PANTHER); IPR000014 (PROSITE_PROFILES); IPR000700 (PROSITE_PROFILES); IPR000014 (PROSITE_PROFILES); IPR000700 (PROSITE_PRO…
c20732_g1_i1	hypothetical protein FPSE_11610	928	3.77E-141	1	426017	gi|685871939|ref|XP_009263002.1|hypothetical protein FPSE_11610 [Fusarium pseudograminearum CS3096]	GO:0000166, GO:0005524	EKJ68143.1, XP_009263002.1	1	F:ion binding		IPR029048 (G3DSA:1.20.1270.GENE3D); IPR013126 (PFAM); IPR029047 (G3DSA:2.60.34.GENE3D); PTHR19375:SF274 (PANTHER); PTHR19375 (PANTHER); IPR029048 (SUPERFAMILY); IPR029047 (SUPERFAMILY)
c20736_g1_i1	Y2656_METAC ame: Full=UPF0228 MA_2656	715	2.46E-142	1								IPR008887 (PFAM)
c20749_g1_i1	CCA_METAC ame: Full=CCA-adding enzyme ame: Full=CCA tRNA nucleotidyltransferase ame: Full=tRNA CCA-pyrophosphorylase ame: Full=tRNA adenylyl- cytidylyl- transferase ame: Full=tRNA nucleotidyltransferase ame: Full=tRNA-NT	969	6.5E-173	0.98	500745	gi|499332981|ref|WP_011023473.1|CCA-adding protein [Methanosarcina acetivorans]	GO:0000287, GO:0004810, GO:0000166, GO:0006955, GO:0003723, GO:0046872, GO:0052927, GO:0052928, GO:0016740, GO:0031123, GO:0016437, GO:0016779, GO:0008033, GO:0052929, GO:0042245, GO:0001680, GO:0000049, GO:0005524		5	F:nucleotidyltransferase activity; F:RNA binding; F:ion binding; P:tRNA metabolic process; P:immune system process	EC:2.7.7.72; EC:2.7.7.21; EC:2.7.7.25	IPR002934 (PFAM); G3DSA:3.30.460.10 (GENE3D); IPR015329 (PFAM); IPR008229 (TIGRFAM); PTHR39643 (PANTHER); IPR006116 (PROSITE_PROFILES); SSF81631 (SUPERFAMILY); SSF81301 (SUPERFAMILY)
c20749_g1_i2	CCA_METAC ame: Full=CCA-adding enzyme ame: Full=CCA tRNA nucleotidyltransferase ame: Full=tRNA CCA-pyrophosphorylase ame: Full=tRNA adenylyl- cytidylyl- transferase ame: Full=tRNA nucleotidyltransferase ame: Full=tRNA-NT	1601	0	1	856.67	gi|499332981|ref|WP_011023473.1|CCA-adding protein [Methanosarcina acetivorans]	GO:0000287, GO:0004810, GO:0000166, GO:0006955, GO:0003723, GO:0046872, GO:0052927, GO:0052928, GO:0016740, GO:0031123, GO:0016437, GO:0016779, GO:0008033, GO:0052929, GO:0042245, GO:0001680, GO:0000049, GO:0005524		5	F:nucleotidyltransferase activity; F:RNA binding; F:ion binding; P:tRNA metabolic process; P:immune system process	EC:2.7.7.72; EC:2.7.7.21; EC:2.7.7.25	IPR015329 (PFAM); IPR008229 (TIGRFAM); IPR002934 (PFAM); G3DSA:3.30.460.10 (GENE3D); IPR008229 (PIRSF); PTHR39643 (PANTHER); IPR006116 (PROSITE_PROFILES); IPR011068 (SUPERFAMILY); SSF81301 (SUPERFAMILY); SSF81631 (SUPERFAMILY)
c2075_g1_i1	aldo keto reductase	885	2.16E-163	1	473011	gi|499331779|ref|WP_011022271.1|aldo/keto reductase [Methanosarcina acetivorans]	GO:0051536		1	F:molecular_function		IPR023210 (PFAM); IPR023210 (G3DSA:3.20.20.GENE3D); PTHR11732:SF319 (PANTHER); IPR020471 (PANTHER); IPR023210 (SUPERFAMILY)
c20801_g1_i1	acetolactate large subunit	1921	0	1	1126.69	gi|19915206|gb|AAM04770.1|acetolactate synthase, large subunit [Methanosarcina acetivorans C2A]	GO:0030976, GO:0000287, GO:0003824		1	F:ion binding		IPR012001 (PFAM); IPR029061 (G3DSA:3.40.50.GENE3D); IPR029035 (G3DSA:3.40.50.GENE3D); IPR011766 (PFAM); IPR012000 (PFAM); IPR029061 (G3DSA:3.40.50.GENE3D); PTHR18968:SF147 (PANTHER); PTHR18968 (PANTHER); IPR029061 (SUPERFAMILY); IPR029035 (SUPERFAMILY); IPR029061 (SUPERFAMILY)
c20825_g1_i1	F420-nonreducing hydrogenase	4499	0	1	1230.31	gi|499330674|ref|WP_011021166.1|F420-nonreducing hydrogenase [Methanosarcina acetivorans]	GO:0046872, GO:0016491, GO:0016151, GO:0055114, GO:0008901		2	F:oxidoreductase activity; F:ion binding	EC:1.12.7; EC:1.12.7.2	IPR001501 (PFAM); IPR029014 (G3DSA:1.10.645.GENE3D); PTHR42958 (PANTHER); IPR029014 (SUPERFAMILY)
c20827_g1_i1	cytochrome oxidase subunit partial (mitochondrion)	1851	1.65E-66	0.96	228794	gi|835476505|gb|AKM68643.1|cytochrome oxidase subunit 1, partial (mitochondrion) [Dikraneura mali]	GO:0004129, GO:0006119, GO:0005506, GO:0016491, GO:0046872, GO:0005739, GO:0016020, GO:0016021, GO:0070469, GO:0055114, GO:0009060, GO:0009055, GO:0020037, GO:1902600, GO:0005743		7	P:small molecule metabolic process; P:generation of precursor metabolites and energy; F:transmembrane transporter activity; F:oxidoreductase activity; C:mitochondrion; F:ion binding; P:cellular nitrogen compound metabolic process	EC:1.9.3.1	IPR023616 (G3DSA:1.20.210.GENE3D)
c20852_g1_i1	hydrogenase expression formation	1939	0	1								IPR016188 (G3DSA:3.30.1330.GENE3D); IPR010918 (PFAM); IPR011854 (TIGRFAM); IPR010918 (G3DSA:3.90.650.GENE3D); IPR016188 (PFAM); IPR011854 (PIRSF); PTHR30303:SF5 (PANTHER); PTHR30303 (PANTHER); IPR010918 (SUPERFAMILY); SSF55326 (SUPERFAMILY)
c20909_g1_i1	chorismate synthase	1482	0	1	726472	gi|499330107|ref|WP_011020599.1|chorismate synthase [Methanosarcina acetivorans]	GO:0004107, GO:0009073, GO:0010181, GO:0005829, GO:0016829, GO:0009423, GO:0008652		5	F:lyase activity; F:ion binding; C:cytosol; P:cellular amino acid metabolic process; P:biosynthetic process	EC:4.2.3.5	IPR000453 (TIGRFAM); IPR000453 (G3DSA:3.60.150.GENE3D); IPR000453 (PIRSF); IPR000453 (PFAM); IPR000453 (PANTHER); IPR000453 (SUPERFAMILY)
c20984_g1_i1	DNA methyltransferase	1622	0	1	1011.13	gi|499331610|ref|WP_011022102.1|DNA methyltransferase [Methanosarcina acetivorans]	GO:0003677, GO:0006306, GO:0016740, GO:0008168, GO:0008170, GO:0032259, GO:0003676		3	F:DNA binding; F:methyltransferase activity; P:DNA metabolic process		PR00507 (PRINTS); IPR022749 (PFAM); IPR029063 (G3DSA:3.40.50.GENE3D); IPR003356 (PFAM); PTHR30195 (PANTHER); PTHR30195:SF17 (PANTHER); IPR029063 (SUPERFAMILY)
c21025_g1_i1	NADH dehydrogenase [ubiquinone] 1 alpha subcomplex subunit 13	699	3.46E-52	0.73	177948	gi|751457125|ref|XP_011183164.1|PREDICTED: NADH dehydrogenase [ubiquinone] 1 alpha subcomplex subunit 13 [Bactrocera cucurbitae]	GO:0046872, GO:0003676	XP_011183164.1, XP_011183165.1	1	F:molecular_function		IPR009346 (PFAM); PTHR12966:SF1 (PANTHER); IPR009346 (PANTHER); TMhelix (TMHMM)
c21036_g1_i1	Dihydrolipoyl mitochondrial	1222	0	0.89	642114	gi|646711477|gb|KDR16622.1|Dihydrolipoyl dehydrogenase, mitochondrial [Zootermopsis nevadensis]	GO:0016668, GO:0016491, GO:0050660, GO:0045454, GO:0055114, GO:0005623, GO:0004148		4	C:cell; F:oxidoreductase activity; P:homeostatic process; F:ion binding	EC:1.8.1.4	PR00368 (PRINTS); PR00411 (PRINTS); IPR023753 (G3DSA:3.50.50.GENE3D); IPR023753 (PFAM); IPR023753 (G3DSA:3.50.50.GENE3D); PTHR22912:SF188 (PANTHER); PTHR22912 (PANTHER); IPR023753 (SUPERFAMILY)
c21038_g1_i1	fructose-bisphosphate aldolase	1888	0	1	536184	gi|499329999|ref|WP_011020491.1|fructose-bisphosphate aldolase [Methanosarcina acetivorans]	GO:0016836, GO:0009073, GO:0003824, GO:0016829, GO:0008652, GO:0016740, GO:0016744		3	F:lyase activity; P:cellular amino acid metabolic process; P:biosynthetic process		IPR002915 (SMART); IPR002915 (PIRSF); IPR002915 (PFAM); IPR010210 (TIGRFAM); IPR013785 (G3DSA:3.20.20.GENE3D); PTHR11627 (PANTHER); PTHR11627:SF23 (PANTHER); IPR010210 (HAMAP); SSF51569 (SUPERFAMILY)
c21046_g1_i1	ATPase AAA	1386	0	1	760755	gi|499332476|ref|WP_011022968.1|ATPase AAA [Methanosarcina acetivorans]	GO:0008540, GO:0031597, GO:0017025, GO:0031595, GO:0036402, GO:1901800, GO:0030433, GO:0005524, GO:0045899		11	F:ATPase activity; C:nucleus; P:catabolic process; P:protein complex assembly; F:ion binding; C:cytosol; C:protein complex; F:transcription factor binding; P:cellular nitrogen compound metabolic process; P:biosynthetic process; P:response to stress	EC:3.6.1.3; EC:3.6.1.15	IPR003593 (SMART); G3DSA:1.10.8.60 (GENE3D); IPR003959 (PFAM); IPR027417 (G3DSA:3.40.50.GENE3D); PTHR23073 (PANTHER); PTHR23073:SF45 (PANTHER); IPR027417 (SUPERFAMILY)
c21057_g1_i1	conserved hypothetical protein	1396	1.27E-118	1								IPR002790 (TIGRFAM); IPR021139 (PFAM); IPR029060 (G3DSA:3.40.50.GENE3D); PTHR35811 (PANTHER); PTHR35811:SF2 (PANTHER); PD010896 (PRODOM)
c21120_g2_i1	hypothetical protein FAVG1_02194	424	2.73E-95	1								IPR027417 (G3DSA:3.40.50.GENE3D); IPR000194 (PFAM); PTHR43089 (PANTHER); PTHR43089:SF1 (PANTHER); IPR027417 (SUPERFAMILY)
c21132_g1_i1	D-tyrosyl-tRNA(Tyr) deacylase	1708	0	1	608216	gi|499331546|ref|WP_011022038.1|D-tyrosyl-tRNA(Tyr) deacylase [Methanosarcina acetivorans]	GO:0008270, GO:0051499, GO:0046872, GO:0019478, GO:0016787, GO:0016788		3	P:catabolic process; F:ion binding; P:cellular amino acid metabolic process	EC:3.1.1.1	G3DSA:3.40.50.10700 (GENE3D); IPR007508 (PFAM); G3DSA:3.40.630.50 (GENE3D); IPR018033 (PIRSF); PTHR34667 (PANTHER); IPR018033 (HAMAP); SSF142535 (SUPERFAMILY)
c2115_g1_i1	longitudinals lacking isoforms N O W X Y-like isoform X60	1049	1.85E-27	0.81								IPR015880 (SMART); IPR013087 (G3DSA:3.30.160.GENE3D); PF13909 (PFAM); IPR007087 (PROSITE_PROFILES); SSF57667 (SUPERFAMILY)
c21152_g1_i1	DNAG_METAC ame: Full=DNA primase	2630	0	1	900197	gi|499334011|ref|WP_011024503.1|hypothetical protein [Methanosarcina acetivorans]	GO:0000178, GO:0016779, GO:0000287, GO:0006260, GO:0003899, GO:0046872, GO:0008143, GO:0016740, GO:1990077, GO:0006269, GO:0003896		6	F:nucleotidyltransferase activity; F:RNA binding; F:ion binding; C:chromosome; P:biosynthetic process; P:DNA metabolic process	EC:2.7.7.6	IPR006171 (SMART); IPR006171 (PFAM); G3DSA:3.40.1360.10 (GENE3D); PTHR30313 (PANTHER); IPR020607 (HAMAP); IPR006171 (PROSITE_PROFILES); SSF56731 (SUPERFAMILY)
c21153_g1_i1	i-type lysozyme 3	554	6.55E-59	0.8	193741	gi|482875757|gb|AGK40906.1|i-type lysozyme 3 [Nilaparvata lugens]	GO:0003796		1	F:hydrolase activity, acting on glycosyl bonds	EC:3.2.1.17	IPR008597 (PFAM); PTHR11195:SF19 (PANTHER); IPR008597 (PANTHER)
c21287_g1_i1	replication C	1938	0	1	1180.24	gi|499331321|ref|WP_011021813.1|replication protein C [Methanosarcina acetivorans]	GO:0000166, GO:0006260, GO:0003689, GO:0005524		5	F:ATPase activity; F:DNA binding; F:ion binding; P:biosynthetic process; P:DNA metabolic process	EC:3.6.1.3; EC:3.6.1.15	IPR003593 (SMART); G3DSA:1.10.8.60 (GENE3D); IPR003959 (PFAM); IPR027417 (G3DSA:3.40.50.GENE3D); PTHR23389 (PANTHER); PTHR23389:SF13 (PANTHER); IPR023935 (HAMAP); IPR027417 (SUPERFAMILY)
c21324_g1_i1	VATL_MANSE ame: Full=V-type proton ATPase 16 kDa proteolipid subunit Short=V-ATPase 16 kDa proteolipid subunit ame: Full=Vacuolar proton pump 16 kDa proteolipid subunit	513	1.58E-75	0.95	235343	gi|401334|sp|P31403.1|VATL_MANSERecName: Full=V-type proton ATPase 16 kDa proteolipid subunit; Short=V-ATPase 16 kDa proteolipid subunit; AltName: Full=Vacuolar proton pump 16 kDa proteolipid subunit	GO:0015992, GO:0015991, GO:0033177, GO:0015078, GO:0016020, GO:0016021, GO:0005773, GO:0033179, GO:0006810, GO:0006811, GO:0005774		3	F:transmembrane transporter activity; C:protein complex; C:vacuole		IPR000245 (PRINTS); IPR002379 (PFAM); G3DSA:1.20.120.610 (GENE3D); IPR011555 (TIGRFAM); PTHR10263:SF30 (PANTHER); PTHR10263 (PANTHER); IPR002379 (SUPERFAMILY); IPR002379 (SUPERFAMILY); TMhelix (TMHMM); TMhelix (TMHMM); TMhelix (TMHMM)
c21346_g1_i1	RING-box 1A	602	1.21E-73	1								IPR013083 (G3DSA:3.30.40.GENE3D); IPR024766 (PFAM); PTHR11210:SF29 (PANTHER); PTHR11210 (PANTHER); IPR001841 (PROSITE_PROFILES); SSF57850 (SUPERFAMILY)
c21377_g1_i1	mitochondrial phosphate carrier	545	2.01E-104	0.94	316235	gi|501291658|dbj|BAN20386.1|mitochondrial phosphate carrier protein [Riptortus pedestris]	GO:0016020, GO:0016021, GO:0006810		2	C:cellular_component; P:transport		IPR018108 (PFAM); IPR023395 (G3DSA:1.50.40.GENE3D); PTHR24089:SF501 (PANTHER); PTHR24089 (PANTHER); IPR018108 (PROSITE_PROFILES); IPR018108 (PROSITE_PROFILES); IPR023395 (SUPERFAMILY); TMhelix (TMHMM); TMhelix (TMHMM)
c21474_g1_i1	hypothetical protein TcasGA2_TC006823	453	1.15E-77	0.95								IPR004099 (PFAM); IPR004099 (G3DSA:3.30.390.GENE3D); IPR016156 (SUPERFAMILY)
c21474_g1_i2	hypothetical protein TcasGA2_TC006823	673	1.86E-76	0.95								IPR004099 (PFAM); IPR004099 (G3DSA:3.30.390.GENE3D); IPR016156 (SUPERFAMILY)
c21533_g1_i1	ribonuclease Z	333	7.73E-63	1	205297	gi|499332478|ref|WP_011022970.1|ribonuclease Z [Methanosarcina acetivorans]	GO:0042779, GO:0090502, GO:0008270, GO:0046872, GO:0004518, GO:0008033, GO:0004519, GO:0042781, GO:0034414, GO:0016891, GO:0016787		3	F:nuclease activity; F:ion binding; P:tRNA metabolic process	EC:3.1.30; EC:3.1.26	IPR001279 (G3DSA:3.60.15.GENE3D); IPR001279 (PFAM); PTHR12553 (PANTHER); IPR001279 (SUPERFAMILY)
c21533_g1_i2	ribonuclease Z	1073	0	1	625165	gi|499332478|ref|WP_011022970.1|ribonuclease Z [Methanosarcina acetivorans]	GO:0042779, GO:0090502, GO:0008270, GO:0046872, GO:0004518, GO:0008033, GO:0004519, GO:0042781, GO:0034414, GO:0016891, GO:0016787		3	F:nuclease activity; F:ion binding; P:tRNA metabolic process	EC:3.1.30; EC:3.1.26	IPR001279 (SMART); IPR013471 (TIGRFAM); IPR001279 (G3DSA:3.60.15.GENE3D); IPR001279 (PFAM); PTHR12553 (PANTHER); PTHR12553:SF52 (PANTHER); IPR013471 (HAMAP); IPR001279 (SUPERFAMILY)
c21568_g1_i1	sulfonate ABC transporter substrate-binding	3316	0	1	622468	gi|499329632|ref|WP_011020124.1|sulfonate ABC transporter substrate-binding protein [Methanosarcina acetivorans]	GO:0016020, GO:0006790, GO:0006810, GO:0005215		4	P:sulfur compound metabolic process; C:cellular_component; P:transport; F:molecular_function		G3DSA:3.40.190.10 (GENE3D); IPR010067 (TIGRFAM); PF13379 (PFAM); PTHR30024:SF18 (PANTHER); PTHR30024 (PANTHER); PS51257 (PROSITE_PROFILES); SignalP-TM (SIGNALP_GRAM_POSITIVE); SignalP-noTM (SIGNALP_GRAM_NEGATIVE); SignalP-noTM (SIGNALP_EUK); SSF53850 (SUPERFAMILY)
c21588_g1_i1	cysteine desulfurase	4716	0	1	775007	gi|499329802|ref|WP_011020294.1|cysteine desulfurase [Methanosarcina acetivorans]	GO:0003824		1	F:molecular_function		IPR015422 (G3DSA:3.90.1150.GENE3D); IPR000192 (PFAM); IPR016454 (PIRSF); IPR015421 (G3DSA:3.40.640.GENE3D); PTHR43586:SF7 (PANTHER); PTHR43586 (PANTHER); IPR015424 (SUPERFAMILY)
c21591_g1_i1	alpha- sarcomeric isoform X1	974	0	0.99								no IPS match
c21633_g1_i1	ATP synthase subunit partial	765	1.48E-98	0.98								IPR027417 (G3DSA:3.40.50.GENE3D); IPR024034 (G3DSA:1.10.1140.GENE3D); PTHR15184:SF58 (PANTHER); PTHR15184 (PANTHER); IPR027417 (SUPERFAMILY); SSF47917 (SUPERFAMILY)
c21635_g1_i1	phosphate permease	1971	0	1	590112	gi|499332388|ref|WP_011022880.1|phosphate permease [Methanosarcina acetivorans]	GO:0016020, GO:0016021, GO:0006817, GO:0035435, GO:0005315, GO:0005887		2	F:transmembrane transporter activity; C:plasma membrane		IPR001204 (PFAM); IPR001204 (PANTHER); PTHR11101:SF70 (PANTHER); TMhelix (TMHMM); TMhelix (TMHMM); TMhelix (TMHMM); TMhelix (TMHMM); TMhelix (TMHMM); TMhelix (TMHMM); TMhelix (TMHMM); TMhelix (TMHMM)
c21646_g1_i2	ABC transporter ATP-binding	2173	0	1	890567	gi|499332974|ref|WP_011023466.1|ABC transporter ATP-binding protein [Methanosarcina acetivorans]	GO:0000166, GO:0006824, GO:0016020, GO:0006810, GO:0016787, GO:0005524, GO:0016887, GO:0005886		4	F:ATPase activity; F:ion binding; P:transport; C:plasma membrane	EC:3.6.1.3; EC:3.6.1.15	no IPS match
c21669_g1_i1	troposmyosin, partial	559	2.31E-90	0.97								IPR000533 (PRINTS); IPR000533 (PFAM); G3DSA:1.20.5.340 (GENE3D); PTHR19269 (PANTHER); PTHR19269:SF59 (PANTHER); SSF57997 (SUPERFAMILY)
c21707_g1_i1	KATG_METAC ame: Full=Catalase-peroxidase Short=CP ame: Full=Peroxidase catalase	2720	0	1	1404.04	gi|74572502|sp|Q8TS34.1|KATG_METACRecName: Full=Catalase-peroxidase; Short=CP; AltName: Full=Peroxidase/catalase	GO:0006979, GO:0004601, GO:0046872, GO:0016491, GO:0005829, GO:0004096, GO:0020037, GO:0055114, GO:0070301, GO:0098869, GO:0005576, GO:0042744		6	F:oxidoreductase activity; P:catabolic process; F:ion binding; C:cytosol; C:extracellular region; P:response to stress	EC:1.11.1.7; EC:1.11.1.6	IPR002016 (PRINTS); IPR000763 (PRINTS); G3DSA:1.10.520.10 (GENE3D); G3DSA:1.10.420.10 (GENE3D); IPR002016 (PFAM); G3DSA:1.10.420.10 (GENE3D); IPR000763 (TIGRFAM); IPR000763 (PANTHER); IPR002016 (PROSITE_PROFILES); IPR000763 (HAMAP); IPR010255 (SUPERFAMILY); IPR010255 (SUPERFAMILY)
c21739_g1_i1	RRP42_METAC ame: Full=Exosome complex component Rrp42	2361	0	1	532717	gi|499331287|ref|WP_011021779.1|RNA-binding protein [Methanosarcina acetivorans]	GO:0000178, GO:0000177, GO:0000176, GO:0005737, GO:0016075, GO:0006401, GO:0017091		4	C:nucleus; F:RNA binding; C:cytoplasm; P:nucleobase-containing compound catabolic process		IPR015847 (PFAM); IPR001247 (PFAM); IPR027408 (G3DSA:3.30.230.GENE3D); PTHR11097 (PANTHER); IPR020869 (HAMAP); IPR015847 (SUPERFAMILY); IPR020568 (SUPERFAMILY)
c21752_g1_i1	V-type proton ATPase catalytic subunit A	858	0	0.98	562762	gi|501293006|dbj|BAN20547.1|V-type proton ATPase catalytic subunit A [Riptortus pedestris]	GO:0033178, GO:0015992, GO:0015991, GO:0046961, GO:0046034, GO:0033180, GO:0016820, GO:0005524		6	F:ATPase activity; P:small molecule metabolic process; F:transmembrane transporter activity; F:ion binding; C:protein complex; P:cellular nitrogen compound metabolic process	EC:3.6.1.3; EC:3.6.1.15	IPR027417 (G3DSA:3.40.50.GENE3D); IPR031686 (PFAM); IPR000194 (PFAM); PTHR43607:SF1 (PANTHER); IPR022878 (PANTHER); IPR027417 (SUPERFAMILY)
c21759_g2_i1	40S ribosomal partial	498	7.8E-57	0.91	186422	gi|908390314|gb|KND90952.1|40S ribosomal protein S21, partial [Tolypocladium ophioglossoides CBS 100239]	GO:0003735, GO:0005840, GO:0006412, GO:0005622		3	F:structural constituent of ribosome; C:ribosome; P:translation		IPR001931 (PIRSF); IPR001931 (PFAM); IPR001931 (PANTHER); IPR001931 (PRODOM)
c21777_g1_i1	60s ribosomal l3	1010	0	1								G3DSA:3.30.1430.10 (GENE3D); G3DSA:2.40.30.10 (GENE3D); IPR000597 (PFAM); PTHR11363 (PANTHER); PTHR11363:SF9 (PANTHER); IPR009000 (SUPERFAMILY)
c21813_g1_i1	phosphoglycerate kinase isoform X1	1564	0	0.89								IPR001576 (PRINTS); IPR015824 (G3DSA:3.40.50.GENE3D); IPR001576 (PFAM); IPR001576 (PIRSF); IPR015901 (G3DSA:3.40.50.GENE3D); IPR001576 (PANTHER); PTHR11406:SF18 (PANTHER); IPR001576 (SUPERFAMILY)
c21848_g1_i1	hypothetical protein (multi-domain)	1858	0	1	1130.55	gi|19914166|gb|AAM03837.1|hypothetical protein (multi-domain) [Methanosarcina acetivorans C2A]	GO:0009058, GO:0016020, GO:0016021		2	P:biosynthetic process; C:cellular_component		IPR003672 (PFAM); PTHR23304:SF141 (PANTHER); PTHR23304 (PANTHER); TMhelix (TMHMM)
c21848_g2_i1	cobalamin biosynthesis N	980	0	1	620542	gi|499329949|ref|WP_011020441.1|cobaltochelatase [Methanosarcina acetivorans]	GO:0009058, GO:0016020, GO:0016021		2	P:biosynthetic process; C:cellular_component		IPR003672 (PFAM); PTHR23304 (PANTHER); PTHR23304:SF141 (PANTHER); TMhelix (TMHMM)
c21919_g1_i1	histone -like	405	1.88E-65	0.84	207994	gi|910333367|ref|XP_013170070.1|PREDICTED: histone H3.1-like [Papilio xuthus]	GO:0003677, GO:0046982, GO:0005694, GO:0000786, GO:0005634		3	C:nucleus; F:DNA binding; C:chromosome		IPR000164 (PRINTS); IPR000164 (SMART); IPR009072 (G3DSA:1.10.20.GENE3D); IPR007125 (PFAM); IPR000164 (PANTHER); PTHR11426:SF112 (PANTHER); IPR009072 (SUPERFAMILY)
c221_g1_i1	molybdopterin molybdenumtransferase	2465	0	1	784252	gi|499333487|ref|WP_011023979.1|molybdopterin molybdenumtransferase MoeA [Methanosarcina acetivorans]	GO:0005737, GO:0032324		5	P:small molecule metabolic process; C:cytoplasm; P:cofactor metabolic process; P:cellular nitrogen compound metabolic process; P:biosynthetic process		IPR001453 (SMART); G3DSA:3.90.105.10 (GENE3D); IPR005110 (PFAM); G3DSA:2.170.190.11 (GENE3D); IPR001453 (G3DSA:3.40.980.GENE3D); IPR001453 (PFAM); IPR005111 (PFAM); IPR005111 (G3DSA:2.40.340.GENE3D); PTHR10192:SF19 (PANTHER); PTHR10192 (PANTHER); IPR001453 (SUPERFAMILY); IPR005111 (SUPERFAMILY); IPR005110 (SUPERFAMILY)
c22143_g1_i1	hypothetical protein NBO_997g0001	834	3.06E-107	0.97								PTHR22949 (PANTHER)
c22146_g1_i1	O-phospho-L-seryl-tRNA:Cys-tRNA synthase	6028	0	1	795423	gi|499330275|ref|WP_011020767.1|O-phospho-L-seryl-tRNA:Cys-tRNA synthase [Methanosarcina acetivorans]	GO:0003824, GO:0016740, GO:0071952, GO:0043766, GO:0006412		4	P:cellular protein modification process; P:tRNA metabolic process; F:transferase activity, transferring alkyl or aryl (other than methyl) groups; P:translation	EC:2.5.1.73	IPR013375 (TIGRFAM); IPR008829 (PFAM); IPR015421 (G3DSA:3.40.640.GENE3D); PTHR43586 (PANTHER); PTHR43586:SF1 (PANTHER); IPR013375 (HAMAP); IPR015424 (SUPERFAMILY)
c22149_g1_i1	baiser CG11785-PA	845	6.55E-100	0.85	303138	gi|237761908|emb|CAR94540.1|baiser CG11785-PA protein [Blattella germanica]	GO:0016020, GO:0016021, GO:0006810		2	C:cellular_component; P:transport		IPR009038 (SMART); IPR009038 (PFAM); PTHR22811:SF106 (PANTHER); IPR015720 (PANTHER); IPR009038 (PROSITE_PROFILES); SignalP-noTM (SIGNALP_EUK); TMhelix (TMHMM)
c22201_g1_i1	cathepsin L	552	1.45E-61	0.8								IPR013201 (SMART); IPR000668 (PFAM); G3DSA:3.90.70.10 (GENE3D); IPR013201 (PFAM); PTHR12411:SF481 (PANTHER); IPR013128 (PANTHER); SignalP-TM (SIGNALP_EUK); SSF54001 (SUPERFAMILY)
c22207_g1_i1	actin	1032	0	0.89	576244	gi|85690961|ref|XP_965880.1|actin [Encephalitozoon cuniculi GB-M1]	GO:0001300, GO:0000011, GO:0051286, GO:0030100, GO:0000916, GO:0031011, GO:1903475, GO:0000812, GO:0043486, GO:0000910, GO:0005200, GO:0006338, GO:0005884, GO:0005524, GO:0006357, GO:0009306, GO:0006897, GO:0005856, GO:0000123, GO:0000166, GO:0005737, GO:0000142, GO:0016573, GO:0034599, GO:0071963, GO:0032432, GO:0030479, GO:0006281, GO:0035267, GO:0030010, GO:0032153	XP_965880.1	19	P:cytoskeleton organization; P:cell morphogenesis; P:cellular component assembly; F:structural molecule activity; F:ion binding; P:cellular protein modification process; C:nuclear chromosome; C:protein complex; P:biosynthetic process; P:aging; P:DNA metabolic process; P:cell cycle; P:response to stress; C:nucleoplasm; P:cell division; C:cytoskeleton; P:vesicle-mediated transport; C:cytoplasm; P:c…		IPR004000 (PRINTS); IPR004000 (SMART); G3DSA:3.30.420.40 (GENE3D); IPR004000 (PFAM); G3DSA:3.90.640.10 (GENE3D); G3DSA:3.30.420.40 (GENE3D); PTHR11937:SF347 (PANTHER); IPR004000 (PANTHER); SSF53067 (SUPERFAMILY); SSF53067 (SUPERFAMILY)
c22260_g1_i1	aspartate aminotransferase	1291	0	1	764607	gi|19915595|gb|AAM05119.1|aspartate aminotransferase [Methanosarcina acetivorans C2A]	GO:0010285, GO:0030170, GO:0009058, GO:0003824, GO:0009089, GO:0008483, GO:0016740		3	F:ion binding; P:cellular amino acid metabolic process; P:biosynthetic process	EC:2.6.1.83	IPR019881 (TIGRFAM); IPR004839 (PFAM); IPR015421 (G3DSA:3.40.640.GENE3D); IPR015422 (G3DSA:3.90.1150.GENE3D); PTHR42832 (PANTHER); PTHR42832:SF3 (PANTHER); IPR015424 (SUPERFAMILY)
c22262_g1_i1	hypothetical protein FAVG1_01738	371	1.13E-75	0.99								IPR013126 (PFAM); G3DSA:3.30.420.40 (GENE3D); G3DSA:3.30.30.30 (GENE3D); PTHR19375:SF274 (PANTHER); PTHR19375 (PANTHER); SSF53067 (SUPERFAMILY)
c22267_g1_i2	sulfite reductase	1360	2.7E-146	1	429483	gi|19914485|gb|AAM04125.1|sulfite reductase [Methanosarcina acetivorans C2A]	GO:0019419, GO:0050311, GO:0016491, GO:0020037, GO:0055114, GO:0016002, GO:0051536		2	P:sulfur compound metabolic process; F:oxidoreductase activity	EC:1.8.7.1; EC:1.8.99.1	IPR006066 (PRINTS); IPR017220 (PIRSF); G3DSA:3.30.413.10 (GENE3D); IPR006067 (PFAM); IPR005117 (PFAM); PTHR11493:SF54 (PANTHER); PTHR11493 (PANTHER); SSF56014 (SUPERFAMILY); IPR005117 (SUPERFAMILY)
c22304_g1_i1	ribosomal s27a	449	2.21E-54	0.82	180259	gi|530541971|gb|EQB61136.1|ribosomal protein s27a [Nosema apis BRL 01]	GO:0003735, GO:0005840, GO:0006412		3	F:structural constituent of ribosome; C:ribosome; P:translation		IPR019956 (PRINTS); IPR000626 (SMART); IPR002906 (SMART); G3DSA:3.10.20.90 (GENE3D); IPR002906 (PFAM); IPR000626 (PFAM); PTHR10666:SF217 (PANTHER); PTHR10666 (PANTHER); IPR000626 (PROSITE_PROFILES); IPR011332 (SUPERFAMILY); IPR029071 (SUPERFAMILY)
c22381_g1_i1	lysine--tRNA ligase	1846	0	1	1040.02	gi|499330313|ref|WP_011020805.1|lysine--tRNA ligase [Methanosarcina acetivorans]	GO:0006418, GO:0000166, GO:0000287, GO:0005737, GO:0004824, GO:0004812, GO:0046872, GO:0006430, GO:0016874, GO:0005524, GO:0006412, GO:0003676		6	C:cytoplasm; F:ion binding; P:tRNA metabolic process; P:cellular amino acid metabolic process; F:ligase activity; P:translation	EC:6.1.1.6	IPR018149 (PRINTS); IPR002313 (TIGRFAM); G3DSA:2.40.50.140 (GENE3D); G3DSA:3.30.930.10 (GENE3D); IPR004364 (PFAM); IPR004365 (PFAM); PTHR42918 (PANTHER); PTHR42918:SF2 (PANTHER); IPR006195 (PROSITE_PROFILES); IPR002313 (HAMAP); SSF55681 (SUPERFAMILY); IPR012340 (SUPERFAMILY)
c2245_g1_i1	delta-aminolevulinic acid dehydratase	715	7.02E-131	1	385185	gi|499330135|ref|WP_011020627.1|delta-aminolevulinic acid dehydratase [Methanosarcina acetivorans]	GO:0006779, GO:0008270, GO:0003824, GO:0046872, GO:0005829, GO:0016829, GO:0006783, GO:0033014, GO:0004655		6	P:cofactor metabolic process; F:lyase activity; F:ion binding; C:cytosol; P:cellular nitrogen compound metabolic process; P:biosynthetic process	EC:4.2.1.24	IPR001731 (PRINTS); IPR001731 (SMART); IPR001731 (PFAM); IPR013785 (G3DSA:3.20.20.GENE3D); PTHR11458:SF3 (PANTHER); IPR001731 (PANTHER); SSF51569 (SUPERFAMILY)
c2255_g1_i1	methanol-5-hydroxybenzimidazolylcobamide methyltransferase	355	2.54E-75	1	242662	gi|499330014|ref|WP_011020506.1|methanol-5-hydroxybenzimidazolylcobamide methyltransferase [Methanosarcina acetivorans]	GO:0016740, GO:0008168, GO:0032259		1	F:methyltransferase activity		IPR021079 (PFAM)
c22592_g1_i1	60S ribosomal L26	491	6.71E-63	0.95								IPR005824 (SMART); IPR005756 (PFAM); IPR014722 (G3DSA:2.30.30.GENE3D); IPR005756 (TIGRFAM); IPR005824 (PFAM); IPR005756 (PANTHER); PTHR11143:SF13 (PANTHER); IPR005756 (HAMAP); SignalP-TM (SIGNALP_GRAM_POSITIVE); IPR008991 (SUPERFAMILY)
c22605_g1_i1	proline--tRNA ligase	4069	0	1	936791	gi|499333290|ref|WP_011023782.1|proline--tRNA ligase [Methanosarcina acetivorans]	GO:0006418, GO:0000166, GO:0005737, GO:0003723, GO:0004812, GO:0004827, GO:0006433, GO:0016874, GO:0005524, GO:0006412		7	F:RNA binding; C:cytoplasm; F:ion binding; P:tRNA metabolic process; P:cellular amino acid metabolic process; F:ligase activity; P:translation	EC:6.1.1.15	IPR002316 (PRINTS); IPR016061 (SMART); G3DSA:3.30.930.10 (GENE3D); IPR004154 (PFAM); IPR002314 (PFAM); IPR004154 (G3DSA:3.40.50.GENE3D); IPR016061 (G3DSA:3.30.110.GENE3D); IPR004499 (TIGRFAM); IPR016061 (PFAM); PTHR43382 (PANTHER); IPR004499 (HAMAP); IPR006195 (PROSITE_PROFILES); IPR017449 (SUPERFAMILY); IPR004154 (SUPERFAMILY); SSF55681 (SUPERFAMILY)
c22615_g1_i1	DNA polymerase II	6576	0	1	2323.89	gi|499333933|ref|WP_011024425.1|DNA polymerase II [Methanosarcina acetivorans]	GO:0003677, GO:0006308, GO:0003887, GO:0008408, GO:0004527, GO:0004518, GO:0003824, GO:0071897, GO:0016740, GO:0016787, GO:0008152, GO:0006260, GO:0016779, GO:0006261, GO:0000738		6	F:DNA binding; F:nucleotidyltransferase activity; F:nuclease activity; P:nucleobase-containing compound catabolic process; P:biosynthetic process; P:DNA metabolic process	EC:2.7.7.7	IPR004475 (TIGRFAM); IPR004475 (PIRSF); IPR016033 (PFAM); IPR004475 (PANTHER); IPR004475 (HAMAP)
c22635_g1_i1	phosphoglycerate kinase	2238	0	1	842032	gi|499333009|ref|WP_011023501.1|phosphoglycerate kinase [Methanosarcina acetivorans]	GO:0000166, GO:0005737, GO:0006096, GO:0004618, GO:0016310, GO:0016740, GO:0016301, GO:0005524		9	P:small molecule metabolic process; P:carbohydrate metabolic process; P:generation of precursor metabolites and energy; C:cytoplasm; P:catabolic process; P:cofactor metabolic process; F:ion binding; P:cellular nitrogen compound metabolic process; F:kinase activity	EC:2.7.2.3	IPR001576 (PRINTS); IPR015824 (G3DSA:3.40.50.GENE3D); IPR001576 (PFAM); IPR015901 (G3DSA:3.40.50.GENE3D); IPR001576 (PIRSF); IPR001576 (PANTHER); PTHR11406:SF19 (PANTHER); IPR001576 (SUPERFAMILY)
c22636_g1_i1	cysteine desulfurase	5265	0	1	785023	gi|499330360|ref|WP_011020852.1|cysteine desulfurase [Methanosarcina acetivorans]	GO:0003824		1	F:molecular_function		IPR015422 (G3DSA:3.90.1150.GENE3D); IPR000192 (PFAM); IPR016454 (PIRSF); IPR015421 (G3DSA:3.40.640.GENE3D); PTHR11601 (PANTHER); PTHR11601:SF56 (PANTHER); IPR015424 (SUPERFAMILY)
c22647_g1_i1	60S Ribosomal L4	830	3.66E-100	0.87	312768	gi|559372761|gb|AHB12449.1|60S Ribosomal Protein L4 [Pantala flavescens]	GO:0003735, GO:0005840, GO:0006412		3	F:structural constituent of ribosome; C:ribosome; P:translation		IPR002136 (PFAM); IPR023574 (G3DSA:3.40.1370.GENE3D); IPR025755 (PFAM); PTHR19431 (PANTHER); IPR023574 (SUPERFAMILY)
c22649_g1_i1	chemosensory 3	534	2.12E-51	0.89								IPR005055 (G3DSA:1.10.2080.GENE3D); IPR005055 (PFAM); IPR005055 (PANTHER); SignalP-noTM (SIGNALP_EUK); IPR005055 (SUPERFAMILY)
c22652_g1_i1	hypothetical protein	3581	0	1								G3DSA:2.30.310.10 (GENE3D); IPR008532 (PFAM); PF05833 (PFAM); PTHR15239:SF8 (PANTHER); PTHR15239 (PANTHER)
c22661_g1_i1	hypothetical protein	3076	0	1	912138	gi|499331883|ref|WP_011022375.1|hypothetical protein [Methanosarcina acetivorans]	GO:0003677, GO:0004536, GO:0006259		3	F:DNA binding; F:nuclease activity; P:DNA metabolic process		no IPS match
c22665_g1_i1	dihydropteroate synthase	3988	0	1	929472	gi|499333281|ref|WP_011023773.1|dihydropteroate synthase [Methanosarcina acetivorans]	GO:0044237, GO:0042558		1	P:biological_process		IPR005236 (TIGRFAM); IPR000489 (G3DSA:3.20.20.GENE3D); IPR000489 (PFAM); IPR025595 (PFAM); PTHR42844 (PANTHER); PTHR42844:SF3 (PANTHER); IPR000489 (PROSITE_PROFILES); IPR011005 (SUPERFAMILY)
c22726_g1_i1	helicase SNF2	4069	0	1	1994.93	gi|499329755|ref|WP_011020247.1|helicase SNF2 [Methanosarcina acetivorans]	GO:0000166, GO:0004386, GO:0005524		2	F:ion binding; F:helicase activity	EC:3.6.1.15	IPR001650 (SMART); IPR014001 (SMART); IPR027417 (G3DSA:3.40.50.GENE3D); IPR027417 (G3DSA:3.40.50.GENE3D); IPR000330 (PFAM); IPR001650 (PFAM); IPR022138 (PFAM); PTHR10799 (PANTHER); PTHR10799:SF862 (PANTHER); IPR001650 (PROSITE_PROFILES); IPR014001 (PROSITE_PROFILES); IPR027417 (SUPERFAMILY); IPR027417 (SUPERFAMILY)
c22789_g1_i1	phosphoadenosine phosphosulfate reductase	2070	0	0.98								IPR002478 (SMART); G3DSA:3.30.70.20 (GENE3D); IPR015947 (G3DSA:2.30.130.GENE3D); IPR017896 (PFAM); IPR004521 (TIGRFAM); IPR002500 (PFAM); IPR002478 (PFAM); IPR014729 (G3DSA:3.40.50.GENE3D); PTHR43196 (PANTHER); IPR017896 (PROSITE_PROFILES); IPR002478 (PROSITE_PROFILES); IPR017896 (PROSITE_PROFILES); SSF54862 (SUPERFAMILY); IPR015947 (SUPERFAMILY); SSF52402 (SUPERFAMILY)
c22818_g1_i1	60S ribosomal L28	499	1.15E-59	0.82	194126	gi|646716356|gb|KDR19636.1|60S ribosomal protein L28 [Zootermopsis nevadensis]	GO:0003735, GO:0005840, GO:0006412, GO:0005622		3	F:structural constituent of ribosome; C:ribosome; P:translation		IPR029004 (PFAM); PTHR10544:SF2 (PANTHER); IPR002672 (PANTHER)
c22822_g1_i1	4-hydroxybenzoate decarboxylase	5651	0	1	844343	gi|499329812|ref|WP_011020304.1|hypothetical protein [Methanosarcina acetivorans]	GO:0016491, GO:0010181, GO:0055114, GO:0016831		3	F:oxidoreductase activity; F:ion binding; F:lyase activity		G3DSA:3.40.1670.10 (GENE3D); IPR002830 (TIGRFAM); IPR002830 (PFAM); PTHR30108 (PANTHER); PTHR30108:SF15 (PANTHER); SSF143968 (SUPERFAMILY); IPR012349 (SUPERFAMILY)
c22854_g1_i1	hydroxymethylglutaryl- reductase (NADPH)	1553	0	1	795038	gi|19917087|gb|AAM06446.1|hydroxymethylglutaryl-CoA reductase (NADPH) [Methanosarcina acetivorans C2A]	GO:0050662, GO:0016616, GO:0008299, GO:0016491, GO:0050661, GO:0016021, GO:0055114, GO:0004420, GO:0015936, GO:0016126		7	P:small molecule metabolic process; F:oxidoreductase activity; P:lipid metabolic process; P:cofactor metabolic process; P:biosynthetic process; P:cellular nitrogen compound metabolic process; C:cellular_component	EC:1.1.1.34	IPR002202 (PRINTS); IPR002202 (PFAM); IPR023074 (G3DSA:3.90.770.GENE3D); IPR004554 (TIGRFAM); IPR009023 (G3DSA:3.30.70.GENE3D); PTHR10572:SF16 (PANTHER); IPR002202 (PANTHER); IPR002202 (PROSITE_PROFILES); IPR009029 (SUPERFAMILY); IPR009023 (SUPERFAMILY)
c22855_g1_i1	MFNB_METAC ame: Full=(5-formylfuran-3-yl)methyl phosphate synthase ame: Full=4-(hydroxymethyl)-2-furancarboxaldehyde-phosphate synthase Short=4-HFC-P synthase	1645	8.47E-150	1	442195	gi|499333822|ref|WP_011024314.1|hypothetical protein [Methanosarcina acetivorans]	GO:0008152, GO:2001120, GO:0003824, GO:0016829, GO:0016830		2	F:lyase activity; P:biosynthetic process		IPR013785 (G3DSA:3.20.20.GENE3D); IPR007565 (PFAM); IPR007565 (PIRSF); IPR007565 (HAMAP); IPR011060 (SUPERFAMILY); SSF51569 (SUPERFAMILY)
c22872_g1_i1	40S ribosomal S15	511	1.07E-72	0.98								IPR002222 (PRINTS); IPR002222 (PIRSF); IPR002222 (PFAM); IPR005713 (TIGRFAM); IPR023575 (G3DSA:3.30.860.GENE3D); IPR002222 (PANTHER); PTHR11880:SF14 (PANTHER); IPR023575 (SUPERFAMILY)
c22873_g1_i1	40S ribosomal S23	886	4.39E-95	1	289656	gi|685851337|ref|XP_009252701.1|hypothetical protein FPSE_01306 [Fusarium pseudograminearum CS3096]	GO:0003735, GO:0030529, GO:0015935, GO:0005840, GO:0006412, GO:0005622	KNB12954.1, XP_011325676.1, EWG52751.1, ESU18054.1, XP_009252701.1, EKJ78497.1	3	F:structural constituent of ribosome; C:ribosome; P:translation		G3DSA:2.40.50.140 (GENE3D); IPR006032 (PFAM); IPR005680 (TIGRFAM); IPR006032 (PIRSF); PTHR11652:SF30 (PANTHER); IPR006032 (PANTHER); IPR012340 (SUPERFAMILY)
c22902_g1_i1	phenylacetate-- ligase	4602	0	1	814298	gi|499333259|ref|WP_011023751.1|phenylacetate--CoA ligase [Methanosarcina acetivorans]	GO:0008152, GO:0003824, GO:0047475, GO:0010124		3	P:small molecule metabolic process; P:catabolic process; F:ligase activity	EC:6.2.1.30	IPR028154 (PFAM); IPR000873 (PFAM); G3DSA:3.40.50.980 (GENE3D); G3DSA:3.30.300.30 (GENE3D); IPR011880 (PIRSF); PTHR43439:SF1 (PANTHER); PTHR43439 (PANTHER); SSF56801 (SUPERFAMILY)
c22912_g1_i1	transposase	3038	0	1								IPR029261 (PFAM); IPR032877 (PFAM); IPR002560 (PFAM); PTHR33498 (PANTHER); PTHR33498:SF2 (PANTHER)
c22922_g1_i1	conserved hypothetical protein	2337	0	1	773852	gi|19915264|gb|AAM04823.1|conserved hypothetical protein [Methanosarcina acetivorans C2A]	GO:0016020, GO:0016021		1	C:cellular_component		IPR007254 (PFAM); PTHR38815 (PANTHER); TMhelix (TMHMM); TMhelix (TMHMM); TMhelix (TMHMM); TMhelix (TMHMM); TMhelix (TMHMM); TMhelix (TMHMM)
c22931_g1_i1	60s ribosomal l44	735	5.58E-76	0.99	239195	gi|927758812|gb|KPA41969.1|60s ribosomal protein l44 [Fusarium langsethiae]	GO:0003735, GO:0030529, GO:0005840, GO:0006412, GO:0005622		3	F:structural constituent of ribosome; C:ribosome; P:translation		IPR000552 (G3DSA:3.10.450.GENE3D); IPR000552 (PFAM); IPR000552 (PANTHER); IPR000552 (PRODOM); IPR011332 (SUPERFAMILY)
c23092_g1_i1	60S ribosomal L7a	907	4.26E-130	0.94	384.03	gi|312306046|gb|ADQ73876.1|60S ribosomal protein L7a [Laodelphax striatella]	GO:0030529, GO:0042254, GO:0005840		2	P:ribosome biogenesis; C:ribosome		IPR018492 (PRINTS); IPR001921 (PRINTS); IPR004038 (PFAM); IPR029064 (G3DSA:3.30.1330.GENE3D); PTHR23105:SF92 (PANTHER); PTHR23105 (PANTHER); SignalP-TM (SIGNALP_GRAM_POSITIVE); IPR029064 (SUPERFAMILY)
c23142_g1_i1	acyl carrier mitochondrial isoform X1	593	1.26E-41	0.74								IPR009081 (G3DSA:1.10.1200.GENE3D); IPR009081 (PFAM); PTHR20863:SF45 (PANTHER); PTHR20863 (PANTHER); IPR003231 (PRODOM); IPR003231 (HAMAP); IPR009081 (PROSITE_PROFILES); IPR009081 (SUPERFAMILY)
c23177_g1_i1	hypothetical protein FAVG1_00834	1338	0	0.99								IPR000771 (PIRSF); IPR013785 (G3DSA:3.20.20.GENE3D); IPR000771 (PFAM); IPR000771 (TIGRFAM); IPR006411 (TIGRFAM); PTHR30559 (PANTHER); PTHR30559:SF2 (PANTHER); SSF51569 (SUPERFAMILY)
c23196_g1_i1	Translocon-associated subunit gamma	794	1.16E-84	0.93	263462	gi|646722800|gb|KDR23667.1|Translocon-associated protein subunit gamma [Zootermopsis nevadensis]	GO:0006614, GO:0016020, GO:0016021, GO:0005622		2	P:protein targeting; C:intracellular		IPR009779 (PFAM); PTHR13399:SF3 (PANTHER); IPR009779 (PANTHER); TMhelix (TMHMM); TMhelix (TMHMM); TMhelix (TMHMM); TMhelix (TMHMM)
c23252_g1_i1	Trimeric intracellular cation channel type B-A	875	1.08E-163	0.97	469159	gi|646705745|gb|KDR13304.1|Trimeric intracellular cation channel type B-A [Zootermopsis nevadensis]	GO:0005261, GO:0015672, GO:0098655, GO:0016020, GO:0016021		2	F:transmembrane transporter activity; C:cellular_component		IPR007866 (PFAM); IPR007866 (PANTHER); PTHR12454:SF13 (PANTHER); TMhelix (TMHMM); TMhelix (TMHMM); TMhelix (TMHMM); TMhelix (TMHMM)
c23338_g1_i1	membrane alanine aminopeptidase	3102	0	1	1920.59	gi|499331123|ref|WP_011021615.1|peptidase [Methanosarcina acetivorans]	GO:0043171, GO:0005737, GO:0008270, GO:0006508, GO:0008237, GO:0070006, GO:0042277, GO:0004177, GO:0005886		6	C:cytoplasm; P:catabolic process; F:ion binding; F:peptidase activity; P:cellular nitrogen compound metabolic process; C:plasma membrane	EC:3.4.11	IPR014782 (PFAM); IPR024601 (PFAM); G3DSA:1.10.390.10 (GENE3D); IPR024601 (G3DSA:1.25.50.GENE3D); IPR001930 (PANTHER); PTHR11533:SF209 (PANTHER); SSF55486 (SUPERFAMILY); SSF63737 (SUPERFAMILY)
c23425_g1_i1	imidazole glycerol phosphate synthase cyclase subunit	1250	0	1	543117	gi|499330098|ref|WP_011020590.1|imidazole glycerol phosphate synthase cyclase subunit [Methanosarcina acetivorans]	GO:0008152, GO:0005737, GO:0003824, GO:0016829, GO:0000107, GO:0008652, GO:0000105, GO:0005622		6	F:transferase activity, transferring glycosyl groups; C:cytoplasm; F:lyase activity; P:cellular amino acid metabolic process; P:cellular nitrogen compound metabolic process; P:biosynthetic process		IPR004651 (TIGRFAM); IPR006062 (PFAM); IPR013785 (G3DSA:3.20.20.GENE3D); PTHR21235:SF24 (PANTHER); PTHR21235 (PANTHER); IPR011060 (SUPERFAMILY)
c23635_g1_i1	uncharacterized protein LOC100169462	935	6.31E-137	0.99	399438	gi|648215723|ref|NP_001280473.1|uncharacterized protein LOC100169462 [Acyrthosiphon pisum]	GO:0005524		1	F:ion binding		IPR000194 (PFAM); IPR027417 (G3DSA:3.40.50.GENE3D); PTHR43389:SF1 (PANTHER); IPR022879 (PANTHER); IPR027417 (SUPERFAMILY)
c23649_g1_i1	cobalt ABC transporter ATP-binding	1972	0	1	658677	gi|499333422|ref|WP_011023914.1|cobalt ABC transporter ATP-binding protein [Methanosarcina acetivorans]	GO:0000166, GO:0006824, GO:0016020, GO:0006810, GO:0016787, GO:0005524, GO:0016887, GO:0005886		4	F:ATPase activity; F:ion binding; P:transport; C:plasma membrane	EC:3.6.1.3; EC:3.6.1.15	IPR003593 (SMART); IPR027417 (G3DSA:3.40.50.GENE3D); IPR003439 (PFAM); IPR005876 (TIGRFAM); PTHR43553 (PANTHER); IPR003439 (PROSITE_PROFILES); IPR027417 (SUPERFAMILY)
c23672_g1_i1	electron-transfer-flavo beta polypeptide isoform X1	654	8.08E-104	0.94	311612	gi|827539961|ref|XP_012553083.1|PREDICTED: electron-transfer-flavoprotein beta polypeptide isoform X1 [Bombyx mori]	GO:0009055	XP_012553083.1	1	F:molecular_function		IPR014730 (SMART); IPR014729 (G3DSA:3.40.50.GENE3D); IPR014730 (PFAM); IPR012255 (PANTHER); PTHR21294:SF13 (PANTHER); SSF52402 (SUPERFAMILY)
c23684_g1_i1	3-isopropylmalate dehydrogenase	3382	0	1	671774	gi|499333160|ref|WP_011023652.1|3-isopropylmalate dehydrogenase [Methanosarcina acetivorans]	GO:0009098, GO:0000287, GO:0016616, GO:0051287, GO:0016491, GO:0055114, GO:0003862		4	F:oxidoreductase activity; F:ion binding; P:cellular amino acid metabolic process; P:biosynthetic process	EC:1.1.1.85	IPR024084 (SMART); IPR024084 (G3DSA:3.40.718.GENE3D); IPR024084 (PFAM); IPR011828 (TIGRFAM); PTHR11835 (PANTHER); PTHR11835:SF57 (PANTHER); SSF53659 (SUPERFAMILY)
c23782_g1_i1	protein disulfide-isomerase	970	3.86E-171	0.84	497278	gi|359843226|gb|AEV89748.1|protein disulfide-isomerase [Schistocerca gregaria]	GO:0003756, GO:0045454, GO:0005783, GO:0016853		3	P:homeostatic process; C:endoplasmic reticulum; F:isomerase activity	EC:5.3.4.1	PR00421 (PRINTS); PF13848 (PFAM); IPR013766 (PFAM); IPR012336 (G3DSA:3.40.30.GENE3D); IPR012336 (G3DSA:3.40.30.GENE3D); PTHR18929 (PANTHER); PTHR18929:SF147 (PANTHER); IPR013766 (PROSITE_PROFILES); IPR012336 (SUPERFAMILY); IPR012336 (SUPERFAMILY)
c23795_g2_i1	hypothetical protein	2563	0	0.99								IPR003594 (SMART); IPR000014 (SMART); IPR001610 (SMART); IPR013655 (PFAM); IPR000014 (TIGRFAM); G3DSA:3.30.450.20 (GENE3D); G3DSA:3.30.450.20 (GENE3D); IPR003594 (G3DSA:3.30.565.GENE3D); IPR011495 (PFAM); G3DSA:3.30.450.20 (GENE3D); IPR000014 (PFAM); IPR003594 (PFAM); PTHR43065:SF8 (PANTHER); PTHR43065 (PANTHER); IPR000700 (PROSITE_PROFILES); IPR000700 (PROSITE_PROFILES); IPR000014 (PROSITE_PROFI…
c23807_g1_i1	50S ribosomal L3	5024	0	1	682559	gi|499330609|ref|WP_011021101.1|50S ribosomal protein L3 [Methanosarcina acetivorans]	GO:0003723, GO:0003735, GO:0030529, GO:0022625, GO:0019843, GO:0005840, GO:0000027, GO:0006412, GO:0005622		7	F:structural constituent of ribosome; P:ribonucleoprotein complex assembly; C:cytosol; P:ribosome biogenesis; C:ribosome; F:rRNA binding; P:translation		G3DSA:3.30.1430.10 (GENE3D); IPR000597 (PFAM); G3DSA:2.40.30.10 (GENE3D); G3DSA:4.10.960.10 (GENE3D); IPR019928 (TIGRFAM); PTHR11363:SF10 (PANTHER); PTHR11363 (PANTHER); IPR019928 (HAMAP); IPR009000 (SUPERFAMILY)
c23809_g1_i2	reverse transcriptase	2130	0	1	871307	gi|499332257|ref|WP_011022749.1|group II intron reverse transcriptase/maturase [Methanosarcina acetivorans]	GO:0003964, GO:0003723, GO:0006278		4	F:nucleotidyltransferase activity; F:RNA binding; P:biosynthetic process; P:DNA metabolic process	EC:2.7.7.49	IPR000123 (PRINTS); IPR000477 (PFAM); IPR030931 (TIGRFAM); IPR013597 (PFAM); PTHR34047:SF3 (PANTHER); PTHR34047 (PANTHER); IPR000477 (PROSITE_PROFILES); SSF56672 (SUPERFAMILY)
c23834_g1_i1	homoserine O-acetyltransferase	6281	0	1	1021.92	gi|499332182|ref|WP_011022674.1|homoserine O-acetyltransferase [Methanosarcina acetivorans]	GO:0009086, GO:0004414, GO:0016746, GO:0005737, GO:0016740, GO:0008652, GO:0009092		5	F:transferase activity, transferring acyl groups; P:sulfur compound metabolic process; C:cytoplasm; P:cellular amino acid metabolic process; P:biosynthetic process	EC:2.3.1.31	IPR000644 (SMART); IPR000073 (PFAM); IPR000644 (PFAM); IPR029058 (G3DSA:3.40.50.GENE3D); G3DSA:3.10.580.10 (GENE3D); IPR008220 (TIGRFAM); PTHR32268 (PANTHER); IPR008220 (HAMAP); IPR000644 (PROSITE_PROFILES); IPR029058 (SUPERFAMILY); SSF54631 (SUPERFAMILY)
c23864_g1_i1	Redoxin	400	2.61E-91	1	274248	gi|700458248|gb|KGO47756.1|Redoxin [Penicillium expansum]	GO:0016491, GO:0055114	KGO58657.1, KGO58773.1, KGO47756.1	1	F:oxidoreductase activity		IPR013740 (PFAM); IPR012336 (G3DSA:3.40.30.GENE3D); PTHR10430:SF26 (PANTHER); PTHR10430 (PANTHER); IPR012336 (SUPERFAMILY)
c2389_g1_i1	hypothetical protein	1897	0	1	623239	gi|499332189|ref|WP_011022681.1|hypothetical protein [Methanosarcina acetivorans]	GO:0005737, GO:0009001, GO:0016740, GO:0006535		5	F:transferase activity, transferring acyl groups; P:sulfur compound metabolic process; C:cytoplasm; P:cellular amino acid metabolic process; P:biosynthetic process	EC:2.3.1.30	IPR001451 (PFAM); G3DSA:2.160.10.10 (GENE3D); IPR005881 (TIGRFAM); G3DSA:1.10.3130.10 (GENE3D); IPR002744 (PFAM); PTHR42811:SF1 (PANTHER); PTHR42811 (PANTHER); SSF117916 (SUPERFAMILY); IPR011004 (SUPERFAMILY)
c23974_g1_i1	nodulation protein NfeD	2247	0	1	693345	gi|499330461|ref|WP_011020953.1|nodulation protein NfeD [Methanosarcina acetivorans]	GO:0016020, GO:0016021		1	C:cellular_component		IPR001972 (PRINTS); IPR001107 (SMART); IPR001107 (PFAM); PTHR10264 (PANTHER); IPR001107 (SUPERFAMILY); TMhelix (TMHMM); TMhelix (TMHMM)
c24117_g1_i2	RRP4_METAC ame: Full=Exosome complex component Rrp4	4247	2.37E-171	1	524628	gi|499331288|ref|WP_011021780.1|RNA-binding protein [Methanosarcina acetivorans]	GO:0000178, GO:0005737, GO:0003723, GO:0043928, GO:0034475, GO:0008143, GO:0071034, GO:0071038, GO:0071051, GO:0000467, GO:0006401, GO:0003676		5	F:RNA binding; C:cytoplasm; P:nucleobase-containing compound catabolic process; P:ribosome biogenesis; P:tRNA metabolic process		IPR004087 (SMART); IPR022967 (SMART); IPR003029 (PFAM); IPR004088 (G3DSA:3.30.1370.GENE3D); G3DSA:2.40.50.140 (GENE3D); IPR025721 (PFAM); IPR004088 (PFAM); PTHR21321:SF6 (PANTHER); IPR026699 (PANTHER); IPR003029 (PROSITE_PROFILES); IPR004088 (PROSITE_PROFILES); IPR023474 (HAMAP); IPR012340 (SUPERFAMILY); IPR004088 (SUPERFAMILY); SSF110324 (SUPERFAMILY)
c24160_g1_i1	Brain protein, putative	735	1.77E-56	0.9	188348	gi|242013993|ref|XP_002427683.1|Brain protein, putative [Pediculus humanus corporis]	GO:0006850, GO:0005743	XP_002427683.1, EEB14945.1	2	C:mitochondrion; P:transport		IPR005336 (PFAM); PTHR14154:SF35 (PANTHER); PTHR14154 (PANTHER)
c24160_g1_i2	Brain protein, putative	720	1.09E-56	0.9	188734	gi|242013993|ref|XP_002427683.1|Brain protein, putative [Pediculus humanus corporis]	GO:0006850, GO:0005743	XP_002427683.1, EEB14945.1	2	C:mitochondrion; P:transport		IPR005336 (PFAM); PTHR14154:SF35 (PANTHER); PTHR14154 (PANTHER)
c24180_g1_i1	coenzyme F420 hydrogenase subunit alpha	3604	0	1	950658	gi|499330520|ref|WP_011021012.1|coenzyme F420 hydrogenase subunit alpha [Methanosarcina acetivorans]	GO:0050454, GO:0046872, GO:0016491, GO:0050660, GO:0016151, GO:0055114, GO:0008901, GO:0051536		2	F:oxidoreductase activity; F:ion binding	EC:1.12.98; EC:1.12.98.1; EC:1.12.7; EC:1.12.7.2	IPR017682 (TIGRFAM); IPR029014 (G3DSA:1.10.645.GENE3D); IPR001501 (PFAM); PTHR43600:SF1 (PANTHER); PTHR43600 (PANTHER); IPR029014 (SUPERFAMILY)
c24285_g1_i1	translation elongation factor-1 gamma	958	3.28E-155	0.81	454907	gi|18874391|gb|AAL78751.1|translation elongation factor-1 gamma [Locusta migratoria]	GO:0003746, GO:0006414, GO:0006412		1	F:translation factor activity, RNA binding		IPR004045 (PFAM); IPR012336 (G3DSA:3.40.30.GENE3D); IPR001662 (G3DSA:3.30.70.GENE3D); IPR010987 (G3DSA:1.20.1050.GENE3D); IPR001662 (PFAM); IPR004046 (PFAM); PTHR11260:SF420 (PANTHER); PTHR11260 (PANTHER); IPR001662 (PROSITE_PROFILES); IPR010987 (PROSITE_PROFILES); IPR004045 (PROSITE_PROFILES); IPR001662 (SUPERFAMILY); IPR010987 (SUPERFAMILY); IPR012336 (SUPERFAMILY)
c24292_g1_i1	signal recognition particle	2104	0	1	875159	gi|499333968|ref|WP_011024460.1|signal recognition particle protein [Methanosarcina acetivorans]	GO:0000166, GO:0005525, GO:0006614, GO:0003723, GO:0005737, GO:0030529, GO:0003924, GO:0048500, GO:0008312, GO:0006612		5	P:protein targeting; F:RNA binding; C:cytoplasm; F:GTPase activity; F:ion binding	EC:3.6.1.15	IPR013822 (SMART); IPR003593 (SMART); IPR000897 (SMART); IPR000897 (PFAM); IPR027417 (G3DSA:3.40.50.GENE3D); IPR013822 (PFAM); IPR004125 (PFAM); G3DSA:1.20.120.140 (GENE3D); IPR004125 (G3DSA:1.10.260.GENE3D); PTHR11564 (PANTHER); IPR022941 (HAMAP); IPR013822 (SUPERFAMILY); IPR004125 (SUPERFAMILY); IPR027417 (SUPERFAMILY)
c2442_g1_i1	ATPase AAA	1396	0	1	758444	gi|499329652|ref|WP_011020144.1|ATPase AAA [Methanosarcina acetivorans]	GO:0000166, GO:0006260, GO:0005524		3	F:ion binding; P:biosynthetic process; P:DNA metabolic process		no IPS match
c24470_g1_i1	hypothetical protein L798_14992	384	5.22E-37	0.89								IPR012875 (PFAM); PTHR28524:SF4 (PANTHER); PTHR28524 (PANTHER)
c24661_g2_i1	50s ribosomal l19e	842	6.3E-104	0.97	315079	gi|927760309|gb|KPA43368.1|50s ribosomal protein l19e [Fusarium langsethiae]	GO:0003735, GO:0030529, GO:0005840, GO:0006412, GO:0005622		3	F:structural constituent of ribosome; C:ribosome; P:translation		IPR000196 (SMART); IPR015974 (G3DSA:1.10.1200.GENE3D); IPR015972 (G3DSA:1.10.1650.GENE3D); IPR000196 (PFAM); PTHR10722:SF8 (PANTHER); PTHR10722 (PANTHER); IPR000196 (SUPERFAMILY)
c24798_g1_i1	atp adp translocase	1494	2.17E-153	0.7	462225	gi|300708824|ref|XP_002996584.1|hypothetical protein NCER_100306 [Nosema ceranae BRL01]	GO:0016020, GO:0016021, GO:0005471, GO:0006810, GO:0015867, GO:0005524, GO:0015866	EEQ82913.1, XP_002996584.1	1	P:transport		IPR004667 (PFAM); PTHR31187:SF5 (PANTHER); IPR004667 (PANTHER); TMhelix (TMHMM); TMhelix (TMHMM); TMhelix (TMHMM); TMhelix (TMHMM); TMhelix (TMHMM); TMhelix (TMHMM); TMhelix (TMHMM); TMhelix (TMHMM); TMhelix (TMHMM)
c24809_g1_i1	translation elongation factor 2	509	1.57E-82	0.97	258.84	gi|357619170|gb|EHJ71847.1|translation elongation factor 2 [Danaus plexippus]	GO:0005525, GO:0000166, GO:0003746, GO:0003924, GO:0006414		3	F:GTPase activity; F:ion binding; F:translation factor activity, RNA binding	EC:3.6.1.15	no IPS match
c25041_g1_i1	hypothetical protein	1380	0	1	692189	gi|499330972|ref|WP_011021464.1|hypothetical protein [Methanosarcina acetivorans]	GO:0016020, GO:0016021		1	C:cellular_component		IPR025105 (PFAM); IPR003416 (PFAM); PTHR39084 (PANTHER); TMhelix (TMHMM); TMhelix (TMHMM); TMhelix (TMHMM); TMhelix (TMHMM); TMhelix (TMHMM); TMhelix (TMHMM); TMhelix (TMHMM); TMhelix (TMHMM); TMhelix (TMHMM); TMhelix (TMHMM); TMhelix (TMHMM); TMhelix (TMHMM)
c25109_g2_i1	conserved hypothetical protein	702	5.79E-39	0.88	147517	gi|501296222|dbj|BAN20959.1|conserved hypothetical protein [Riptortus pedestris]	GO:0003677		1	F:DNA binding		IPR019835 (SMART); IPR003121 (PFAM); IPR003121 (G3DSA:1.10.245.GENE3D); PTHR13844 (PANTHER); PTHR13844:SF30 (PANTHER); IPR003121 (SUPERFAMILY)
c25143_g1_i1	Drosophila melanogaster partial	522	1.04E-30	0.8	119398	gi|195470260|ref|XP_002087426.1|RpLP1 [Drosophila yakuba]	GO:0003735, GO:0030529, GO:0006414, GO:0005840, GO:0005622	AAR09814.1, EDW87138.1, XP_002087426.1	3	F:structural constituent of ribosome; C:ribosome; P:translation		IPR001859 (PRINTS); PF00428 (PFAM); PTHR21141 (PANTHER); PTHR21141:SF55 (PANTHER)
c25348_g1_i1	lactase-phlorizin hydrolase-like	655	3.95E-59	0.64								IPR001360 (PFAM); IPR013781 (G3DSA:3.20.20.GENE3D); IPR001360 (PANTHER); PTHR10353:SF93 (PANTHER); IPR017853 (SUPERFAMILY)
c25386_g1_i1	formate dehydrogenase accessory	1044	1.19E-158	1	457218	gi|499329786|ref|WP_011020278.1|formate dehydrogenase accessory protein FdhD [Methanosarcina acetivorans]	GO:0005737, GO:0003824, GO:0016783, GO:0006777		4	C:cytoplasm; P:cofactor metabolic process; P:biosynthetic process; F:molecular_function		no IPS match
c25409_g2_i1	hypothetical protein FOXB_09165	1204	0	0.99								IPR020472 (PRINTS); IPR001680 (SMART); IPR015943 (G3DSA:2.130.10.GENE3D); IPR015943 (G3DSA:2.130.10.GENE3D); IPR001680 (PFAM); PTHR19868 (PANTHER); PTHR19868:SF1 (PANTHER); IPR001680 (PROSITE_PROFILES); IPR001680 (PROSITE_PROFILES); IPR001680 (PROSITE_PROFILES); IPR001680 (PROSITE_PROFILES); IPR001680 (PROSITE_PROFILES); IPR017986 (PROSITE_PROFILES); IPR001680 (PROSITE_PROFILES); IPR017986 (SUPER…
c25410_g1_i1	pyruvoyl-dependent arginine decarboxylase	757	1.08E-114	1	338576	gi|499332459|ref|WP_011022951.1|pyruvoyl-dependent arginine decarboxylase [Methanosarcina acetivorans]	GO:0006527, GO:0008792, GO:0016829, GO:0006520, GO:0016831		3	P:catabolic process; F:lyase activity; P:cellular amino acid metabolic process	EC:4.1.1.19	IPR002724 (TIGRFAM); IPR002724 (PIRSF); IPR016105 (G3DSA:3.50.20.GENE3D); IPR002724 (PFAM); IPR002724 (PTHR40438:PANTHER); PTHR40438 (PANTHER); IPR002724 (PRODOM); IPR002724 (HAMAP); IPR016104 (SUPERFAMILY)
c25444_g1_i1	indolepyruvate oxidoreductase	3958	0	1	1205.28	gi|499331239|ref|WP_011021731.1|indolepyruvate oxidoreductase [Methanosarcina acetivorans]	GO:0008152, GO:0030976, GO:0043805, GO:0046872, GO:0016491, GO:0003824, GO:0055114, GO:0051539, GO:0051536		2	F:oxidoreductase activity; F:ion binding	EC:1.2.7.8	IPR011766 (PFAM); G3DSA:3.30.70.20 (GENE3D); IPR029061 (G3DSA:3.40.50.GENE3D); IPR002880 (PFAM); IPR017721 (PIRSF); IPR017721 (TIGRFAM); IPR029061 (G3DSA:3.40.50.GENE3D); IPR017896 (PFAM); PTHR43710 (PANTHER); PTHR43710:SF1 (PANTHER); IPR017896 (PROSITE_PROFILES); IPR009014 (SUPERFAMILY); SSF54862 (SUPERFAMILY); IPR029061 (SUPERFAMILY); IPR029061 (SUPERFAMILY)
c25601_g1_i1	hypothetical protein YQE_05866, partial	298	3.17E-51	0.9								IPR013783 (G3DSA:2.60.40.GENE3D); PTHR10489 (PANTHER); PTHR10489:SF810 (PANTHER); IPR007110 (PROSITE_PROFILES); IPR007110 (SUPERFAMILY)
c2562_g1_i1	pyruvate mitochondrial isoform X2	451	2.7E-80	0.96	268085	gi|751777782|ref|XP_011197908.1|PREDICTED: pyruvate carboxylase, mitochondrial isoform X2 [Bactrocera dorsalis]	GO:0006094, GO:0003677, GO:0000166, GO:0004736, GO:0003824, GO:0046872, GO:0004075, GO:0009374, GO:0006090, GO:0016874, GO:0005524		6	P:small molecule metabolic process; F:DNA binding; P:carbohydrate metabolic process; F:ion binding; P:biosynthetic process; F:ligase activity	EC:6.4.1.1; EC:6.3.4.14	IPR000891 (PFAM); IPR013785 (G3DSA:3.20.20.GENE3D); PTHR43778 (PANTHER); PTHR43778:SF4 (PANTHER); IPR000891 (PROSITE_PROFILES); SSF51569 (SUPERFAMILY)
c25626_g1_i1	hydroxymethylglutaryl- synthase B-like	1161	3.23E-134	0.73								IPR013528 (PFAM); IPR013746 (PFAM); IPR016039 (G3DSA:3.40.47.GENE3D); IPR016039 (G3DSA:3.40.47.GENE3D); PTHR43323:SF1 (PANTHER); PTHR43323 (PANTHER); IPR016039 (SUPERFAMILY); IPR016039 (SUPERFAMILY)
c25666_g1_i1	S-phase kinase-associated 1 isoform X1	1057	1.18E-82	0.99								IPR001232 (SMART); IPR016072 (PFAM); IPR016073 (PFAM); IPR016897 (PIRSF); G3DSA:3.30.710.10 (GENE3D); PTHR11165 (PANTHER); PTHR11165:SF71 (PANTHER); IPR011333 (SUPERFAMILY); IPR016072 (SUPERFAMILY)
c25673_g1_i1	40S ribosomal S25	445	5.18E-40	0.96								IPR004977 (PFAM); IPR011991 (G3DSA:1.10.10.GENE3D); PTHR12850:SF13 (PANTHER); IPR004977 (PANTHER); IPR004977 (PRODOM); IPR011991 (SUPERFAMILY)
c2569_g1_i1	gliding motility	900	0	1	581252	gi|499333710|ref|WP_011024202.1|gliding motility protein [Methanosarcina acetivorans]	GO:0000166, GO:0005524, GO:0016887		2	F:ATPase activity; F:ion binding	EC:3.6.1.3; EC:3.6.1.15	IPR003593 (SMART); IPR003439 (PFAM); IPR027417 (G3DSA:3.40.50.GENE3D); PTHR42711 (PANTHER); IPR003439 (PROSITE_PROFILES); IPR027417 (SUPERFAMILY)
c25722_g1_i1	60S ribosomal L22	971	5.94E-41	0.95	151369	gi|646677240|gb|KDQ97906.1|60S ribosomal protein L22 [Zootermopsis nevadensis]	GO:0003735, GO:0005840, GO:0006412, GO:0005622		3	F:structural constituent of ribosome; C:ribosome; P:translation		IPR002671 (PFAM); IPR002671 (PANTHER); SignalP-TM (SIGNALP_GRAM_POSITIVE)
c25755_g1_i1	60S ribosomal L10a	448	5.46E-84	0.97								IPR016095 (G3DSA:3.40.50.GENE3D); IPR016094 (G3DSA:3.30.190.GENE3D); IPR028364 (PFAM); PTHR23105 (PANTHER); PTHR23105:SF68 (PANTHER); IPR023674 (SUPERFAMILY)
c25788_g1_i1	glycine betaine ABC transporter ATP-binding	3676	0	1	978008	gi|499331639|ref|WP_011022131.1|glycine/betaine ABC transporter ATP-binding protein [Methanosarcina acetivorans]	GO:0000166, GO:0016020, GO:0031460, GO:0005524, GO:0016887		4	F:ATPase activity; F:ion binding; C:cellular_component; P:transport	EC:3.6.1.3; EC:3.6.1.15	IPR000644 (SMART); IPR003593 (SMART); G3DSA:3.10.580.10 (GENE3D); IPR027417 (G3DSA:3.40.50.GENE3D); IPR003439 (PFAM); IPR005892 (TIGRFAM); IPR000644 (PFAM); PTHR43869 (PANTHER); IPR000644 (PROSITE_PROFILES); IPR003439 (PROSITE_PROFILES); SSF54631 (SUPERFAMILY); IPR027417 (SUPERFAMILY)
c25791_g1_i1	3-ketoacyl- mitochondrial isoform X2	462	5.97E-66	0.85								IPR020616 (PFAM); IPR016039 (G3DSA:3.40.47.GENE3D); PTHR18919:SF129 (PANTHER); PTHR18919 (PANTHER); IPR016039 (SUPERFAMILY)
c25793_g1_i1	myosin heavy partial	399	1.21E-52	0.98								IPR002928 (PFAM); PTHR13140:SF544 (PANTHER); PTHR13140 (PANTHER)
c25820_g1_i1	RNA helicase	6237	0	1	1429.85	gi|499332354|ref|WP_011022846.1|RNA helicase [Methanosarcina acetivorans]	GO:0003677, GO:0000166, GO:0005524, GO:0016787		2	F:DNA binding; F:ion binding		IPR014001 (SMART); IPR001650 (SMART); IPR027417 (G3DSA:3.40.50.GENE3D); IPR027417 (G3DSA:3.40.50.GENE3D); IPR001650 (PFAM); IPR006935 (PFAM); PTHR30195 (PANTHER); PTHR30195:SF22 (PANTHER); IPR014001 (PROSITE_PROFILES); IPR001650 (PROSITE_PROFILES); IPR027417 (SUPERFAMILY)
c25825_g1_i1	glutamate-1-semialdehyde aminotransferase	5572	0	1	836639	gi|499330138|ref|WP_011020630.1|glutamate-1-semialdehyde aminotransferase [Methanosarcina acetivorans]	GO:0042802, GO:0006779, GO:0005737, GO:0030170, GO:0003824, GO:0042286, GO:0008483, GO:0006782, GO:0033014, GO:0016853		6	C:cytoplasm; P:cofactor metabolic process; F:ion binding; P:cellular nitrogen compound metabolic process; P:biosynthetic process; F:isomerase activity	EC:5.4.3.8	IPR005814 (PFAM); IPR015422 (G3DSA:3.90.1150.GENE3D); IPR015421 (G3DSA:3.40.640.GENE3D); IPR004639 (TIGRFAM); PTHR43713 (PANTHER); IPR004639 (HAMAP); IPR015424 (SUPERFAMILY)
c25894_g1_i1	S3e ribosomal	791	8.13E-153	0.94	438728	gi|506965415|gb|AGM32098.1|S3e ribosomal protein [Coptotermes formosanus]	GO:0003723, GO:0003735, GO:0015935, GO:0005840, GO:0006412		4	F:RNA binding; F:structural constituent of ribosome; C:ribosome; P:translation		IPR004044 (PFAM); IPR015946 (G3DSA:3.30.300.GENE3D); IPR001351 (G3DSA:3.30.1140.GENE3D); PF00189 (PFAM); IPR005703 (TIGRFAM); PTHR11760:SF25 (PANTHER); PTHR11760 (PANTHER); IPR004044 (PROSITE_PROFILES); IPR009019 (SUPERFAMILY); IPR001351 (SUPERFAMILY)
c25908_g1_i1	ribosomal S13e	563	1.02E-100	0.98	300056	gi|70909531|emb|CAJ17188.1|ribosomal protein S13e [Georissus sp. APV-2005]	GO:0003735, GO:0030529, GO:0005840, GO:0006412, GO:0005622		3	F:structural constituent of ribosome; C:ribosome; P:translation		IPR012606 (SMART); IPR000589 (SMART); IPR012606 (PFAM); IPR000589 (PFAM); IPR023029 (PANTHER); PTHR11885:SF11 (PANTHER); IPR023029 (HAMAP); IPR009068 (SUPERFAMILY)
c25955_g1_i1	formylmethanofuran subunit A	6470	0	1	1221.45	gi|499329872|ref|WP_011020364.1|protein fwdA [Methanosarcina acetivorans]	GO:0016810		1	F:hydrolase activity, acting on carbon-nitrogen (but not peptide) bonds		IPR012027 (TIGRFAM); IPR013108 (PFAM); IPR011059 (G3DSA:2.30.40.GENE3D); IPR012027 (PIRSF); IPR011059 (G3DSA:2.30.40.GENE3D); PTHR11647 (PANTHER); IPR012027 (PTHR11647:PANTHER); IPR011059 (SUPERFAMILY); IPR011059 (SUPERFAMILY); IPR032466 (SUPERFAMILY)
c26001_g1_i1	ribosomal L13	637	7.45E-100	0.9	301597	gi|121511988|gb|ABM55445.1|ribosomal protein L13 [Xenopsylla cheopis]	GO:0003735, GO:0030529, GO:0005840, GO:0006412, GO:0005622		3	F:structural constituent of ribosome; C:ribosome; P:translation		IPR001380 (PFAM); IPR034295 (PANTHER); PTHR11722:SF2 (PANTHER)
c26162_g1_i1	G3PC_PINSY ame: Full=Glyceraldehyde-3-phosphate cytosolic	461	8.01E-101	0.98	305449	gi|462140|sp|P34924.1|G3PC_PINSYRecName: Full=Glyceraldehyde-3-phosphate dehydrogenase, cytosolic	GO:0005737, GO:0051287, GO:0016491, GO:0050661, GO:0006096, GO:0055114, GO:0004365, GO:0016620, GO:0006006		8	P:small molecule metabolic process; P:carbohydrate metabolic process; P:generation of precursor metabolites and energy; C:cytoplasm; F:oxidoreductase activity; P:catabolic process; P:cofactor metabolic process; P:cellular nitrogen compound metabolic process	EC:1.2.1.59; EC:1.2.1.12	IPR020831 (PRINTS); IPR016040 (G3DSA:3.40.50.GENE3D); G3DSA:3.30.360.10 (GENE3D); IPR020829 (PFAM); PTHR10836:SF73 (PANTHER); IPR020831 (PANTHER); SSF55347 (SUPERFAMILY); IPR016040 (SUPERFAMILY)
c26173_g2_i1	transcriptional regulator	766	2.77E-107	1								IPR010499 (SMART); IPR029442 (PFAM); IPR011256 (G3DSA:3.20.80.GENE3D); PTHR30204:SF43 (PANTHER); PTHR30204 (PANTHER); IPR011256 (SUPERFAMILY)
c26194_g1_i1	histidine kinase	825	1.36E-167	0.99	510375	gi|499330312|ref|WP_011020804.1|histidine kinase [Methanosarcina acetivorans]	GO:0000155, GO:0023014, GO:0000160, GO:0006355, GO:0016310, GO:0016301, GO:0005622		6	P:cellular protein modification process; P:cellular nitrogen compound metabolic process; P:biosynthetic process; F:kinase activity; F:signal transducer activity; C:intracellular	EC:2.7.13.3	IPR011495 (PFAM); G3DSA:3.30.450.20 (GENE3D); IPR000014 (TIGRFAM); IPR000014 (PFAM); PTHR43065 (PANTHER); PTHR43065:SF8 (PANTHER); IPR000014 (PROSITE_PROFILES); IPR000014 (SUPERFAMILY)
c26194_g3_i1	histidine kinase	1702	0	0.99								IPR001610 (SMART); IPR000014 (SMART); IPR013655 (PFAM); IPR000014 (PFAM); G3DSA:3.30.450.20 (GENE3D); IPR000014 (TIGRFAM); IPR011495 (PFAM); G3DSA:3.30.450.20 (GENE3D); PTHR43065 (PANTHER); PTHR43065:SF8 (PANTHER); IPR000014 (PROSITE_PROFILES); IPR000700 (PROSITE_PROFILES); IPR000014 (PROSITE_PROFILES); IPR000700 (PROSITE_PROFILES); IPR000700 (PROSITE_PROFILES); IPR000014 (SUPERFAMILY); IPR000014…
c26259_g1_i1	cobyrinic acid a,c-diamide synthase	7304	0	1	1003.43	gi|499333042|ref|WP_011023534.1|cobyrinic acid a,c-diamide synthase [Methanosarcina acetivorans]	GO:0000166, GO:0003824, GO:0042242, GO:0009236, GO:0006541, GO:0016874, GO:0005524		6	F:hydrolase activity, acting on carbon-nitrogen (but not peptide) bonds; F:ion binding; P:cellular amino acid metabolic process; P:cellular nitrogen compound metabolic process; P:biosynthetic process; F:ligase activity		IPR027417 (G3DSA:3.40.50.GENE3D); IPR004484 (TIGRFAM); IPR011698 (PFAM); IPR002586 (PFAM); IPR029062 (G3DSA:3.40.50.GENE3D); IPR004484 (PANTHER); IPR017929 (PROSITE_PROFILES); IPR004484 (HAMAP); IPR029062 (SUPERFAMILY); IPR027417 (SUPERFAMILY)
c26281_g1_i1	trifunctional enzyme subunit mitochondrial	1170	2.42E-173	0.84								IPR029045 (G3DSA:3.90.226.GENE3D); IPR016040 (G3DSA:3.40.50.GENE3D); IPR006176 (PFAM); IPR001753 (PFAM); PTHR43612 (PANTHER); PTHR43612:SF3 (PANTHER); IPR029045 (SUPERFAMILY); IPR016040 (SUPERFAMILY)
c26376_g1_i1	Nucleosome assembly 1-like 4	924	1.63E-95	0.89	300056	gi|646722936|gb|KDR23730.1|Nucleosome assembly protein 1-like 4 [Zootermopsis nevadensis]	GO:0006334, GO:0005634		3	C:nucleus; P:macromolecular complex assembly; P:chromosome organization		IPR002164 (PFAM); IPR002164 (PANTHER); PTHR11875:SF88 (PANTHER); SSF143113 (SUPERFAMILY)
c26419_g1_i1	phosphoglucosamine mutase	1701	0	1	889026	gi|499329807|ref|WP_011020299.1|phosphoglucosamine mutase [Methanosarcina acetivorans]	GO:0000287, GO:0016868, GO:0046872, GO:0005829, GO:0071704, GO:0008966, GO:0005975, GO:0004610		4	P:carbohydrate metabolic process; F:ion binding; C:cytosol; F:isomerase activity	EC:5.4.2.10; EC:5.4.2.3	IPR005841 (PRINTS); IPR016055 (G3DSA:3.40.120.GENE3D); IPR024086 (TIGRFAM); IPR005845 (PFAM); IPR016055 (G3DSA:3.40.120.GENE3D); IPR005843 (G3DSA:3.30.310.GENE3D); IPR005844 (PFAM); IPR005843 (PFAM); IPR005846 (PFAM); IPR016055 (G3DSA:3.40.120.GENE3D); PTHR42946:SF5 (PANTHER); PTHR42946 (PANTHER); IPR016055 (SUPERFAMILY); IPR016055 (SUPERFAMILY); IPR005843 (SUPERFAMILY); IPR016055 (SUPERFAMILY)
c26446_g1_i1	40S ribosomal S6	873	5.48E-160	0.95	458759	gi|646707335|gb|KDR14141.1|40S ribosomal protein S6 [Zootermopsis nevadensis]	GO:0003735, GO:0030529, GO:0005840, GO:0006412, GO:0005622		3	F:structural constituent of ribosome; C:ribosome; P:translation		IPR001377 (SMART); IPR014401 (PIRSF); IPR001377 (PFAM); IPR001377 (PANTHER)
c26487_g1_i1	conserved hypothetical protein	1401	0	0.99								IPR018657 (PFAM); PTHR33171:SF19 (PANTHER); PTHR33171 (PANTHER)
c26487_g1_i2	transcriptional regulator	1916	0	1								IPR029063 (G3DSA:3.40.50.GENE3D); IPR018657 (PFAM); PTHR33171 (PANTHER); PTHR33171:SF19 (PANTHER)
c26505_g1_i1	NADH dehydrogenase [ubiquinone] 1 alpha subcomplex subunit 7-like	514	9.59E-35	0.72								IPR009947 (PFAM); IPR009947 (PANTHER); PTHR12485:SF2 (PANTHER)
c26542_g1_i1	10 kDa heat shock mitochondrial	711	6.34E-52	0.9								IPR020818 (PRINTS); IPR020818 (SMART); IPR020818 (G3DSA:2.30.33.GENE3D); IPR020818 (PFAM); PTHR10772:SF21 (PANTHER); IPR020818 (PANTHER); IPR011032 (SUPERFAMILY)
c26585_g2_i1	40s ribosomal s11	948	1.54E-101	1								IPR000266 (PRINTS); G3DSA:2.40.50.140 (GENE3D); IPR028333 (TIGRFAM); IPR000266 (PFAM); IPR032440 (PFAM); IPR000266 (PANTHER); PTHR10744:SF15 (PANTHER); IPR000266 (PRODOM); IPR000266 (HAMAP); IPR012340 (SUPERFAMILY)
c26604_g1_i1	alpha-tubulin partial	685	3.71E-138	1	401364	gi|672353516|gb|AIJ27191.1|alpha-tubulin 1a, partial [Mytilus galloprovincialis]	GO:0005525, GO:0000166, GO:0003924, GO:0005200, GO:0005874, GO:0007017		5	P:biological_process; C:cytoskeleton; F:GTPase activity; F:structural molecule activity; F:ion binding	EC:3.6.1.15	no IPS match
c26605_g2_i1	hypothetical protein FAVG1_00620	653	2.8E-123	1								IPR016082 (G3DSA:3.30.1390.GENE3D); IPR016082 (PFAM); IPR012988 (PFAM); IPR005998 (TIGRFAM); PTHR11524 (PANTHER); IPR016082 (SUPERFAMILY)
c26777_g1_i1	eukaryotic initiation factor 4A-I isoform X1	1609	0	0.95								IPR014001 (SMART); IPR001650 (SMART); IPR027417 (G3DSA:3.40.50.GENE3D); IPR001650 (PFAM); IPR011545 (PFAM); IPR027417 (G3DSA:3.40.50.GENE3D); PTHR24031 (PANTHER); PTHR24031:SF379 (PANTHER); IPR014014 (PROSITE_PROFILES); IPR014001 (PROSITE_PROFILES); IPR001650 (PROSITE_PROFILES); IPR027417 (SUPERFAMILY)
c26777_g1_i2	eukaryotic initiation factor 4A-I isoform X1	1420	0	0.95								IPR014001 (SMART); IPR001650 (SMART); IPR027417 (G3DSA:3.40.50.GENE3D); IPR001650 (PFAM); IPR011545 (PFAM); IPR027417 (G3DSA:3.40.50.GENE3D); PTHR24031 (PANTHER); PTHR24031:SF379 (PANTHER); IPR014014 (PROSITE_PROFILES); IPR014001 (PROSITE_PROFILES); IPR001650 (PROSITE_PROFILES); IPR027417 (SUPERFAMILY)
c26821_g1_i1	hypothetical protein ACN42_g3229	492	5.15E-81	0.97	251136	gi|973790623|gb|KUM63875.1|hypothetical protein ACN42_g3229 [Penicillium freii]	GO:0003755, GO:0000413, GO:0016853, GO:0006457		3	P:cellular protein modification process; P:protein folding; F:isomerase activity	EC:5.2.1.8	IPR002130 (PRINTS); IPR024936 (PIRSF); IPR029000 (G3DSA:2.40.100.GENE3D); IPR002130 (PFAM); IPR024936 (PANTHER); PTHR11071:SF335 (PANTHER); IPR002130 (PROSITE_PROFILES); IPR029000 (SUPERFAMILY)
c26856_g1_i1	ATPase AAA	2493	0	1	838951	gi|499333464|ref|WP_011023956.1|ATPase AAA [Methanosarcina acetivorans]	GO:0000166, GO:0008540, GO:0031597, GO:0031595, GO:0017025, GO:0036402, GO:1901800, GO:0030433, GO:0045899, GO:0005524		11	F:ATPase activity; C:nucleus; P:catabolic process; P:protein complex assembly; F:ion binding; C:cytosol; C:protein complex; F:transcription factor binding; P:cellular nitrogen compound metabolic process; P:biosynthetic process; P:response to stress	EC:3.6.1.3; EC:3.6.1.15	IPR003593 (SMART); G3DSA:1.10.8.60 (GENE3D); IPR027417 (G3DSA:3.40.50.GENE3D); IPR003959 (PFAM); PTHR23073:SF43 (PANTHER); PTHR23073 (PANTHER); IPR027417 (SUPERFAMILY)
c26866_g1_i1	hypothetical protein	2842	0	1	1670.6	gi|499332979|ref|WP_011023471.1|hypothetical protein [Methanosarcina acetivorans]	GO:0016020, GO:0016021		1	C:cellular_component		IPR006457 (PFAM); IPR011635 (PFAM); IPR014766 (G3DSA:2.60.40.GENE3D); IPR006457 (TIGRFAM); SignalP-noTM (SIGNALP_GRAM_NEGATIVE); SignalP-noTM (SIGNALP_EUK); SignalP-TM (SIGNALP_GRAM_POSITIVE); IPR008969 (SUPERFAMILY); TMhelix (TMHMM)
c26999_g1_i1	troponin C-like	467	5.72E-93	0.99	278.87	gi|240848699|ref|NP_001155712.1|troponin C-like [Acyrthosiphon pisum]	GO:0005509		1	F:ion binding		IPR002048 (SMART); IPR011992 (G3DSA:1.10.238.GENE3D); IPR002048 (PFAM); IPR011992 (G3DSA:1.10.238.GENE3D); PTHR23050:SF233 (PANTHER); PTHR23050 (PANTHER); IPR002048 (PROSITE_PROFILES); IPR002048 (PROSITE_PROFILES); IPR002048 (PROSITE_PROFILES); IPR002048 (PROSITE_PROFILES); IPR011992 (SUPERFAMILY)
c27015_g1_i1	V-ATPase subunit D	685	7.73E-101	0.96	309301	gi|401757801|gb|AFQ00928.1|V-ATPase subunit D [Locusta migratoria]	GO:0015078, GO:0015991, GO:0033179		2	F:transmembrane transporter activity; C:protein complex		IPR002843 (PFAM); IPR016727 (PANTHER); PTHR11028:SF6 (PANTHER); IPR002843 (SUPERFAMILY)
c27019_g1_i1	NADH dehydrogenase [ubiquinone] flavo mitochondrial	648	1.42E-94	0.97	296975	gi|283046718|ref|NP_001164305.1|NADH dehydrogenase [ubiquinone] flavoprotein 1, mitochondrial [Tribolium castaneum]	GO:0051287, GO:0010181, GO:0055114, GO:0008137, GO:0016651, GO:0051539		2	F:oxidoreductase activity; F:ion binding	EC:1.6.99.5; EC:1.6.99.3; EC:1.6.5.3	IPR019575 (SMART); IPR019575 (PFAM); PTHR11780 (PANTHER); PTHR11780:SF13 (PANTHER); SSF140490 (SUPERFAMILY); SSF142984 (SUPERFAMILY)
c2706_g1_i1	predicted protein	373	4.97E-79	1	262307	gi|19916330|gb|AAM05770.1|predicted protein [Methanosarcina acetivorans C2A]	GO:0016020, GO:0005509, GO:0016021		2	F:ion binding; C:cellular_component		IPR010671 (PFAM)
c27078_g1_i1	60S ribosomal L27	524	7.6E-81	1	248.44	gi|330927069|ref|XP_003301726.1|60S ribosomal protein L27 [Pyrenophora teres f. teres 0-1]	GO:0003735, GO:0005840, GO:0006412, GO:0005622	EFQ90173.1, XP_003301726.1	3	F:structural constituent of ribosome; C:ribosome; P:translation		IPR001141 (PFAM); IPR014722 (G3DSA:2.30.30.GENE3D); IPR001141 (PANTHER); PTHR10497:SF3 (PANTHER); IPR001141 (PRODOM); IPR008991 (SUPERFAMILY)
c27096_g1_i1	hypothetical protein	8088	0	1	1535.01	gi|499332591|ref|WP_011023083.1|hypothetical protein [Methanosarcina acetivorans]	GO:0016020, GO:0016021		1	C:cellular_component		IPR002035 (SMART); IPR029062 (G3DSA:3.40.50.GENE3D); IPR002035 (G3DSA:3.40.50.GENE3D); PTHR37947 (PANTHER); IPR002035 (PROSITE_PROFILES); IPR002035 (SUPERFAMILY); IPR029062 (SUPERFAMILY); IPR002035 (SUPERFAMILY)
c27121_g1_i1	phosphoadenosine phosphosulfate reductase	2474	0	1	1548.1	gi|499332351|ref|WP_011022843.1|phosphoadenosine phosphosulfate reductase [Methanosarcina acetivorans]	GO:0008152, GO:0046872, GO:0003824, GO:0051539, GO:0051536		2	P:biological_process; F:ion binding		IPR002500 (PFAM); IPR014729 (G3DSA:3.40.50.GENE3D); IPR017896 (PFAM); G3DSA:3.30.70.20 (GENE3D); G3DSA:1.10.1060.10 (GENE3D); PTHR43196 (PANTHER); PTHR43196:SF1 (PANTHER); IPR017896 (PROSITE_PROFILES); SSF52402 (SUPERFAMILY); SSF54862 (SUPERFAMILY)
c27170_g1_i1	aspartyl glutamyl-tRNA amidotransferase subunit B	3283	0	1	965296	gi|499333908|ref|WP_011024400.1|aspartyl/glutamyl-tRNA amidotransferase subunit B [Methanosarcina acetivorans]	GO:0000166, GO:0070681, GO:0032543, GO:0016884, GO:0016874, GO:0050567, GO:0005524, GO:0006412		5	F:ion binding; P:tRNA metabolic process; P:cellular amino acid metabolic process; F:ligase activity; P:translation	EC:6.3.5.7	IPR018027 (SMART); IPR004413 (TIGRFAM); IPR023168 (G3DSA:1.10.10.GENE3D); IPR018027 (PFAM); IPR006075 (PFAM); IPR017959 (PANTHER); IPR004413 (HAMAP); IPR003789 (SUPERFAMILY); IPR003789 (SUPERFAMILY); SSF55931 (SUPERFAMILY)
c2718_g1_i1	elongation factor 1-gamma	491	4.19E-74	0.92	240736	gi|94468844|gb|ABF18271.1|elongation factor 1-gamma [Aedes aegypti]	GO:0003746, GO:0006414, GO:0006412		1	F:translation factor activity, RNA binding		IPR001662 (SMART); IPR001662 (PFAM); IPR001662 (G3DSA:3.30.70.GENE3D); IPR001662 (PROSITE_PROFILES); IPR001662 (SUPERFAMILY)
c27259_g1_i1	MTBB1_METAC ame: Full=Dimethylamine methyltransferase 1 Short=DMA methyltransferase 1 Short=DMAMT 1 ame: Full=Dimethylamine--corrinoid methyltransferase 1	1781	0	0.98	871692	gi|190359064|sp|Q8TTA5.3|MTBB1_METACRecName: Full=Dimethylamine methyltransferase MtbB1; Short=DMA methyltransferase 1; Short=DMAMT 1; AltName: Full=Dimethylamine--corrinoid protein methyltransferase 1	GO:0015948, GO:0016740, GO:0008168, GO:0032259		3	P:generation of precursor metabolites and energy; F:methyltransferase activity; P:biosynthetic process		IPR012653 (PFAM); IPR012653 (TIGRFAM)
c27291_g1_i1	translation elongation factor 1- partial	429	2.28E-91	0.96	278.87	gi|732554049|gb|AIZ72425.1|translation elongation factor 1-alpha, partial [Cladosporium allicinum]	GO:0005525, GO:0003746, GO:0006414		2	F:ion binding; F:translation factor activity, RNA binding		G3DSA:2.40.30.10 (GENE3D); IPR004161 (PFAM); IPR009000 (SUPERFAMILY)
c27300_g1_i1	hypothetical protein	4387	0	1	1947.55	gi|499333797|ref|WP_011024289.1|hypothetical protein [Methanosarcina acetivorans]	GO:0016614, GO:0003824, GO:0050660, GO:0016491, GO:0055114, GO:0051536		2	F:oxidoreductase activity; F:ion binding		IPR004017 (PFAM); PF13534 (PFAM); IPR016167 (G3DSA:3.30.43.GENE3D); G3DSA:1.10.1060.10 (GENE3D); IPR016169 (G3DSA:3.30.465.GENE3D); IPR006094 (PFAM); PTHR11748:SF103 (PANTHER); PTHR11748 (PANTHER); IPR016166 (PROSITE_PROFILES); IPR016164 (SUPERFAMILY); IPR016166 (SUPERFAMILY); IPR009051 (SUPERFAMILY)
c27330_g1_i1	phosphoglycerate mutase	1423	0	1	806594	gi|499329699|ref|WP_011020191.1|phosphoglycerate mutase [Methanosarcina acetivorans]	GO:0008152, GO:0003824, GO:0046872, GO:0006096, GO:0016853, GO:0046537		8	P:small molecule metabolic process; P:carbohydrate metabolic process; P:generation of precursor metabolites and energy; P:catabolic process; P:cofactor metabolic process; F:ion binding; P:cellular nitrogen compound metabolic process; F:isomerase activity	EC:5.4.2.1	IPR023665 (TIGRFAM); IPR004456 (PIRSF); IPR006124 (PFAM); IPR017849 (G3DSA:3.40.720.GENE3D); IPR004456 (PFAM); IPR004456 (TIGRFAM); PTHR31209 (PANTHER); PTHR31209:SF5 (PANTHER); IPR023665 (HAMAP); IPR017850 (SUPERFAMILY)
c27360_g1_i2	haloacid dehalogenase	3961	0	1	1709.89	gi|499330868|ref|WP_011021360.1|haloacid dehalogenase [Methanosarcina acetivorans]	GO:0000166, GO:0006812, GO:0046872, GO:0005507, GO:0098655, GO:0016020, GO:0043682, GO:0043231, GO:0016021, GO:0030001, GO:0035434, GO:0019829, GO:0005887		6	F:ATPase activity; F:transmembrane transporter activity; F:ion binding; C:organelle; C:plasma membrane; C:intracellular	EC:3.6.1.3; EC:3.6.1.15	PR00942 (PRINTS); PR00943 (PRINTS); PR00119 (PRINTS); IPR008250 (PFAM); G3DSA:3.30.70.100 (GENE3D); PF00702 (PFAM); IPR006122 (TIGRFAM); IPR023299 (G3DSA:3.40.1110.GENE3D); IPR023214 (G3DSA:3.40.50.GENE3D); IPR006121 (PFAM); IPR027256 (TIGRFAM); G3DSA:3.30.70.100 (GENE3D); IPR008250 (G3DSA:2.70.150.GENE3D); IPR001757 (TIGRFAM); PTHR43520 (PANTHER); PTHR43520:SF11 (PANTHER); IPR006121 (PROSITE_PRO…
c27406_g1_i1	ribosomal S17e	477	2.35E-81	0.96	248825	gi|110671428|gb|ABG81965.1|putative ribosomal protein S17e [Diaphorina citri]	GO:0003735, GO:0005840, GO:0006412, GO:0005622		3	F:structural constituent of ribosome; C:ribosome; P:translation		IPR001210 (G3DSA:1.10.60.GENE3D); IPR001210 (PFAM); IPR001210 (PANTHER); IPR001210 (SUPERFAMILY)
c27440_g1_i1	serine threonine kinase	2019	0	1	534258	gi|499330446|ref|WP_011020938.1|serine/threonine protein kinase [Methanosarcina acetivorans]	GO:0004672, GO:0004674, GO:0005524, GO:0006468		3	F:ion binding; P:cellular protein modification process; F:kinase activity	EC:2.7.11	IPR000687 (SMART); G3DSA:3.30.200.20 (GENE3D); PF01163 (PFAM); G3DSA:1.10.510.10 (GENE3D); PTHR10593:SF85 (PANTHER); PTHR10593 (PANTHER); IPR000719 (PROSITE_PROFILES); IPR011009 (SUPERFAMILY)
c27483_g1_i1	trypsin	988	3.2E-17	0.49	897373	gi|410326|emb|CAA80515.1|trypsin [Anopheles gambiae]	GO:0005737, GO:0008233, GO:0006508, GO:0004252, GO:0008236, GO:0007586, GO:0005576, GO:0016787		8	C:cytoplasm; P:proteolysis; F:serine-type endopeptidase activity; F:serine-type peptidase activity; P:digestion; F:peptidase activity; C:extracellular region; F:hydrolase activity		IPR001254 (SMART); IPR001254 (PFAM); G3DSA:2.40.10.10 (GENE3D); G3DSA:2.40.10.10 (GENE3D); PTHR24276 (PANTHER); PTHR24276:SF66 (PANTHER); IPR001254 (PROSITE_PROFILES); SignalP-noTM (SIGNALP_EUK); IPR009003 (SUPERFAMILY)
c27495_g1_i1	DNA gyrase subunit A	4993	0	1	1705.26	gi|499331101|ref|WP_011021593.1|DNA gyrase subunit A [Methanosarcina acetivorans]	GO:0003677, GO:0000166, GO:0005737, GO:0003916, GO:0003918, GO:0016853, GO:0009295, GO:0006261, GO:0009330, GO:0005694, GO:0007059, GO:0006268, GO:0006265, GO:0005524, GO:0006259		11	F:ATPase activity; F:DNA binding; C:cytoplasm; P:chromosome organization; F:ion binding; P:chromosome segregation; C:chromosome; C:protein complex; P:biosynthetic process; P:DNA metabolic process; F:isomerase activity	EC:3.6.1.3; EC:5.99.1; EC:5.99.1.3; EC:3.6.1.15	IPR002205 (SMART); IPR002205 (PFAM); IPR006691 (PFAM); G3DSA:2.120.10.90 (GENE3D); IPR013758 (G3DSA:3.90.199.GENE3D); IPR024946 (G3DSA:3.30.1360.GENE3D); TIGR01063 (TIGRFAM); PTHR43493 (PANTHER); PTHR43493:SF1 (PANTHER); IPR005743 (HAMAP); SSF101904 (SUPERFAMILY); IPR013760 (SUPERFAMILY)
c27500_g1_i1	ribosomal S7e	672	2.75E-112	0.98	332413	gi|90820046|gb|ABD98780.1|putative ribosomal protein S7e [Graphocephala atropunctata]	GO:0003735, GO:0005840, GO:0006412, GO:0005622		3	F:structural constituent of ribosome; C:ribosome; P:translation		IPR000554 (PFAM); PTHR11278:SF5 (PANTHER); IPR000554 (PANTHER)
c27541_g1_i1	glutamate mitochondrial	1138	0	0.96	654055	gi|156548992|ref|XP_001607265.1|PREDICTED: glutamate dehydrogenase, mitochondrial [Nasonia vitripennis]	GO:0016491, GO:0006520, GO:0055114	XP_001607265.1	2	F:oxidoreductase activity; P:cellular amino acid metabolic process		IPR006095 (PRINTS); IPR006096 (SMART); IPR016040 (G3DSA:3.40.50.GENE3D); IPR006096 (PFAM); IPR006097 (PFAM); G3DSA:3.40.192.10 (GENE3D); PTHR11606:SF17 (PANTHER); PTHR11606 (PANTHER); IPR016040 (SUPERFAMILY); SSF53223 (SUPERFAMILY)
c27556_g1_i1	arginine--tRNA ligase	3274	0	1								IPR001278 (PRINTS); IPR008909 (SMART); IPR005148 (SMART); IPR005148 (G3DSA:3.30.1360.GENE3D); IPR009080 (G3DSA:1.10.730.GENE3D); IPR005148 (PFAM); IPR008909 (PFAM); IPR001278 (PFAM); IPR001278 (TIGRFAM); IPR014729 (G3DSA:3.40.50.GENE3D); IPR001278 (PANTHER); IPR001278 (HAMAP); IPR005148 (SUPERFAMILY); IPR009080 (SUPERFAMILY); SSF52374 (SUPERFAMILY)
c27618_g1_i1	ribosomal S23e	588	5.95E-97	1	290426	gi|90820006|gb|ABD98760.1|putative ribosomal protein S23e [Graphocephala atropunctata]	GO:0003735, GO:0030529, GO:0015935, GO:0005840, GO:0006412, GO:0005622		3	F:structural constituent of ribosome; C:ribosome; P:translation		IPR006032 (PFAM); IPR005680 (TIGRFAM); G3DSA:2.40.50.140 (GENE3D); IPR006032 (PIRSF); PTHR11652:SF30 (PANTHER); IPR006032 (PANTHER); IPR012340 (SUPERFAMILY)
c2771_g1_i1	elongation factor 1-alpha	622	1.91E-146	0.99	420239	gi|253317299|gb|ACT22585.1|elongation factor 1-alpha [Prionoplus reticularis]	GO:0005525, GO:0000166, GO:0003746, GO:0003924, GO:0006414		3	F:GTPase activity; F:ion binding; F:translation factor activity, RNA binding	EC:3.6.1.15	IPR000795 (PRINTS); PF00009 (PFAM); IPR027417 (G3DSA:3.40.50.GENE3D); PTHR23115 (PANTHER); PTHR23115:SF218 (PANTHER); IPR000795 (PROSITE_PROFILES); IPR027417 (SUPERFAMILY)
c27721_g1_i1	ribosomal L10	741	3.42E-147	0.97	422935	gi|478735289|gb|AGJ51964.1|ribosomal protein L10 [Peregrinus maidis]	GO:0003735, GO:0005840, GO:0006412, GO:0005622		3	F:structural constituent of ribosome; C:ribosome; P:translation		IPR016180 (G3DSA:3.90.1170.GENE3D); IPR016180 (PFAM); IPR001197 (TIGRFAM); IPR001197 (PANTHER); PTHR11726:SF18 (PANTHER); IPR016180 (SUPERFAMILY)
c27731_g1_i1	glucosylceramidase- partial	668	4.21E-54	0.61								IPR001139 (PRINTS); IPR013781 (G3DSA:3.20.20.GENE3D); IPR033453 (PFAM); PTHR11069:SF20 (PANTHER); IPR001139 (PANTHER); IPR017853 (SUPERFAMILY)
c27743_g1_i1	methanol-5-hydroxybenzimidazolylcobamide methyltransferase	2733	0	0.99	913679	gi|499330014|ref|WP_011020506.1|methanol-5-hydroxybenzimidazolylcobamide methyltransferase [Methanosarcina acetivorans]	GO:0016740, GO:0008168, GO:0032259		1	F:methyltransferase activity		IPR021079 (PFAM)
c28048_g1_i2	histone h2a	586	9.34E-54	1	179874	gi|629650816|ref|XP_007791337.1|putative histone h2a protein [Eutypa lata UCREL1]	GO:0003677, GO:0046982, GO:0005694, GO:0000786, GO:0005634	XP_007791337.1, EMR69571.1	3	C:nucleus; F:DNA binding; C:chromosome		IPR002119 (PRINTS); IPR002119 (SMART); IPR032454 (PFAM); IPR009072 (G3DSA:1.10.20.GENE3D); IPR007125 (PFAM); PTHR23430:SF148 (PANTHER); PTHR23430 (PANTHER); IPR009072 (SUPERFAMILY)
c28208_g1_i1	S25 ribosomal	564	2.52E-42	0.98	149058	gi|517315051|emb|CCT67556.1|probable ribosomal protein S25.e.c7 [Fusarium fujikuroi IMI 58289]	GO:0005840	EWG42986.1	1	C:ribosome		IPR004977 (PFAM); IPR004977 (PANTHER); PTHR12850:SF13 (PANTHER); IPR004977 (PRODOM)
c28276_g1_i1	cell surface	1660	0	1	1044.26	gi|499333678|ref|WP_011024170.1|cell surface protein [Methanosarcina acetivorans]	GO:0005509		1	F:ion binding		IPR022409 (SMART); IPR032675 (G3DSA:3.80.10.GENE3D); IPR026906 (PFAM); IPR000601 (G3DSA:2.60.40.GENE3D); IPR000601 (PFAM); PTHR11017:SF195 (PANTHER); PTHR11017 (PANTHER); IPR000601 (PROSITE_PROFILES); IPR032675 (SUPERFAMILY); IPR000601 (SUPERFAMILY)
c28282_g1_i1	NADH dehydrogenase [ubiquinone] flavo mitochondrial	1043	0	0.9								IPR011538 (PFAM); IPR019554 (PFAM); PTHR11780:SF13 (PANTHER); PTHR11780 (PANTHER); SignalP-TM (SIGNALP_GRAM_POSITIVE); SSF142984 (SUPERFAMILY); SSF142019 (SUPERFAMILY)
c28395_g1_i1	60S ribosomal L34-like	445	1.62E-67	0.94								IPR008195 (PRINTS); IPR008195 (PFAM); PTHR10759:SF19 (PANTHER); IPR008195 (PANTHER)
c28397_g1_i1	D-lactate dehydrogenase	2616	0	0.98	912524	gi|19918781|gb|AAM07965.1|D-lactate dehydrogenase [Methanosarcina acetivorans C2A]	GO:0016614, GO:0050660, GO:0003824, GO:0016491, GO:0055114		2	F:oxidoreductase activity; F:ion binding		IPR004113 (PFAM); IPR016169 (G3DSA:3.30.465.GENE3D); IPR016167 (G3DSA:3.30.43.GENE3D); IPR006094 (PFAM); PTHR42934 (PANTHER); IPR016166 (PROSITE_PROFILES); IPR016164 (SUPERFAMILY); IPR016166 (SUPERFAMILY)
c28412_g1_i1	cation:proton antiporter	6453	0	1	1545.41	gi|499333953|ref|WP_011024445.1|cation:proton antiporter [Methanosarcina acetivorans]	GO:0016020, GO:0016021, GO:0055114, GO:0008137, GO:0042773		5	P:small molecule metabolic process; P:generation of precursor metabolites and energy; F:oxidoreductase activity; P:cellular nitrogen compound metabolic process; C:cellular_component	EC:1.6.99.5; EC:1.6.99.3; EC:1.6.5.3	IPR018393 (PRINTS); PR01434 (PRINTS); IPR001750 (PFAM); IPR001516 (PFAM); IPR025383 (PFAM); PTHR43373 (PANTHER); TMhelix (TMHMM); TMhelix (TMHMM); TMhelix (TMHMM); TMhelix (TMHMM); TMhelix (TMHMM); TMhelix (TMHMM); TMhelix (TMHMM); TMhelix (TMHMM); TMhelix (TMHMM); TMhelix (TMHMM); TMhelix (TMHMM); TMhelix (TMHMM); TMhelix (TMHMM); TMhelix (TMHMM); TMhelix (TMHMM); TMhelix (TMHMM); TMhelix (TMHMM…
c28502_g1_i1	CG2789	691	4.7E-42	0.68	152525	gi|924552886|gb|ALC38161.1|CG2789 [Drosophila busckii]	GO:0016020, GO:0016021		2	C:membrane; C:integral component of membrane		IPR004307 (PIRSF); IPR004307 (PFAM); IPR004307 (PANTHER); TMhelix (TMHMM); TMhelix (TMHMM); TMhelix (TMHMM); TMhelix (TMHMM)
c28507_g1_i1	aconitate hydratase	4501	0	1	1850.1	gi|19914017|gb|AAM03703.1|aconitate hydratase [Methanosarcina acetivorans C2A]	GO:0008152		1	P:biological_process		IPR001030 (PRINTS); IPR015931 (G3DSA:3.30.499.GENE3D); IPR006249 (TIGRFAM); IPR015932 (G3DSA:3.40.1060.GENE3D); IPR001030 (PFAM); IPR000573 (PFAM); IPR015931 (G3DSA:3.30.499.GENE3D); IPR015928 (G3DSA:3.20.19.GENE3D); PTHR11670:SF46 (PANTHER); IPR006249 (PANTHER); IPR015928 (SUPERFAMILY); IPR001030 (SUPERFAMILY)
c28535_g1_i1	OS-D-like protein	511	5.72E-41	0.82								IPR005055 (PFAM); IPR005055 (G3DSA:1.10.2080.GENE3D); IPR005055 (PANTHER); SignalP-TM (SIGNALP_GRAM_POSITIVE); SignalP-noTM (SIGNALP_GRAM_NEGATIVE); IPR005055 (SUPERFAMILY); TMhelix (TMHMM)
c28556_g1_i1	hypothetical protein	1526	0	1								IPR017677 (TIGRFAM); G3DSA:3.30.70.20 (GENE3D); IPR002708 (PFAM); PTHR43687 (PANTHER); PTHR43687:SF1 (PANTHER); IPR002708 (PRODOM); IPR017896 (PROSITE_PROFILES); SSF54862 (SUPERFAMILY)
c28565_g2_i1	60s ribosomal l5	717	1.95E-164	1								IPR005485 (PRINTS); IPR005485 (PFAM); IPR025607 (PFAM); G3DSA:3.30.420.100 (GENE3D); PTHR23410:SF16 (PANTHER); IPR005485 (PANTHER); SSF53137 (SUPERFAMILY)
c28610_g1_i1	methylmalonic aciduria and homocystinuria type D mitochondrial isoform X1	937	1.23E-74	0.7								IPR019362 (PFAM); IPR019362 (PANTHER)
c28682_g1_i1	translocon-associated subunit beta	868	1.14E-83	0.83	261922	gi|242015836|ref|XP_002428553.1|translocon-associated protein subunit beta precursor, putative [Pediculus humanus corporis]	GO:0005789, GO:0016020, GO:0016021, GO:0005783	EEB15815.1, XP_002428553.1	1	C:endoplasmic reticulum		IPR008856 (PIRSF); PF05753 (PFAM); PTHR12861 (PANTHER); PTHR12861:SF6 (PANTHER); SignalP-noTM (SIGNALP_EUK); TMhelix (TMHMM)
c28685_g1_i1	TUBB2C partial	779	6.01E-117	1	347051	gi|14124960|gb|AAH08006.1|TUBB2C protein, partial [Homo sapiens]	GO:0005856, GO:0005525, GO:0000166, GO:0070062, GO:0005737, GO:0006928, GO:0003725, GO:0000086, GO:0003924, GO:0005829, GO:0043209, GO:1903561, GO:0042288, GO:0042267, GO:0005200, GO:0005874, GO:0051082, GO:0007017, GO:0005634	AAH08006.1	12	C:nucleus; C:cytoskeleton; F:RNA binding; F:GTPase activity; F:structural molecule activity; F:ion binding; C:cytosol; F:unfolded protein binding; C:extracellular region; P:cell cycle; P:response to stress; P:immune system process	EC:3.6.1.15	IPR002453 (PRINTS); IPR018316 (SMART); IPR018316 (G3DSA:3.30.1330.GENE3D); IPR023123 (G3DSA:1.10.287.GENE3D); IPR018316 (PFAM); PTHR11588:SF169 (PANTHER); IPR000217 (PANTHER); IPR008280 (SUPERFAMILY)
c28704_g1_i1	NADH dehydrogenase [ubiquinone] 1 alpha subcomplex subunit 12	561	2.27E-74	0.84	233032	gi|646704543|gb|KDR12671.1|putative NADH dehydrogenase [ubiquinone] 1 alpha subcomplex subunit 12 [Zootermopsis nevadensis]	GO:0016020, GO:0009055, GO:0055114, GO:0008137		2	F:oxidoreductase activity; C:cellular_component	EC:1.6.99.5; EC:1.6.99.3; EC:1.6.5.3	IPR007763 (PFAM); PTHR12910:SF6 (PANTHER); IPR007763 (PANTHER)
c28791_g1_i1	glycerol-1-phosphate dehydrogenase	2726	0	1	730709	gi|499333101|ref|WP_011023593.1|glycerol-1-phosphate dehydrogenase [Methanosarcina acetivorans]	GO:0005737, GO:0016491, GO:0046872, GO:0006629, GO:0008654, GO:0055114, GO:0050492, GO:0006650	Q8TJU1.1, AAM07041.1, WP_011023593.1	5	C:cytoplasm; F:oxidoreductase activity; P:lipid metabolic process; F:ion binding; P:biosynthetic process	EC:1.1.1.261	PIRSF000112 (PIRSF); G3DSA:3.40.50.1970 (GENE3D); G3DSA:1.20.1090.10 (GENE3D); IPR032837 (PFAM); PTHR43616 (PANTHER); PTHR43616:SF1 (PANTHER); IPR023002 (HAMAP); SSF56796 (SUPERFAMILY)
c28825_g1_i1	glucan 1,4-alpha-glucosidase	5225	0	1								IPR011613 (PFAM); IPR006465 (TIGRFAM); IPR012341 (G3DSA:1.50.10.GENE3D); PTHR31616:SF9 (PANTHER); PTHR31616 (PANTHER); IPR008928 (SUPERFAMILY)
c28862_g1_i1	RND transporter	5090	0	1	1429.08	gi|499329852|ref|WP_011020344.1|RND transporter [Methanosarcina acetivorans]	GO:0016020, GO:0016021, GO:0015031, GO:0005887		2	P:transport; C:plasma membrane		G3DSA:1.20.1640.10 (GENE3D); IPR004767 (TIGRFAM); IPR004869 (PFAM); PTHR30081 (PANTHER); IPR004767 (PTHR30081:PANTHER); IPR000731 (PROSITE_PROFILES); IPR000731 (PROSITE_PROFILES); SignalP-noTM (SIGNALP_EUK); SSF82866 (SUPERFAMILY); SSF82866 (SUPERFAMILY); TMhelix (TMHMM); TMhelix (TMHMM); TMhelix (TMHMM); TMhelix (TMHMM); TMhelix (TMHMM); TMhelix (TMHMM); TMhelix (TMHMM); TMhelix (TMHMM); TMhelix…
c28903_g1_i1	ribosomal L11	625	6.3E-120	1	351288	gi|149898923|gb|ABR27976.1|ribosomal protein L11 [Triatoma infestans]	GO:0003735, GO:0030529, GO:0005840, GO:0006412, GO:0005622		3	F:structural constituent of ribosome; C:ribosome; P:translation		IPR031309 (PFAM); IPR031310 (PFAM); IPR002132 (PIRSF); IPR022803 (G3DSA:3.30.1440.GENE3D); PTHR11994:SF15 (PANTHER); PTHR11994 (PANTHER); IPR022803 (SUPERFAMILY)
c28929_g1_i1	moaA nifB pqqE family	4397	0	1	1060.06	gi|19915349|gb|AAM04900.1|moaA/nifB/pqqE family protein [Methanosarcina acetivorans C2A]	GO:0061597, GO:0003824, GO:0032324, GO:0051536		5	P:small molecule metabolic process; P:cofactor metabolic process; P:cellular nitrogen compound metabolic process; P:biosynthetic process; F:molecular_function		IPR013785 (G3DSA:3.20.20.GENE3D); IPR007197 (PFAM); PF13353 (PFAM); PTHR43306:SF1 (PANTHER); PTHR43306 (PANTHER); SSF102114 (SUPERFAMILY)
c28930_g1_i1	pyridoxine biosynthesis	2279	0	1	683.33	gi|19915438|gb|AAM04980.1|pyridoxine biosynthesis protein [Methanosarcina acetivorans C2A]	GO:0042823, GO:0008152, GO:0003824, GO:0016829, GO:0042819, GO:0036381		5	P:small molecule metabolic process; P:cofactor metabolic process; F:lyase activity; P:cellular nitrogen compound metabolic process; P:biosynthetic process	EC:4.3.3.6	IPR001852 (PIRSF); IPR013785 (G3DSA:3.20.20.GENE3D); IPR001852 (TIGRFAM); IPR033755 (PFAM); IPR001852 (PANTHER); PTHR31829:SF4 (PANTHER); IPR001852 (PROSITE_PROFILES); IPR001852 (HAMAP); IPR011060 (SUPERFAMILY)
c28930_g2_i1	phosphoribosylformylglycinamidine synthase	2700	0	1	1399.8	gi|499333456|ref|WP_011023948.1|phosphoribosylformylglycinamidine synthase [Methanosarcina acetivorans]	GO:0000287, GO:0000166, GO:0005737, GO:0046872, GO:0006164, GO:0009156, GO:0006541, GO:0006189, GO:0004642, GO:0016874, GO:0005524		6	C:cytoplasm; F:ion binding; P:cellular amino acid metabolic process; P:cellular nitrogen compound metabolic process; P:biosynthetic process; F:ligase activity	EC:6.3.5.3	IPR010074 (TIGRFAM); IPR016188 (G3DSA:3.30.1330.GENE3D); IPR010074 (PIRSF); IPR016188 (PFAM); IPR010918 (PFAM); IPR010074 (PANTHER); IPR010074 (HAMAP); SSF55326 (SUPERFAMILY); SSF55326 (SUPERFAMILY); IPR010918 (SUPERFAMILY); IPR010918 (SUPERFAMILY)
c2894_g1_i1	27 kDa hemolymph -like	827	1.12E-23	0.53								IPR009832 (PFAM); PTHR20997:SF4 (PANTHER); IPR009832 (PANTHER); SignalP-noTM (SIGNALP_EUK); SignalP-TM (SIGNALP_GRAM_POSITIVE)
c28959_g1_i1	Phosphoserine aminotransferase	1383	0	0.97	765763	gi|805352482|gb|AKB32797.1|Phosphoserine aminotransferase [Methanosarcina siciliae HI350]	GO:0004648, GO:0005737, GO:0030170, GO:0003824, GO:0008483, GO:0006564, GO:0008652, GO:0016740, GO:0008615		5	C:cytoplasm; F:ion binding; P:cellular amino acid metabolic process; P:biosynthetic process; P:cellular nitrogen compound metabolic process	EC:2.6.1.52	IPR022278 (PIRSF); IPR015421 (G3DSA:3.40.640.GENE3D); IPR006271 (TIGRFAM); IPR000192 (PFAM); PTHR21152 (PANTHER); PTHR21152:SF25 (PANTHER); IPR015424 (SUPERFAMILY)
c2901_g1_i1	glycogenin-2-like isoform X3	375	3.6E-71	0.92								IPR029044 (G3DSA:3.90.550.GENE3D); PTHR11183 (PANTHER); PTHR11183:SF68 (PANTHER); IPR029044 (SUPERFAMILY)
c29016_g1_i1	AMP-binding protein	5134	0	1	1159.82	gi|19916912|gb|AAM06288.1|AMP-binding protein [Methanosarcina acetivorans C2A]	GO:0008152, GO:0003824		2	P:biological_process; F:molecular_function		G3DSA:3.40.50.980 (GENE3D); G3DSA:3.40.50.980 (GENE3D); IPR000873 (PFAM); G3DSA:3.30.300.30 (GENE3D); G3DSA:2.30.38.10 (GENE3D); IPR025110 (PFAM); PTHR43605 (PANTHER); PTHR43605:SF11 (PANTHER); SSF56801 (SUPERFAMILY)
c29018_g1_i1	UDP-glucose 4-epimerase	1499	0	1								IPR016040 (G3DSA:3.40.50.GENE3D); IPR001509 (PFAM); G3DSA:3.90.25.10 (GENE3D); PTHR43725 (PANTHER); PTHR43725:SF8 (PANTHER); IPR016040 (SUPERFAMILY)
c29051_g1_i1	excinuclease subunit A	7299	0	1	1976.06	gi|499332765|ref|WP_011023257.1|ABC-ATPase UvrA [Methanosarcina acetivorans]	GO:0003677, GO:0000166, GO:0005737, GO:0004518, GO:0003824, GO:0046872, GO:0009380, GO:0016887, GO:0090305, GO:0006281, GO:0008270, GO:0009381, GO:0009432, GO:0006289, GO:0005524, GO:0006974		7	F:ATPase activity; F:DNA binding; C:cytoplasm; F:nuclease activity; F:ion binding; P:DNA metabolic process; P:response to stress	EC:3.6.1.3; EC:3.6.1.15	G3DSA:1.20.1580.10 (GENE3D); G3DSA:1.10.8.280 (GENE3D); G3DSA:1.20.1580.10 (GENE3D); IPR013815 (G3DSA:3.30.1490.GENE3D); IPR003439 (PFAM); IPR027417 (G3DSA:3.40.50.GENE3D); IPR004602 (TIGRFAM); PTHR43152 (PANTHER); PTHR43152:SF3 (PANTHER); IPR003439 (PROSITE_PROFILES); IPR004602 (HAMAP); IPR027417 (SUPERFAMILY); IPR027417 (SUPERFAMILY)
c29062_g1_i2	serine threonine kinase	1174	0	1	603208	gi|499331994|ref|WP_011022486.1|serine/threonine protein kinase [Methanosarcina acetivorans]	GO:0004672, GO:0004674, GO:0005524, GO:0006468		3	F:ion binding; P:cellular protein modification process; F:kinase activity	EC:2.7.11	IPR000687 (SMART); IPR015285 (PFAM); PF01163 (PFAM); G3DSA:1.10.510.10 (GENE3D); IPR011991 (G3DSA:1.10.10.GENE3D); G3DSA:3.30.200.20 (GENE3D); PTHR10593 (PANTHER); PTHR10593:SF57 (PANTHER); IPR000719 (PROSITE_PROFILES); IPR011991 (SUPERFAMILY); IPR011009 (SUPERFAMILY)
c29090_g1_i2	disulfide reductase	3378	0	1	617846	gi|499333627|ref|WP_011024119.1|disulfide reductase [Methanosarcina acetivorans]	GO:0016491, GO:0051186, GO:0055114, GO:0015948, GO:0051912		4	P:generation of precursor metabolites and energy; F:oxidoreductase activity; P:cofactor metabolic process; P:biosynthetic process	EC:1.8.98.1	IPR004017 (PFAM); IPR017678 (TIGRFAM); PTHR42947 (PANTHER)
c29123_g1_i1	spermatogenesis associated factor	619	8.12E-140	0.98	412149	gi|389610937|dbj|BAM19079.1|spermatogenesis associated factor [Papilio polytes]	GO:0000166, GO:0005524		1	F:ion binding		G3DSA:1.10.8.60 (GENE3D); IPR027417 (G3DSA:3.40.50.GENE3D); IPR003959 (PFAM); PTHR23077:SF98 (PANTHER); PTHR23077 (PANTHER); IPR027417 (SUPERFAMILY); IPR027417 (SUPERFAMILY)
c29126_g1_i1	hypothetical protein	506	4.97E-112	1	352058	gi|499332534|ref|WP_011023026.1|hypothetical protein [Methanosarcina acetivorans]	GO:0016020, GO:0016021		1	C:cellular_component		IPR010671 (PFAM); PTHR22990:SF23 (PANTHER); PTHR22990 (PANTHER)
c29126_g2_i1	conserved hypothetical protein	2643	0	1								IPR006626 (SMART); IPR012334 (G3DSA:2.160.20.GENE3D); IPR024535 (PFAM); IPR010671 (PFAM); PTHR22990 (PANTHER); SignalP-TM (SIGNALP_EUK); SignalP-noTM (SIGNALP_GRAM_NEGATIVE); SignalP-TM (SIGNALP_GRAM_POSITIVE); IPR011050 (SUPERFAMILY); TMhelix (TMHMM)
c29149_g1_i1	ribonuclease J	3597	0	1	912524	gi|499330162|ref|WP_011020654.1|ribonuclease J [Methanosarcina acetivorans]	GO:0090503, GO:0004527, GO:0003723, GO:0005737, GO:0008270, GO:0004518, GO:0046872, GO:0004534, GO:0016787, GO:0006401		5	F:RNA binding; C:cytoplasm; F:nuclease activity; F:ion binding; P:nucleobase-containing compound catabolic process	EC:3.1.13; EC:3.1.15	IPR001279 (SMART); IPR001279 (PFAM); IPR011108 (PFAM); IPR001279 (G3DSA:3.60.15.GENE3D); IPR004613 (TIGRFAM); IPR001279 (G3DSA:3.60.15.GENE3D); PTHR43694 (PANTHER); PTHR43694:SF2 (PANTHER); IPR030879 (HAMAP); IPR001279 (SUPERFAMILY)
c29154_g1_i1	DNA mismatch repair	5260	0	1	1634.0	gi|499330080|ref|WP_011020572.1|DNA mismatch repair protein MutS [Methanosarcina acetivorans]	GO:0003677, GO:0006281, GO:0000166, GO:0006298, GO:0003684, GO:0030983, GO:0005524, GO:0006974		4	F:DNA binding; F:ion binding; P:DNA metabolic process; P:response to stress		IPR000432 (SMART); IPR007696 (SMART); IPR005748 (TIGRFAM); IPR016151 (G3DSA:3.40.1170.GENE3D); IPR007696 (PFAM); IPR007861 (PFAM); IPR007860 (PFAM); IPR007860 (G3DSA:3.30.420.GENE3D); IPR007695 (PFAM); G3DSA:1.10.1420.10 (GENE3D); PIRSF037677 (PIRSF); IPR027417 (G3DSA:3.40.50.GENE3D); IPR000432 (PFAM); PTHR11361:SF109 (PANTHER); PTHR11361 (PANTHER); IPR005748 (HAMAP); IPR027417 (SUPERFAMILY); IPR…
c29200_g1_i1	hypothetical protein NCER_102023	2029	0	0.81	845114	gi|300705607|ref|XP_002995188.1|hypothetical protein NCER_102023 [Nosema ceranae BRL01]	GO:0000166, GO:0005524	XP_002995188.1, EEQ81517.1	1	F:ion binding		IPR013126 (PRINTS); IPR029048 (G3DSA:1.20.1270.GENE3D); IPR029047 (G3DSA:2.60.34.GENE3D); G3DSA:3.30.30.30 (GENE3D); IPR013126 (PFAM); G3DSA:3.30.420.40 (GENE3D); G3DSA:3.30.420.40 (GENE3D); G3DSA:3.90.640.10 (GENE3D); PTHR19375 (PANTHER); IPR029047 (SUPERFAMILY); SSF53067 (SUPERFAMILY); SSF53067 (SUPERFAMILY)
c29204_g1_i2	Mannose-1-phosphate guanylyltransferase	2108	0	0.93	780.4	gi|805357442|gb|AKB37513.1|Mannose-1-phosphate guanylyltransferase [Methanosarcina siciliae C2J]	GO:0016779, GO:0009058, GO:0004475, GO:0016740		2	F:nucleotidyltransferase activity; P:biosynthetic process	EC:2.7.7.13	IPR029044 (G3DSA:3.90.550.GENE3D); G3DSA:2.160.10.10 (GENE3D); IPR001451 (PFAM); IPR001451 (PFAM); IPR005835 (PFAM); PTHR22572 (PANTHER); PTHR22572:SF125 (PANTHER); IPR029044 (SUPERFAMILY); IPR011004 (SUPERFAMILY)
c29210_g1_i1	reverse transcriptase	1117	1.21E-75	0.75	249.21	gi|861642544|gb|KMQ93981.1|reverse transcriptase [Lasius niger]	GO:0003964, GO:0006278		2	F:RNA-directed DNA polymerase activity; P:RNA-dependent DNA biosynthetic process		no IPS match
c29239_g1_i1	potassium transporter	2375	0	1	983786	gi|499333284|ref|WP_011023776.1|potassium transporter [Methanosarcina acetivorans]	GO:0000287, GO:0004427, GO:0046872, GO:0016020, GO:0016021, GO:0016787, GO:0055085, GO:0015992, GO:0009678, GO:0006810, GO:0006811, GO:0005887, GO:0005886		3	F:transmembrane transporter activity; F:ion binding; C:plasma membrane	EC:3.6.1.1	IPR004131 (PFAM); IPR004131 (PIRSF); IPR004131 (TIGRFAM); IPR004131 (PANTHER); PTHR31998:SF16 (PANTHER); IPR004131 (HAMAP); TMhelix (TMHMM); TMhelix (TMHMM); TMhelix (TMHMM); TMhelix (TMHMM); TMhelix (TMHMM); TMhelix (TMHMM); TMhelix (TMHMM); TMhelix (TMHMM); TMhelix (TMHMM); TMhelix (TMHMM); TMhelix (TMHMM); TMhelix (TMHMM); TMhelix (TMHMM); TMhelix (TMHMM); TMhelix (TMHMM)
c29239_g2_i1	inorganic pyrophosphatase	2554	0	1	1042.34	gi|19917960|gb|AAM07230.1|inorganic pyrophosphatase [Methanosarcina acetivorans C2A]	GO:0006814, GO:0030955, GO:0000287, GO:0004427, GO:0046872, GO:0016020, GO:0016021, GO:0016787, GO:0055085, GO:0015992, GO:0009678, GO:0006810, GO:0006811, GO:0005887, GO:0005886		3	F:transmembrane transporter activity; F:ion binding; C:plasma membrane	EC:3.6.1.1	IPR004131 (TIGRFAM); IPR004131 (PIRSF); IPR004131 (PFAM); IPR004131 (PANTHER); IPR004131 (HAMAP); TMhelix (TMHMM); TMhelix (TMHMM); TMhelix (TMHMM); TMhelix (TMHMM); TMhelix (TMHMM); TMhelix (TMHMM); TMhelix (TMHMM); TMhelix (TMHMM); TMhelix (TMHMM); TMhelix (TMHMM); TMhelix (TMHMM); TMhelix (TMHMM); TMhelix (TMHMM); TMhelix (TMHMM)
c29416_g1_i1	cathepsin L1	451	8.33E-62	0.76	205297	gi|72008176|ref|XP_780713.1|PREDICTED: cathepsin L1 [Strongylocentrotus purpuratus]	GO:0005615, GO:0008233, GO:0006508, GO:0004197, GO:0008234, GO:0005764, GO:0051603, GO:0016787		4	C:extracellular space; P:catabolic process; F:peptidase activity; C:lysosome	EC:3.4.22	IPR000668 (SMART); IPR000668 (PFAM); G3DSA:3.90.70.10 (GENE3D); IPR013128 (PANTHER); PTHR12411:SF478 (PANTHER); SSF54001 (SUPERFAMILY)
c29474_g1_i1	60S ribosomal L12	624	6.66E-110	0.99	324709	gi|517322020|emb|CCT73125.1|probable ribosomal protein L12 [Fusarium fujikuroi IMI 58289]	GO:0003735, GO:0030529, GO:0005840, GO:0006412	EWG47124.1, KNB00773.1	3	F:structural constituent of ribosome; C:ribosome; P:translation		IPR000911 (SMART); IPR020784 (PFAM); IPR020783 (G3DSA:1.10.10.GENE3D); IPR020784 (G3DSA:3.30.1550.GENE3D); IPR020783 (PFAM); PTHR11661:SF10 (PANTHER); IPR000911 (PANTHER); IPR020783 (SUPERFAMILY); IPR020784 (SUPERFAMILY)
c29478_g1_i1	nitrogenase cofactor biosynthesis	4124	0	1	660988	gi|499333588|ref|WP_011024080.1|nitrogenase cofactor biosynthesis protein NifB [Methanosarcina acetivorans]	GO:0009399, GO:0046872, GO:0003824, GO:0051539, GO:0009108, GO:0051536		4	P:cofactor metabolic process; F:ion binding; P:nitrogen cycle metabolic process; P:biosynthetic process		IPR006638 (SMART); PF13394 (PFAM); IPR005980 (TIGRFAM); IPR013785 (G3DSA:3.20.20.GENE3D); IPR007197 (PFAM); PTHR43787 (PANTHER); PTHR43787:SF2 (PANTHER); SSF102114 (SUPERFAMILY)
c29541_g1_i1	40S ribosomal S24 isoform X1	527	1.11E-63	0.97								IPR001976 (PFAM); IPR012677 (G3DSA:3.30.70.GENE3D); IPR001976 (PANTHER); IPR001976 (PRODOM); IPR012678 (SUPERFAMILY)
c29550_g1_i1	thymidine phosphorylase	1778	0	1	1025.39	gi|499332684|ref|WP_011023176.1|thymidine phosphorylase [Methanosarcina acetivorans]	GO:0004645, GO:0046125, GO:0005829, GO:0016740, GO:0016763, GO:0009032, GO:0008152, GO:0016757, GO:0016208, GO:0006220, GO:0006196, GO:0006213, GO:0006206		5	P:small molecule metabolic process; F:transferase activity, transferring glycosyl groups; F:ion binding; P:nucleobase-containing compound catabolic process; C:cytosol	EC:2.4.1.1; EC:2.4.2.4	IPR013102 (SMART); IPR000053 (PIRSF); G3DSA:1.20.970.10 (GENE3D); G3DSA:2.40.40.20 (GENE3D); IPR013102 (PFAM); IPR017713 (TIGRFAM); IPR017459 (PFAM); IPR013466 (TIGRFAM); IPR013102 (G3DSA:3.90.1170.GENE3D); IPR000312 (PFAM); IPR000312 (G3DSA:3.40.1030.GENE3D); PTHR10515:SF2 (PANTHER); IPR000053 (PANTHER); IPR017713 (HAMAP); IPR013102 (SUPERFAMILY); IPR017459 (SUPERFAMILY); IPR000312 (SUPERFAMILY)
c29610_g1_i1	K6PF_METAC ame: Full=ADP-specific phosphofructokinase ame: Full=ADP-dependent phosphofructokinase Short=ADP-Pfk	7063	0	1	1007.28	gi|499332985|ref|WP_011023477.1|phosphofructokinase [Methanosarcina acetivorans]	GO:0000287, GO:0005737, GO:0046872, GO:0016310, GO:0016740, GO:0016773, GO:0016301, GO:0006000, GO:0006096, GO:0008443, GO:0005975, GO:0046835, GO:0043844		9	P:small molecule metabolic process; P:carbohydrate metabolic process; P:generation of precursor metabolites and energy; C:cytoplasm; P:catabolic process; P:cofactor metabolic process; F:ion binding; P:cellular nitrogen compound metabolic process; F:kinase activity	EC:2.7.1.146	IPR029056 (G3DSA:3.40.1190.GENE3D); IPR011790 (TIGRFAM); IPR007666 (PFAM); IPR007666 (PROSITE_PROFILES); IPR011790 (HAMAP); IPR029056 (SUPERFAMILY); TMhelix (TMHMM)
c29629_g1_i1	Pc21g13620	920	1.5E-141	0.97	412.92	gi|255955253|ref|XP_002568379.1|Pc21g13620 [Penicillium rubens Wisconsin 54-1255]	GO:0032040, GO:0006407, GO:0045903, GO:0003723, GO:0003735, GO:0022627, GO:0030529, GO:0015935, GO:0070181, GO:0005840, GO:0006412	CAP96259.1, XP_002568379.1	7	P:nucleocytoplasmic transport; F:structural constituent of ribosome; C:cytosol; P:ribosome biogenesis; C:ribosome; F:rRNA binding; P:translation		IPR005324 (PFAM); IPR014720 (G3DSA:3.30.160.GENE3D); IPR014721 (G3DSA:3.30.230.GENE3D); IPR005711 (TIGRFAM); IPR013810 (PFAM); IPR000851 (PANTHER); PTHR13718:SF77 (PANTHER); IPR013810 (PROSITE_PROFILES); IPR020568 (SUPERFAMILY); SSF54768 (SUPERFAMILY)
c29671_g1_i1	H ACA RNA- complex Cbf5p	3031	0	1	679093	gi|499330641|ref|WP_011021133.1|H/ACA RNA-protein complex protein Cbf5p [Methanosarcina acetivorans]	GO:0031429, GO:0001522, GO:0031119, GO:0003723, GO:0000495, GO:0031118, GO:0016853, GO:0031120, GO:0009982, GO:0006396, GO:0008033, GO:0009451, GO:1990481		5	F:RNA binding; P:ribosome biogenesis; P:tRNA metabolic process; C:nucleolus; F:isomerase activity	EC:5.4.99.12	IPR012960 (SMART); IPR002478 (SMART); IPR032819 (PFAM); IPR004802 (TIGRFAM); IPR015947 (G3DSA:2.30.130.GENE3D); IPR002501 (PFAM); IPR002478 (PFAM); IPR012960 (PFAM); IPR004802 (PANTHER); PTHR23127:SF1 (PANTHER); IPR026326 (HAMAP); IPR002478 (PROSITE_PROFILES); IPR020103 (SUPERFAMILY); IPR015947 (SUPERFAMILY)
c29703_g1_i1	glutamyl-tRNA reductase	5959	0	1	891338	gi|499330134|ref|WP_011020626.1|glutamyl-tRNA reductase [Methanosarcina acetivorans]	GO:0006779, GO:0016491, GO:0050661, GO:0055114, GO:0006782, GO:0033014, GO:0008883		4	F:oxidoreductase activity; P:cofactor metabolic process; P:cellular nitrogen compound metabolic process; P:biosynthetic process	EC:1.2.1.70	IPR015896 (PFAM); IPR015895 (PFAM); IPR000343 (PIRSF); IPR016040 (G3DSA:3.40.50.GENE3D); IPR000343 (TIGRFAM); IPR006151 (PFAM); PTHR43013:SF1 (PANTHER); PTHR43013 (PANTHER); IPR000343 (HAMAP); IPR016040 (SUPERFAMILY); IPR015895 (SUPERFAMILY); IPR015896 (SUPERFAMILY)
c29762_g1_i1	hypothetical protein FAVG1_05451	749	3.86E-71	1								IPR000558 (PRINTS); IPR000558 (SMART); IPR007125 (PFAM); IPR009072 (G3DSA:1.10.20.GENE3D); PTHR23428:SF152 (PANTHER); IPR000558 (PANTHER); IPR009072 (SUPERFAMILY)
c29762_g1_i2	hypothetical protein	736	6.26E-56	0.8	187578	gi|296411543|ref|XP_002835490.1|hypothetical protein [Tuber melanosporum Mel28]	GO:0003677, GO:0046982, GO:0005694, GO:0000786, GO:0005634		3	C:nucleus; F:DNA binding; C:chromosome		IPR000558 (PRINTS); IPR000558 (SMART); IPR009072 (G3DSA:1.10.20.GENE3D); IPR007125 (PFAM); IPR000558 (PANTHER); PTHR23428:SF152 (PANTHER); IPR009072 (SUPERFAMILY)
c29764_g1_i1	DNA ligase	4048	0	1	1153.66	gi|499332044|ref|WP_011022536.1|DNA ligase [Methanosarcina acetivorans]	GO:0003677, GO:0000166, GO:0005737, GO:0003910, GO:0051103, GO:0051301, GO:0046872, GO:0071897, GO:0003909, GO:0016874, GO:0006281, GO:0006260, GO:0006273, GO:0007049, GO:0006310, GO:0005524, GO:0006974		9	P:cell division; F:DNA binding; C:cytoplasm; F:ion binding; P:biosynthetic process; P:DNA metabolic process; F:ligase activity; P:cell cycle; P:response to stress	EC:6.5.1.1	G3DSA:3.30.1490.70 (GENE3D); IPR012310 (PFAM); G3DSA:2.40.50.140 (GENE3D); IPR012308 (PFAM); IPR012309 (PFAM); IPR012308 (G3DSA:1.10.3260.GENE3D); G3DSA:3.30.470.30 (GENE3D); IPR000977 (TIGRFAM); PTHR10459 (PANTHER); PTHR10459:SF82 (PANTHER); IPR022865 (HAMAP); IPR012310 (PROSITE_PROFILES); SSF56091 (SUPERFAMILY); IPR012340 (SUPERFAMILY); IPR012308 (SUPERFAMILY)
c29899_g1_i1	Short-chain dehydrogenase reductase	909	4.3E-143	0.98								IPR002347 (PRINTS); PF13561 (PFAM); IPR016040 (G3DSA:3.40.50.GENE3D); PTHR43008 (PANTHER); PTHR43008:SF3 (PANTHER); IPR016040 (SUPERFAMILY)
c29913_g1_i1	myosin heavy partial	602	8.84E-66	0.94	216468	gi|861618215|gb|KMQ86762.1|myosin heavy muscle, partial [Lasius niger]	GO:0016459, GO:0003774		3	C:cytoskeleton; C:protein complex; F:molecular_function	EC:3.6.1.15	IPR002928 (PFAM); PTHR13140 (PANTHER); PTHR13140:SF583 (PANTHER); SSF90257 (SUPERFAMILY); SSF90257 (SUPERFAMILY)
c29913_g1_i2	myosin heavy partial	811	9.64E-55	0.92	190.66	gi|861618215|gb|KMQ86762.1|myosin heavy muscle, partial [Lasius niger]	GO:0016459, GO:0003774		3	C:cytoskeleton; C:protein complex; F:molecular_function	EC:3.6.1.15	IPR002928 (PFAM); PTHR13140 (PANTHER); PTHR13140:SF544 (PANTHER); SSF90257 (SUPERFAMILY); SSF90257 (SUPERFAMILY)
c2993_g1_i1	protoporphyrin IX magnesium chelatase	764	2.28E-171	1								IPR003672 (PFAM); PTHR23304 (PANTHER); PTHR23304:SF137 (PANTHER)
c30038_g1_i1	acetylglutamate kinase	1833	0	1	528094	gi|499333899|ref|WP_011024391.1|acetylglutamate kinase [Methanosarcina acetivorans]	GO:0000166, GO:0006526, GO:0005737, GO:0034618, GO:0016310, GO:0003991, GO:0008652, GO:0016740, GO:0016301, GO:0005524		5	C:cytoplasm; F:ion binding; P:cellular amino acid metabolic process; P:biosynthetic process; F:kinase activity	EC:2.7.2.8	IPR004662 (PIRSF); IPR004662 (TIGRFAM); IPR001048 (G3DSA:3.40.1160.GENE3D); IPR001048 (PFAM); PTHR23342 (PANTHER); PTHR23342:SF10 (PANTHER); IPR004662 (HAMAP); IPR004662 (HAMAP); IPR001048 (SUPERFAMILY)
c30076_g1_i3	carrier protein	1330	0	1								IPR002067 (PRINTS); IPR002113 (PRINTS); IPR023395 (G3DSA:1.50.40.GENE3D); IPR018108 (PFAM); PTHR24089:SF453 (PANTHER); PTHR24089 (PANTHER); IPR018108 (PROSITE_PROFILES); IPR018108 (PROSITE_PROFILES); IPR018108 (PROSITE_PROFILES); IPR023395 (SUPERFAMILY); TMhelix (TMHMM); TMhelix (TMHMM); TMhelix (TMHMM)
c30107_g1_i1	60S ribosomal L36	379	6.84E-62	0.92	197208	gi|646723316|gb|KDR23957.1|60S ribosomal protein L36 [Zootermopsis nevadensis]	GO:0003735, GO:0030529, GO:0005840, GO:0006412, GO:0005622		3	F:structural constituent of ribosome; C:ribosome; P:translation		IPR000509 (PFAM); IPR000509 (PANTHER)
c30177_g1_i1	cathepsin L1	1284	1.13E-76	0.89								IPR000668 (SMART); G3DSA:3.90.70.10 (GENE3D); IPR000668 (PFAM); PTHR12411:SF478 (PANTHER); IPR013128 (PANTHER); SSF54001 (SUPERFAMILY)
c30204_g1_i1	40S ribosomal S21	340	2.91E-44	0.89	150984	gi|646703047|gb|KDR11921.1|40S ribosomal protein S21 [Zootermopsis nevadensis]	GO:0003735, GO:0030529, GO:0005840, GO:0006412, GO:0005622		3	F:structural constituent of ribosome; C:ribosome; P:translation		IPR001931 (PFAM); IPR001931 (PIRSF); IPR001931 (PANTHER); PTHR10442:SF4 (PANTHER); IPR001931 (PRODOM)
c30245_g1_i1	PREDICTED: branchpoint-bridging protein	1172	2.56E-75	0.81								IPR004087 (SMART); IPR004088 (G3DSA:3.30.1370.GENE3D); IPR004088 (PFAM); PTHR11208 (PANTHER); PTHR11208:SF74 (PANTHER); IPR004088 (SUPERFAMILY)
c30249_g1_i1	NADH-ubiquinone oxidoreductase 49 kDa subunit	1190	0	0.97								IPR022885 (TIGRFAM); IPR001135 (PFAM); IPR029014 (G3DSA:1.10.645.GENE3D); PTHR11993 (PANTHER); PTHR11993:SF32 (PANTHER); IPR022885 (HAMAP); IPR029014 (SUPERFAMILY)
c30287_g1_i1	precorrin-3B C(17)-methyltransferase	4656	2.41E-168	1	520005	gi|499333649|ref|WP_011024141.1|precorrin-3B C(17)-methyltransferase [Methanosarcina acetivorans]	GO:0008152, GO:0005829, GO:0009236, GO:0016740, GO:0008168, GO:0032259, GO:0008898	WP_011024141.1, AAM07604.1	5	P:small molecule metabolic process; C:cytosol; F:methyltransferase activity; P:cellular nitrogen compound metabolic process; P:biosynthetic process		IPR014776 (G3DSA:3.30.950.GENE3D); IPR014777 (G3DSA:3.40.1010.GENE3D); IPR000878 (PFAM); IPR014777 (G3DSA:3.40.1010.GENE3D); PTHR43467:SF2 (PANTHER); PTHR43467 (PANTHER); IPR000878 (SUPERFAMILY); IPR000878 (SUPERFAMILY)
c3036_g1_i1	ABC transporter ATP-binding	1055	1.96E-159	1								IPR003593 (SMART); IPR003439 (PFAM); IPR027417 (G3DSA:3.40.50.GENE3D); PTHR24220 (PANTHER); PTHR24220:SF607 (PANTHER); IPR003439 (PROSITE_PROFILES); IPR027417 (SUPERFAMILY)
c30463_g1_i1	NADH-ubiquinone oxidoreductase	521	1.87E-70	0.93								IPR016488 (PIRSF); IPR008011 (PFAM); PTHR12964 (PANTHER)
c30469_g1_i1	PDZ and LIM domain Zasp isoform X1	1606	1.4E-124	0.94								IPR001781 (SMART); IPR001781 (G3DSA:2.10.110.GENE3D); IPR001781 (PFAM); IPR001781 (G3DSA:2.10.110.GENE3D); PTHR24214:SF39 (PANTHER); PTHR24214 (PANTHER); IPR001781 (PROSITE_PROFILES); IPR001781 (PROSITE_PROFILES); IPR001781 (PROSITE_PROFILES); SSF57716 (SUPERFAMILY); SSF57716 (SUPERFAMILY); SSF57716 (SUPERFAMILY); SSF57716 (SUPERFAMILY)
c30564_g1_i1	transcriptional regulatory	764	4.67E-88	0.92								IPR013025 (PFAM); IPR019985 (TIGRFAM); IPR012677 (G3DSA:3.30.70.GENE3D); PTHR11620 (PANTHER); IPR013025 (HAMAP); IPR012678 (SUPERFAMILY)
c30658_g1_i1	Heat shock 70 kDa cognate 3	1079	2.77E-141	0.99	428713	gi|646722560|gb|KDR23518.1|Heat shock 70 kDa protein cognate 3 [Zootermopsis nevadensis]	GO:0000166, GO:0005524		1	F:ion binding		IPR013126 (PRINTS); IPR029047 (G3DSA:2.60.34.GENE3D); IPR029048 (G3DSA:1.20.1270.GENE3D); IPR013126 (PFAM); PTHR19375 (PANTHER); PTHR19375:SF244 (PANTHER); IPR029047 (SUPERFAMILY); IPR029048 (SUPERFAMILY)
c30714_g1_i1	glyceraldehyde 3-phosphate dehydrogenase	1202	0	0.96								IPR020831 (PRINTS); IPR020828 (SMART); IPR020828 (PFAM); G3DSA:3.30.360.10 (GENE3D); IPR016040 (G3DSA:3.40.50.GENE3D); IPR006424 (TIGRFAM); IPR020831 (PIRSF); IPR020829 (PFAM); IPR020831 (PANTHER); SSF55347 (SUPERFAMILY); IPR016040 (SUPERFAMILY)
c30714_g1_i2	glyceraldehyde 3-phosphate dehydrogenase	1292	0	0.99								IPR020831 (PRINTS); IPR020828 (SMART); IPR020828 (PFAM); IPR006424 (TIGRFAM); G3DSA:3.30.360.10 (GENE3D); IPR020831 (PIRSF); IPR020829 (PFAM); IPR016040 (G3DSA:3.40.50.GENE3D); IPR020831 (PANTHER); SSF55347 (SUPERFAMILY); IPR016040 (SUPERFAMILY)
c30756_g1_i1	hypothetical protein YQE_02717, partial	949	8.57E-108	0.9	325094	gi|478261713|gb|ENN80871.1|hypothetical protein YQE_02717, partial [Dendroctonus ponderosae]	GO:0003755, GO:0000413, GO:0016853, GO:0006457		3	P:cellular protein modification process; P:protein folding; F:isomerase activity	EC:5.2.1.8	IPR002130 (PRINTS); IPR002130 (PFAM); IPR024936 (PIRSF); IPR029000 (G3DSA:2.40.100.GENE3D); IPR024936 (PANTHER); PTHR11071:SF313 (PANTHER); IPR002130 (PROSITE_PROFILES); IPR029000 (SUPERFAMILY)
c30805_g1_i1	60S ribosomal L7	887	1.29E-133	0.96								IPR005998 (TIGRFAM); IPR016082 (PFAM); IPR016082 (G3DSA:3.30.1390.GENE3D); IPR012988 (PFAM); PTHR11524 (PANTHER); IPR016082 (SUPERFAMILY)
c30855_g1_i2	40S ribosomal S1	914	1.91E-171	1	488419	gi|342887837|gb|EGU87266.1|hypothetical protein FOXB_02248 [Fusarium oxysporum Fo5176]	GO:0005737, GO:0003735, GO:0022627, GO:0030529, GO:0005840, GO:0006412, GO:0005622	KNA96069.1, EWG47733.1	4	F:structural constituent of ribosome; C:cytosol; C:ribosome; P:translation		IPR001593 (SMART); IPR001063 (G3DSA:3.90.470.GENE3D); IPR001593 (PFAM); PTHR11830 (PANTHER); IPR001593 (PTHR11830:PANTHER); IPR027500 (HAMAP)
c30855_g2_i1	Ribosomal S3Ae	808	1.01E-152	0.96	439499	gi|768698999|gb|KJJ27895.1|Ribosomal protein S3Ae [Penicillium solitum]	GO:0005737, GO:0003735, GO:0022627, GO:0030529, GO:0005840, GO:0006412, GO:0005622		4	F:structural constituent of ribosome; C:cytosol; C:ribosome; P:translation		IPR001593 (SMART); IPR001593 (PFAM); PTHR11830 (PANTHER); IPR001593 (PTHR11830:PANTHER); IPR027500 (HAMAP)
c31009_g1_i1	histone H3	664	2.05E-90	1	274633	gi|85077297|ref|XP_956003.1|histone H3 [Neurospora crassa OR74A]	GO:0003677, GO:0005515, GO:0046982, GO:0043581, GO:0005694, GO:0000786, GO:0005634	EHA48178.1, EJT73525.1, XP_007821484.1, XP_014573854.1, XP_003667081.1, ELA28156.1, CCC07356.1, KID94860.1, XP_008097483.1, EWG52727.1, XP_003350692.1, EEU42553.1, EAQ83892.1, P07041.3, XP_013951983.1, EGR44290.1, XP_006969783.1, AEO71607.1, XP_003048266.1, KUF04560.1, KJR83884.1, KIE01098.1, EKJ74991.1, ETS82310.1, XP_014169157.1, EFW99674.1, XP_014549719.1, EGY20406.1, EFY99237.1, Q6DL03.3, XP_…	3	C:nucleus; F:DNA binding; C:chromosome		IPR000164 (PRINTS); IPR000164 (SMART); IPR009072 (G3DSA:1.10.20.GENE3D); IPR007125 (PFAM); IPR000164 (PANTHER); PTHR11426:SF93 (PANTHER); IPR009072 (SUPERFAMILY)
c31009_g2_i1	histone H3	406	7.42E-80	0.99								IPR000164 (PRINTS); IPR000164 (SMART); IPR007125 (PFAM); IPR009072 (G3DSA:1.10.20.GENE3D); PTHR11426:SF93 (PANTHER); IPR000164 (PANTHER); IPR009072 (SUPERFAMILY)
c31050_g1_i1	40S ribosomal S8	798	2.97E-118	0.95	350132	gi|646708454|gb|KDR14766.1|40S ribosomal protein S8 [Zootermopsis nevadensis]	GO:0003735, GO:0030529, GO:0005840, GO:0006412, GO:0005622		3	F:structural constituent of ribosome; C:ribosome; P:translation		IPR022309 (PFAM); IPR001047 (TIGRFAM); IPR001047 (PANTHER)
c31065_g1_i1	60S ribosomal L23	578	7.96E-93	1	279641	gi|66558956|ref|XP_392812.2|PREDICTED: 60S ribosomal protein L23 [Apis mellifera]	GO:0003735, GO:0030529, GO:0005840, GO:0006412	XP_001605069.1	3	F:structural constituent of ribosome; C:ribosome; P:translation		IPR000218 (SMART); IPR000218 (G3DSA:2.40.150.GENE3D); IPR000218 (PFAM); IPR000218 (PANTHER); PTHR11761:SF18 (PANTHER); IPR000218 (HAMAP); IPR000218 (SUPERFAMILY)
c31129_g1_i1	alanine--tRNA ligase	3992	0	1	1845.48	gi|499329760|ref|WP_011020252.1|alanine--tRNA ligase [Methanosarcina acetivorans]	GO:0006419, GO:0000166, GO:0004813, GO:0003723, GO:0005737, GO:0004812, GO:0046872, GO:0016874, GO:0016876, GO:0008270, GO:0006450, GO:0002196, GO:0000049, GO:0043039, GO:0005524, GO:0006412, GO:0003676	Q8TU79.1, WP_011020252.1, AAM03647.1	7	F:RNA binding; C:cytoplasm; F:ion binding; P:tRNA metabolic process; P:cellular amino acid metabolic process; F:ligase activity; P:translation	EC:6.1.1.7; EC:3.1.1.1	IPR002318 (PRINTS); IPR012947 (SMART); G3DSA:3.30.930.10 (GENE3D); IPR002318 (TIGRFAM); IPR012947 (PFAM); IPR018164 (PFAM); IPR022429 (TIGRFAM); IPR003156 (PFAM); PTHR11777 (PANTHER); IPR022429 (HAMAP); IPR018165 (PROSITE_PROFILES); IPR018162 (SUPERFAMILY); IPR018163 (SUPERFAMILY); SSF55681 (SUPERFAMILY); IPR009000 (SUPERFAMILY)
c31129_g1_i2	alanine--tRNA ligase	3519	0	1	1845.48	gi|499329760|ref|WP_011020252.1|alanine--tRNA ligase [Methanosarcina acetivorans]	GO:0006419, GO:0000166, GO:0004813, GO:0003723, GO:0005737, GO:0004812, GO:0046872, GO:0016874, GO:0016876, GO:0008270, GO:0006450, GO:0002196, GO:0000049, GO:0043039, GO:0005524, GO:0006412, GO:0003676	Q8TU79.1, WP_011020252.1, AAM03647.1	7	F:RNA binding; C:cytoplasm; F:ion binding; P:tRNA metabolic process; P:cellular amino acid metabolic process; F:ligase activity; P:translation	EC:6.1.1.7; EC:3.1.1.1	IPR002318 (PRINTS); IPR012947 (SMART); G3DSA:3.30.930.10 (GENE3D); IPR002318 (TIGRFAM); IPR012947 (PFAM); IPR018164 (PFAM); IPR022429 (TIGRFAM); IPR003156 (PFAM); PTHR11777 (PANTHER); IPR022429 (HAMAP); IPR018165 (PROSITE_PROFILES); IPR018162 (SUPERFAMILY); IPR018163 (SUPERFAMILY); SSF55681 (SUPERFAMILY); IPR009000 (SUPERFAMILY)
c31195_g1_i1	glutamine--fructose-6-phosphate aminotransferase	5832	0	1	1231.08	gi|499332470|ref|WP_011022962.1|glutamine--fructose-6-phosphate aminotransferase [Methanosarcina acetivorans]	GO:0005737, GO:0008483, GO:0004360, GO:1901137, GO:0006047, GO:0016740, GO:0006002, GO:0006541, GO:0030246, GO:0005975		6	P:carbohydrate metabolic process; C:cytoplasm; P:cellular amino acid metabolic process; P:cellular nitrogen compound metabolic process; P:biosynthetic process; F:molecular_function	EC:2.6.1.16	IPR001347 (PFAM); G3DSA:3.40.50.10490 (GENE3D); IPR029055 (G3DSA:3.60.20.GENE3D); PF13522 (PFAM); IPR005855 (TIGRFAM); G3DSA:3.40.50.10490 (GENE3D); PTHR10937 (PANTHER); IPR005855 (PTHR10937:PANTHER); IPR001347 (PROSITE_PROFILES); IPR005855 (HAMAP); IPR017932 (PROSITE_PROFILES); IPR029055 (SUPERFAMILY); SSF53697 (SUPERFAMILY)
c3127_g1_i1	tubulin alpha partial	465	1.45E-67	1								IPR002452 (PRINTS); IPR023123 (G3DSA:1.10.287.GENE3D); PTHR11588:SF187 (PANTHER); IPR000217 (PANTHER); IPR008280 (SUPERFAMILY)
c3130_g1_i1	CobW protein	1488	0	1								IPR003495 (PFAM); IPR027417 (G3DSA:3.40.50.GENE3D); PTHR13748:SF50 (PANTHER); PTHR13748 (PANTHER); IPR027417 (SUPERFAMILY)
c31355_g1_i1	conserved hypothetical protein	3377	0	1	734561	gi|19918655|gb|AAM07853.1|conserved hypothetical protein [Methanosarcina acetivorans C2A]	GO:0000123, GO:0005737, GO:0003824, GO:0008023, GO:0033588, GO:0016573, GO:0002098, GO:0004402, GO:0006357, GO:0006368, GO:0051536		8	F:transferase activity, transferring acyl groups; C:cytoplasm; P:chromosome organization; P:cellular protein modification process; P:tRNA metabolic process; C:protein complex; P:biosynthetic process; C:nucleoplasm	EC:2.3.1.48	IPR006638 (SMART); IPR005909 (TIGRFAM); IPR005909 (PIRSF); IPR023404 (G3DSA:3.80.30.GENE3D); PTHR11135 (PANTHER); PTHR11135:SF7 (PANTHER); SSF102114 (SUPERFAMILY)
c31478_g1_i1	tropomodulin isoform X9	1130	0	0.92								IPR004934 (PFAM); IPR032675 (G3DSA:3.80.10.GENE3D); IPR004934 (PANTHER); IPR030137 (PTHR10901:PANTHER); SSF52047 (SUPERFAMILY)
c31489_g1_i1	RSMA_METAC ame: Full=Probable ribosomal RNA small subunit methyltransferase A ame: Full=16S rRNA dimethyladenosine transferase ame: Full=16S rRNA dimethylase ame: Full=S-adenosylmethionine-6-N ,N -adenosyl(rRNA) dimethyltransferase	1391	2.17E-177	1	510.76	gi|27151576|sp|Q8TQU8.1|RSMA_METACRecName: Full=Probable ribosomal RNA small subunit methyltransferase A; AltName: Full=16S rRNA dimethyladenosine transferase; AltName: Full=16S rRNA dimethylase; AltName: Full=S-adenosylmethionine-6-N',N'-adenosyl(rRNA) dimethyltransferase	GO:0005737, GO:0003723, GO:0000154, GO:0008649, GO:0006364, GO:0008168, GO:0016740, GO:0031167, GO:0016433, GO:0032259, GO:0000179		5	F:RNA binding; C:cytoplasm; P:ribosome biogenesis; F:methyltransferase activity; P:cellular nitrogen compound metabolic process		IPR020598 (SMART); IPR029063 (G3DSA:3.40.50.GENE3D); IPR023165 (G3DSA:1.10.8.GENE3D); IPR011530 (TIGRFAM); IPR001737 (PFAM); PTHR11727:SF19 (PANTHER); IPR001737 (PANTHER); IPR011530 (HAMAP); IPR001737 (PROSITE_PROFILES); IPR029063 (SUPERFAMILY)
c3150_g1_i1	translocon-associated subunit alpha isoform X2	597	1.32E-55	0.89								IPR005595 (PFAM); PTHR12924 (PANTHER); SignalP-TM (SIGNALP_GRAM_POSITIVE); SignalP-noTM (SIGNALP_EUK); TMhelix (TMHMM)
c31510_g1_i1	actin-depolymerizing factor 1	922	4.04E-97	0.98	295434	gi|506965820|gb|AGM32262.1|actin-depolymerizing factor 1 [Coptotermes formosanus]	GO:0003779, GO:0030042, GO:0015629, GO:0005622		3	C:cytoskeleton; P:cytoskeleton organization; F:cytoskeletal protein binding		IPR002108 (SMART); IPR002108 (PFAM); IPR029006 (G3DSA:3.40.20.GENE3D); IPR017904 (PANTHER); IPR002108 (PROSITE_PROFILES); SSF55753 (SUPERFAMILY)
c31510_g1_i2	actin-depolymerizing factor 1	938	4.82E-97	0.98	295434	gi|506965820|gb|AGM32262.1|actin-depolymerizing factor 1 [Coptotermes formosanus]	GO:0003779, GO:0030042, GO:0015629, GO:0005622		3	C:cytoskeleton; P:cytoskeleton organization; F:cytoskeletal protein binding		IPR002108 (SMART); IPR002108 (PFAM); IPR029006 (G3DSA:3.40.20.GENE3D); IPR017904 (PANTHER); IPR002108 (PROSITE_PROFILES); SSF55753 (SUPERFAMILY)
c31553_g1_i1	glyceraldehyde 3-phosphate partial	474	1.32E-95	0.99	290426	gi|630575415|gb|AHY99925.1|glyceraldehyde 3-phosphate dehydrogenase, partial [Leosthenes sp. LTD-2014]	GO:0016491, GO:0055114, GO:0016620		1	F:oxidoreductase activity		IPR020831 (PRINTS); IPR020828 (SMART); G3DSA:3.30.360.10 (GENE3D); IPR016040 (G3DSA:3.40.50.GENE3D); IPR020829 (PFAM); IPR020828 (PFAM); IPR020831 (PANTHER); SSF55347 (SUPERFAMILY); IPR016040 (SUPERFAMILY)
c31580_g1_i1	anthranilate synthase	7428	0	1	1144.8	gi|499332435|ref|WP_011022927.1|anthranilate synthase [Methanosarcina acetivorans]	GO:0016833, GO:0009058, GO:0000162, GO:0004049		4	F:lyase activity; P:cellular amino acid metabolic process; P:cellular nitrogen compound metabolic process; P:biosynthetic process	EC:4.1.3.27	IPR019999 (PRINTS); IPR010116 (TIGRFAM); IPR015890 (PFAM); IPR006805 (PFAM); IPR005801 (G3DSA:3.60.120.GENE3D); PTHR11236:SF29 (PANTHER); PTHR11236 (PANTHER); IPR005801 (SUPERFAMILY)
c31625_g1_i1	mitochondrial ATP synthase gamma-subunit	1380	6.03E-175	0.93	504982	gi|90820034|gb|ABD98774.1|putative mitochondrial ATP synthase gamma-subunit [Graphocephala atropunctata]	GO:0045261, GO:0015992, GO:0046961, GO:0006810, GO:0006811, GO:0046933, GO:0015986, GO:0006754		7	F:ATPase activity; P:small molecule metabolic process; F:transmembrane transporter activity; C:protein complex; P:cellular nitrogen compound metabolic process; P:biosynthetic process; C:intracellular	EC:3.6.1.3; EC:3.6.1.15	IPR000131 (PRINTS); G3DSA:1.10.287.80 (GENE3D); PIRSF039089 (PIRSF); IPR000131 (TIGRFAM); IPR000131 (PFAM); G3DSA:3.40.1380.10 (GENE3D); PTHR11693 (PANTHER); PTHR11693:SF24 (PANTHER); IPR000131 (SUPERFAMILY)
c3164_g1_i1	hypothetical protein	742	1.34E-152	1	472626	gi|499334019|ref|WP_011024511.1|hypothetical protein [Methanosarcina acetivorans]	GO:0009058, GO:0016020, GO:0016021		2	P:biosynthetic process; C:cellular_component		IPR003672 (PFAM); PTHR23304:SF148 (PANTHER); PTHR23304 (PANTHER)
c32113_g1_i1	quinolinate synthetase	2750	0	1	624394	gi|499330505|ref|WP_011020997.1|quinolinate synthetase [Methanosarcina acetivorans]	GO:0005737, GO:0019805, GO:0019363, GO:0046872, GO:0009435, GO:0051539, GO:0016740, GO:0008987, GO:0016765, GO:0051536		7	P:small molecule metabolic process; C:cytoplasm; P:cofactor metabolic process; F:ion binding; P:cellular nitrogen compound metabolic process; P:biosynthetic process; F:transferase activity, transferring alkyl or aryl (other than methyl) groups		IPR003473 (TIGRFAM); IPR003473 (PFAM); IPR003473 (PTHR30573:PANTHER); PTHR30573 (PANTHER); IPR023066 (HAMAP); SSF142754 (SUPERFAMILY)
c32171_g1_i1	ribosomal L19e	728	7.22E-122	0.99	357836	gi|90820030|gb|ABD98772.1|putative ribosomal protein L19e [Graphocephala atropunctata]	GO:0003735, GO:0030529, GO:0005840, GO:0006412, GO:0005622		3	F:structural constituent of ribosome; C:ribosome; P:translation		IPR000196 (SMART); IPR015974 (G3DSA:1.10.1200.GENE3D); IPR015972 (G3DSA:1.10.1650.GENE3D); IPR000196 (PFAM); PTHR10722 (PANTHER); PTHR10722:SF8 (PANTHER); IPR000196 (HAMAP); IPR000196 (SUPERFAMILY)
c32285_g1_i1	glyceraldehyde-3-phosphate dehydrogenase	672	7.95E-80	0.98	254603	gi|53830712|gb|AAU95199.1|putative glyceraldehyde-3-phosphate dehydrogenase [Oncometopia nigricans]	GO:0016491, GO:0051287, GO:0050661, GO:0006096, GO:0055114, GO:0004365, GO:0016620, GO:0006006		7	P:small molecule metabolic process; P:carbohydrate metabolic process; P:generation of precursor metabolites and energy; F:oxidoreductase activity; P:catabolic process; P:cofactor metabolic process; P:cellular nitrogen compound metabolic process	EC:1.2.1.59; EC:1.2.1.12	IPR020831 (PRINTS); IPR020829 (PFAM); G3DSA:3.30.360.10 (GENE3D); IPR020831 (PANTHER); SSF55347 (SUPERFAMILY)
c3238_g1_i1	40S ribosomal S6-like	596	3.9E-121	0.95								IPR001377 (SMART); IPR014401 (PIRSF); IPR001377 (PFAM); IPR001377 (PANTHER)
c32410_g2_i1	glucose-regulated protein	821	1.41E-168	1								IPR013126 (PRINTS); IPR013126 (PFAM); IPR029047 (G3DSA:2.60.34.GENE3D); G3DSA:3.30.420.40 (GENE3D); G3DSA:3.90.640.10 (GENE3D); PTHR19375:SF244 (PANTHER); PTHR19375 (PANTHER); SSF53067 (SUPERFAMILY); IPR029047 (SUPERFAMILY)
c32410_g3_i1	heat shock SSB1	348	7.06E-73	1	238.81	gi|758188555|ref|XP_011316658.1|heat shock protein SSB1 [Fusarium graminearum PH-1]	GO:0000166, GO:0005524	XP_011316658.1, ESU06173.1	1	F:ion binding		IPR013126 (PFAM); G3DSA:3.30.420.40 (GENE3D); PTHR19375:SF269 (PANTHER); PTHR19375 (PANTHER); SSF53067 (SUPERFAMILY)
c32410_g4_i1	heat shock 70	712	1.7E-148	0.98	441.81	gi|758188349|ref|XP_011316555.1|heat shock protein 70 [Fusarium graminearum PH-1]	GO:0000166, GO:0005524	ESU06070.1, XP_011316555.1	1	F:ion binding		IPR013126 (PRINTS); IPR013126 (PFAM); G3DSA:3.90.640.10 (GENE3D); IPR029047 (G3DSA:2.60.34.GENE3D); G3DSA:3.30.420.40 (GENE3D); PTHR19375:SF258 (PANTHER); PTHR19375 (PANTHER); SSF53067 (SUPERFAMILY)
c32448_g1_i1	PREDICTED: twitchin-like	437	9.78E-72	0.88								PR00014 (PRINTS); IPR003961 (SMART); IPR003961 (PFAM); IPR013783 (G3DSA:2.60.40.GENE3D); PTHR13817 (PANTHER); PTHR13817:SF34 (PANTHER); IPR003961 (PROSITE_PROFILES); IPR003961 (PROSITE_PROFILES); IPR003961 (SUPERFAMILY)
c32494_g1_i1	acetylornithine aminotransferase	4817	0	1	818.15	gi|19913873|gb|AAM03573.1|acetylornithine aminotransferase [Methanosarcina acetivorans C2A]	GO:0042802, GO:0006526, GO:0005737, GO:0030170, GO:0003824, GO:0005829, GO:0008483, GO:0016740, GO:0008652, GO:0003992, GO:0006525		4	F:ion binding; C:cytosol; P:cellular amino acid metabolic process; P:biosynthetic process	EC:2.6.1.11	IPR005814 (PFAM); IPR015421 (G3DSA:3.40.640.GENE3D); IPR015422 (G3DSA:3.90.1150.GENE3D); IPR004636 (TIGRFAM); PTHR11986:SF105 (PANTHER); PTHR11986 (PANTHER); IPR004636 (HAMAP); IPR015424 (SUPERFAMILY)
c32534_g1_i1	superoxide dismutase [Cu-Zn]	785	1.44E-80	0.87	251906	gi|752872840|ref|XP_011253679.1|PREDICTED: superoxide dismutase [Cu-Zn] [Camponotus floridanus]	GO:0006801, GO:0016491, GO:0046872, GO:0019430, GO:0055114, GO:0004784		3	F:oxidoreductase activity; F:ion binding; P:response to stress	EC:1.15.1.1	IPR001424 (PRINTS); IPR001424 (PFAM); IPR001424 (G3DSA:2.60.40.GENE3D); PTHR10003:SF56 (PANTHER); PTHR10003 (PANTHER); IPR001424 (SUPERFAMILY)
c32534_g1_i2	superoxide dismutase [Cu-Zn]	769	1.16E-80	0.87	251906	gi|752872840|ref|XP_011253679.1|PREDICTED: superoxide dismutase [Cu-Zn] [Camponotus floridanus]	GO:0006801, GO:0016491, GO:0046872, GO:0019430, GO:0055114, GO:0004784		3	F:oxidoreductase activity; F:ion binding; P:response to stress	EC:1.15.1.1	IPR001424 (PRINTS); IPR001424 (PFAM); IPR001424 (G3DSA:2.60.40.GENE3D); PTHR10003:SF56 (PANTHER); PTHR10003 (PANTHER); IPR001424 (SUPERFAMILY)
c32560_g1_i1	60S ribosomal L17	607	5.76E-100	0.95	300056	gi|646716223|gb|KDR19552.1|60S ribosomal protein L17 [Zootermopsis nevadensis]	GO:0003735, GO:0030529, GO:0015934, GO:0005840, GO:0006412, GO:0005622		3	F:structural constituent of ribosome; C:ribosome; P:translation		IPR001063 (G3DSA:3.90.470.GENE3D); IPR005721 (TIGRFAM); IPR001063 (PFAM); IPR005721 (PANTHER); IPR005721 (HAMAP); IPR001063 (SUPERFAMILY)
c32641_g1_i1	general odorant binding 2	1043	1.25E-96	0.99	296.59	gi|294489411|gb|ABG66419.2|general odorant binding protein 2 [Ostrinia furnacalis]	GO:0005549, GO:0006810		2	P:transport; F:molecular_function		IPR006072 (PRINTS); IPR006170 (SMART); IPR006170 (PFAM); IPR006170 (G3DSA:1.10.238.GENE3D); IPR006170 (SUPERFAMILY)
c32742_g1_i1	molecular chaperone	580	8.59E-71	0.98	237269	gi|591504144|gb|EXM33467.1|molecular chaperone HtpG [Fusarium oxysporum f. sp. vasinfectum 25433]	GO:0006950, GO:0051082, GO:0005524, GO:0006457		4	F:ion binding; F:unfolded protein binding; P:protein folding; P:response to stress		IPR001404 (PFAM); PTHR11528:SF67 (PANTHER); IPR001404 (PANTHER); SSF110942 (SUPERFAMILY)
c32933_g1_i1	hypothetical protein ACN42_g8317	515	5.68E-106	1	315079	gi|973784905|gb|KUM58833.1|hypothetical protein ACN42_g8317 [Penicillium freii]	GO:0003723, GO:0003735, GO:0030529, GO:0015935, GO:0005840, GO:0006412		4	F:RNA binding; F:structural constituent of ribosome; C:ribosome; P:translation		IPR002222 (PRINTS); IPR002222 (PFAM); IPR023575 (G3DSA:3.30.860.GENE3D); IPR005713 (TIGRFAM); IPR002222 (PIRSF); PTHR11880:SF19 (PANTHER); IPR002222 (PANTHER); IPR023575 (SUPERFAMILY)
c32934_g1_i1	hypothetical protein (multi-domain)	1834	0	1	853588	gi|19918645|gb|AAM07844.1|hypothetical protein (multi-domain) [Methanosarcina acetivorans C2A]	GO:0008152, GO:0044262, GO:0009052, GO:0006207, GO:0004590, GO:0003824, GO:0046872, GO:0005829, GO:0019323, GO:0004750		10	P:small molecule metabolic process; P:carbohydrate metabolic process; P:catabolic process; P:cofactor metabolic process; F:lyase activity; F:ion binding; C:cytosol; P:cellular nitrogen compound metabolic process; P:biosynthetic process; F:isomerase activity	EC:4.1.1.23; EC:5.1.3.1	IPR001754 (SMART); IPR001754 (PFAM); IPR013785 (G3DSA:3.20.20.GENE3D); IPR005493 (G3DSA:3.50.30.GENE3D); IPR005493 (PFAM); IPR017120 (PIRSF); PTHR35039:SF5 (PANTHER); PTHR35039 (PANTHER); IPR011060 (SUPERFAMILY); IPR005493 (SUPERFAMILY)
c32938_g1_i1	hypothetical protein	933	3.08E-179	0.95	518079	gi|312285776|gb|ADQ64578.1|hypothetical protein [Bactrocera oleae]	GO:0016459, GO:0003774		3	C:cytoskeleton; C:protein complex; F:molecular_function	EC:3.6.1.15	G3DSA:1.20.5.340 (GENE3D); IPR002928 (PFAM); PTHR13140 (PANTHER); PTHR13140:SF544 (PANTHER); SSF90257 (SUPERFAMILY); SSF90257 (SUPERFAMILY)
c32938_g1_i2	myosin heavy chain	933	4.43E-174	0.95	516538	gi|197322818|gb|ACH69160.1|myosin heavy chain [Bombyx mori]	GO:0016459, GO:0003774		3	C:cytoskeleton; C:protein complex; F:molecular_function	EC:3.6.1.15	IPR002928 (PFAM); G3DSA:1.20.5.340 (GENE3D); PTHR13140:SF544 (PANTHER); PTHR13140 (PANTHER); SSF90257 (SUPERFAMILY); SSF90257 (SUPERFAMILY)
c32940_g1_i1	tRNA-guanine(15) transglycosylase	5146	0	1	998038	gi|499333806|ref|WP_011024298.1|tRNA-guanine(15) transglycosylase [Methanosarcina acetivorans]	GO:0016757, GO:0005737, GO:0008616, GO:0046872, GO:0008033, GO:0008479, GO:0006400, GO:0016740, GO:0016763		6	P:small molecule metabolic process; F:transferase activity, transferring glycosyl groups; C:cytoplasm; F:ion binding; P:tRNA metabolic process; P:biosynthetic process	EC:2.4.2.29	IPR004804 (TIGRFAM); IPR002616 (PFAM); G3DSA:3.90.1020.10 (GENE3D); IPR002616 (G3DSA:3.20.20.GENE3D); IPR002616 (TIGRFAM); PTHR21148 (PANTHER); PTHR21148:SF36 (PANTHER); IPR004804 (HAMAP); SSF88802 (SUPERFAMILY); IPR002616 (SUPERFAMILY)
c32940_g1_i2	tRNA-guanine(15) transglycosylase	1377	0	1	926776	gi|499333806|ref|WP_011024298.1|tRNA-guanine(15) transglycosylase [Methanosarcina acetivorans]	GO:0016757, GO:0005737, GO:0008616, GO:0046872, GO:0008033, GO:0008479, GO:0006400, GO:0016740, GO:0016763		6	P:small molecule metabolic process; F:transferase activity, transferring glycosyl groups; C:cytoplasm; F:ion binding; P:tRNA metabolic process; P:biosynthetic process	EC:2.4.2.29	G3DSA:3.90.1020.10 (GENE3D); IPR002616 (TIGRFAM); IPR004804 (TIGRFAM); IPR002616 (G3DSA:3.20.20.GENE3D); IPR002616 (PFAM); PTHR21148:SF36 (PANTHER); PTHR21148 (PANTHER); IPR004804 (HAMAP); IPR002616 (SUPERFAMILY); SSF88802 (SUPERFAMILY)
c32941_g1_i1	predicted protein	4122	0	1								IPR024956 (PFAM); IPR007537 (PANTHER); PTHR12729:SF7 (PANTHER)
c32941_g1_i3	predicted protein	5255	0	1								IPR024956 (PFAM); IPR007537 (PANTHER); PTHR12729:SF7 (PANTHER)
c33008_g1_i1	PUR2_METAC ame: Full=Phosphoribosylamine--glycine ligase ame: Full=GARS ame: Full=Glycinamide ribonucleotide synthetase ame: Full=Phosphoribosylglycinamide synthetase	2835	0	1	896.73	gi|25091081|sp|Q8TKT6.1|PUR2_METACRecName: Full=Phosphoribosylamine--glycine ligase; AltName: Full=GARS; AltName: Full=Glycinamide ribonucleotide synthetase; AltName: Full=Phosphoribosylglycinamide synthetase	GO:0000166, GO:0000287, GO:0004637, GO:0046872, GO:0009113, GO:0003824, GO:0006164, GO:0006189, GO:0030145, GO:0016874, GO:0005524		5	P:small molecule metabolic process; F:ion binding; P:cellular nitrogen compound metabolic process; P:biosynthetic process; F:ligase activity	EC:6.3.4.13	SM01209 (SMART); IPR020560 (SMART); IPR013816 (G3DSA:3.30.470.GENE3D); IPR020562 (PFAM); IPR020560 (PFAM); IPR000115 (TIGRFAM); IPR020561 (PFAM); IPR020560 (G3DSA:3.90.600.GENE3D); IPR016185 (G3DSA:3.40.50.GENE3D); IPR013815 (G3DSA:3.30.1490.GENE3D); PTHR43472 (PANTHER); PTHR43472:SF2 (PANTHER); IPR000115 (HAMAP); IPR011761 (PROSITE_PROFILES); IPR016185 (SUPERFAMILY); SSF56059 (SUPERFAMILY); IPR0…
c33057_g1_i1	troponin I isoform X9	409	2.28E-62	0.97								IPR001978 (PFAM); G3DSA:1.20.5.350 (GENE3D); PTHR13738 (PANTHER); PTHR13738:SF21 (PANTHER); SSF90250 (SUPERFAMILY)
c33057_g1_i2	troponin I transcript variant B	409	5.75E-56	0.94	185652	gi|225346693|gb|ACN86369.1|troponin I transcript variant B [Bombyx mandarina]	GO:0005861		3	C:cytoskeleton; C:cytoplasm; C:protein complex		IPR001978 (PFAM); G3DSA:1.20.5.350 (GENE3D); PTHR13738:SF21 (PANTHER); PTHR13738 (PANTHER); SSF90250 (SUPERFAMILY)
c33057_g1_i3	troponin I isoform X6	409	2.64E-56	0.95								IPR001978 (PFAM); G3DSA:1.20.5.350 (GENE3D); PTHR13738 (PANTHER); SSF90250 (SUPERFAMILY)
c33140_g1_i1	40s ribosomal s15a	524	2.25E-88	0.96	268085	gi|861619937|gb|KMQ87152.1|40s ribosomal protein s15a [Lasius niger]	GO:0003735, GO:0030529, GO:0005840, GO:0006412		3	F:structural constituent of ribosome; C:ribosome; P:translation		G3DSA:3.30.1490.10 (GENE3D); IPR000630 (PFAM); G3DSA:3.30.1370.30 (GENE3D); PTHR11758:SF21 (PANTHER); IPR000630 (PANTHER); IPR000630 (SUPERFAMILY)
c33239_g1_i1	myosin heavy muscle	369	3.8E-74	0.95	234187	gi|861652548|gb|KMQ98383.1|myosin heavy muscle [Lasius niger]	GO:0016459, GO:0005524, GO:0003774		3	C:cytoskeleton; F:ion binding; C:protein complex	EC:3.6.1.15	IPR001609 (PFAM); PTHR13140:SF630 (PANTHER); PTHR13140 (PANTHER); IPR001609 (PROSITE_PROFILES); IPR027417 (SUPERFAMILY)
c33247_g1_i1	phosphoglycerate mutase 1	917	3.3E-158	0.9	454907	gi|763708679|gb|AJQ30113.1|phosphoglycerate mutase 1 [Aphis gossypii]	GO:0008152, GO:0016868, GO:0003824, GO:0004619, GO:0006096, GO:0016853		7	P:small molecule metabolic process; P:carbohydrate metabolic process; P:generation of precursor metabolites and energy; P:catabolic process; P:cofactor metabolic process; P:cellular nitrogen compound metabolic process; F:isomerase activity	EC:5.4.2.1	IPR013078 (SMART); IPR005952 (TIGRFAM); IPR013078 (PFAM); IPR029033 (G3DSA:3.40.50.GENE3D); IPR005952 (PANTHER); PTHR11931:SF24 (PANTHER); IPR005952 (HAMAP); IPR029033 (SUPERFAMILY)
c33321_g1_i1	mitochondrial ADP ATP translocase	1511	0	0.96	561992	gi|53830700|gb|AAU95193.1|putative mitochondrial ADP/ATP translocase [Oncometopia nigricans]	GO:0055085, GO:0016020, GO:0016021, GO:0006810, GO:0005215, GO:0005743		3	P:transmembrane transport; C:mitochondrion; F:molecular_function		IPR002067 (PRINTS); IPR002113 (PRINTS); IPR018108 (PFAM); IPR023395 (G3DSA:1.50.40.GENE3D); PTHR24089 (PANTHER); PTHR24089:SF506 (PANTHER); IPR018108 (PROSITE_PROFILES); IPR018108 (PROSITE_PROFILES); IPR018108 (PROSITE_PROFILES); IPR023395 (SUPERFAMILY); TMhelix (TMHMM); TMhelix (TMHMM); TMhelix (TMHMM)
c33481_g1_i2	receptor for activated kinase C-like	885	0	0.97	590882	gi|114319093|gb|ABI63548.1|receptor for activated protein kinase C-like [Blattella germanica]	GO:0016310, GO:0016301		1	F:kinase activity		IPR020472 (PRINTS); IPR001680 (SMART); IPR001680 (PFAM); IPR015943 (G3DSA:2.130.10.GENE3D); IPR015943 (G3DSA:2.130.10.GENE3D); PTHR19868 (PANTHER); PTHR19868:SF1 (PANTHER); IPR001680 (PROSITE_PROFILES); IPR001680 (PROSITE_PROFILES); IPR001680 (PROSITE_PROFILES); IPR001680 (PROSITE_PROFILES); IPR017986 (PROSITE_PROFILES); IPR001680 (PROSITE_PROFILES); IPR017986 (SUPERFAMILY)
c3357_g1_i1	hypothetical protein U727_00434372241	487	1.27E-55	1								IPR029048 (G3DSA:1.20.1270.GENE3D); IPR013126 (PFAM); PTHR19375:SF284 (PANTHER); PTHR19375 (PANTHER); IPR029048 (SUPERFAMILY)
c3378_g1_i1	conserved hypothetical protein	838	3.75E-113	1	335.88	gi|19916593|gb|AAM06005.1|conserved hypothetical protein [Methanosarcina acetivorans C2A]	GO:0016020, GO:0016021		1	C:cellular_component		IPR009200 (PFAM); TMhelix (TMHMM)
c33964_g1_i1	peptidyl-prolyl cis-trans isomerase 5	945	1.04E-94	0.78								IPR002130 (PRINTS); IPR029000 (G3DSA:2.40.100.GENE3D); IPR002130 (PFAM); PTHR11071:SF368 (PANTHER); IPR024936 (PANTHER); IPR002130 (PROSITE_PROFILES); SignalP-TM (SIGNALP_GRAM_POSITIVE); SignalP-noTM (SIGNALP_EUK); SignalP-noTM (SIGNALP_GRAM_NEGATIVE); IPR029000 (SUPERFAMILY)
c34007_g1_i1	40S ribosomal S2	901	1.36E-143	0.98	418313	gi|646721266|gb|KDR22716.1|40S ribosomal protein S2 [Zootermopsis nevadensis]	GO:0003723, GO:0003735, GO:0030529, GO:0015935, GO:0005840, GO:0006412		4	F:RNA binding; F:structural constituent of ribosome; C:ribosome; P:translation		IPR005711 (TIGRFAM); IPR013810 (PFAM); IPR005324 (PFAM); IPR014720 (G3DSA:3.30.160.GENE3D); IPR014721 (G3DSA:3.30.230.GENE3D); PTHR13718:SF78 (PANTHER); IPR000851 (PANTHER); IPR013810 (PROSITE_PROFILES); SSF54768 (SUPERFAMILY); IPR020568 (SUPERFAMILY)
c34107_g1_i1	carbon-monoxide subunit gamma	3999	0	1	899042	gi|499330554|ref|WP_011021046.1|acetyl-CoA synthase subunit gamma [Methanosarcina acetivorans]	GO:0005506, GO:0046872, GO:0019385, GO:0046356, GO:0015948, GO:0044237, GO:0051539, GO:0016740, GO:0008168, GO:0032259, GO:0042558, GO:0051536		8	P:small molecule metabolic process; P:generation of precursor metabolites and energy; P:sulfur compound metabolic process; P:catabolic process; P:cofactor metabolic process; F:ion binding; F:methyltransferase activity; P:biosynthetic process		IPR016041 (PFAM); IPR000489 (G3DSA:3.20.20.GENE3D); IPR007202 (PFAM); IPR016218 (PIRSF); PTHR36214 (PANTHER); PTHR36214:SF7 (PANTHER); IPR007202 (PROSITE_PROFILES); IPR023427 (HAMAP); IPR011005 (SUPERFAMILY)
c34302_g1_i1	vacuolar ATPase G subunit	641	1.31E-45	0.99	159458	gi|90820012|gb|ABD98763.1|vacuolar ATPase G subunit-like protein [Graphocephala atropunctata]	GO:0055085, GO:0015992, GO:0016471, GO:0016820		3	F:transmembrane transporter activity; C:protein complex; C:vacuole		IPR005124 (TIGRFAM); PF03179 (PFAM); IPR005124 (PANTHER); PTHR12713:SF17 (PANTHER)
c34412_g1_i1	ABC transporter ATP-binding	8411	0	1	1066.22	gi|499333401|ref|WP_011023893.1|ABC transporter ATP-binding protein [Methanosarcina acetivorans]	GO:0000166, GO:0005524, GO:0016887		2	F:ATPase activity; F:ion binding	EC:3.6.1.3; EC:3.6.1.15	IPR003593 (SMART); IPR027417 (G3DSA:3.40.50.GENE3D); IPR004039 (G3DSA:2.20.28.GENE3D); IPR017669 (TIGRFAM); IPR003439 (PFAM); PTHR42764 (PANTHER); PTHR42764:SF1 (PANTHER); IPR003439 (PROSITE_PROFILES); IPR027417 (SUPERFAMILY); IPR027417 (SUPERFAMILY)
c34432_g1_i1	myosin heavy muscle-like	549	2.38E-105	0.92								IPR001609 (PFAM); PTHR13140 (PANTHER); PTHR13140:SF550 (PANTHER); IPR001609 (PROSITE_PROFILES); IPR027417 (SUPERFAMILY)
c34432_g1_i2	myosin heavy muscle isoform X6	549	2.49E-105	0.95								IPR001609 (PFAM); PTHR13140 (PANTHER); PTHR13140:SF550 (PANTHER); IPR001609 (PROSITE_PROFILES); IPR027417 (SUPERFAMILY)
c3445_g1_i1	nicotinate-nucleotide diphosphorylase (carboxylating)	734	7.87E-174	1	492656	gi|499330501|ref|WP_011020993.1|nicotinate-nucleotide diphosphorylase (carboxylating) [Methanosarcina acetivorans]	GO:0004514, GO:0016757, GO:0005737, GO:0003824, GO:0019363, GO:0009435, GO:0034213, GO:0016740, GO:0016763		7	P:small molecule metabolic process; F:transferase activity, transferring glycosyl groups; C:cytoplasm; P:catabolic process; P:cofactor metabolic process; P:cellular nitrogen compound metabolic process; P:biosynthetic process	EC:2.4.2.19	IPR022412 (PFAM); IPR022412 (G3DSA:3.90.1170.GENE3D); IPR002638 (PFAM); IPR004393 (TIGRFAM); IPR013785 (G3DSA:3.20.20.GENE3D); IPR027277 (PANTHER); SSF54675 (SUPERFAMILY); IPR002638 (SUPERFAMILY)
c34500_g1_i1	NADH dehydrogenase [ubiquinone] iron-sulfur mitochondrial	943	2.05E-136	0.83	399823	gi|91079210|ref|XP_966588.1|PREDICTED: NADH dehydrogenase [ubiquinone] iron-sulfur protein 3, mitochondrial [Tribolium castaneum]	GO:0016491, GO:0055114, GO:0008137, GO:0016651		1	F:oxidoreductase activity	EC:1.6.99.5; EC:1.6.99.3; EC:1.6.5.3	IPR001268 (PFAM); IPR010218 (TIGRFAM); PTHR10884 (PANTHER); PTHR10884:SF13 (PANTHER); IPR001268 (PRODOM); IPR010218 (HAMAP); SignalP-TM (SIGNALP_GRAM_POSITIVE); SSF143243 (SUPERFAMILY)
c34583_g1_i1	ribosomal L18A	638	1.08E-123	0.99	360147	gi|90820040|gb|ABD98777.1|putative ribosomal protein L18A [Graphocephala atropunctata]	GO:0003735, GO:0030529, GO:0005840, GO:0006412		3	F:structural constituent of ribosome; C:ribosome; P:translation		IPR023573 (PFAM); G3DSA:3.10.20.10 (GENE3D); IPR021138 (PIRSF); PTHR10052 (PANTHER); PTHR10052:SF14 (PANTHER); SSF160374 (SUPERFAMILY)
c34602_g1_i1	60S ribosomal L24	544	1.33E-55	0.89								IPR011017 (SMART); IPR000988 (G3DSA:2.30.170.GENE3D); IPR000988 (PFAM); IPR000988 (PANTHER); PTHR10792:SF17 (PANTHER); SSF57716 (SUPERFAMILY)
c34741_g1_i1	double-stranded DNA repair Mre11	725	1.72E-155	0.99	458373	gi|499330695|ref|WP_011021187.1|double-stranded DNA repair protein Mre11 [Methanosarcina acetivorans]	GO:0006281, GO:0090305, GO:0004527, GO:0004518, GO:0046872, GO:0004519, GO:0030145, GO:0006302, GO:0016787, GO:0006974		4	F:nuclease activity; F:ion binding; P:DNA metabolic process; P:response to stress		IPR004843 (PFAM); IPR029052 (G3DSA:3.60.21.GENE3D); PTHR10139 (PANTHER); IPR029052 (SUPERFAMILY)
c34741_g1_i2	double-stranded DNA repair Rad50	5292	0	1	1981.07	gi|499330696|ref|WP_011021188.1|double-stranded DNA repair protein Rad50 [Methanosarcina acetivorans]	GO:0006281, GO:0000166, GO:0008270, GO:0046872, GO:0005524, GO:0016787, GO:0006302, GO:0006974, GO:0016887		4	F:ATPase activity; F:ion binding; P:DNA metabolic process; P:response to stress	EC:3.6.1.3; EC:3.6.1.15	IPR027417 (G3DSA:3.40.50.GENE3D); IPR027417 (G3DSA:3.40.50.GENE3D); G3DSA:1.10.287.510 (GENE3D); IPR003395 (PFAM); PTHR32114 (PANTHER); IPR022982 (HAMAP); IPR013134 (PROSITE_PROFILES); SSF75712 (SUPERFAMILY); IPR027417 (SUPERFAMILY)
c34827_g1_i1	S9e ribosomal	713	9.03E-131	0.99	379793	gi|90819966|gb|ABD98740.1|putative S9e ribosomal protein [Graphocephala atropunctata]	GO:0003723, GO:0003735, GO:0030529, GO:0015935, GO:0005840, GO:0019843, GO:0006412, GO:0005622		4	F:structural constituent of ribosome; C:ribosome; F:rRNA binding; P:translation		IPR001912 (SMART); IPR002942 (SMART); IPR001912 (PFAM); IPR002942 (G3DSA:3.10.290.GENE3D); IPR002942 (PFAM); IPR005710 (TIGRFAM); IPR022801 (PANTHER); PTHR11831:SF16 (PANTHER); IPR002942 (PROSITE_PROFILES); SSF55174 (SUPERFAMILY)
c34830_g1_i1	conserved hypothetical protein	3135	0	1	599356	gi|19914115|gb|AAM03792.1|conserved hypothetical protein [Methanosarcina acetivorans C2A]	GO:0000166, GO:0016757, GO:0016310, GO:0016740, GO:0016301, GO:0005524		3	F:transferase activity, transferring glycosyl groups; F:ion binding; F:kinase activity		IPR006204 (PFAM); IPR013750 (PFAM); IPR014721 (G3DSA:3.30.230.GENE3D); IPR004422 (TIGRFAM); IPR004422 (PIRSF); IPR004422 (PTHR20861:PANTHER); PTHR20861 (PANTHER); IPR020568 (SUPERFAMILY)
c34853_g1_i1	40S ribosomal S3a	1058	3.78E-162	0.95	467233	gi|646710612|gb|KDR16079.1|40S ribosomal protein S3a [Zootermopsis nevadensis]	GO:0005737, GO:0003735, GO:0022627, GO:0030529, GO:0005840, GO:0006412, GO:0005622		4	F:structural constituent of ribosome; C:cytosol; C:ribosome; P:translation		IPR001593 (SMART); IPR001593 (PFAM); IPR001593 (PTHR11830:PANTHER); PTHR11830 (PANTHER); IPR027500 (HAMAP)
c34881_g1_i1	60S ribosomal L13a	651	6.18E-117	0.88								IPR005755 (TIGRFAM); IPR005822 (G3DSA:3.90.1180.GENE3D); IPR005822 (PFAM); IPR005755 (PTHR11545:PANTHER); IPR005822 (PANTHER); IPR005822 (SUPERFAMILY)
c3490_g1_i1	thioredoxin reductase (NADPH)	1358	0	1	587.8	gi|19915221|gb|AAM04784.1|thioredoxin reductase (NADPH) [Methanosarcina acetivorans C2A]	GO:0005737, GO:0016491, GO:0019430, GO:0004791, GO:0055114		3	C:cytoplasm; F:oxidoreductase activity; P:response to stress	EC:1.8.1.9	PR00368 (PRINTS); IPR000103 (PRINTS); IPR023753 (PFAM); IPR023753 (G3DSA:3.50.50.GENE3D); IPR023753 (G3DSA:3.50.50.GENE3D); IPR005982 (TIGRFAM); PTHR42863 (PANTHER); PTHR42863:SF3 (PANTHER); IPR023753 (SUPERFAMILY)
c3493_g1_i1	cobyric acid synthase	1940	0	1	942569	gi|499332692|ref|WP_011023184.1|cobyric acid synthase CobQ [Methanosarcina acetivorans]	GO:0003824, GO:0015420, GO:0035461, GO:0009236, GO:0006541, GO:0015889		5	F:ATPase activity; F:transmembrane transporter activity; P:cellular amino acid metabolic process; P:cellular nitrogen compound metabolic process; P:biosynthetic process	EC:3.6.1.3; EC:3.6.3.33; EC:3.6.1.15	IPR004459 (TIGRFAM); IPR029062 (G3DSA:3.40.50.GENE3D); IPR011698 (PFAM); IPR002586 (PFAM); IPR027417 (G3DSA:3.40.50.GENE3D); PTHR21343 (PANTHER); IPR004459 (PTHR21343:PANTHER); IPR004459 (HAMAP); IPR017929 (PROSITE_PROFILES); IPR029062 (SUPERFAMILY); IPR027417 (SUPERFAMILY)
c34961_g2_i1	tubulin beta-1 chain	807	0	1								IPR000217 (PRINTS); IPR002453 (PRINTS); IPR003008 (SMART); IPR003008 (PFAM); IPR003008 (G3DSA:3.40.50.GENE3D); IPR000217 (PANTHER); PTHR11588:SF156 (PANTHER); IPR003008 (SUPERFAMILY); IPR008280 (SUPERFAMILY)
c3503_g1_i1	ss-DNA-specific exonuclease	2776	0	1	944.88	gi|19914637|gb|AAM04262.1|ss-DNA-specific exonuclease [Methanosarcina acetivorans C2A]	GO:0090305, GO:0004527, GO:0003676		1	F:nuclease activity		IPR003156 (PFAM); PTHR30255 (PANTHER); PTHR30255:SF7 (PANTHER); SSF64182 (SUPERFAMILY)
c3504_g1_i1	phosphoenolpyruvate carboxylase	1901	0	1	1082.4	gi|499332157|ref|WP_011022649.1|phosphoenolpyruvate carboxylase [Methanosarcina acetivorans]	GO:0000287, GO:0003824, GO:0006099, GO:0016829, GO:0015977, GO:0006107, GO:0008964		4	P:small molecule metabolic process; P:generation of precursor metabolites and energy; F:ion binding; F:lyase activity	EC:4.1.1.31	IPR007566 (PFAM); IPR007566 (PIRSF); IPR007566 (TIGRFAM); IPR007566 (HAMAP); IPR015813 (SUPERFAMILY)
c35102_g2_i1	zinc finger 91-like	1637	0	0.82								IPR015880 (SMART); PF13894 (PFAM); IPR013087 (G3DSA:3.30.160.GENE3D); IPR007087 (PFAM); IPR013087 (G3DSA:3.30.160.GENE3D); IPR013087 (G3DSA:3.30.160.GENE3D); PTHR24377:SF575 (PANTHER); PTHR24377 (PANTHER); IPR007087 (PROSITE_PROFILES); IPR007087 (PROSITE_PROFILES); IPR007087 (PROSITE_PROFILES); IPR007087 (PROSITE_PROFILES); IPR007087 (PROSITE_PROFILES); IPR007087 (PROSITE_PROFILES); IPR007087 (PR…
c35120_g1_i1	fructose 1,6-bisphosphate aldolase	1870	0	0.94	687567	gi|46561746|gb|AAT01078.1|putative fructose 1,6-bisphosphate aldolase [Homalodisca vitripennis]	GO:0003824, GO:0006096, GO:0016829, GO:0004332		7	P:small molecule metabolic process; P:carbohydrate metabolic process; P:generation of precursor metabolites and energy; P:catabolic process; P:cofactor metabolic process; F:lyase activity; P:cellular nitrogen compound metabolic process	EC:4.1.2.13	IPR013785 (G3DSA:3.20.20.GENE3D); IPR000741 (PFAM); PTHR11627 (PANTHER); PTHR11627:SF31 (PANTHER); SSF51569 (SUPERFAMILY)
c35296_g1_i1	hypothetical protein COCC4DRAFT_33740	569	5.51E-29	1	115931	gi|928514416|ref|XP_014076005.1|hypothetical protein COCC4DRAFT_33740 [Bipolaris maydis ATCC 48331]	GO:0045263, GO:0015992, GO:0015991, GO:0015078, GO:0033177, GO:0016020, GO:0016021, GO:0006810, GO:0006811, GO:0015986	XP_014076005.1, ENI02096.1	6	P:small molecule metabolic process; F:transmembrane transporter activity; C:protein complex; P:cellular nitrogen compound metabolic process; P:biosynthetic process; C:intracellular		IPR000454 (PRINTS); IPR000454 (G3DSA:1.20.20.GENE3D); IPR002379 (PFAM); PTHR10031:SF16 (PANTHER); IPR000454 (PANTHER); IPR002379 (SUPERFAMILY); TMhelix (TMHMM); TMhelix (TMHMM)
c3544_g1_i1	5-oxoprolinase (ATP-hydrolyzing)	1135	0	1	691034	gi|19916241|gb|AAM05693.1|5-oxoprolinase (ATP-hydrolyzing) [Methanosarcina acetivorans C2A]	GO:0003824, GO:0016787		1	F:molecular_function		IPR008040 (PFAM); IPR002821 (PFAM); PTHR11365:SF13 (PANTHER); PTHR11365 (PANTHER)
c35470_g1_i1	Alpha- sarcomeric	1693	0	0.98	875159	gi|646710816|gb|KDR16234.1|Alpha-actinin, sarcomeric [Zootermopsis nevadensis]	GO:0051764, GO:0051017, GO:0051015, GO:0003779, GO:0005509		4	P:cytoskeleton organization; P:cellular component assembly; F:ion binding; F:cytoskeletal protein binding		IPR018159 (SMART); IPR002048 (SMART); SM01184 (SMART); G3DSA:1.20.58.60 (GENE3D); IPR011992 (G3DSA:1.10.238.GENE3D); IPR014837 (PFAM); IPR002017 (PFAM); G3DSA:1.20.58.60 (GENE3D); IPR011992 (G3DSA:1.10.238.GENE3D); PTHR11915 (PANTHER); IPR026921 (PTHR11915:PANTHER); IPR002048 (PROSITE_PROFILES); IPR002048 (PROSITE_PROFILES); SSF46966 (SUPERFAMILY); SSF46966 (SUPERFAMILY); IPR011992 (SUPERFAMILY)
c35568_g1_i1	actin, partial	615	3.21E-148	1								IPR004000 (PRINTS); IPR004000 (SMART); IPR004000 (PFAM); G3DSA:3.30.420.40 (GENE3D); G3DSA:3.90.640.10 (GENE3D); IPR004000 (PANTHER); PTHR11937:SF347 (PANTHER); SSF53067 (SUPERFAMILY); SSF53067 (SUPERFAMILY)
c3573_g1_i1	Actin	507	1.16E-101	0.96	308145	gi|484854693|gb|EOB12853.1|Actin [Nosema bombycis CQ1]	GO:0000166, GO:0005524		1	F:ion binding		IPR004000 (SMART); IPR004000 (PFAM); G3DSA:3.90.640.10 (GENE3D); G3DSA:3.30.420.40 (GENE3D); IPR004000 (PANTHER); PTHR11937:SF347 (PANTHER); SSF53067 (SUPERFAMILY)
c35747_g1_i1	zinc finger 26-like	1360	7.39E-150	0.95								IPR015880 (SMART); PF12874 (PFAM); IPR013087 (G3DSA:3.30.160.GENE3D); IPR007087 (PFAM); IPR013087 (G3DSA:3.30.160.GENE3D); IPR013087 (G3DSA:3.30.160.GENE3D); PF13894 (PFAM); IPR013087 (G3DSA:3.30.160.GENE3D); IPR013087 (G3DSA:3.30.160.GENE3D); PTHR24390:SF50 (PANTHER); PTHR24390 (PANTHER); IPR007087 (PROSITE_PROFILES); IPR007087 (PROSITE_PROFILES); IPR007087 (PROSITE_PROFILES); IPR007087 (PROSITE…
c35769_g1_i1	cAMP-specific 3 ,5 -cyclic isoform F isoform X6	1093	8.89E-60	0.87								no IPS match
c35791_g1_i1	60S acidic ribosomal P0	1094	0	0.92	538.88	gi|646708450|gb|KDR14762.1|60S acidic ribosomal protein P0 [Zootermopsis nevadensis]	GO:0030529, GO:0042254, GO:0005840, GO:0005622		2	P:ribosome biogenesis; C:ribosome		IPR001790 (PFAM); PF00428 (PFAM); IPR030670 (PIRSF); PTHR21141 (PANTHER); PTHR21141:SF59 (PANTHER); SSF160369 (SUPERFAMILY)
c3580_g1_i1	amidophosphoribosyltransferase	2204	0	1	962214	gi|19917218|gb|AAM06564.1|amidophosphoribosyltransferase [Methanosarcina acetivorans C2A]	GO:0000287, GO:0046872, GO:0016020, GO:0016021, GO:0051539, GO:0016740, GO:0051536, GO:0016757, GO:0009113, GO:0006164, GO:0004044, GO:0006541, GO:0006189		6	F:transferase activity, transferring glycosyl groups; F:ion binding; P:cellular amino acid metabolic process; P:cellular nitrogen compound metabolic process; P:biosynthetic process; C:cellular_component	EC:2.4.2.14	IPR005854 (TIGRFAM); IPR029055 (G3DSA:3.60.20.GENE3D); IPR029057 (G3DSA:3.40.50.GENE3D); IPR017932 (PFAM); IPR005854 (PIRSF); PTHR11907 (PANTHER); PTHR11907:SF14 (PANTHER); IPR005854 (HAMAP); IPR017932 (PROSITE_PROFILES); IPR029055 (SUPERFAMILY); IPR029057 (SUPERFAMILY); TMhelix (TMHMM)
c35803_g1_i1	ATP synthase subunit mitochondrial	825	1.2E-84	0.97								G3DSA:1.20.150.20 (GENE3D); IPR000793 (PFAM); PTHR43089 (PANTHER); SSF47917 (SUPERFAMILY)
c35945_g1_i1	hypothetical protein AMK59_6148	437	9.68E-29	0.8	122094	gi|952520286|gb|KRT80713.1|hypothetical protein AMK59_6148 [Oryctes borbonicus]	GO:0004349, GO:0008152, GO:0005737, GO:0016491, GO:0003824, GO:0006561, GO:0004350, GO:0055114, GO:0016310, GO:0016740, GO:0016620		5	C:cytoplasm; F:oxidoreductase activity; P:cellular amino acid metabolic process; P:biosynthetic process; F:kinase activity	EC:1.2.1.41; EC:2.7.2.11	IPR001048 (G3DSA:3.40.1160.GENE3D); IPR001048 (SUPERFAMILY)
c35948_g1_i1	ATPase	1615	0	0.99								IPR027417 (G3DSA:3.40.50.GENE3D); IPR000194 (PFAM); IPR024034 (G3DSA:1.10.1140.GENE3D); IPR022878 (PANTHER); SSF47917 (SUPERFAMILY); IPR027417 (SUPERFAMILY)
c3599_g1_i1	anaerobic ribonucleoside triphosphate reductase	4043	0	1	1638.24	gi|499329639|ref|WP_011020131.1|anaerobic ribonucleoside triphosphate reductase [Methanosarcina acetivorans]	GO:0006260, GO:0016491, GO:0055114, GO:0008998		3	F:oxidoreductase activity; P:biosynthetic process; P:DNA metabolic process	EC:1.17.4; EC:1.17.4.2	IPR012833 (PFAM); G3DSA:3.20.70.20 (GENE3D); IPR012833 (TIGRFAM); PTHR21075 (PANTHER); PTHR21075:SF1 (PANTHER); IPR005144 (PROSITE_PROFILES); SSF51998 (SUPERFAMILY)
c35998_g1_i1	hypothetical protein	7272	0	1	773467	gi|499333794|ref|WP_011024286.1|hypothetical protein [Methanosarcina acetivorans]	GO:0016226		4	P:sulfur compound metabolic process; P:cofactor metabolic process; P:cellular component assembly; P:biosynthetic process		IPR000825 (PFAM); PTHR30508:SF6 (PANTHER); PTHR30508 (PANTHER); SSF101960 (SUPERFAMILY)
c36019_g1_i1	hypothetical protein FAVG1_05598	755	3.71E-138	0.98								IPR028364 (PFAM); IPR002143 (PIRSF); IPR016095 (G3DSA:3.40.50.GENE3D); IPR016094 (G3DSA:3.30.190.GENE3D); PTHR23105:SF75 (PANTHER); PTHR23105 (PANTHER); IPR023674 (SUPERFAMILY)
c36030_g1_i1	elongation factor 1 delta	838	4.11E-106	0.91	322013	gi|90820008|gb|ABD98761.1|putative elongation factor 1 delta [Graphocephala atropunctata]	GO:0003746, GO:0006414, GO:0006412, GO:0005853		3	C:cytoplasm; F:translation factor activity, RNA binding; C:protein complex		IPR014038 (SMART); IPR018940 (SMART); IPR018940 (PFAM); IPR014038 (PFAM); IPR014717 (G3DSA:3.30.70.GENE3D); PTHR11595:SF40 (PANTHER); PTHR11595 (PANTHER); IPR014038 (SUPERFAMILY)
c36030_g1_i2	elongation factor 1 delta	955	2.18E-98	0.81	303908	gi|90820008|gb|ABD98761.1|putative elongation factor 1 delta [Graphocephala atropunctata]	GO:0003746, GO:0006414, GO:0006412, GO:0005853		3	C:cytoplasm; F:translation factor activity, RNA binding; C:protein complex		IPR014038 (SMART); IPR018940 (SMART); IPR014038 (PFAM); IPR018940 (PFAM); IPR014717 (G3DSA:3.30.70.GENE3D); PTHR11595:SF40 (PANTHER); PTHR11595 (PANTHER); IPR014038 (SUPERFAMILY)
c36148_g1_i1	cytochrome c	763	6.92E-64	0.94	207223	gi|90820024|gb|ABD98769.1|cytochrome c-like protein [Graphocephala atropunctata]	GO:0046872, GO:0005739, GO:0009055, GO:0020037, GO:0055114, GO:0070469		3	P:biological_process; C:mitochondrion; F:ion binding		IPR002327 (PRINTS); IPR009056 (PFAM); IPR009056 (G3DSA:1.10.760.GENE3D); IPR002327 (PANTHER); PTHR11961:SF20 (PANTHER); IPR009056 (PROSITE_PROFILES); IPR009056 (SUPERFAMILY)
c36148_g1_i2	cytochrome c	768	7.15E-64	0.94	207223	gi|90820024|gb|ABD98769.1|cytochrome c-like protein [Graphocephala atropunctata]	GO:0046872, GO:0005739, GO:0009055, GO:0020037, GO:0055114, GO:0070469		3	P:biological_process; C:mitochondrion; F:ion binding		IPR002327 (PRINTS); IPR009056 (PFAM); IPR009056 (G3DSA:1.10.760.GENE3D); IPR002327 (PANTHER); PTHR11961:SF20 (PANTHER); IPR009056 (PROSITE_PROFILES); IPR009056 (SUPERFAMILY)
c36214_g1_i1	dihydroxy-acid dehydratase	1892	0	1	1120.15	gi|499331313|ref|WP_011021805.1|dihydroxy-acid dehydratase [Methanosarcina acetivorans]	GO:0003824, GO:0046872, GO:0005829, GO:0051539, GO:0009082, GO:0051536, GO:0008152, GO:0009097, GO:0016836, GO:0004160, GO:0009099, GO:0016829, GO:0008652		5	F:lyase activity; F:ion binding; C:cytosol; P:cellular amino acid metabolic process; P:biosynthetic process	EC:4.2.1.9	IPR004404 (TIGRFAM); IPR000581 (PFAM); PTHR43661:SF1 (PANTHER); PTHR43661 (PANTHER); IPR004404 (HAMAP); IPR015928 (SUPERFAMILY); SSF143975 (SUPERFAMILY)
c36277_g1_i1	40S ribosomal S5	736	2.51E-141	0.94								IPR023798 (G3DSA:1.10.455.GENE3D); IPR000235 (PIRSF); IPR005716 (TIGRFAM); IPR023798 (PFAM); IPR000235 (PANTHER); IPR005716 (PTHR11205:PANTHER); IPR023798 (SUPERFAMILY)
c36295_g1_i1	eukaryotic translation initiation factor 3 subunit J	466	1.29E-71	0.97	223402	gi|506965630|gb|AGM32167.1|eukaryotic translation initiation factor 3 subunit J [Coptotermes formosanus]	GO:0003743, GO:0003723, GO:0003735, GO:0015935, GO:0005840, GO:0006412, GO:0005622, GO:0006413		3	F:structural constituent of ribosome; F:translation factor activity, RNA binding; C:ribosome		IPR001848 (PRINTS); IPR027486 (SMART); IPR027486 (G3DSA:3.30.70.GENE3D); IPR005729 (TIGRFAM); IPR027486 (PFAM); PTHR11700:SF13 (PANTHER); IPR001848 (PANTHER); IPR027486 (SUPERFAMILY)
c36414_g1_i1	orotate phosphoribosyltransferase	1716	3.69E-138	1	412149	gi|499330465|ref|WP_011020957.1|orotate phosphoribosyltransferase [Methanosarcina acetivorans]	GO:0009116, GO:0016740		3	P:small molecule metabolic process; P:cellular nitrogen compound metabolic process; F:molecular_function		IPR029057 (G3DSA:3.40.50.GENE3D); IPR000836 (PFAM); IPR022854 (PTHR19278:PANTHER); PTHR19278 (PANTHER); IPR022854 (HAMAP); IPR029057 (SUPERFAMILY)
c36414_g2_i1	orotate phosphoribosyltransferase	936	2.92E-142	1	412535	gi|499331996|ref|WP_011022488.1|orotate phosphoribosyltransferase [Methanosarcina acetivorans]	GO:0009116, GO:0016740		3	P:small molecule metabolic process; P:cellular nitrogen compound metabolic process; F:molecular_function		IPR029057 (G3DSA:3.40.50.GENE3D); IPR000836 (PFAM); IPR022854 (PTHR19278:PANTHER); PTHR19278 (PANTHER); IPR022854 (HAMAP); IPR029057 (SUPERFAMILY)
c36561_g1_i1	60S ribosomal L8	810	2.29E-161	0.96								IPR002171 (SMART); IPR022669 (SMART); IPR022666 (PFAM); IPR014726 (G3DSA:4.10.950.GENE3D); G3DSA:2.40.50.140 (GENE3D); IPR022669 (PFAM); IPR002171 (PIRSF); IPR014722 (G3DSA:2.30.30.GENE3D); IPR002171 (PANTHER); PTHR13691:SF28 (PANTHER); IPR012340 (SUPERFAMILY); IPR008991 (SUPERFAMILY)
c36611_g1_i1	ribosomal L5	993	2.25E-139	0.91	409838	gi|501291040|dbj|BAN20290.1|ribosomal protein L5 [Riptortus pedestris]	GO:0008097, GO:0003735, GO:0005840, GO:0006412, GO:0005622		4	F:structural constituent of ribosome; C:ribosome; F:rRNA binding; P:translation		IPR005485 (PRINTS); G3DSA:3.30.420.100 (GENE3D); IPR025607 (PFAM); IPR005485 (PFAM); IPR005485 (PANTHER); IPR005485 (HAMAP); SSF53137 (SUPERFAMILY)
c36639_g2_i1	hypothetical protein	1910	0	1								G3DSA:2.50.20.10 (GENE3D); IPR025377 (PFAM); IPR033399 (PFAM); PTHR37507 (PANTHER); PS51257 (PROSITE_PROFILES); SignalP-noTM (SIGNALP_GRAM_NEGATIVE); SignalP-TM (SIGNALP_GRAM_POSITIVE); SignalP-noTM (SIGNALP_EUK); IPR029046 (SUPERFAMILY)
c36644_g1_i1	RPP1A-60S large subunit acidic ribosomal a1	660	8.63E-43	1	121324	gi|829112543|gb|KLO88991.1|putative RPP1A-60S large subunit acidic ribosomal protein a1 [Fusarium fujikuroi]	GO:0016020, GO:0016021, GO:0005840		1	C:ribosome		PF00428 (PFAM); PTHR21141 (PANTHER); PTHR21141:SF55 (PANTHER)
c36644_g2_i1	hypothetical protein SNOG_05397	581	3.59E-33	0.98	129028	gi|169604764|ref|XP_001795803.1|hypothetical protein SNOG_05397 [Parastagonospora nodorum SN15]	GO:0003735, GO:0045860, GO:0002181, GO:0030529, GO:0030295, GO:0032147, GO:0022625, GO:0006414, GO:0030687, GO:0005840, GO:0005622, GO:0070180	EAT87788.2, XP_001795803.1	7	F:structural constituent of ribosome; P:cellular protein modification process; C:cytosol; C:ribosome; F:rRNA binding; F:enzyme regulator activity; P:translation		PF00428 (PFAM); PTHR21141:SF55 (PANTHER); PTHR21141 (PANTHER)
c36649_g1_i1	Myosin heavy muscle	1318	3.89E-150	0.92	444121	gi|646689258|gb|KDR06531.1|Myosin heavy chain, muscle [Zootermopsis nevadensis]	GO:0016459, GO:0003774		3	C:cytoskeleton; C:protein complex; F:molecular_function	EC:3.6.1.15	IPR002928 (PFAM); PTHR13140:SF544 (PANTHER); PTHR13140 (PANTHER); SSF57997 (SUPERFAMILY); SSF90257 (SUPERFAMILY)
c36649_g1_i2	Myosin heavy muscle	1268	5.03E-168	0.96	489189	gi|646689258|gb|KDR06531.1|Myosin heavy chain, muscle [Zootermopsis nevadensis]	GO:0016459, GO:0003774		3	C:cytoskeleton; C:protein complex; F:molecular_function	EC:3.6.1.15	IPR002928 (PFAM); PTHR13140:SF544 (PANTHER); PTHR13140 (PANTHER); SSF57997 (SUPERFAMILY); SSF90257 (SUPERFAMILY)
c36686_g1_i1	Y-box factor homolog isoform X3	1916	1.49E-58	0.8								IPR002059 (PRINTS); IPR011129 (SMART); IPR002059 (PFAM); G3DSA:2.40.50.140 (GENE3D); PTHR11544 (PANTHER); PTHR11544:SF99 (PANTHER); IPR012340 (SUPERFAMILY)
c36708_g1_i1	pyruvate mitochondrial isoform X2	1292	0	0.92								IPR009057 (G3DSA:1.10.10.GENE3D); IPR013785 (G3DSA:3.20.20.GENE3D); G3DSA:3.10.600.10 (GENE3D); IPR003379 (PFAM); G3DSA:2.40.50.100 (GENE3D); IPR000089 (PFAM); PTHR43778 (PANTHER); PTHR43778:SF4 (PANTHER); IPR000089 (PROSITE_PROFILES); IPR011053 (SUPERFAMILY); SSF89000 (SUPERFAMILY); SSF51569 (SUPERFAMILY)
c3675_g1_i1	glycosyl transferase family 2	2630	0	1	597816	gi|499330716|ref|WP_011021208.1|glycosyl transferase family 2 [Methanosarcina acetivorans]	GO:0016020, GO:0016021, GO:0016740, GO:0005886		2	C:plasma membrane; F:molecular_function		IPR001173 (PFAM); IPR029044 (G3DSA:3.90.550.GENE3D); PTHR42992:SF3 (PANTHER); PTHR42992 (PANTHER); IPR029044 (SUPERFAMILY); TMhelix (TMHMM); TMhelix (TMHMM)
c36773_g1_i1	60S ribosomal L12	589	2.57E-102	0.95	304679	gi|156549881|ref|XP_001605642.1|PREDICTED: 60S ribosomal protein L12 [Nasonia vitripennis]	GO:0003735, GO:0030529, GO:0005840, GO:0006412	XP_001605642.1	3	F:structural constituent of ribosome; C:ribosome; P:translation		IPR000911 (SMART); IPR020784 (PFAM); IPR020783 (PFAM); IPR020784 (G3DSA:3.30.1550.GENE3D); IPR020783 (G3DSA:1.10.10.GENE3D); PTHR11661:SF12 (PANTHER); IPR000911 (PANTHER); IPR020784 (SUPERFAMILY); IPR020783 (SUPERFAMILY)
c36805_g1_i1	ribosomal L21	558	7.26E-92	0.92	277715	gi|501290635|dbj|BAN20223.1|ribosomal protein L21 [Riptortus pedestris]	GO:0003735, GO:0005840, GO:0006412, GO:0005622		3	F:structural constituent of ribosome; C:ribosome; P:translation		IPR001147 (G3DSA:2.30.30.GENE3D); IPR001147 (PFAM); IPR001147 (PANTHER); IPR008991 (SUPERFAMILY)
c36825_g1_i1	ATP synthase subunit mitochondrial	1286	0	0.94	737643	gi|646689335|gb|KDR06557.1|ATP synthase subunit alpha, mitochondrial [Zootermopsis nevadensis]	GO:0000166, GO:0045261, GO:0046961, GO:0046034, GO:0016820, GO:0015986, GO:0033178, GO:0015992, GO:0015991, GO:0006810, GO:0006811, GO:0005524, GO:0046933, GO:0006754		8	F:ATPase activity; P:small molecule metabolic process; F:transmembrane transporter activity; F:ion binding; C:protein complex; P:cellular nitrogen compound metabolic process; P:biosynthetic process; C:intracellular	EC:3.6.1.3; EC:3.6.1.15	IPR027417 (G3DSA:3.40.50.GENE3D); IPR004100 (PFAM); IPR005294 (TIGRFAM); IPR023366 (G3DSA:2.40.30.GENE3D); IPR000194 (PFAM); PTHR43089 (PANTHER); IPR027417 (SUPERFAMILY); IPR004100 (SUPERFAMILY)
c3695_g1_i1	predicted protein	1432	1.62E-85	1	272707	gi|19914639|gb|AAM04264.1|predicted protein [Methanosarcina acetivorans C2A]	GO:0016020, GO:0016021		1	C:cellular_component		TMhelix (TMHMM); TMhelix (TMHMM); TMhelix (TMHMM)
c37096_g1_i1	60S Ribosomal L18	629	1.09E-107	0.96	320087	gi|559372911|gb|AHB12464.1|60S Ribosomal Protein L18 [Pantala flavescens]	GO:0003735, GO:0005840, GO:0006412, GO:0005622		3	F:structural constituent of ribosome; C:ribosome; P:translation		IPR021131 (PFAM); G3DSA:3.100.10.10 (GENE3D); IPR000039 (PANTHER); PTHR10934:SF6 (PANTHER); IPR021131 (SUPERFAMILY)
c37156_g1_i1	ribosomal S4e	875	0	0.98	526554	gi|90820002|gb|ABD98758.1|putative ribosomal protein S4e [Graphocephala atropunctata]	GO:0003723, GO:0003735, GO:0030529, GO:0005840, GO:0019843, GO:0006412, GO:0005622		4	F:structural constituent of ribosome; C:ribosome; F:rRNA binding; P:translation		IPR002942 (SMART); IPR013843 (PFAM); IPR005824 (PFAM); IPR000876 (PIRSF); IPR013845 (PFAM); IPR032277 (PFAM); IPR002942 (PFAM); IPR000876 (PANTHER); PTHR11581:SF21 (PANTHER); IPR013845 (PRODOM); IPR002942 (PROSITE_PROFILES); SSF55174 (SUPERFAMILY)
c37412_g1_i1	60S ribosomal L9	613	4.21E-125	0.96	363999	gi|751425399|gb|AJF93905.1|60S ribosomal protein L9 [Sogatella furcifera]	GO:0003735, GO:0019843, GO:0005840, GO:0006412, GO:0005622		4	F:structural constituent of ribosome; C:ribosome; F:rRNA binding; P:translation		IPR020040 (G3DSA:3.90.930.GENE3D); IPR020040 (PFAM); IPR000702 (PIRSF); IPR020040 (G3DSA:3.90.930.GENE3D); IPR000702 (PANTHER); PTHR11655:SF20 (PANTHER); IPR020040 (SUPERFAMILY); IPR020040 (SUPERFAMILY)
c37425_g1_i2	hypothetical protein ACN42_g8565	807	1.74E-115	0.94	343969	gi|973784608|gb|KUM58584.1|hypothetical protein ACN42_g8565 [Penicillium freii]	GO:0003735, GO:0005840, GO:0006412, GO:0005622		3	F:structural constituent of ribosome; C:ribosome; P:translation		IPR002132 (PIRSF); IPR022803 (G3DSA:3.30.1440.GENE3D); IPR031309 (PFAM); IPR031310 (PFAM); PTHR11994 (PANTHER); PTHR11994:SF17 (PANTHER); IPR022803 (SUPERFAMILY)
c37425_g2_i1	60S ribosomal L11	368	9.89E-83	1	252292	gi|330929456|ref|XP_003302643.1|60S ribosomal protein L11 [Pyrenophora teres f. teres 0-1]	GO:0003735, GO:0030529, GO:0005840, GO:0006412, GO:0005622	XP_003302643.1, EFQ89243.1	3	F:structural constituent of ribosome; C:ribosome; P:translation		IPR022803 (G3DSA:3.30.1440.GENE3D); IPR031309 (PFAM); PTHR11994 (PANTHER); PTHR11994:SF17 (PANTHER); IPR022803 (SUPERFAMILY)
c37446_g1_i1	PREDICTED: peroxiredoxin-6-like	815	4.5E-127	0.88								IPR019479 (PFAM); G3DSA:3.30.1020.10 (GENE3D); IPR024706 (PIRSF); IPR012336 (G3DSA:3.40.30.GENE3D); IPR000866 (PFAM); PTHR43503:SF3 (PANTHER); PTHR43503 (PANTHER); IPR013766 (PROSITE_PROFILES); IPR012336 (SUPERFAMILY)
c37476_g1_i1	iron-sulfur cluster assembly enzyme mitochondrial-like	447	1.61E-51	0.93								IPR002871 (PFAM); G3DSA:3.90.1010.10 (GENE3D); PTHR10093:SF8 (PANTHER); IPR002871 (PANTHER); SSF82649 (SUPERFAMILY)
c3753_g1_i2	hypothetical protein SINV_03721, partial	818	2.49E-35	0.77								IPR002172 (SMART); IPR002172 (PFAM); IPR002172 (G3DSA:4.10.400.GENE3D); IPR002172 (PROSITE_PROFILES); IPR002172 (SUPERFAMILY)
c37594_g1_i1	transposase	1425	4.82E-66	0.88								PTHR23022:SF89 (PANTHER); PTHR23022 (PANTHER)
c37594_g2_i2	transposase	1258	1.1E-66	0.88								PTHR23022:SF89 (PANTHER); PTHR23022 (PANTHER)
c3776_g1_i1	hypothetical protein FAVG1_00584	697	1.23E-99	0.98								IPR029004 (PFAM); PTHR10544:SF2 (PANTHER); IPR002672 (PANTHER)
c3782_g1_i1	PREDICTED: peroxiredoxin-2-like	995	3.94E-106	0.84								IPR000866 (PFAM); IPR012336 (G3DSA:3.40.30.GENE3D); IPR019479 (PFAM); PTHR10681:SF137 (PANTHER); PTHR10681 (PANTHER); IPR013766 (PROSITE_PROFILES); IPR012336 (SUPERFAMILY)
c37894_g1_i1	PREDICTED: calreticulin	1785	0	0.9								IPR001580 (PRINTS); IPR013320 (G3DSA:2.60.120.GENE3D); IPR009169 (PIRSF); IPR001580 (PFAM); IPR001580 (PANTHER); PTHR11073:SF21 (PANTHER); SignalP-noTM (SIGNALP_EUK); SignalP-TM (SIGNALP_GRAM_POSITIVE); SignalP-noTM (SIGNALP_GRAM_NEGATIVE); IPR009033 (SUPERFAMILY); IPR013320 (SUPERFAMILY)
c3793_g1_i1	60S ribosomal L19	428	2.35E-59	0.8	192971	gi|326578161|gb|ADZ95724.1|60S ribosomal protein L19 [Nosema bombycis]	GO:0003735, GO:0005840, GO:0006412, GO:0005622		3	F:structural constituent of ribosome; C:ribosome; P:translation		IPR000196 (SMART); IPR015974 (G3DSA:1.10.1200.GENE3D); IPR000196 (PFAM); PTHR10722:SF10 (PANTHER); PTHR10722 (PANTHER); IPR000196 (SUPERFAMILY)
c37947_g1_i1	transport Sec61 subunit alpha isoform 2	1727	0	0.99								IPR002208 (TIGRFAM); IPR023201 (G3DSA:1.10.3370.GENE3D); IPR002208 (PIRSF); IPR002208 (PFAM); IPR019561 (PFAM); PTHR10906:SF15 (PANTHER); IPR002208 (PANTHER); IPR023201 (SUPERFAMILY); TMhelix (TMHMM); TMhelix (TMHMM); TMhelix (TMHMM); TMhelix (TMHMM); TMhelix (TMHMM); TMhelix (TMHMM); TMhelix (TMHMM); TMhelix (TMHMM); TMhelix (TMHMM); TMhelix (TMHMM)
c37964_g1_i1	S10e ribosomal	523	9.86E-66	0.88	210.69	gi|50344474|emb|CAH04323.1|S10e ribosomal protein [Carabus granulatus]	GO:0005840		1	C:ribosome		IPR005326 (PFAM); PTHR12146 (PANTHER); PTHR12146:SF10 (PANTHER)
c38150_g1_i1	RNA-binding squid isoform X6	1498	2.35E-113	0.87								IPR000504 (SMART); IPR000504 (PFAM); IPR012677 (G3DSA:3.30.70.GENE3D); IPR012677 (G3DSA:3.30.70.GENE3D); PTHR15241 (PANTHER); IPR000504 (PROSITE_PROFILES); IPR000504 (PROSITE_PROFILES); IPR000504 (SUPERFAMILY); IPR000504 (SUPERFAMILY)
c38150_g1_i2	RNA-binding squid isoform X6	1400	6.23E-114	0.87								IPR000504 (SMART); IPR012677 (G3DSA:3.30.70.GENE3D); IPR012677 (G3DSA:3.30.70.GENE3D); IPR000504 (PFAM); PTHR15241 (PANTHER); IPR000504 (PROSITE_PROFILES); IPR000504 (PROSITE_PROFILES); IPR000504 (SUPERFAMILY); IPR000504 (SUPERFAMILY)
c38150_g1_i3	RNA-binding squid isoform X6	1511	2.03E-113	0.87								IPR000504 (SMART); IPR012677 (G3DSA:3.30.70.GENE3D); IPR000504 (PFAM); IPR012677 (G3DSA:3.30.70.GENE3D); PTHR15241 (PANTHER); IPR000504 (PROSITE_PROFILES); IPR000504 (PROSITE_PROFILES); IPR000504 (SUPERFAMILY); IPR000504 (SUPERFAMILY)
c38482_g1_i1	hypothetical protein MCYG_01747	343	5.42E-29	0.98	112079	gi|296816953|ref|XP_002848813.1|hypothetical protein MCYG_01747 [Arthroderma otae CBS 113480]	GO:0003735, GO:0005840, GO:0006412, GO:0005622	EEQ28928.1, XP_002848813.1	3	F:structural constituent of ribosome; C:ribosome; P:translation		IPR000077 (PFAM); IPR023626 (G3DSA:1.10.1620.GENE3D); IPR000077 (PANTHER); PTHR19970:SF12 (PANTHER); PD007914 (PRODOM); IPR023626 (SUPERFAMILY)
c38638_g1_i2	prephenate dehydrogenase	5481	0	1	919457	gi|499333976|ref|WP_011024468.1|prephenate dehydrogenase [Methanosarcina acetivorans]	GO:0006571, GO:0055114, GO:0070403, GO:0008977, GO:0004665		4	F:oxidoreductase activity; F:ion binding; P:cellular amino acid metabolic process; P:biosynthetic process	EC:1.3.1.12; EC:1.3.1.13	IPR008299 (PIRSF); IPR016040 (G3DSA:3.40.50.GENE3D); IPR003099 (PFAM); G3DSA:1.10.3660.10 (GENE3D); PTHR21363 (PANTHER); IPR003099 (PROSITE_PROFILES); IPR008927 (SUPERFAMILY); IPR016040 (SUPERFAMILY)
c38697_g1_i1	ATP synthase-beta	1069	3.95E-180	0.89	523087	gi|501291835|dbj|BAN20416.1|ATP synthase-beta [Riptortus pedestris]	GO:0000166, GO:0045261, GO:0033178, GO:0015992, GO:0015991, GO:0046034, GO:0005524, GO:0016820, GO:0046933, GO:0015986, GO:0006754		8	F:ATPase activity; P:small molecule metabolic process; F:transmembrane transporter activity; F:ion binding; C:protein complex; P:cellular nitrogen compound metabolic process; P:biosynthetic process; C:intracellular	EC:3.6.1.3; EC:3.6.1.15	IPR003593 (SMART); IPR005722 (TIGRFAM); IPR027417 (G3DSA:3.40.50.GENE3D); IPR000194 (PFAM); G3DSA:2.40.10.170 (GENE3D); IPR004100 (PFAM); PTHR15184 (PANTHER); PTHR15184:SF59 (PANTHER); IPR027417 (SUPERFAMILY); IPR004100 (SUPERFAMILY)
c38758_g1_i1	calcium-transporting ATPase sarcoplasmic endoplasmic reticulum type isoform X2	1026	0	0.97								PR00119 (PRINTS); IPR023299 (G3DSA:3.40.1110.GENE3D); IPR023298 (G3DSA:1.20.1110.GENE3D); PF13246 (PFAM); IPR006068 (PFAM); PF00702 (PFAM); IPR001757 (TIGRFAM); PTHR42861:SF32 (PANTHER); PTHR42861 (PANTHER); IPR023299 (SUPERFAMILY); IPR023214 (SUPERFAMILY)
c38840_g1_i1	arginine kinase	1862	0	0.99	707597	gi|46561738|gb|AAT01074.1|putative arginine kinase [Homalodisca vitripennis]	GO:0000166, GO:0003824, GO:0016772, GO:0016310, GO:0016740, GO:0016301, GO:0005524		2	F:ion binding; F:kinase activity		IPR022414 (PFAM); IPR014746 (G3DSA:3.30.590.GENE3D); IPR022413 (G3DSA:1.10.135.GENE3D); IPR022413 (PFAM); PTHR11547:SF39 (PANTHER); IPR000749 (PANTHER); IPR022413 (PROSITE_PROFILES); IPR022414 (PROSITE_PROFILES); IPR022413 (SUPERFAMILY); SSF55931 (SUPERFAMILY)
c38967_g1_i1	histidinol-phosphate aminotransferase	7192	0	1	1018.84	gi|499330488|ref|WP_011020980.1|histidinol-phosphate aminotransferase [Methanosarcina acetivorans]	GO:0030170, GO:0009058, GO:0003824, GO:0008483, GO:0009236, GO:0016740		4	P:small molecule metabolic process; F:ion binding; P:cellular nitrogen compound metabolic process; P:biosynthetic process		IPR004839 (PFAM); IPR005860 (TIGRFAM); IPR007212 (PFAM); IPR015422 (G3DSA:3.90.1150.GENE3D); IPR015421 (G3DSA:3.40.640.GENE3D); PTHR42885:SF2 (PANTHER); PTHR42885 (PANTHER); IPR015424 (SUPERFAMILY)
c39009_g1_i2	rna-directed dna polymerase from mobile element jockey	2584	1.66E-97	0.78	229565	gi|861621499|gb|KMQ87528.1|rna-directed dna polymerase from mobile element jockey-like protein [Lasius niger]	GO:0003964, GO:0006278		2	F:RNA-directed DNA polymerase activity; P:RNA-dependent DNA biosynthetic process		IPR000477 (PFAM); PTHR19446 (PANTHER); PTHR19446:SF413 (PANTHER); IPR000477 (PROSITE_PROFILES); SSF56672 (SUPERFAMILY)
c39106_g1_i1	40S ribosomal SA	1034	4.29E-129	0.94	384415	gi|646702618|gb|KDR11727.1|40S ribosomal protein SA [Zootermopsis nevadensis]	GO:0005737, GO:0003735, GO:0022627, GO:0030529, GO:0015935, GO:0000028, GO:0005840, GO:0006412, GO:0005622		6	F:structural constituent of ribosome; P:ribonucleoprotein complex assembly; C:cytosol; P:ribosome biogenesis; C:ribosome; P:translation		IPR001865 (PRINTS); IPR032281 (PFAM); IPR001865 (PFAM); G3DSA:3.40.50.10490 (GENE3D); IPR005707 (TIGRFAM); IPR005707 (PANTHER); IPR027498 (HAMAP); IPR023591 (SUPERFAMILY)
c392_g1_i1	DNA helicase	3012	0	1	1509.58	gi|19914111|gb|AAM03788.1|DNA helicase RepD [Methanosarcina acetivorans C2A]	GO:0003677, GO:0032508, GO:0016818, GO:0008026, GO:0004386, GO:0006139, GO:0004003, GO:0005524, GO:0003676		6	F:ATPase activity; F:DNA binding; P:chromosome organization; F:ion binding; F:helicase activity; P:cellular nitrogen compound metabolic process	EC:3.6.1.3; EC:3.6.1.15	IPR006554 (SMART); IPR014001 (SMART); IPR006555 (SMART); IPR010614 (PFAM); IPR006555 (PFAM); IPR027417 (G3DSA:3.40.50.GENE3D); PTHR11472:SF49 (PANTHER); PTHR11472 (PANTHER); IPR014013 (PROSITE_PROFILES); IPR027417 (SUPERFAMILY); IPR027417 (SUPERFAMILY)
c3920_g1_i1	hypothetical protein	823	0	0.99								IPR009181 (TIGRFAM); IPR009181 (PIRSF); IPR009181 (PFAM)
c39255_g1_i1	putative tropomyosin	1466	6.56E-123	0.96								IPR000533 (PRINTS); G3DSA:1.20.5.170 (GENE3D); IPR000533 (PFAM); G3DSA:1.20.5.340 (GENE3D); PTHR19269 (PANTHER); PTHR19269:SF58 (PANTHER); SSF57997 (SUPERFAMILY)
c39255_g1_i2	tropomyosin 1	893	1.78E-125	0.97								IPR000533 (PRINTS); IPR000533 (PFAM); G3DSA:1.20.5.340 (GENE3D); PTHR19269 (PANTHER); PTHR19269:SF58 (PANTHER); SSF57997 (SUPERFAMILY)
c39255_g1_i3	PREDICTED: tropomyosin-1	1297	1.45E-124	0.96								IPR000533 (PRINTS); IPR000533 (PFAM); G3DSA:1.20.5.340 (GENE3D); PTHR19269:SF58 (PANTHER); PTHR19269 (PANTHER); SSF57997 (SUPERFAMILY)
c39355_g1_i1	glycerol-3-phosphate dehydrogenase [NAD(+)] cytoplasmic isoform X2	1381	0	0.9								IPR006168 (PRINTS); IPR016040 (G3DSA:3.40.50.GENE3D); IPR006168 (PIRSF); IPR011128 (PFAM); IPR013328 (G3DSA:1.10.1040.GENE3D); IPR017751 (TIGRFAM); IPR006109 (PFAM); PTHR11728 (PANTHER); PTHR11728:SF25 (PANTHER); IPR016040 (SUPERFAMILY); IPR008927 (SUPERFAMILY)
c39364_g1_i1	Phosphate carrier mitochondrial	2128	5.76E-167	0.87	496893	gi|646693179|gb|KDR07633.1|Phosphate carrier protein, mitochondrial [Zootermopsis nevadensis]	GO:0016020, GO:0016021, GO:0006810		2	C:cellular_component; P:transport		IPR023395 (G3DSA:1.50.40.GENE3D); IPR018108 (PFAM); PTHR24089 (PANTHER); PTHR24089:SF501 (PANTHER); IPR018108 (PROSITE_PROFILES); IPR018108 (PROSITE_PROFILES); IPR018108 (PROSITE_PROFILES); IPR023395 (SUPERFAMILY)
c39457_g1_i1	14-3-3 zeta isoform X1	2647	3.51E-155	0.99								IPR000308 (PRINTS); IPR023410 (SMART); IPR023410 (PFAM); IPR000308 (PIRSF); IPR023410 (G3DSA:1.20.190.GENE3D); IPR000308 (PANTHER); PTHR18860:SF45 (PANTHER); IPR023410 (SUPERFAMILY)
c3950_g1_i1	profilin	1255	3.6E-76	0.99	244973	gi|972988178|gb|ALX00056.1|profilin [Melanoplus sanguinipes]	GO:0005856, GO:0003779		2	C:cytoskeleton; F:cytoskeletal protein binding		IPR005455 (PRINTS); IPR005455 (PRINTS); IPR005455 (SMART); IPR005455 (PFAM); G3DSA:3.30.450.30 (GENE3D); IPR005455 (PANTHER); PTHR11604:SF18 (PANTHER); IPR005455 (SUPERFAMILY)
c39573_g1_i1	triosephosphate isomerase	1299	1.93E-140	0.87								IPR000652 (PFAM); IPR000652 (TIGRFAM); IPR013785 (G3DSA:3.20.20.GENE3D); PTHR21139:SF10 (PANTHER); IPR000652 (PANTHER); IPR022896 (HAMAP); IPR000652 (PROSITE_PROFILES); IPR000652 (SUPERFAMILY)
c39626_g1_i1	Histone-lysine N-methyltransferase SETMAR	890	3.21E-74	0.82	161.77	gi|607354077|gb|EZA48744.1|Histone-lysine N-methyltransferase SETMAR [Cerapachys biroi]	GO:0016740, GO:0008168, GO:0032259		1	F:methyltransferase activity		IPR011991 (G3DSA:1.10.10.GENE3D)
c39645_g1_i1	succinyl- ligase subunit mitochondrial	1362	6.69E-176	0.92								PR01798 (PRINTS); IPR003781 (SMART); IPR005811 (PFAM); IPR005810 (TIGRFAM); IPR016102 (G3DSA:3.40.50.GENE3D); IPR003781 (PFAM); IPR016040 (G3DSA:3.40.50.GENE3D); IPR005810 (PIRSF); PTHR11117:SF12 (PANTHER); PTHR11117 (PANTHER); IPR016102 (SUPERFAMILY); IPR016040 (SUPERFAMILY)
c39706_g1_i1	60S ribosomal L6	959	6.76E-116	0.9								IPR014722 (G3DSA:2.30.30.GENE3D); IPR000915 (PFAM); IPR005568 (PFAM); IPR000915 (PANTHER); PTHR10715:SF4 (PANTHER); IPR008991 (SUPERFAMILY)
c39842_g1_i1	Polyadenylate-binding 1	1187	1.48E-77	0.83	263848	gi|646719456|gb|KDR21568.1|Polyadenylate-binding protein 1 [Zootermopsis nevadensis]	GO:0000166, GO:0005737, GO:0003723, GO:0003676		2	F:RNA binding; C:cytoplasm		IPR002004 (SMART); IPR002004 (PFAM); IPR002004 (G3DSA:1.10.1900.GENE3D); PTHR24012 (PANTHER); PTHR24012:SF589 (PANTHER); IPR002004 (PROSITE_PROFILES); IPR002004 (SUPERFAMILY)
c39842_g1_i2	Polyadenylate-binding 1	1203	1.72E-77	0.83	263848	gi|646719456|gb|KDR21568.1|Polyadenylate-binding protein 1 [Zootermopsis nevadensis]	GO:0000166, GO:0005737, GO:0003723, GO:0003676		2	F:RNA binding; C:cytoplasm		IPR002004 (SMART); IPR002004 (PFAM); IPR002004 (G3DSA:1.10.1900.GENE3D); PTHR24012 (PANTHER); PTHR24012:SF589 (PANTHER); IPR002004 (PROSITE_PROFILES); IPR002004 (SUPERFAMILY)
c39842_g2_i1	Polyadenylate-binding 1	1413	0	0.97	726857	gi|646719456|gb|KDR21568.1|Polyadenylate-binding protein 1 [Zootermopsis nevadensis]	GO:0000166, GO:0005737, GO:0003723, GO:0003676		2	F:RNA binding; C:cytoplasm		no IPS match
c39913_g1_i1	NADH-ubiquinone oxidoreductase subunit 8	1354	1.78E-108	0.89								IPR017896 (PFAM); IPR010226 (TIGRFAM); G3DSA:1.10.1060.10 (GENE3D); PTHR10849 (PANTHER); PTHR10849:SF23 (PANTHER); IPR017896 (PROSITE_PROFILES); IPR017896 (PROSITE_PROFILES); IPR010226 (HAMAP); SSF54862 (SUPERFAMILY)
c39964_g1_i1	translationally controlled tumor	894	4.52E-105	0.94								IPR018105 (PRINTS); IPR011323 (G3DSA:2.170.150.GENE3D); IPR018105 (PFAM); PTHR11991:SF7 (PANTHER); IPR018105 (PANTHER); IPR011057 (SUPERFAMILY)
c4006_g1_i1	MTTB1_METAC ame: Full=Trimethylamine methyltransferase 1 Short=TMA methyltransferase 1 ame: Full=Trimethylamine--corrinoid methyltransferase 1	1401	0	0.99	919457	gi|190359345|sp|Q8TTA9.4|MTTB1_METACRecName: Full=Trimethylamine methyltransferase MttB1; Short=TMA methyltransferase 1; AltName: Full=Trimethylamine--corrinoid protein methyltransferase 1	GO:0015948, GO:0016740, GO:0008168, GO:0032259		3	P:generation of precursor metabolites and energy; F:methyltransferase activity; P:biosynthetic process		IPR010426 (PFAM); IPR012740 (TIGRFAM)
c40429_g1_i1	dihydrolipoyllysine-residue succinyltransferase component of 2-oxoglutarate dehydrogenase mitochondrial-like	2151	0	0.76								IPR000089 (PFAM); IPR023213 (G3DSA:3.30.559.GENE3D); G3DSA:2.40.50.100 (GENE3D); IPR006255 (TIGRFAM); IPR001078 (PFAM); PTHR43416 (PANTHER); PTHR43416:SF7 (PANTHER); IPR000089 (PROSITE_PROFILES); IPR011053 (SUPERFAMILY); SSF52777 (SUPERFAMILY)
c4073_g1_i1	histone H4	581	1.71E-48	1	164851	gi|302901592|ref|XP_003048470.1|histone H4 [Nectria haematococca mpVI 77-13-4]	GO:0003677, GO:0046982, GO:0006352, GO:0005694, GO:0006334, GO:0000786, GO:0005634	XP_007927917.1, XP_003048777.1, EUC51435.1, EME81003.1, EEU43064.1, XP_007682286.1, EEU42757.1, XP_003048470.1	7	C:nucleus; F:DNA binding; P:macromolecular complex assembly; P:chromosome organization; C:chromosome; P:cellular nitrogen compound metabolic process; P:biosynthetic process		IPR001951 (PRINTS); IPR001951 (SMART); IPR004823 (SMART); PF15511 (PFAM); IPR009072 (G3DSA:1.10.20.GENE3D); PTHR10484:SF106 (PANTHER); PTHR10484 (PANTHER); IPR009072 (SUPERFAMILY)
c4147_g1_i1	predicted protein	2328	0	1								IPR016181 (SUPERFAMILY)
c415_g1_i1	serine arginine-rich splicing factor 7-like	502	2.01E-62	0.92	202601	gi|193636560|ref|XP_001952396.1|PREDICTED: serine/arginine-rich splicing factor 7-like [Acyrthosiphon pisum]	GO:0003676	XP_001952396.1	1	F:molecular_function		IPR000504 (SMART); IPR001878 (SMART); IPR000504 (PFAM); IPR001878 (PFAM); IPR012677 (G3DSA:3.30.70.GENE3D); IPR001878 (G3DSA:4.10.60.GENE3D); PTHR23147:SF22 (PANTHER); PTHR23147 (PANTHER); IPR001878 (PROSITE_PROFILES); IPR000504 (PROSITE_PROFILES); IPR001878 (SUPERFAMILY); IPR000504 (SUPERFAMILY)
c41640_g1_i1	putative ubiquitin	335	1.33E-41	1	146362	gi|821080617|gb|KKY34151.1|putative ubiquitin [Diaporthe ampelina]	GO:0003735, GO:0005840, GO:0006412		3	F:structural constituent of ribosome; C:ribosome; P:translation		IPR019956 (PRINTS); IPR000626 (SMART); G3DSA:3.10.20.90 (GENE3D); IPR000626 (PFAM); PTHR10666 (PANTHER); PTHR10666:SF210 (PANTHER); IPR000626 (PROSITE_PROFILES); IPR029071 (SUPERFAMILY)
c41640_g2_i1	hypothetical protein ACN38_g10942	413	2.36E-92	0.99	276559	gi|924881983|gb|KOS38250.1|hypothetical protein ACN38_g10942 [Penicillium nordicum]	GO:0003735, GO:0005840, GO:0006412		3	F:structural constituent of ribosome; C:ribosome; P:translation		IPR019956 (PRINTS); IPR000626 (SMART); IPR001975 (SMART); G3DSA:3.10.20.90 (GENE3D); IPR000626 (PFAM); IPR001975 (PFAM); PTHR10666 (PANTHER); PTHR10666:SF195 (PANTHER); IPR000626 (PROSITE_PROFILES); IPR029071 (SUPERFAMILY)
c41640_g2_i3	Ubiquitin-40S ribosomal S27a	662	9.03E-87	1	266159	gi|685860831|ref|XP_009257448.1|hypothetical protein FPSE_06055 [Fusarium pseudograminearum CS3096]	GO:0003735, GO:0022627, GO:0002109, GO:0002181, GO:0031386, GO:0000028, GO:0005840, GO:0006412	XP_011325433.1, ESU17811.1, XP_009257448.1, EKJ73774.1, KNB13361.1, KNB13362.1, KNB13363.1	6	F:structural constituent of ribosome; P:ribonucleoprotein complex assembly; C:cytosol; P:ribosome biogenesis; C:ribosome; P:translation		IPR019956 (PRINTS); IPR002906 (SMART); IPR000626 (SMART); G3DSA:3.10.20.90 (GENE3D); IPR002906 (PFAM); IPR000626 (PFAM); PTHR10666 (PANTHER); PTHR10666:SF220 (PANTHER); IPR000626 (PROSITE_PROFILES); IPR011332 (SUPERFAMILY); IPR029071 (SUPERFAMILY)
c4171_g1_i1	hypothetical protein L798_03456	956	3.47E-170	0.91								IPR023577 (G3DSA:2.40.320.GENE3D); PTHR34932 (PANTHER); IPR033469 (SUPERFAMILY)
c4171_g1_i2	hypothetical protein L798_03456	974	2.12E-167	0.89								IPR023577 (G3DSA:2.40.320.GENE3D); PTHR34932 (PANTHER); IPR033469 (SUPERFAMILY)
c41857_g1_i4	zinc finger and SCAN domain-containing 25-like	1264	2.61E-74	0.7								IPR015880 (SMART); IPR013087 (G3DSA:3.30.160.GENE3D); PF13909 (PFAM); IPR007087 (PROSITE_PROFILES); SSF57667 (SUPERFAMILY)
c41867_g1_i1	elongation factor 1-alpha	472	3.27E-59	0.97	194126	gi|875285303|gb|KMU79030.1|elongation factor 1-alpha [Coccidioides immitis RMSCC 3703]	GO:0003746, GO:0006414		1	F:translation factor activity, RNA binding		G3DSA:2.40.30.10 (GENE3D); IPR004160 (PFAM); PTHR23115:SF194 (PANTHER); PTHR23115 (PANTHER); IPR009001 (SUPERFAMILY)
c41867_g1_i3	elongation factor 1-alpha	857	1.05E-131	0.98	394.43	gi|758195068|ref|XP_011319909.1|elongation factor 1-alpha [Fusarium graminearum PH-1]	GO:0000166, GO:0005525, GO:0005737, GO:0003746, GO:0003924, GO:0006414	XP_011319909.1, ESU14484.1	4	C:cytoplasm; F:GTPase activity; F:ion binding; F:translation factor activity, RNA binding	EC:3.6.1.15	G3DSA:2.40.30.10 (GENE3D); IPR004161 (PFAM); G3DSA:2.40.30.10 (GENE3D); IPR004160 (PFAM); IPR009001 (SUPERFAMILY); IPR009000 (SUPERFAMILY)
c41867_g2_i1	elongation factor 1-alpha	814	0	0.98	546584	gi|927759839|gb|KPA42924.1|elongation factor 1-alpha [Fusarium langsethiae]	GO:0000166, GO:0005525, GO:0005737, GO:0003746, GO:0003924, GO:0006414		4	C:cytoplasm; F:GTPase activity; F:ion binding; F:translation factor activity, RNA binding	EC:3.6.1.15	IPR000795 (PRINTS); PF00009 (PFAM); IPR027417 (G3DSA:3.40.50.GENE3D); PTHR23115 (PANTHER); PTHR23115:SF198 (PANTHER); IPR000795 (PROSITE_PROFILES); IPR027417 (SUPERFAMILY)
c41910_g1_i1	ATPase subunit, putative	990	3.02E-39	0.89	147132	gi|501290261|dbj|BAN20155.1|ATPase subunit, putative [Riptortus pedestris]	GO:0045263, GO:0015992, GO:0015078, GO:0015991, GO:0033177, GO:0016020, GO:0016021, GO:0006810, GO:0006811, GO:0015986		6	P:small molecule metabolic process; F:transmembrane transporter activity; C:protein complex; P:cellular nitrogen compound metabolic process; P:biosynthetic process; C:intracellular		IPR000454 (PRINTS); IPR002379 (PFAM); IPR000454 (G3DSA:1.20.20.GENE3D); IPR000454 (PANTHER); PTHR10031:SF17 (PANTHER); IPR002379 (SUPERFAMILY); TMhelix (TMHMM); TMhelix (TMHMM)
c4194_g1_i1	GTP cyclohydrolase 1 isoform X3	752	2.18E-139	0.92								G3DSA:1.10.286.10 (GENE3D); G3DSA:3.30.1130.10 (GENE3D); IPR001474 (TIGRFAM); IPR020602 (PFAM); PTHR11109:SF9 (PANTHER); IPR001474 (PANTHER); IPR001474 (HAMAP); SSF55620 (SUPERFAMILY)
c42023_g1_i2	fumarate mitochondrial-like isoform X1	1788	0	0.89								IPR000362 (PRINTS); PR00145 (PRINTS); G3DSA:1.10.40.30 (GENE3D); IPR005677 (TIGRFAM); G3DSA:1.20.200.10 (GENE3D); IPR022761 (PFAM); IPR018951 (PFAM); IPR024083 (G3DSA:1.10.275.GENE3D); PTHR11444:SF28 (PANTHER); IPR005677 (PANTHER); IPR005677 (HAMAP); IPR008948 (SUPERFAMILY)
c42054_g1_i1	TNNT_PERAM ame: Full=Troponin T Short=	1624	1.75E-130	0.9	398282	gi|48428564|sp|Q9XZ71.1|TNNT_PERAMRecName: Full=Troponin T; Short=TnT [Periplaneta americana]	GO:0006937, GO:0005861		4	P:biological_process; C:cytoskeleton; C:cytoplasm; C:protein complex		IPR001978 (PFAM); G3DSA:1.20.5.350 (GENE3D); IPR027707 (PANTHER); PTHR11521:SF17 (PANTHER); SSF90250 (SUPERFAMILY)
c42054_g1_i2	troponin T	1624	1.93E-130	0.91	398282	gi|478346249|gb|AGI96988.1|troponin T [Nilaparvata lugens]	GO:0006937, GO:0005861		4	P:biological_process; C:cytoskeleton; C:cytoplasm; C:protein complex		G3DSA:1.20.5.350 (GENE3D); IPR001978 (PFAM); PTHR11521:SF17 (PANTHER); IPR027707 (PANTHER); SSF90250 (SUPERFAMILY)
c42054_g1_i3	TNNT_PERAM ame: Full=Troponin T Short=	1546	6.61E-131	0.91	398667	gi|48428564|sp|Q9XZ71.1|TNNT_PERAMRecName: Full=Troponin T; Short=TnT [Periplaneta americana]	GO:0006937, GO:0005861		4	P:biological_process; C:cytoskeleton; C:cytoplasm; C:protein complex		G3DSA:1.20.5.350 (GENE3D); IPR001978 (PFAM); PTHR11521:SF17 (PANTHER); IPR027707 (PANTHER); SSF90250 (SUPERFAMILY)
c42054_g1_i4	troponin T isoform X1	466	1.41E-8	0.98								IPR027707 (PANTHER); PTHR11521:SF17 (PANTHER)
c42106_g1_i1	NADH dehydrogenase [ubiquinone] iron-sulfur mitochondrial	1321	3.43E-100	0.87	310842	gi|646707896|gb|KDR14423.1|NADH dehydrogenase [ubiquinone] iron-sulfur protein 7, mitochondrial [Zootermopsis nevadensis]	GO:0046872, GO:0016491, GO:0048038, GO:0008137, GO:0055114, GO:0051539, GO:0051536		2	F:oxidoreductase activity; F:ion binding	EC:1.6.99.5; EC:1.6.99.3; EC:1.6.5.3	IPR006137 (PFAM); IPR006138 (TIGRFAM); IPR006137 (G3DSA:3.40.50.GENE3D); PTHR11995:SF24 (PANTHER); PTHR11995 (PANTHER); SSF56770 (SUPERFAMILY)
c42113_g1_i1	Histone-lysine N-methyltransferase SETMAR	847	1.01E-77	0.82	161.77	gi|607354077|gb|EZA48744.1|Histone-lysine N-methyltransferase SETMAR [Cerapachys biroi]	GO:0016740, GO:0008168, GO:0032259		1	F:methyltransferase activity		IPR011991 (G3DSA:1.10.10.GENE3D)
c42315_g1_i1	adenylosuccinate synthetase	7750	0	1	813527	gi|499333517|ref|WP_011024009.1|adenylosuccinate synthetase [Methanosarcina acetivorans]	GO:0004019, GO:0005525, GO:0000166, GO:0000287, GO:0005737, GO:0046872, GO:0006164, GO:0046040, GO:0016874, GO:0044208		6	P:small molecule metabolic process; C:cytoplasm; F:ion binding; P:cellular nitrogen compound metabolic process; P:biosynthetic process; F:ligase activity	EC:6.3.4.4	IPR001114 (SMART); IPR001114 (TIGRFAM); G3DSA:3.40.440.10 (GENE3D); G3DSA:3.90.170.10 (GENE3D); G3DSA:1.10.300.10 (GENE3D); IPR001114 (PFAM); PTHR11846:SF6 (PANTHER); IPR001114 (PANTHER); IPR001114 (HAMAP); IPR027417 (SUPERFAMILY)
c42413_g1_i1	Succinate dehydrogenase [ubiquinone] iron-sulfur mitochondrial	1333	7.55E-164	0.86	476093	gi|646720728|gb|KDR22350.1|Succinate dehydrogenase [ubiquinone] iron-sulfur subunit, mitochondrial [Zootermopsis nevadensis]	GO:0046872, GO:0016491, GO:0005739, GO:0006099, GO:0008177, GO:0009055, GO:0055114, GO:0051539, GO:0051537, GO:0051538, GO:0051536, GO:0005743		5	P:small molecule metabolic process; P:generation of precursor metabolites and energy; F:oxidoreductase activity; C:mitochondrion; F:ion binding	EC:1.3.99.1; EC:1.3.5.1	IPR004489 (TIGRFAM); IPR025192 (PFAM); IPR012675 (G3DSA:3.10.20.GENE3D); G3DSA:1.10.1060.10 (GENE3D); PF13534 (PFAM); PTHR11921 (PANTHER); PTHR11921:SF31 (PANTHER); IPR001041 (PROSITE_PROFILES); IPR017896 (PROSITE_PROFILES); IPR001041 (SUPERFAMILY); IPR009051 (SUPERFAMILY)
c42413_g1_i2	Succinate dehydrogenase [ubiquinone] iron-sulfur mitochondrial	1318	4.89E-163	0.86	473781	gi|646720728|gb|KDR22350.1|Succinate dehydrogenase [ubiquinone] iron-sulfur subunit, mitochondrial [Zootermopsis nevadensis]	GO:0046872, GO:0016491, GO:0005739, GO:0006099, GO:0008177, GO:0009055, GO:0055114, GO:0051539, GO:0051537, GO:0051538, GO:0051536, GO:0005743		5	P:small molecule metabolic process; P:generation of precursor metabolites and energy; F:oxidoreductase activity; C:mitochondrion; F:ion binding	EC:1.3.99.1; EC:1.3.5.1	G3DSA:1.10.1060.10 (GENE3D); IPR025192 (PFAM); PF13534 (PFAM); IPR004489 (TIGRFAM); IPR012675 (G3DSA:3.10.20.GENE3D); PTHR11921:SF31 (PANTHER); PTHR11921 (PANTHER); IPR017896 (PROSITE_PROFILES); IPR001041 (PROSITE_PROFILES); SignalP-TM (SIGNALP_GRAM_POSITIVE); IPR001041 (SUPERFAMILY); IPR009051 (SUPERFAMILY)
c42572_g1_i1	translation initiation factor IF-2-like isoform X3	876	3.15E-57	0.57								no IPS match
c42572_g1_i2	translation initiation factor IF-2-like isoform X3	1240	1.25E-62	0.69								no IPS match
c42572_g1_i3	transport SEC31-like isoform X1	869	1.33E-64	0.58								no IPS match
c42755_g1_i1	60S ribosomal L3	1271	0	0.96								G3DSA:3.30.1430.10 (GENE3D); IPR000597 (PFAM); G3DSA:2.40.30.10 (GENE3D); PTHR11363:SF11 (PANTHER); PTHR11363 (PANTHER); IPR009000 (SUPERFAMILY)
c42890_g1_i1	PREDICTED: uncharacterized protein LOC105703016, partial	1155	3.11E-34	1								TMhelix (TMHMM)
c42953_g1_i1	ADP ATP translocase	1256	0	0.94	544273	gi|90819992|gb|ABD98753.1|putative ADP/ATP translocase [Graphocephala atropunctata]	GO:0055085, GO:0016020, GO:0016021, GO:0006810, GO:0005743, GO:0005215		3	P:transmembrane transport; C:mitochondrion; F:molecular_function		IPR002067 (PRINTS); IPR002113 (PRINTS); IPR023395 (G3DSA:1.50.40.GENE3D); IPR018108 (PFAM); PTHR24089 (PANTHER); PTHR24089:SF506 (PANTHER); IPR018108 (PROSITE_PROFILES); IPR018108 (PROSITE_PROFILES); IPR018108 (PROSITE_PROFILES); IPR023395 (SUPERFAMILY); TMhelix (TMHMM); TMhelix (TMHMM); TMhelix (TMHMM)
c42957_g1_i2	probable medium-chain specific acyl- mitochondrial	1500	0	0.9								IPR013786 (PFAM); IPR013786 (G3DSA:1.10.540.GENE3D); G3DSA:2.40.110.10 (GENE3D); PIRSF016578 (PIRSF); G3DSA:1.20.140.10 (GENE3D); IPR006091 (PFAM); IPR009075 (PFAM); PTHR43516 (PANTHER); PTHR43516:SF4 (PANTHER); IPR009100 (SUPERFAMILY); IPR009075 (SUPERFAMILY)
c42967_g1_i1	small heat shock hsp20 family	1466	2.18E-101	0.92								IPR001436 (PRINTS); IPR002068 (PFAM); IPR008978 (G3DSA:2.60.40.GENE3D); IPR031107 (PANTHER); PTHR11527:SF219 (PANTHER); IPR002068 (PROSITE_PROFILES); IPR008978 (SUPERFAMILY)
c42992_g1_i1	translation elongation factor 2	2466	0	0.96								IPR005517 (SMART); IPR000640 (SMART); G3DSA:3.90.1430.10 (GENE3D); IPR009022 (PFAM); IPR014721 (G3DSA:3.30.230.GENE3D); PF00009 (PFAM); G3DSA:2.40.30.10 (GENE3D); IPR004161 (PFAM); G3DSA:3.30.70.870 (GENE3D); IPR000640 (PFAM); IPR005517 (PFAM); IPR000640 (G3DSA:3.30.70.GENE3D); IPR027417 (G3DSA:3.40.50.GENE3D); PTHR42908 (PANTHER); PTHR42908:SF8 (PANTHER); IPR009022 (SUPERFAMILY); IPR027417 (SUPE…
c4308_g1_i1	phenylalanine--tRNA ligase subunit alpha	3222	0	1	971459	gi|499329737|ref|WP_011020229.1|phenylalanine--tRNA ligase subunit alpha [Methanosarcina acetivorans]	GO:0006418, GO:0000166, GO:0000287, GO:0005737, GO:0004812, GO:0004826, GO:0046872, GO:0016874, GO:0006432, GO:0000049, GO:0043039, GO:0005524, GO:0006412		7	F:RNA binding; C:cytoplasm; F:ion binding; P:tRNA metabolic process; P:cellular amino acid metabolic process; F:ligase activity; P:translation	EC:6.1.1.20	IPR002319 (PFAM); IPR004529 (TIGRFAM); G3DSA:3.30.930.10 (GENE3D); PTHR11538:SF49 (PANTHER); PTHR11538 (PANTHER); IPR006195 (PROSITE_PROFILES); IPR022917 (HAMAP); SSF55681 (SUPERFAMILY)
c4316_g1_i1	cation transporter	1215	0	1	708753	gi|499330357|ref|WP_011020849.1|cation transporter [Methanosarcina acetivorans]	GO:0010043, GO:0055085, GO:0006812, GO:0061088, GO:0016020, GO:0098655, GO:0016021, GO:0008324, GO:0005385, GO:0071577		3	F:transmembrane transporter activity; P:homeostatic process; C:cellular_component		IPR027470 (G3DSA:3.30.70.GENE3D); IPR002524 (TIGRFAM); IPR027470 (PFAM); IPR027469 (G3DSA:1.20.1510.GENE3D); IPR002524 (PFAM); PTHR43840 (PANTHER); PTHR43840:SF18 (PANTHER); SSF161111 (SUPERFAMILY); SSF160240 (SUPERFAMILY); TMhelix (TMHMM); TMhelix (TMHMM); TMhelix (TMHMM); TMhelix (TMHMM); TMhelix (TMHMM)
c4361_g1_i1	hypothetical protein	1595	0	1								IPR009181 (TIGRFAM); IPR009181 (PFAM); IPR009181 (PIRSF); IPR013022 (G3DSA:3.20.20.GENE3D)
c43644_g2_i1	PREDICTED: uncharacterized protein LOC105559114	1766	0	0.82								IPR015880 (SMART); IPR013087 (G3DSA:3.30.160.GENE3D); PF13894 (PFAM); IPR007087 (PFAM); IPR013087 (G3DSA:3.30.160.GENE3D); IPR013087 (G3DSA:3.30.160.GENE3D); PTHR24377:SF575 (PANTHER); PTHR24377 (PANTHER); IPR007087 (PROSITE_PROFILES); IPR007087 (PROSITE_PROFILES); IPR007087 (PROSITE_PROFILES); IPR007087 (PROSITE_PROFILES); IPR007087 (PROSITE_PROFILES); IPR007087 (PROSITE_PROFILES); IPR007087 (PR…
c4370_g1_i1	amidohydrolase	704	5.15E-128	1	385185	gi|499332405|ref|WP_011022897.1|amidohydrolase [Methanosarcina acetivorans]	GO:0016810		1	F:hydrolase activity, acting on carbon-nitrogen (but not peptide) bonds		no IPS match
c43702_g1_i1	twitchin isoform X17	3820	0	0.84								PR00014 (PRINTS); IPR003961 (SMART); IPR000719 (SMART); IPR003598 (SMART); IPR003599 (SMART); IPR003961 (PFAM); IPR013783 (G3DSA:2.60.40.GENE3D); G3DSA:3.30.200.20 (GENE3D); IPR013783 (G3DSA:2.60.40.GENE3D); G3DSA:1.10.510.10 (GENE3D); IPR013098 (PFAM); IPR013783 (G3DSA:2.60.40.GENE3D); IPR013783 (G3DSA:2.60.40.GENE3D); IPR000719 (PFAM); IPR013783 (G3DSA:2.60.40.GENE3D); IPR013783 (G3DSA:2.60.40.…
c43821_g1_i6	orotate phosphoribosyltransferase	2175	3.13E-119	1	367851	gi|499332748|ref|WP_011023240.1|orotate phosphoribosyltransferase [Methanosarcina acetivorans]	GO:0000287, GO:0016757, GO:0009116, GO:0006221, GO:0016740, GO:0044205, GO:0004588		5	P:small molecule metabolic process; F:transferase activity, transferring glycosyl groups; F:ion binding; P:cellular nitrogen compound metabolic process; P:biosynthetic process	EC:2.4.2.10	IPR000836 (PFAM); IPR004467 (TIGRFAM); IPR029057 (G3DSA:3.40.50.GENE3D); PTHR19278:SF45 (PANTHER); PTHR19278 (PANTHER); IPR023031 (HAMAP); IPR029057 (SUPERFAMILY)
c4391_g1_i1	conserved hypothetical protein	6271	0	1	840106	gi|19915352|gb|AAM04903.1|conserved hypothetical protein [Methanosarcina acetivorans C2A]	GO:0005506, GO:0051188, GO:0046872, GO:0003824, GO:0006508, GO:0051539, GO:0016740, GO:0016765, GO:0051536, GO:0008270, GO:0004222, GO:0044689, GO:0009108		5	P:cofactor metabolic process; F:ion binding; F:peptidase activity; P:biosynthetic process; F:transferase activity, transferring alkyl or aryl (other than methyl) groups	EC:3.4.24; EC:2.5.1.77	IPR006638 (SMART); IPR013785 (G3DSA:3.20.20.GENE3D); IPR007197 (PFAM); IPR005244 (PIRSF); IPR020050 (TIGRFAM); IPR019940 (TIGRFAM); PTHR43076 (PANTHER); PTHR43076:SF3 (PANTHER); IPR019940 (HAMAP); IPR012314 (PROSITE_PROFILES); SSF102114 (SUPERFAMILY)
c43925_g1_i1	TPA_inf: troponin I isoform 6b2	1671	2.94E-48	0.85	178333	gi|158293949|ref|XP_001688627.1|AGAP001053-PB [Anopheles gambiae str. PEST]	GO:0006936, GO:0005861		4	P:biological_process; C:cytoskeleton; C:cytoplasm; C:protein complex		G3DSA:1.20.5.350 (GENE3D); IPR001978 (PFAM); PTHR13738:SF20 (PANTHER); PTHR13738 (PANTHER); SSF90250 (SUPERFAMILY)
c43977_g1_i1	heat shock cognate 70	2392	0	0.99	1145.18	gi|985526070|gb|AMD09926.1|heat shock protein cognate 70 [Laodelphax striatella]	GO:0000166, GO:0005524		1	F:ion binding		IPR013126 (PRINTS); IPR029047 (G3DSA:2.60.34.GENE3D); G3DSA:3.30.30.30 (GENE3D); G3DSA:3.30.420.40 (GENE3D); IPR013126 (PFAM); IPR029048 (G3DSA:1.20.1270.GENE3D); G3DSA:3.90.640.10 (GENE3D); G3DSA:3.30.420.40 (GENE3D); PTHR19375 (PANTHER); PTHR19375:SF258 (PANTHER); IPR029048 (SUPERFAMILY); IPR029047 (SUPERFAMILY); SSF53067 (SUPERFAMILY); SSF53067 (SUPERFAMILY)
c44159_g1_i1	enolase	1646	0	0.96	820846	gi|53830714|gb|AAU95200.1|enolase [Oncometopia nigricans]	GO:0000287, GO:0004634, GO:0006096, GO:0000015		9	P:small molecule metabolic process; P:carbohydrate metabolic process; P:generation of precursor metabolites and energy; P:catabolic process; P:cofactor metabolic process; F:ion binding; F:lyase activity; C:cytosol; P:cellular nitrogen compound metabolic process	EC:4.2.1.11	IPR000941 (PRINTS); IPR020810 (SMART); IPR020811 (SMART); IPR020811 (PFAM); IPR029017 (G3DSA:3.30.390.GENE3D); IPR000941 (TIGRFAM); IPR029065 (G3DSA:3.20.20.GENE3D); IPR000941 (PIRSF); IPR020810 (PFAM); IPR000941 (PANTHER); PTHR11902:SF28 (PANTHER); IPR000941 (HAMAP); IPR029065 (SUPERFAMILY); IPR029017 (SUPERFAMILY)
c4416_g1_i1	60S ribosomal L15	550	2.49E-106	0.89	315849	gi|300706969|ref|XP_002995713.1|60S ribosomal protein L15 [Nosema ceranae BRL01]	GO:0003735, GO:0030529, GO:0005840, GO:0006412, GO:0005622	XP_002995713.1, EEQ82042.1	3	F:structural constituent of ribosome; C:ribosome; P:translation		IPR000439 (SMART); IPR024794 (G3DSA:3.40.1120.GENE3D); IPR000439 (PFAM); PTHR11847:SF10 (PANTHER); IPR000439 (PANTHER); IPR012678 (SUPERFAMILY)
c44245_g1_i1	2-oxoglutarate mitochondrial isoform X4	1687	0	0.95								IPR005475 (SMART); IPR005475 (PFAM); IPR029061 (G3DSA:3.40.50.GENE3D); IPR031717 (PFAM); IPR011603 (PANTHER); PTHR23152:SF17 (PANTHER); IPR029061 (SUPERFAMILY)
c44245_g1_i2	2-oxoglutarate dehydrogenase E1 mitochondrial	2049	0	0.87	1062.37	gi|646701495|gb|KDR11185.1|2-oxoglutarate dehydrogenase E1 component, mitochondrial [Zootermopsis nevadensis]	GO:0016624, GO:0008152, GO:0030976, GO:0006099, GO:0004591, GO:0055114		4	P:small molecule metabolic process; P:generation of precursor metabolites and energy; F:oxidoreductase activity; F:ion binding	EC:1.2.4.2	IPR029061 (G3DSA:3.40.50.GENE3D); IPR001017 (PFAM); IPR032106 (PFAM); PTHR23152:SF17 (PANTHER); IPR011603 (PANTHER); IPR029061 (SUPERFAMILY)
c44245_g1_i3	2-oxoglutarate mitochondrial isoform X5	3122	0	0.89								IPR005475 (SMART); IPR029061 (G3DSA:3.40.50.GENE3D); IPR029061 (G3DSA:3.40.50.GENE3D); IPR001017 (PFAM); IPR005475 (PFAM); IPR011603 (TIGRFAM); IPR011603 (PIRSF); IPR032106 (PFAM); IPR031717 (PFAM); PTHR23152:SF17 (PANTHER); IPR011603 (PANTHER); IPR029061 (SUPERFAMILY); IPR029061 (SUPERFAMILY)
c44426_g1_i1	isocitrate dehydrogenase [NAD] subunit mitochondrial	2135	0	0.87	567385	gi|646713598|gb|KDR17889.1|putative isocitrate dehydrogenase [NAD] subunit beta, mitochondrial [Zootermopsis nevadensis]	GO:0000287, GO:0004449, GO:0016616, GO:0016491, GO:0046872, GO:0051287, GO:0005739, GO:0006099, GO:0055114		5	P:small molecule metabolic process; P:generation of precursor metabolites and energy; F:oxidoreductase activity; C:mitochondrion; F:ion binding	EC:1.1.1.41	IPR024084 (SMART); IPR004434 (TIGRFAM); IPR024084 (PFAM); IPR024084 (G3DSA:3.40.718.GENE3D); PTHR11835:SF60 (PANTHER); PTHR11835 (PANTHER); SSF53659 (SUPERFAMILY)
c4466_g1_i1	TIGR00303 family	1495	0	1	676011	gi|499333291|ref|WP_011023783.1|TIGR00303 family protein [Methanosarcina acetivorans]	GO:0008939, GO:0009236		4	P:small molecule metabolic process; F:transferase activity, transferring glycosyl groups; P:cellular nitrogen compound metabolic process; P:biosynthetic process	EC:2.4.2.21	G3DSA:3.40.50.10210 (GENE3D); IPR002805 (TIGRFAM); PTHR38811:SF2 (PANTHER); PTHR38811 (PANTHER); IPR002805 (HAMAP); IPR003200 (SUPERFAMILY)
c44761_g1_i1	gamma-aminobutyric acid receptor-associated	1380	1.59E-73	1								G3DSA:3.10.20.90 (GENE3D); IPR004241 (PFAM); IPR004241 (PANTHER); PTHR10969:SF65 (PANTHER); IPR029071 (SUPERFAMILY)
c44761_g1_i3	gamma-aminobutyric acid receptor-associated	1056	6.98E-76	0.97								G3DSA:3.10.20.90 (GENE3D); IPR004241 (PFAM); IPR004241 (PANTHER); PTHR10969:SF65 (PANTHER); IPR029071 (SUPERFAMILY)
c45216_g1_i1	Pyruvate kinase	1924	0	0.87	869381	gi|646716023|gb|KDR19430.1|Pyruvate kinase [Zootermopsis nevadensis]	GO:0030955, GO:0000287, GO:0003824, GO:0006096, GO:0016310, GO:0016740, GO:0016301, GO:0004743		8	P:small molecule metabolic process; P:carbohydrate metabolic process; P:generation of precursor metabolites and energy; P:catabolic process; P:cofactor metabolic process; F:ion binding; P:cellular nitrogen compound metabolic process; F:kinase activity	EC:2.7.1.40	IPR001697 (PRINTS); IPR001697 (TIGRFAM); IPR015806 (G3DSA:2.40.33.GENE3D); IPR015813 (G3DSA:3.20.20.GENE3D); IPR015794 (G3DSA:3.40.1380.GENE3D); IPR015793 (PFAM); IPR015795 (PFAM); IPR001697 (PANTHER); PTHR11817:SF41 (PANTHER); IPR011037 (SUPERFAMILY); IPR015813 (SUPERFAMILY); IPR015795 (SUPERFAMILY)
c4539_g1_i1	glucosaminyltransferase	480	2.03E-109	1	330487	gi|19916418|gb|AAM05848.1|glucosaminyltransferase [Methanosarcina acetivorans C2A]	GO:0008375, GO:0016020, GO:0016021, GO:0016740, GO:0005886		2	F:transferase activity, transferring glycosyl groups; C:plasma membrane		IPR001173 (PFAM); IPR029044 (G3DSA:3.90.550.GENE3D); PTHR43630 (PANTHER); PTHR43630:SF1 (PANTHER); IPR029044 (SUPERFAMILY)
c45682_g1_i1	probable citrate synthase mitochondrial	2370	0	0.92	827395	gi|91083623|ref|XP_970124.1|PREDICTED: probable citrate synthase 2, mitochondrial [Tribolium castaneum]	GO:0004108, GO:0006099, GO:0006101, GO:0016740, GO:0046912		3	P:small molecule metabolic process; F:transferase activity, transferring acyl groups; P:generation of precursor metabolites and energy	EC:2.3.3.1	IPR002020 (PRINTS); IPR016142 (G3DSA:1.10.580.GENE3D); IPR002020 (PFAM); IPR010109 (TIGRFAM); PTHR11739:SF19 (PANTHER); IPR002020 (PANTHER); IPR002020 (SUPERFAMILY)
c46044_g1_i1	MTMB2_METAC ame: Full=Monomethylamine methyltransferase 2 Short=MMA methyltransferase 2 Short=MMAMT 2	2345	0	0.99	954125	gi|190359347|sp|P58866.3|MTMB2_METACRecName: Full=Monomethylamine methyltransferase MtmB2; Short=MMA methyltransferase 2; Short=MMAMT 2	GO:0015948, GO:0016740, GO:0008168, GO:0032259		3	P:generation of precursor metabolites and energy; F:methyltransferase activity; P:biosynthetic process		IPR008031 (PFAM); IPR008031 (G3DSA:3.20.20.GENE3D); IPR008031 (SUPERFAMILY)
c46044_g1_i2	MTMB1_METAC ame: Full=Monomethylamine methyltransferase 1 Short=MMA methyltransferase 1 Short=MMAMT 1	2278	0	0.99	951429	gi|190359346|sp|P58865.3|MTMB1_METACRecName: Full=Monomethylamine methyltransferase MtmB1; Short=MMA methyltransferase 1; Short=MMAMT 1	GO:0015948, GO:0016740, GO:0008168, GO:0032259		3	P:generation of precursor metabolites and energy; F:methyltransferase activity; P:biosynthetic process		IPR008031 (PFAM); IPR008031 (G3DSA:3.20.20.GENE3D); IPR008031 (SUPERFAMILY)
c46056_g1_i1	unknown	1852	0	0.92	632869	gi|332375630|gb|AEE62956.1|unknown [Dendroctonus ponderosae]	GO:0000287, GO:0004449, GO:0016616, GO:0016491, GO:0005739, GO:0051287, GO:0046872, GO:0006099, GO:0055114		5	P:small molecule metabolic process; P:generation of precursor metabolites and energy; F:oxidoreductase activity; C:mitochondrion; F:ion binding	EC:1.1.1.41	IPR024084 (SMART); IPR024084 (G3DSA:3.40.718.GENE3D); IPR004434 (TIGRFAM); IPR024084 (PFAM); PTHR11835 (PANTHER); PTHR11835:SF58 (PANTHER); SSF53659 (SUPERFAMILY)
c4615_g1_i1	tubulin alpha partial	559	7.08E-89	1								IPR002452 (PRINTS); IPR018316 (SMART); IPR018316 (PFAM); IPR023123 (G3DSA:1.10.287.GENE3D); IPR018316 (G3DSA:3.30.1330.GENE3D); PTHR11588:SF180 (PANTHER); IPR000217 (PANTHER); IPR008280 (SUPERFAMILY)
c4728_g1_i2	sugar ABC transporter ATP-binding	1178	1.82E-161	1	472626	gi|499330709|ref|WP_011021201.1|sugar ABC transporter ATP-binding protein [Methanosarcina acetivorans]	GO:0000166, GO:0005524, GO:0016887		2	F:ATPase activity; F:ion binding	EC:3.6.1.3; EC:3.6.1.15	IPR029439 (PFAM); G3DSA:2.70.50.60 (GENE3D); IPR027417 (G3DSA:3.40.50.GENE3D); PTHR24220:SF626 (PANTHER); PTHR24220 (PANTHER); IPR027417 (SUPERFAMILY)
c47694_g1_i10	S-methyl-5 -thioinosine phosphorylase	687	1.32E-82	1	259.61	gi|499330933|ref|WP_011021425.1|S-methyl-5'-thioinosine phosphorylase [Methanosarcina acetivorans]	GO:0016757, GO:0017061, GO:0005737, GO:0003824, GO:0043101, GO:0009116, GO:0006166, GO:0016740, GO:0016763		5	P:small molecule metabolic process; F:transferase activity, transferring glycosyl groups; C:cytoplasm; P:cellular nitrogen compound metabolic process; P:biosynthetic process	EC:2.4.2.1; EC:2.4.2.28	IPR000845 (PFAM); IPR000845 (G3DSA:3.40.50.GENE3D); IPR010044 (PANTHER); PTHR42679:SF2 (PANTHER); IPR000845 (SUPERFAMILY)
c47712_g1_i2	Quinone oxidoreductase 2	1714	7.89E-7	0.78	631586	gi|915669771|gb|KOC71237.1|Quinone oxidoreductase-like protein 2 [Habropoda laboriosa]	GO:0008061, GO:0008270, GO:0016491, GO:0006030, GO:0055114, GO:0005576		3	F:oxidoreductase activity; F:ion binding; C:extracellular region		no IPS match
c47793_g1_i1	hypothetical protein X777_00290	1968	5.38E-33	0.86								no IPS match
c47974_g2_i1	transposase	2959	0	1	1082.01	gi|499330593|ref|WP_011021085.1|transposase [Methanosarcina acetivorans]	GO:0003677, GO:0004803, GO:0006313		3	F:DNA binding; P:transposition; P:DNA metabolic process		IPR002559 (PFAM); IPR025457 (PFAM); PTHR34614 (PANTHER); PTHR34614:SF3 (PANTHER)
c480_g1_i1	hypothetical protein NCER_101994	807	2.55E-72	0.68	246128	gi|300705673|ref|XP_002995209.1|hypothetical protein NCER_101994 [Nosema ceranae BRL01]	GO:0000166, GO:0005524	XP_002995209.1, EEQ81538.1	2	F:nucleotide binding; F:ATP binding		IPR013126 (PRINTS); G3DSA:3.30.420.40 (GENE3D); IPR029047 (G3DSA:2.60.34.GENE3D); IPR013126 (PFAM); PTHR19375 (PANTHER); PTHR19375:SF258 (PANTHER); SSF53067 (SUPERFAMILY); IPR029047 (SUPERFAMILY)
c48074_g1_i1	succinate dehydrogenase [ubiquinone] flavo mitochondrial	2482	0	0.91								IPR027477 (G3DSA:3.90.700.GENE3D); G3DSA:4.10.80.40 (GENE3D); IPR015939 (G3DSA:1.20.58.GENE3D); IPR014006 (TIGRFAM); IPR003953 (PFAM); IPR023753 (G3DSA:3.50.50.GENE3D); IPR011281 (TIGRFAM); IPR015939 (PFAM); IPR030664 (PIRSF); PTHR11632 (PANTHER); PTHR11632:SF63 (PANTHER); IPR027477 (SUPERFAMILY); IPR023753 (SUPERFAMILY); IPR015939 (SUPERFAMILY)
c48195_g1_i1	paramyosin, partial	3989	0	0.93	1249.57	gi|478346466|gb|AGI96992.1|paramyosin, partial [Nilaparvata lugens]	GO:0016459, GO:0003774		3	C:cytoskeleton; C:protein complex; F:molecular_function	EC:3.6.1.15	IPR002928 (PFAM); PTHR13140 (PANTHER); PTHR13140:SF544 (PANTHER); SignalP-TM (SIGNALP_GRAM_POSITIVE); SSF90257 (SUPERFAMILY); SSF90257 (SUPERFAMILY); SSF90257 (SUPERFAMILY)
c48418_g1_i1	muscle LIM Mlp84B-like isoform X1	2945	0	0.89								IPR001781 (SMART); IPR001781 (PFAM); IPR001781 (G3DSA:2.10.110.GENE3D); IPR001781 (G3DSA:2.10.110.GENE3D); PTHR24215:SF27 (PANTHER); PTHR24215 (PANTHER); IPR001781 (PROSITE_PROFILES); IPR001781 (PROSITE_PROFILES); IPR001781 (PROSITE_PROFILES); IPR001781 (PROSITE_PROFILES); IPR001781 (PROSITE_PROFILES); SSF57716 (SUPERFAMILY); SSF57716 (SUPERFAMILY); SSF57716 (SUPERFAMILY); SSF57716 (SUPERFAMILY);…
c48680_g3_i1	acetyl- synthase subunit alpha	3063	0	0.99	853973	gi|499333266|ref|WP_011023758.1|acetyl-CoA synthase subunit alpha [Methanosarcina acetivorans]	GO:0006084, GO:0018492, GO:0005506, GO:0016491, GO:0019385, GO:0003824, GO:0046872, GO:0016151, GO:0055114, GO:0015948, GO:0051539, GO:0051536		7	P:small molecule metabolic process; P:generation of precursor metabolites and energy; P:sulfur compound metabolic process; F:oxidoreductase activity; P:cofactor metabolic process; F:ion binding; P:biosynthetic process	EC:1.2.99.2	G3DSA:3.30.70.20 (GENE3D); IPR016099 (G3DSA:3.40.50.GENE3D); IPR017896 (PFAM); IPR004137 (PFAM); PTHR30109 (PANTHER); PTHR30109:SF6 (PANTHER); IPR017896 (PROSITE_PROFILES); IPR004460 (HAMAP); IPR017896 (PROSITE_PROFILES); IPR011254 (SUPERFAMILY)
c48680_g3_i2	acetyl- synthase subunit alpha	4592	0	1	1564.28	gi|499330559|ref|WP_011021051.1|acetyl-CoA synthase subunit alpha [Methanosarcina acetivorans]	GO:0006084, GO:0005506, GO:0018492, GO:0016491, GO:0019385, GO:0003824, GO:0046872, GO:0016151, GO:0015948, GO:0055114, GO:0051539, GO:0051536		7	P:small molecule metabolic process; P:generation of precursor metabolites and energy; P:sulfur compound metabolic process; F:oxidoreductase activity; P:cofactor metabolic process; F:ion binding; P:biosynthetic process	EC:1.2.99.2	G3DSA:1.10.8.190 (GENE3D); G3DSA:1.10.1060.10 (GENE3D); IPR016099 (G3DSA:3.40.50.GENE3D); IPR004137 (PFAM); IPR004460 (TIGRFAM); IPR016099 (G3DSA:3.40.50.GENE3D); PTHR30109:SF6 (PANTHER); PTHR30109 (PANTHER); IPR017896 (PROSITE_PROFILES); IPR004460 (HAMAP); IPR009051 (SUPERFAMILY); IPR011254 (SUPERFAMILY)
c4965_g1_i1	Y4660_METAC ame: Full=UPF0200 MA_4660	945	5.79E-128	1	375941	gi|21264139|sp|P58831.1|Y4660_METACRecName: Full=UPF0200 protein MA_4660	GO:0000166, GO:0005524		1	F:ion binding		PF13207 (PFAM); IPR027417 (G3DSA:3.40.50.GENE3D); PTHR41930 (PANTHER); PTHR41930:SF2 (PANTHER); IPR022970 (HAMAP); IPR027417 (SUPERFAMILY)
c49895_g1_i7	piggyBac transposable element-derived 4-like	2443	2.53E-65	0.8								no IPS match
c49934_g1_i1	ankyrin-2-like isoform X3	1622	1.35E-55	0.7								IPR000074 (PFAM); PTHR23241 (PANTHER); SSF58113 (SUPERFAMILY)
c5039_g1_i1	lysine 2,3-aminomutase	2927	0	1	862448	gi|499333381|ref|WP_011023873.1|lysine 2,3-aminomutase [Methanosarcina acetivorans]	GO:0003824, GO:0046872, GO:0051539, GO:0051536		1	F:ion binding		IPR025895 (PFAM); IPR003739 (PIRSF); IPR007197 (PFAM); IPR022459 (TIGRFAM); IPR003739 (TIGRFAM); IPR013785 (G3DSA:3.20.20.GENE3D); PTHR30538 (PANTHER); SSF102114 (SUPERFAMILY)
c5041_g2_i1	3 -phosphoesterase	558	5.22E-105	1								IPR014144 (PFAM); PTHR10459 (PANTHER); PTHR10459:SF91 (PANTHER)
c5088_g1_i1	vacuolar ATP synthase subunit E	841	4.14E-126	0.93	371318	gi|46561760|gb|AAT01085.1|putative vacuolar ATP synthase subunit E [Homalodisca vitripennis]	GO:0033178, GO:0046961, GO:0015991		3	F:ATPase activity; F:transmembrane transporter activity; C:protein complex	EC:3.6.1.3; EC:3.6.1.15	IPR002842 (PFAM); PTHR12317:SF50 (PANTHER); PTHR12317 (PANTHER); IPR002842 (HAMAP); SSF160527 (SUPERFAMILY)
c5098_g1_i1	Serine threonine- phosphatase 2A 65 kDa regulatory subunit A alpha isoform	806	8.02E-131	0.95	395971	gi|646722175|gb|KDR23265.1|Serine/threonine-protein phosphatase 2A 65 kDa regulatory subunit A alpha isoform [Zootermopsis nevadensis]	GO:0006461, GO:0034047		1	P:protein complex assembly		PF13646 (PFAM); IPR000357 (PFAM); IPR011989 (G3DSA:1.25.10.GENE3D); PTHR10648 (PANTHER); IPR031090 (PTHR10648:PANTHER); IPR021133 (PROSITE_PROFILES); IPR021133 (PROSITE_PROFILES); IPR016024 (SUPERFAMILY)
c51310_g2_i1	delta-1-pyrroline-5-carboxylate synthase isoform X3	1102	0	0.87								IPR001057 (PRINTS); IPR001048 (PFAM); IPR001048 (G3DSA:3.40.1160.GENE3D); IPR016162 (G3DSA:3.40.605.GENE3D); PTHR11063 (PANTHER); PTHR11063:SF15 (PANTHER); IPR001048 (SUPERFAMILY); IPR016161 (SUPERFAMILY)
c5135_g1_i1	mesencephalic astrocyte-derived neurotrophic factor homolog	524	1.03E-55	0.76	185652	gi|498933753|ref|XP_004519715.1|PREDICTED: mesencephalic astrocyte-derived neurotrophic factor homolog [Ceratitis capitata]	GO:0005509		1	F:calcium ion binding		IPR011001 (G3DSA:1.10.225.GENE3D); IPR019345 (PFAM); IPR019345 (PANTHER); PTHR12990:SF11 (PANTHER); PS51257 (PROSITE_PROFILES); SignalP-noTM (SIGNALP_EUK); SSF68906 (SUPERFAMILY); TMhelix (TMHMM)
c51446_g2_i1	conserved hypothetical protein	1025	0	1	666766	gi|19914517|gb|AAM04154.1|conserved hypothetical protein [Methanosarcina acetivorans C2A]	GO:0000287, GO:0051188, GO:0016780, GO:0016740, GO:0016773, GO:0009108		3	P:cofactor metabolic process; F:ion binding; P:biosynthetic process		IPR010115 (TIGRFAM); G3DSA:3.40.50.10680 (GENE3D); IPR002882 (PFAM); IPR010115 (PANTHER); IPR010115 (HAMAP); SSF142338 (SUPERFAMILY)
c5164_g1_i1	tRNA (guanine(10)-N(2))-dimethyltransferase	2887	0	1	761.14	gi|499330977|ref|WP_011021469.1|tRNA (guanine(10)-N(2))-dimethyltransferase [Methanosarcina acetivorans]	GO:0002940, GO:0003723, GO:0005739, GO:0008033, GO:0004809, GO:0008168, GO:0016740, GO:0000049, GO:0030488, GO:0032259, GO:0005634		5	C:nucleus; F:RNA binding; C:mitochondrion; P:tRNA metabolic process; F:methyltransferase activity		IPR029063 (G3DSA:3.40.50.GENE3D); IPR002905 (TIGRFAM); IPR002905 (PFAM); IPR002905 (PANTHER); IPR022923 (HAMAP); IPR002905 (PROSITE_PROFILES); IPR029063 (SUPERFAMILY)
c5171_g1_i2	ABC transporter ATP-binding	3113	0	1	974156	gi|499330942|ref|WP_011021434.1|ABC transporter ATP-binding protein [Methanosarcina acetivorans]	GO:0000166, GO:0016020, GO:0006810, GO:0016787, GO:0005524, GO:0016887, GO:0005886		4	F:ATPase activity; F:ion binding; P:transport; C:plasma membrane	EC:3.6.1.3; EC:3.6.1.15	IPR003593 (SMART); IPR003439 (PFAM); IPR027417 (G3DSA:3.40.50.GENE3D); IPR027417 (G3DSA:3.40.50.GENE3D); PTHR43553 (PANTHER); PTHR43553:SF4 (PANTHER); IPR003439 (PROSITE_PROFILES); IPR027417 (SUPERFAMILY); IPR027417 (SUPERFAMILY)
c5182_g1_i1	40s ribosomal s8	825	1.63E-133	1								IPR001047 (TIGRFAM); IPR022309 (PFAM); IPR001047 (PANTHER)
c51824_g1_i1	probable aconitate mitochondrial	2754	0	0.89								IPR001030 (PRINTS); IPR001030 (PFAM); IPR000573 (PFAM); IPR015932 (G3DSA:3.40.1060.GENE3D); IPR015928 (G3DSA:3.20.19.GENE3D); IPR006248 (TIGRFAM); IPR015931 (G3DSA:3.30.499.GENE3D); IPR015931 (G3DSA:3.30.499.GENE3D); PTHR43160:SF2 (PANTHER); PTHR43160 (PANTHER); IPR015928 (SUPERFAMILY); IPR001030 (SUPERFAMILY)
c52002_g3_i1	flocculation FLO11-like	664	7.39E-53	0.87								no IPS match
c5204_g1_i1	cell surface	1956	0	1	1024.23	gi|19917725|gb|AAM07019.1|cell surface protein [Methanosarcina acetivorans C2A]	GO:0016020, GO:0016021		1	C:cellular_component		IPR012334 (G3DSA:2.160.20.GENE3D); IPR026453 (TIGRFAM); IPR012334 (G3DSA:2.160.20.GENE3D); IPR007742 (PFAM); PTHR13833:SF63 (PANTHER); PTHR13833 (PANTHER); SignalP-noTM (SIGNALP_EUK); SignalP-noTM (SIGNALP_GRAM_NEGATIVE); SignalP-TM (SIGNALP_GRAM_POSITIVE); IPR011050 (SUPERFAMILY); TMhelix (TMHMM); TMhelix (TMHMM)
c5212_g1_i1	pyruvate mitochondrial isoform X2	668	1.77E-125	0.91								IPR005482 (SMART); IPR013785 (G3DSA:3.20.20.GENE3D); IPR013816 (G3DSA:3.30.470.GENE3D); IPR005482 (PFAM); PTHR43778:SF4 (PANTHER); PTHR43778 (PANTHER); IPR000891 (PROSITE_PROFILES); IPR011764 (PROSITE_PROFILES); IPR011054 (SUPERFAMILY)
c5236_g1_i1	conserved hypothetical protein	489	3.28E-82	1								IPR022601 (PFAM)
c5237_g1_i1	ribosomal subunit interface	2431	0	1	642114	gi|499334013|ref|WP_011024505.1|ribosomal subunit interface protein [Methanosarcina acetivorans]	GO:0003963, GO:0000166, GO:0003723, GO:0005737, GO:0003824, GO:0006396, GO:0016874, GO:0005524		5	F:RNA binding; C:cytoplasm; F:ion binding; P:cellular nitrogen compound metabolic process; F:ligase activity	EC:6.5.1.4	IPR013791 (G3DSA:3.30.360.GENE3D); IPR017770 (TIGRFAM); IPR000228 (PIRSF); IPR023797 (G3DSA:3.65.10.GENE3D); IPR013791 (PFAM); IPR023797 (PFAM); IPR000228 (PANTHER); IPR017770 (PTHR11096:PANTHER); IPR017770 (HAMAP); IPR013792 (SUPERFAMILY); IPR013792 (SUPERFAMILY); IPR013791 (SUPERFAMILY)
c5244_g1_i1	phosphatase 1B	804	1.02E-142	0.93	418313	gi|646718480|gb|KDR20920.1|Protein phosphatase 1B [Zootermopsis nevadensis]	GO:0004722, GO:0000287, GO:0003824, GO:0046872, GO:0006470, GO:0043169, GO:0030145, GO:0016787, GO:0004721		3	F:ion binding; F:phosphatase activity; P:cellular protein modification process	EC:3.1.3.16; EC:3.1.3.41	IPR001932 (SMART); IPR001932 (PFAM); IPR001932 (G3DSA:3.60.40.GENE3D); PTHR13832:SF425 (PANTHER); IPR015655 (PANTHER); IPR001932 (PROSITE_PROFILES); IPR001932 (SUPERFAMILY)
c527_g1_i1	Replication factor C small subunit	2276	0	1								IPR003593 (SMART); IPR013748 (PFAM); G3DSA:1.20.272.10 (GENE3D); IPR027417 (G3DSA:3.40.50.GENE3D); IPR003959 (PFAM); G3DSA:1.10.8.60 (GENE3D); PTHR11669 (PANTHER); PTHR11669:SF33 (PANTHER); IPR023748 (HAMAP); IPR027417 (SUPERFAMILY); IPR008921 (SUPERFAMILY)
c5273_g1_i1	mitochondrial glutamate dehydrogenase partial	596	9.19E-101	0.92	309301	gi|452187284|gb|AGG09855.1|mitochondrial glutamate dehydrogenase 1, partial [Nilaparvata lugens]	GO:0016491, GO:0016639, GO:0006520, GO:0055114		2	F:oxidoreductase activity; P:cellular amino acid metabolic process		IPR016040 (G3DSA:3.40.50.GENE3D); IPR006096 (PFAM); PTHR11606:SF17 (PANTHER); PTHR11606 (PANTHER); IPR016040 (SUPERFAMILY)
c52994_g1_i1	PREDICTED: uncharacterized protein LOC105360948 isoform X1	1027	1.85E-56	0.84								no IPS match
c5305_g1_i1	hypothetical protein	2908	0	1	771155	gi|499329635|ref|WP_011020127.1|hypothetical protein [Methanosarcina acetivorans]	GO:0016020, GO:0016021		1	C:cellular_component		no IPS match
c5305_g2_i1	hypothetical protein	2244	0	1	1337.01	gi|499329635|ref|WP_011020127.1|hypothetical protein [Methanosarcina acetivorans]	GO:0016020, GO:0016021		1	C:cellular_component		IPR014766 (G3DSA:2.60.40.GENE3D); IPR011635 (PFAM); IPR006457 (TIGRFAM); IPR006457 (PFAM); TMhelix (TMHMM)
c5306_g1_i1	calcium-transporting ATPase sarcoplasmic endoplasmic reticulum type isoform X3	826	2.94E-135	0.97								IPR004014 (SMART); IPR008250 (PFAM); IPR001757 (TIGRFAM); IPR023298 (G3DSA:1.20.1110.GENE3D); IPR004014 (PFAM); IPR008250 (G3DSA:2.70.150.GENE3D); IPR030330 (PTHR42861:PANTHER); PTHR42861 (PANTHER); SSF81653 (SUPERFAMILY); SSF81665 (SUPERFAMILY); TMhelix (TMHMM); TMhelix (TMHMM)
c53191_g1_i2	ankyrin-2-like isoform X3	1147	1.19E-35	0.69								no IPS match
c53191_g1_i3	ankyrin-2-like isoform X2	1378	1.01E-42	0.71								IPR000074 (PFAM)
c53191_g1_i4	ankyrin-2-like isoform X3	1954	3.62E-42	0.73								SSF58113 (SUPERFAMILY)
c5339_g1_i2	PREDICTED: uncharacterized protein LOC100882059	331	1.12E-34	0.85								G3DSA:2.10.25.10 (GENE3D); PTHR22963 (PANTHER); PTHR22963:SF55 (PANTHER); IPR000742 (PROSITE_PROFILES); SSF90148 (SUPERFAMILY)
c5343_g1_i1	40s ribosomal s19	383	4.01E-51	0.79	170629	gi|300709219|ref|XP_002996776.1|hypothetical protein NCER_100101 [Nosema ceranae BRL01]	GO:0003735, GO:0005840, GO:0006412	XP_002996776.1, EEQ83105.1	3	F:structural constituent of ribosome; C:ribosome; P:translation		IPR001266 (SMART); IPR001266 (PFAM); IPR001266 (PANTHER); IPR001266 (PRODOM); IPR011991 (SUPERFAMILY)
c5385_g1_i1	60S ribosomal L10	634	5.68E-101	0.83	303908	gi|401827486|ref|XP_003887835.1|60S ribosomal protein L10 [Encephalitozoon hellem ATCC 50504]	GO:0003735, GO:0005840, GO:0006412, GO:0005622	AFM98854.1, XP_003887835.1	3	F:structural constituent of ribosome; C:ribosome; P:translation		IPR016180 (PFAM); IPR016180 (G3DSA:3.90.1170.GENE3D); IPR001197 (PIRSF); IPR001197 (PANTHER); PTHR11726:SF19 (PANTHER); IPR016180 (SUPERFAMILY)
c5483_g1_i1	homocitrate synthase	1605	0	1	597.43	gi|499330754|ref|WP_011021246.1|homocitrate synthase [Methanosarcina acetivorans]	GO:0003824, GO:0019752, GO:0046912		2	P:small molecule metabolic process; F:transferase activity, transferring acyl groups		IPR013785 (G3DSA:3.20.20.GENE3D); IPR000891 (PFAM); PTHR42880 (PANTHER); PTHR42880:SF1 (PANTHER); IPR000891 (PROSITE_PROFILES); SSF51569 (SUPERFAMILY)
c5488_g1_i1	conserved hypothetical protein	1896	0	1	642499	gi|19918660|gb|AAM07857.1|conserved hypothetical protein [Methanosarcina acetivorans C2A]	GO:0005506, GO:0003933, GO:0046872, GO:0016787		2	F:hydrolase activity, acting on carbon-nitrogen (but not peptide) bonds; F:ion binding		G3DSA:3.10.270.10 (GENE3D); IPR003801 (TIGRFAM); IPR003801 (PFAM); IPR003801 (PTHR36445:PANTHER); PTHR36445 (PANTHER); IPR022840 (HAMAP)
c5519_g1_i1	glycogen phosphorylase	414	7.46E-57	0.93	186422	gi|359843228|gb|AEV89749.1|glycogen phosphorylase [Schistocerca gregaria]	GO:0008184, GO:0005975		2	P:carbohydrate metabolic process; F:transferase activity, transferring glycosyl groups	EC:2.4.1.1	IPR000811 (PFAM); G3DSA:3.40.50.2000 (GENE3D); PTHR11468:SF18 (PANTHER); IPR000811 (PANTHER); SSF53756 (SUPERFAMILY)
c5533_g1_i1	F420-dependent oxidoreductase	990	0	1								IPR002847 (PFAM); IPR008225 (TIGRFAM); G3DSA:3.90.1660.10 (GENE3D); G3DSA:3.30.1330.100 (GENE3D); PTHR21712 (PANTHER); PTHR21712:SF41 (PANTHER); SSF144010 (SUPERFAMILY)
c5558_g1_i1	T-complex 1 subunit delta-like isoform X1	922	0	0.94								IPR017998 (PRINTS); IPR002423 (PFAM); IPR027409 (G3DSA:3.50.7.GENE3D); IPR027413 (G3DSA:1.10.560.GENE3D); IPR027410 (G3DSA:3.30.260.GENE3D); PTHR11353 (PANTHER); IPR012717 (PTHR11353:PANTHER); SSF48592 (SUPERFAMILY); IPR027409 (SUPERFAMILY)
c55764_g1_i2	Piezo-type mechanosensitive ion channel component 2	297	6.68E-31	0.76	127102	gi|925671444|gb|KOX69237.1|Piezo-type mechanosensitive ion channel component 2 [Melipona quadrifasciata]	GO:0008381, GO:0016020, GO:0016021, GO:0034220		1	C:cellular_component		no IPS match
c56043_g3_i1	split ends-like isoform X1	3154	0	0.8								no IPS match
c56409_g1_i1	nascent polypeptide-associated complex subunit muscle-specific form-like	354	1.23E-54	0.85								no IPS match
c5667_g1_i1	carboxylesterase	445	3.61E-41	0.7	154836	gi|761632683|gb|AJP62542.1|carboxylesterase [Oxya chinensis]	GO:0016787		1	F:hydrolase activity		IPR029058 (G3DSA:3.40.50.GENE3D); IPR002018 (PFAM); PTHR43142 (PANTHER); IPR029058 (SUPERFAMILY)
c56713_g1_i1	COOS1_METAC ame: Full=Carbon monoxide dehydrogenase 1 Short=CODH 1	2098	0	1	1179.47	gi|38257682|sp|Q8TKW2.1|COOS1_METACRecName: Full=Carbon monoxide dehydrogenase 1; Short=CODH 1	GO:0018492, GO:0016491, GO:0003824, GO:0046872, GO:0016151, GO:0055114, GO:0051539, GO:0006091, GO:0051536		3	P:generation of precursor metabolites and energy; F:oxidoreductase activity; F:ion binding	EC:1.2.99.2	IPR016099 (G3DSA:3.40.50.GENE3D); IPR010047 (PIRSF); IPR004137 (PFAM); IPR016101 (G3DSA:1.20.1270.GENE3D); IPR016099 (G3DSA:3.40.50.GENE3D); IPR010047 (TIGRFAM); PTHR30109 (PANTHER); PTHR30109:SF7 (PANTHER); IPR011254 (SUPERFAMILY)
c56749_g1_i1	glutamyl-tRNA(Gln) amidotransferase subunit D	1710	0	1	841647	gi|499330844|ref|WP_011021336.1|glutamyl-tRNA(Gln) amidotransferase subunit D [Methanosarcina acetivorans]	GO:0000166, GO:0006450, GO:0006520, GO:0004067, GO:0016874, GO:0006412, GO:0050567, GO:0005524		5	F:hydrolase activity, acting on carbon-nitrogen (but not peptide) bonds; F:ion binding; P:cellular amino acid metabolic process; F:ligase activity; P:translation	EC:3.5.1.1; EC:6.3.5.7	IPR006034 (PRINTS); IPR006034 (SMART); IPR027474 (G3DSA:3.40.50.GENE3D); IPR011878 (PIRSF); IPR027474 (PFAM); IPR011878 (TIGRFAM); IPR006033 (TIGRFAM); IPR006034 (PIRSF); IPR027473 (G3DSA:3.40.50.GENE3D); PTHR11707:SF40 (PANTHER); PTHR11707 (PANTHER); IPR011878 (HAMAP); IPR006034 (PROSITE_PROFILES); SSF141300 (SUPERFAMILY); IPR006034 (SUPERFAMILY)
c56762_g1_i1	phosphotransferase	6708	0	1	904.82	gi|499330196|ref|WP_011020688.1|phosphotransferase [Methanosarcina acetivorans]	GO:0003824		1	F:molecular_function		G3DSA:3.20.20.140 (GENE3D); PTHR40084 (PANTHER); PTHR40084:SF2 (PANTHER); IPR016195 (SUPERFAMILY)
c56767_g1_i1	SYM_METAC ame: Full=Methionine--tRNA ligase ame: Full=Methionyl-tRNA synthetase Short=	3388	0	1	1406.73	gi|25009364|sp|Q8TIU5.1|SYM_METACRecName: Full=Methionine--tRNA ligase; AltName: Full=Methionyl-tRNA synthetase; Short=MetRS	GO:0006418, GO:0000166, GO:0005737, GO:0003723, GO:0004812, GO:0046872, GO:0004825, GO:0005829, GO:0016874, GO:0006431, GO:0000049, GO:0006412, GO:0005524		7	F:RNA binding; F:ion binding; C:cytosol; P:tRNA metabolic process; P:cellular amino acid metabolic process; F:ligase activity; P:translation	EC:6.1.1.10	IPR033911 (PRINTS); G3DSA:2.40.50.140 (GENE3D); IPR029038 (G3DSA:2.20.28.GENE3D); IPR015413 (PFAM); IPR004495 (TIGRFAM); IPR002547 (PFAM); IPR014758 (TIGRFAM); IPR014729 (G3DSA:3.40.50.GENE3D); IPR009080 (G3DSA:1.10.730.GENE3D); IPR013155 (PFAM); PTHR11946 (PANTHER); PTHR11946:SF94 (PANTHER); IPR002547 (PROSITE_PROFILES); IPR023458 (HAMAP); IPR029038 (SUPERFAMILY); IPR012340 (SUPERFAMILY); SSF523…
c56777_g1_i1	Calmodulin	372	4.28E-69	1	219164	gi|475668574|gb|EMT66361.1|Calmodulin [Fusarium oxysporum f. sp. cubense race 4]	GO:0005509		1	F:ion binding		IPR002048 (SMART); IPR011992 (G3DSA:1.10.238.GENE3D); IPR002048 (PFAM); IPR002048 (PFAM); IPR011992 (G3DSA:1.10.238.GENE3D); PTHR23050 (PANTHER); PTHR23050:SF239 (PANTHER); IPR002048 (PROSITE_PROFILES); IPR002048 (PROSITE_PROFILES); IPR002048 (PROSITE_PROFILES); IPR011992 (SUPERFAMILY)
c56781_g1_i1	V-type ATP synthase subunit I	8720	0	1	1168.3	gi|499333549|ref|WP_011024041.1|V-type ATP synthase subunit I [Methanosarcina acetivorans]	GO:0046961, GO:0016020, GO:0016471, GO:0016021, GO:0033179, GO:0051117, GO:0015986, GO:0015991, GO:0015078, GO:0007035, GO:0006810, GO:0070072, GO:0006811, GO:0005623		10	F:ATPase activity; P:small molecule metabolic process; F:transmembrane transporter activity; P:protein complex assembly; P:homeostatic process; C:protein complex; P:cellular nitrogen compound metabolic process; P:biosynthetic process; C:vacuole; F:enzyme binding	EC:3.6.1.3; EC:3.6.1.15	IPR002490 (PFAM); IPR002490 (PANTHER); PTHR11629:SF83 (PANTHER); TMhelix (TMHMM); TMhelix (TMHMM); TMhelix (TMHMM); TMhelix (TMHMM); TMhelix (TMHMM); TMhelix (TMHMM)
c56841_g1_i1	60S ribosomal L30	463	1.39E-70	0.98	220705	gi|646711786|gb|KDR16830.1|60S ribosomal protein L30 [Zootermopsis nevadensis]	GO:0003735, GO:0005840, GO:0006412, GO:0005622		3	F:structural constituent of ribosome; C:ribosome; P:translation		IPR029064 (G3DSA:3.30.1330.GENE3D); IPR004038 (PFAM); IPR000231 (PTHR11449:PANTHER); PTHR11449 (PANTHER); IPR000231 (HAMAP); IPR029064 (SUPERFAMILY)
c5685_g1_i1	probable myosin heavy chain partial	414	4.55E-69	0.89								IPR001609 (PRINTS); IPR001609 (SMART); IPR001609 (PFAM); IPR027417 (G3DSA:3.40.50.GENE3D); PTHR13140 (PANTHER); PTHR13140:SF543 (PANTHER); IPR001609 (PROSITE_PROFILES); IPR027417 (SUPERFAMILY)
c56918_g1_i1	hypothetical protein	1403	0	1								IPR011991 (G3DSA:1.10.10.GENE3D); IPR016490 (PIRSF); IPR013561 (PFAM); PTHR14826:SF14 (PANTHER); PTHR14826 (PANTHER); IPR011991 (SUPERFAMILY)
c56945_g1_i1	conserved hypothetical protein	1158	0	1	716457	gi|19913969|gb|AAM03659.1|conserved hypothetical protein [Methanosarcina acetivorans C2A]	GO:0000166, GO:0000287, GO:0016879, GO:0003824, GO:0046872, GO:0006164, GO:0006188, GO:0006189, GO:0030145, GO:0016874, GO:0005524		5	P:small molecule metabolic process; F:ion binding; P:cellular nitrogen compound metabolic process; P:biosynthetic process; F:ligase activity		IPR009720 (PFAM); IPR016185 (G3DSA:3.40.50.GENE3D); IPR013816 (G3DSA:3.30.470.GENE3D); IPR010672 (PFAM); IPR013815 (G3DSA:3.30.1490.GENE3D); IPR023656 (PIRSF); PTHR38147 (PANTHER); PTHR38147:SF4 (PANTHER); IPR023656 (HAMAP); IPR011761 (PROSITE_PROFILES); SSF56059 (SUPERFAMILY); IPR016185 (SUPERFAMILY)
c5706_g1_i1	Phosphoenolpyruvate carboxykinase [GTP]	441	1.39E-80	0.9	251136	gi|607359909|gb|EZA54260.1|Phosphoenolpyruvate carboxykinase [GTP] [Cerapachys biroi]	GO:0006094, GO:0004613, GO:0005525, GO:0017076, GO:0016310, GO:0016301, GO:0004611		6	P:small molecule metabolic process; P:carbohydrate metabolic process; F:lyase activity; F:ion binding; P:biosynthetic process; F:kinase activity	EC:4.1.1.32	IPR013035 (G3DSA:3.90.228.GENE3D); G3DSA:2.170.8.10 (GENE3D); IPR008209 (PFAM); PTHR11561:SF7 (PANTHER); IPR008209 (PANTHER); SSF53795 (SUPERFAMILY)
c57071_g1_i1	glyceraldehyde-3-phosphate dehydrogenase	1014	0	1	671389	gi|499330561|ref|WP_011021053.1|glyceraldehyde-3-phosphate dehydrogenase [Methanosarcina acetivorans]	GO:0008839, GO:0005737, GO:0016491, GO:0051287, GO:0050661, GO:0009089, GO:0006096, GO:0043891, GO:0055114, GO:0004365, GO:0016620		9	P:carbohydrate metabolic process; P:generation of precursor metabolites and energy; C:cytoplasm; F:oxidoreductase activity; P:catabolic process; P:cofactor metabolic process; P:cellular amino acid metabolic process; P:cellular nitrogen compound metabolic process; P:biosynthetic process	EC:1.2.1.59; EC:1.2.1.12; EC:1.17.1.8	IPR020828 (SMART); IPR020829 (PFAM); IPR016040 (G3DSA:3.40.50.GENE3D); IPR020831 (PIRSF); G3DSA:3.30.360.10 (GENE3D); IPR016040 (G3DSA:3.40.50.GENE3D); IPR006436 (TIGRFAM); PTHR10836:SF62 (PANTHER); IPR020831 (PANTHER); SSF55347 (SUPERFAMILY); IPR016040 (SUPERFAMILY)
c57100_g1_i1	geranylgeranylglyceryl heptaprenylglyceryl phosphate synthase	1251	1.98E-156	1	454521	gi|499333372|ref|WP_011023864.1|geranylgeranylglyceryl/heptaprenylglyceryl phosphate synthase [Methanosarcina acetivorans]	GO:0000287, GO:0005737, GO:0046872, GO:0046474, GO:0006629, GO:0008654, GO:0006650, GO:0016740, GO:0047294, GO:0000105, GO:0016765, GO:0005622		7	C:cytoplasm; P:lipid metabolic process; F:ion binding; P:cellular amino acid metabolic process; P:cellular nitrogen compound metabolic process; P:biosynthetic process; F:transferase activity, transferring alkyl or aryl (other than methyl) groups	EC:2.5.1.41	IPR008205 (PFAM); IPR010946 (TIGRFAM); IPR008205 (G3DSA:3.20.20.GENE3D); IPR008205 (TIGRFAM); PTHR21235:SF25 (PANTHER); PTHR21235 (PANTHER); IPR008205 (HAMAP); SSF51395 (SUPERFAMILY)
c57204_g1_i1	daunorubicin ABC transporter ATP-binding	2894	2.36E-137	1	423705	gi|499330954|ref|WP_011021446.1|daunorubicin ABC transporter ATP-binding protein [Methanosarcina acetivorans]	GO:0005524, GO:0016887		2	F:ATPase activity; F:ion binding	EC:3.6.1.3; EC:3.6.1.15	IPR003593 (SMART); IPR027417 (G3DSA:3.40.50.GENE3D); IPR003439 (PFAM); PTHR42939 (PANTHER); PTHR42939:SF1 (PANTHER); IPR003439 (PROSITE_PROFILES); IPR027417 (SUPERFAMILY)
c57258_g1_i1	60s acidic ribosomal p0	1032	9.88E-178	0.98								IPR030670 (PIRSF); PF00428 (PFAM); IPR001790 (PFAM); PTHR21141:SF66 (PANTHER); PTHR21141 (PANTHER); SSF160369 (SUPERFAMILY)
c57293_g1_i1	HTPX2_METAC ame: Full=Protease homolog 2	1192	0	1	538.11	gi|499331606|ref|WP_011022098.1|heat-shock protein HtpX [Methanosarcina acetivorans]	GO:0008270, GO:0046872, GO:0008233, GO:0006508, GO:0016020, GO:0016021, GO:0008237, GO:0004222, GO:0016787, GO:0005886		3	F:ion binding; F:peptidase activity; C:plasma membrane	EC:3.4.24	IPR001915 (PFAM); G3DSA:3.30.2010.10 (GENE3D); PTHR43221 (PANTHER); PTHR43221:SF2 (PANTHER); IPR022919 (HAMAP); TMhelix (TMHMM); TMhelix (TMHMM); TMhelix (TMHMM); TMhelix (TMHMM)
c57299_g1_i1	Transcription factor BTF3 4	966	1.25E-89	0.94								IPR002715 (SMART); IPR002715 (PFAM); PTHR10351:SF57 (PANTHER); PTHR10351 (PANTHER); IPR002715 (PROSITE_PROFILES)
c57301_g1_i1	thermosome subunit	4390	0	1	1047.34	gi|499331194|ref|WP_011021686.1|thermosome subunit [Methanosarcina acetivorans]	GO:0000166, GO:0051082, GO:0005524, GO:0006457		3	F:ion binding; F:unfolded protein binding; P:protein folding		IPR017998 (PRINTS); IPR012714 (TIGRFAM); IPR002423 (PFAM); IPR027409 (G3DSA:3.50.7.GENE3D); IPR027410 (G3DSA:3.30.260.GENE3D); IPR027413 (G3DSA:1.10.560.GENE3D); PTHR11353 (PANTHER); PTHR11353:SF130 (PANTHER); SSF54849 (SUPERFAMILY); SSF48592 (SUPERFAMILY); IPR027409 (SUPERFAMILY)
c57331_g1_i1	conserved hypothetical protein	300	1.66E-55	0.96	193741	gi|170036376|ref|XP_001846040.1|conserved hypothetical protein [Culex quinquefasciatus]	GO:0000166, GO:0051082, GO:0005524, GO:0006457	EDS42395.1, XP_001846040.1	3	F:ion binding; F:unfolded protein binding; P:protein folding		G3DSA:3.30.30.30 (GENE3D); G3DSA:3.30.420.40 (GENE3D); IPR013126 (PFAM); PTHR19375:SF298 (PANTHER); PTHR19375 (PANTHER); SSF53067 (SUPERFAMILY)
c57466_g1_i1	-L-isoaspartate O-methyltransferase	2799	8.59E-148	1	450669	gi|499330101|ref|WP_011020593.1|protein-L-isoaspartate O-methyltransferase [Methanosarcina acetivorans]	GO:0030091, GO:0005737, GO:0004719, GO:0016740, GO:0006464, GO:0008168, GO:0032259, GO:0006479		3	C:cytoplasm; P:cellular protein modification process; F:methyltransferase activity	EC:2.1.1.77	IPR029063 (G3DSA:3.40.50.GENE3D); IPR000682 (TIGRFAM); PF01135 (PFAM); PTHR11579:SF15 (PANTHER); IPR000682 (PANTHER); IPR000682 (HAMAP); IPR029063 (SUPERFAMILY)
c57488_g1_i1	helicase dna-binding	383	2.31E-76	0.99	256529	gi|300708940|ref|XP_002996640.1|hypothetical protein NCER_100233 [Nosema ceranae BRL01]	GO:0003677, GO:0004386, GO:0005524	XP_002996640.1, EEQ82969.1	3	F:DNA binding; F:ion binding; F:helicase activity	EC:3.6.1.15	IPR027417 (G3DSA:3.40.50.GENE3D); IPR001650 (PFAM); PTHR10799:SF806 (PANTHER); PTHR10799 (PANTHER); IPR001650 (PROSITE_PROFILES); IPR027417 (SUPERFAMILY)
c57589_g1_i1	Down syndrome cell adhesion molecule Dscam2-like isoform X4	481	5.11E-50	0.72								IPR013783 (G3DSA:2.60.40.GENE3D); IPR007110 (PROSITE_PROFILES); IPR007110 (SUPERFAMILY)
c57592_g1_i1	V-type proton ATPase subunit F isoform X2	512	1.02E-66	0.97								IPR005772 (PIRSF); IPR005772 (TIGRFAM); IPR008218 (G3DSA:3.40.50.GENE3D); IPR008218 (PFAM); PTHR13861:SF5 (PANTHER); IPR005772 (PANTHER); IPR008218 (SUPERFAMILY)
c57670_g1_i1	HELS_METAC ame: Full=ATP-dependent DNA helicase Hel308	4176	0	1	1287.71	gi|499332646|ref|WP_011023138.1|extensin [Methanosarcina acetivorans]	GO:0003677, GO:0006281, GO:0000166, GO:0016818, GO:0004386, GO:0016787, GO:0005524, GO:0003676, GO:0006974		5	F:DNA binding; F:ion binding; F:helicase activity; P:DNA metabolic process; P:response to stress	EC:3.6.1.15	no IPS match
c57740_g1_i1	hydroxyethylthiazole kinase	1738	3.88E-177	1	514227	gi|499332191|ref|WP_011022683.1|hydroxyethylthiazole kinase [Methanosarcina acetivorans]	GO:0000287, GO:0000166, GO:0004417, GO:0046872, GO:0016310, GO:0016740, GO:0016301, GO:0005524, GO:0009229, GO:0009228		7	P:small molecule metabolic process; P:sulfur compound metabolic process; P:cofactor metabolic process; F:ion binding; P:cellular nitrogen compound metabolic process; P:biosynthetic process; F:kinase activity	EC:2.7.1.50	IPR000417 (PRINTS); IPR029056 (G3DSA:3.40.1190.GENE3D); IPR000417 (PFAM); IPR000417 (PIRSF); IPR000417 (TIGRFAM); PTHR12592 (PANTHER); IPR000417 (HAMAP); IPR029056 (SUPERFAMILY); TMhelix (TMHMM)
c5776_g1_i1	hypothetical protein ACN38_g149	323	6.24E-48	0.94	167162	gi|924892941|gb|KOS48876.1|hypothetical protein ACN38_g149 [Penicillium nordicum]	GO:0055085, GO:0016020, GO:0016021, GO:0006810, GO:0005743, GO:0005215		3	P:transmembrane transport; C:mitochondrion; F:molecular_function		IPR002067 (PRINTS); IPR002113 (PRINTS); IPR023395 (G3DSA:1.50.40.GENE3D); IPR018108 (PFAM); PTHR24089 (PANTHER); PTHR24089:SF552 (PANTHER); IPR018108 (PROSITE_PROFILES); IPR023395 (SUPERFAMILY)
c579_g1_i1	30S ribosomal S24e	693	2.84E-72	1	228794	gi|685865295|ref|XP_009259680.1|hypothetical protein FPSE_08287 [Fusarium pseudograminearum CS3096]	GO:0000166, GO:0003735, GO:0030529, GO:0005840, GO:0006412, GO:0005622	ESU08622.1, KNB15009.1, XP_009259680.1, EKJ71546.1, XP_011321121.1	3	F:structural constituent of ribosome; C:ribosome; P:translation		IPR001976 (PFAM); IPR012677 (G3DSA:3.30.70.GENE3D); IPR001976 (PANTHER); IPR001976 (PRODOM); IPR001976 (HAMAP); IPR012678 (SUPERFAMILY)
c57911_g1_i1	serine threonine kinase	2488	0	1	1031.55	gi|499333120|ref|WP_011023612.1|serine/threonine protein kinase [Methanosarcina acetivorans]	GO:0004712, GO:0000166, GO:0005506, GO:0005737, GO:0003824, GO:0046872, GO:0006508, GO:0002949, GO:0016310, GO:0016740, GO:0016301, GO:0008152, GO:0016746, GO:0016747, GO:0008270, GO:0008033, GO:0000408, GO:0004222, GO:0004672, GO:0004674, GO:0061711, GO:0005524, GO:0006468		8	F:transferase activity, transferring acyl groups; C:cytoplasm; F:ion binding; P:cellular protein modification process; P:tRNA metabolic process; C:protein complex; F:peptidase activity; F:kinase activity	EC:2.7.11; EC:3.4.24; EC:2.7.12.1; EC:2.3.1.234	IPR017861 (PRINTS); G3DSA:1.10.510.10 (GENE3D); IPR022495 (TIGRFAM); IPR017861 (TIGRFAM); IPR022449 (TIGRFAM); G3DSA:3.30.420.40 (GENE3D); IPR009220 (PIRSF); PF01163 (PFAM); IPR000905 (PFAM); PTHR11735 (PANTHER); PTHR11735:SF15 (PANTHER); IPR009220 (HAMAP); MF_01446 (HAMAP); IPR000719 (PROSITE_PROFILES); IPR011009 (SUPERFAMILY); SSF53067 (SUPERFAMILY)
c57939_g1_i1	ARCH_METAC ame: Full= archease	574	3.03E-87	1	265774	gi|499329831|ref|WP_011020323.1|archease [Methanosarcina acetivorans]	GO:0046872, GO:0008033, GO:0005509, GO:0006388		2	F:ion binding; P:tRNA metabolic process		IPR023572 (G3DSA:3.55.10.GENE3D); IPR023572 (PFAM); PTHR12682:SF12 (PANTHER); IPR002804 (PANTHER); IPR023572 (PRODOM); IPR023572 (SUPERFAMILY)
c57958_g1_i1	60S ribosomal P0	557	3.26E-110	0.95	328176	gi|326578111|gb|ADZ95699.1|60S ribosomal protein P0 [Nosema bombycis]	GO:0030529, GO:0042254, GO:0005840, GO:0005622		2	P:ribosome biogenesis; C:ribosome		IPR001790 (PFAM); PTHR21141:SF66 (PANTHER); PTHR21141 (PANTHER); SSF160369 (SUPERFAMILY)
c5798_g1_i1	malate dehydrogenase	769	1.18E-96	0.83	299286	gi|501290799|dbj|BAN20251.1|malate dehydrogenase [Riptortus pedestris]	GO:0006108, GO:0016615, GO:0030060, GO:0016616, GO:0003824, GO:0016491, GO:0006099, GO:0019752, GO:0055114, GO:0005975		4	P:small molecule metabolic process; P:carbohydrate metabolic process; P:generation of precursor metabolites and energy; F:oxidoreductase activity	EC:1.1.1.37	IPR016040 (G3DSA:3.40.50.GENE3D); IPR022383 (PFAM); IPR015955 (G3DSA:3.90.110.GENE3D); PTHR23382:SF10 (PANTHER); IPR010945 (PANTHER); IPR015955 (SUPERFAMILY)
c58217_g1_i1	T-complex 1 subunit beta-like	323	2.33E-47	0.97								IPR027409 (G3DSA:3.50.7.GENE3D); IPR002423 (PFAM); IPR012716 (PTHR11353:PANTHER); PTHR11353 (PANTHER); IPR027409 (SUPERFAMILY)
c58259_g1_i1	Ras-like GTP-binding Rho1	299	1.07E-66	1	211075	gi|646707048|gb|KDR13982.1|Ras-like GTP-binding protein Rho1 [Zootermopsis nevadensis]	GO:0005525, GO:0007264, GO:0005622		3	P:signal transduction; F:ion binding; C:intracellular		SM00174 (SMART); IPR001806 (PFAM); IPR005225 (TIGRFAM); IPR027417 (G3DSA:3.40.50.GENE3D); PTHR24072:SF212 (PANTHER); PTHR24072 (PANTHER); PS51420 (PROSITE_PROFILES); IPR027417 (SUPERFAMILY)
c583_g1_i1	alanyl-tRNA editing	876	5.09E-177	1	501516	gi|499331516|ref|WP_011022008.1|alanyl-tRNA editing protein AlaX [Methanosarcina acetivorans]	GO:0006419, GO:0000166, GO:0004813, GO:0005737, GO:0046872, GO:0006450, GO:0002196, GO:0000049, GO:0043039, GO:0005524, GO:0016876, GO:0003676		7	F:RNA binding; C:cytoplasm; F:ion binding; P:tRNA metabolic process; P:cellular amino acid metabolic process; F:ligase activity; P:translation	EC:6.1.1.7; EC:3.1.1.1	IPR012947 (SMART); IPR018164 (PFAM); IPR012947 (PFAM); PTHR11777:SF26 (PANTHER); PTHR11777 (PANTHER); IPR018165 (PROSITE_PROFILES); IPR009000 (SUPERFAMILY); IPR018163 (SUPERFAMILY)
c58311_g1_i1	Eukaryotic translation initiation factor X-chromosomal	994	1.16E-60	1	202986	gi|646715254|gb|KDR18925.1|Eukaryotic translation initiation factor 1A, X-chromosomal [Zootermopsis nevadensis]	GO:0003743, GO:0003723, GO:0006412, GO:0006413		1	F:translation factor activity, RNA binding		IPR001253 (SMART); G3DSA:2.40.50.140 (GENE3D); IPR006196 (PFAM); IPR001253 (TIGRFAM); PTHR21668:SF10 (PANTHER); IPR001253 (PANTHER); IPR001253 (PRODOM); IPR001253 (HAMAP); IPR006196 (PROSITE_PROFILES); IPR012340 (SUPERFAMILY)
c58481_g1_i1	zinc finger OZF-like	1268	4.63E-163	0.89								IPR015880 (SMART); IPR007087 (PFAM); IPR013087 (G3DSA:3.30.160.GENE3D); IPR013087 (G3DSA:3.30.160.GENE3D); PF13894 (PFAM); IPR013087 (G3DSA:3.30.160.GENE3D); PTHR24408 (PANTHER); IPR007087 (PROSITE_PROFILES); IPR007087 (PROSITE_PROFILES); IPR007087 (PROSITE_PROFILES); IPR007087 (PROSITE_PROFILES); IPR007087 (PROSITE_PROFILES); IPR007087 (PROSITE_PROFILES); IPR007087 (PROSITE_PROFILES); SSF57667 (…
c5862_g1_i1	hypothetical protein DAPPUDRAFT_216285	588	1.83E-44	0.86	162155	gi|321461113|gb|EFX72148.1|hypothetical protein DAPPUDRAFT_216285 [Daphnia pulex]	GO:0016020, GO:0016021		1	C:cellular_component		IPR006214 (PFAM); IPR006214 (PANTHER); PTHR23291:SF63 (PANTHER); TMhelix (TMHMM); TMhelix (TMHMM); TMhelix (TMHMM)
c58621_g1_i1	26S protease regulatory subunit partial	432	1.65E-85	0.95	267314	gi|484857745|gb|EOB15478.1|26S protease regulatory subunit 6B, partial [Nosema bombycis CQ1]	GO:0000166, GO:0005737, GO:0008233, GO:0006508, GO:0030163, GO:0005524, GO:0016787		4	C:cytoplasm; P:catabolic process; F:ion binding; F:peptidase activity		IPR027417 (G3DSA:3.40.50.GENE3D); IPR003959 (PFAM); PTHR23073:SF50 (PANTHER); PTHR23073 (PANTHER); IPR027417 (SUPERFAMILY)
c58625_g1_i1	carbon monoxide dehydrogenase	437	9.52E-93	1	293508	gi|499330837|ref|WP_011021329.1|carbon monoxide dehydrogenase [Methanosarcina acetivorans]	GO:0018492, GO:0016491, GO:0003824, GO:0046872, GO:0016151, GO:0055114, GO:0051539, GO:0006091, GO:0051536		3	P:generation of precursor metabolites and energy; F:oxidoreductase activity; F:ion binding	EC:1.2.99.2	IPR016099 (G3DSA:3.40.50.GENE3D); IPR016099 (G3DSA:3.40.50.GENE3D); IPR004137 (PFAM); PTHR30109 (PANTHER); PTHR30109:SF5 (PANTHER); IPR011254 (SUPERFAMILY)
c58719_g1_i1	30S ribosomal S3ae	1075	9.19E-135	1	395586	gi|499332849|ref|WP_011023341.1|30S ribosomal protein S3ae [Methanosarcina acetivorans]	GO:0003735, GO:0030529, GO:0005829, GO:0005840, GO:0006412, GO:0005622		4	F:structural constituent of ribosome; C:cytosol; C:ribosome; P:translation		IPR001593 (SMART); IPR001593 (PFAM); IPR001593 (PTHR11830:PANTHER); PTHR11830 (PANTHER); IPR030838 (HAMAP)
c58722_g1_i1	ENO_METAC ame: Full=Enolase ame: Full=2-phospho-D-glycerate hydro-lyase ame: Full=2-phosphoglycerate dehydratase	1816	0	1	847.04	gi|23814073|sp|Q8TQ79.1|ENO_METACRecName: Full=Enolase; AltName: Full=2-phospho-D-glycerate hydro-lyase; AltName: Full=2-phosphoglycerate dehydratase	GO:0004634, GO:0000287, GO:0005737, GO:0046872, GO:0006096, GO:0016829, GO:0009986, GO:0005576, GO:0000015		10	P:small molecule metabolic process; P:carbohydrate metabolic process; P:generation of precursor metabolites and energy; P:catabolic process; P:cofactor metabolic process; F:ion binding; F:lyase activity; C:cytosol; P:cellular nitrogen compound metabolic process; C:extracellular region	EC:4.2.1.11	IPR000941 (PRINTS); IPR020810 (SMART); IPR020811 (SMART); IPR000941 (TIGRFAM); IPR029017 (G3DSA:3.30.390.GENE3D); IPR020810 (PFAM); IPR020811 (PFAM); IPR000941 (PIRSF); IPR029065 (G3DSA:3.20.20.GENE3D); IPR000941 (PANTHER); IPR000941 (HAMAP); IPR029065 (SUPERFAMILY); IPR029017 (SUPERFAMILY)
c58875_g1_i1	FEN_METAC ame: Full=Flap endonuclease 1 Short=FEN-1 ame: Full=Flap structure-specific endonuclease 1	2230	0	1	661374	gi|499333407|ref|WP_011023899.1|endonuclease [Methanosarcina acetivorans]	GO:0003677, GO:0000287, GO:0008409, GO:0004527, GO:0004518, GO:0046872, GO:0003824, GO:0004519, GO:0016787, GO:0016788, GO:0017108, GO:0006281, GO:0090305, GO:0006260, GO:0043137, GO:0006974		7	F:DNA binding; F:nuclease activity; F:ion binding; P:nucleobase-containing compound catabolic process; P:biosynthetic process; P:DNA metabolic process; P:response to stress	EC:3.1.30; EC:3.1.21; EC:3.1	IPR006084 (PRINTS); IPR008918 (SMART); IPR006085 (SMART); IPR006086 (SMART); IPR029060 (G3DSA:3.40.50.GENE3D); IPR019973 (TIGRFAM); G3DSA:1.10.150.20 (GENE3D); IPR006085 (PFAM); IPR006086 (PFAM); PTHR11081:SF42 (PANTHER); IPR006084 (PANTHER); IPR023426 (HAMAP); IPR020045 (SUPERFAMILY); IPR029060 (SUPERFAMILY)
c58919_g1_i1	DNLI1_METAC ame: Full=DNA ligase 1 ame: Full=Polydeoxyribonucleotide synthase	773	4.39E-156	1	459529	gi|74533835|sp|Q8TSR7.1|DNLI1_METACRecName: Full=DNA ligase 1; AltName: Full=Polydeoxyribonucleotide synthase [ATP] 1	GO:0003677, GO:0000166, GO:0005737, GO:0003910, GO:0051103, GO:0051301, GO:0046872, GO:0071897, GO:0003909, GO:0016874, GO:0006281, GO:0006260, GO:0006273, GO:0007049, GO:0006310, GO:0005524, GO:0006974		9	P:cell division; F:DNA binding; C:cytoplasm; F:ion binding; P:biosynthetic process; P:DNA metabolic process; F:ligase activity; P:cell cycle; P:response to stress	EC:6.5.1.1	IPR012308 (G3DSA:1.10.3260.GENE3D); IPR012308 (PFAM); PTHR10459:SF82 (PANTHER); PTHR10459 (PANTHER); IPR012308 (SUPERFAMILY)
c58934_g1_i1	TATA-box-binding -like	322	3.68E-68	0.99								IPR000814 (PRINTS); IPR000814 (PFAM); IPR012295 (G3DSA:3.30.310.GENE3D); IPR012295 (G3DSA:3.30.310.GENE3D); IPR000814 (PANTHER); PTHR10126:SF31 (PANTHER); SSF55945 (SUPERFAMILY); SSF55945 (SUPERFAMILY)
c592_g1_i1	60S ribosomal L15	885	7e-140	0.99	407912	gi|591454443|gb|EXL86692.1|60S ribosomal protein L15 [Fusarium oxysporum f. sp. conglutinans race 2 54008]	GO:0003735, GO:0030529, GO:0005840, GO:0006412, GO:0005622		3	F:structural constituent of ribosome; C:ribosome; P:translation		IPR000439 (SMART); IPR024794 (G3DSA:3.40.1120.GENE3D); IPR000439 (PFAM); IPR000439 (PANTHER); IPR012678 (SUPERFAMILY)
c59269_g1_i1	hydrogenase formation	2228	0	1	710679	gi|499330671|ref|WP_011021163.1|hydrogenase formation protein HypD [Methanosarcina acetivorans]	GO:0046872		1	F:ion binding		IPR002780 (PFAM); IPR002780 (TIGRFAM); IPR002780 (PIRSF); IPR002780 (PTHR30149:PANTHER); PTHR30149 (PANTHER)
c59328_g1_i1	tRNA methyltransferase	610	3.36E-121	1	353599	gi|499332683|ref|WP_011023175.1|tRNA methyltransferase [Methanosarcina acetivorans]	GO:0002128, GO:0005737, GO:0008033, GO:0008175, GO:0008168, GO:0016740, GO:0032259		3	C:cytoplasm; P:tRNA metabolic process; F:methyltransferase activity		IPR029026 (G3DSA:3.40.1280.GENE3D); IPR002845 (PFAM); IPR002845 (PIRSF); PTHR42197 (PANTHER); IPR002845 (PRODOM); IPR029028 (SUPERFAMILY)
c59391_g1_i1	EH domain-containing 3-like	314	1.28E-54	0.93								PTHR11216 (PANTHER); PTHR11216:SF97 (PANTHER)
c59491_g1_i1	molybdopterin-guanine dinucleotide biosynthesis	1524	0	1								IPR027417 (G3DSA:3.40.50.GENE3D); IPR004435 (TIGRFAM); IPR004435 (PFAM); IPR003448 (G3DSA:3.90.1170.GENE3D); IPR003448 (PFAM); IPR003448 (PTHR23404:PANTHER); PTHR23404 (PANTHER); IPR003448 (SUPERFAMILY)
c59522_g1_i1	peptide chain release factor 1	448	2.06E-94	0.99	291582	gi|499330552|ref|WP_011021044.1|peptide chain release factor 1 [Methanosarcina acetivorans]	GO:0005737, GO:0006415, GO:0006412, GO:0016149		2	C:cytoplasm; F:translation factor activity, RNA binding		IPR005142 (PFAM); IPR029064 (G3DSA:3.30.1330.GENE3D); PTHR10113:SF16 (PANTHER); IPR004403 (PANTHER); IPR029064 (SUPERFAMILY)
c59565_g1_i1	surfeit 4	476	5.01E-76	0.89	240.35	gi|501296285|dbj|BAN20965.1|surfeit 4 [Riptortus pedestris]	GO:0016020, GO:0016021		1	C:cellular_component		IPR002995 (PFAM); PTHR23427 (PANTHER); PTHR23427:SF10 (PANTHER); TMhelix (TMHMM); TMhelix (TMHMM)
c59660_g1_i1	thymidylate kinase	913	7.33E-140	1	406371	gi|499333819|ref|WP_011024311.1|thymidylate kinase [Methanosarcina acetivorans]	GO:0000166, GO:0005737, GO:0016310, GO:0016740, GO:0016301, GO:0046939, GO:0009041, GO:0009165, GO:0006235, GO:0006233, GO:0006227, GO:0004798, GO:0005524		6	P:small molecule metabolic process; C:cytoplasm; F:ion binding; P:cellular nitrogen compound metabolic process; P:biosynthetic process; F:kinase activity	EC:2.7.4.9	IPR018094 (TIGRFAM); PF02223 (PFAM); IPR027417 (G3DSA:3.40.50.GENE3D); IPR018094 (PTHR10344:PANTHER); PTHR10344 (PANTHER); IPR027417 (SUPERFAMILY)
c59720_g1_i1	thiazole biosynthesis	1043	0	1	713375	gi|19915327|gb|AAM04880.1|thiazole biosynthesis protein [Methanosarcina acetivorans C2A]	GO:0000166, GO:0004810, GO:0003723, GO:0005737, GO:0034227, GO:0016783, GO:0016740, GO:0000049, GO:0005524, GO:0009229, GO:0009228		9	P:small molecule metabolic process; F:nucleotidyltransferase activity; F:RNA binding; P:sulfur compound metabolic process; C:cytoplasm; P:cofactor metabolic process; F:ion binding; P:tRNA metabolic process; P:biosynthetic process	EC:2.7.7.25	IPR004114 (SMART); IPR004114 (PFAM); IPR020536 (PFAM); IPR014729 (G3DSA:3.40.50.GENE3D); PTHR43209 (PANTHER); IPR003720 (HAMAP); IPR004114 (PROSITE_PROFILES); SSF52402 (SUPERFAMILY); SSF143437 (SUPERFAMILY)
c59972_g1_i1	hypothetical protein FAVG1_10035	1432	0	0.99								IPR003593 (SMART); IPR027417 (G3DSA:3.40.50.GENE3D); IPR027417 (G3DSA:3.40.50.GENE3D); IPR003439 (PFAM); IPR015688 (PTHR19211:PANTHER); PTHR19211 (PANTHER); IPR003439 (PROSITE_PROFILES); IPR027417 (SUPERFAMILY)
c60102_g1_i1	Serine threonine- kinase partial	363	1.54E-71	0.95	232646	gi|915655751|gb|KOC59480.1|Serine/threonine-protein kinase Doa, partial [Habropoda laboriosa]	GO:0000166, GO:0016310, GO:0004672, GO:0016301, GO:0004674, GO:0005524, GO:0006468		3	F:ion binding; P:cellular protein modification process; F:kinase activity	EC:2.7.11	G3DSA:1.10.510.10 (GENE3D); IPR000719 (PFAM); G3DSA:3.30.200.20 (GENE3D); PTHR24058 (PANTHER); PTHR24058:SF93 (PANTHER); IPR000719 (PROSITE_PROFILES); IPR011009 (SUPERFAMILY)
c60123_g1_i1	transcription factor	445	3.48E-71	1	224172	gi|499329745|ref|WP_011020237.1|transcription factor [Methanosarcina acetivorans]	GO:0003677, GO:0003700, GO:0006351, GO:0006352, GO:0006355		4	F:DNA binding; F:nucleic acid binding transcription factor activity; P:cellular nitrogen compound metabolic process; P:biosynthetic process		IPR000814 (PRINTS); IPR000814 (PFAM); IPR012295 (G3DSA:3.30.310.GENE3D); PTHR10126:SF25 (PANTHER); IPR000814 (PANTHER); SSF55945 (SUPERFAMILY)
c602_g1_i1	RNA 2 -phosphotransferase	712	5.85E-149	1	426402	gi|499334014|ref|WP_011024506.1|RNA 2'-phosphotransferase [Methanosarcina acetivorans]	GO:0006388, GO:0016772, GO:0016773, GO:0016740		2	P:tRNA metabolic process; F:molecular_function		IPR002745 (PFAM); PTHR12684:SF3 (PANTHER); PTHR12684 (PANTHER); SSF56399 (SUPERFAMILY)
c60206_g1_i1	threonine synthase	2270	0	0.99	816994	gi|19917331|gb|AAM06667.1|threonine synthase [Methanosarcina acetivorans C2A]	GO:0019295, GO:0005737, GO:0030170, GO:0044686, GO:0016740, GO:0016765		6	P:sulfur compound metabolic process; C:cytoplasm; P:cofactor metabolic process; F:ion binding; P:biosynthetic process; F:transferase activity, transferring alkyl or aryl (other than methyl) groups	EC:2.5.1.76	G3DSA:3.40.50.1100 (GENE3D); IPR001926 (PFAM); G3DSA:3.40.50.1100 (GENE3D); IPR022401 (TIGRFAM); PTHR43050:SF1 (PANTHER); PTHR43050 (PANTHER); IPR022401 (HAMAP); IPR001926 (SUPERFAMILY)
c60208_g1_i1	3-isopropylmalate dehydratase	553	7.39E-97	1								IPR001030 (PFAM); IPR015931 (G3DSA:3.30.499.GENE3D); PTHR43822 (PANTHER); IPR001030 (SUPERFAMILY)
c60351_g1_i1	argininosuccinate lyase	1523	0	1	932554	gi|499330845|ref|WP_011021337.1|argininosuccinate lyase [Methanosarcina acetivorans]	GO:0005737, GO:0006526, GO:0003824, GO:0005829, GO:0042450, GO:0016829, GO:0051262, GO:0004056, GO:0008652		5	P:protein complex assembly; F:lyase activity; C:cytosol; P:cellular amino acid metabolic process; P:biosynthetic process	EC:4.3.2.1	PR00145 (PRINTS); IPR000362 (PRINTS); IPR022761 (PFAM); G3DSA:1.20.200.10 (GENE3D); G3DSA:1.10.40.30 (GENE3D); IPR009049 (TIGRFAM); IPR029419 (PFAM); IPR024083 (G3DSA:1.10.275.GENE3D); IPR009049 (PTHR43814:PANTHER); PTHR43814 (PANTHER); IPR009049 (HAMAP); IPR008948 (SUPERFAMILY)
c6040_g1_i1	HEAT-SHOCK PROTEIN HSP90 HOMOLOG	1682	7.65E-178	0.72	531561	gi|19074029|ref|NP_584635.1|HEAT-SHOCK PROTEIN HSP90 HOMOLOG [Encephalitozoon cuniculi GB-M1]	GO:0000166, GO:0005737, GO:0006950, GO:0051082, GO:0005524, GO:0006457	NP_584635.1, CAD25139.1, Q8SSE8.1	1	F:molecular_function		IPR020575 (PRINTS); IPR001404 (PFAM); IPR003594 (G3DSA:3.30.565.GENE3D); IPR001404 (PIRSF); IPR001404 (PANTHER); SSF110942 (SUPERFAMILY); IPR020568 (SUPERFAMILY); IPR003594 (SUPERFAMILY)
c6041_g1_i1	TIGR00374 family	1740	0	1	699508	gi|499332588|ref|WP_011023080.1|TIGR00374 family protein [Methanosarcina acetivorans]	GO:0016020, GO:0016021		1	C:cellular_component		IPR022791 (PFAM); IPR022791 (TIGRFAM); PTHR37693 (PANTHER); TMhelix (TMHMM); TMhelix (TMHMM); TMhelix (TMHMM); TMhelix (TMHMM); TMhelix (TMHMM); TMhelix (TMHMM); TMhelix (TMHMM)
c6053_g1_i1	chlorohydrolase family	3809	0	1	724931	gi|499333495|ref|WP_011023987.1|chlorohydrolase [Methanosarcina acetivorans]	GO:0004000, GO:0050270, GO:0019700, GO:0016787, GO:0016810		2	F:hydrolase activity, acting on carbon-nitrogen (but not peptide) bonds; P:catabolic process	EC:3.5.4.28; EC:3.5.4.4	IPR006680 (PFAM); G3DSA:3.20.20.140 (GENE3D); PTHR43794 (PANTHER); PTHR43794:SF2 (PANTHER); IPR032466 (SUPERFAMILY); IPR011059 (SUPERFAMILY)
c6069_g1_i1	sensory transduction histidine kinase	2856	0	1	1020.38	gi|19916714|gb|AAM06111.1|sensory transduction histidine kinase [Methanosarcina acetivorans C2A]	GO:0000155, GO:0023014, GO:0000160, GO:0016310, GO:0016301, GO:0005622		4	P:cellular protein modification process; F:kinase activity; F:signal transducer activity; C:intracellular	EC:2.7.13.3	IPR001610 (SMART); IPR003594 (SMART); IPR013655 (PFAM); IPR003594 (G3DSA:3.30.565.GENE3D); IPR000014 (TIGRFAM); IPR011495 (PFAM); G3DSA:3.30.450.20 (GENE3D); IPR003594 (PFAM); PTHR43065 (PANTHER); PTHR43065:SF8 (PANTHER); IPR000700 (PROSITE_PROFILES); IPR005467 (PROSITE_PROFILES); IPR000014 (PROSITE_PROFILES); IPR000014 (SUPERFAMILY); IPR003594 (SUPERFAMILY); IPR000014 (SUPERFAMILY)
c60782_g1_i1	conserved hypothetical protein	307	1.35E-51	0.98	170244	gi|242025590|ref|XP_002433207.1|conserved hypothetical protein [Pediculus humanus corporis]	GO:0000166, GO:0003676	XP_002433207.1, EEB20469.1	1	F:molecular_function		IPR000504 (PFAM); IPR012677 (G3DSA:3.30.70.GENE3D); IPR034150 (PTHR12785:PANTHER); PTHR12785 (PANTHER); IPR000504 (PROSITE_PROFILES); IPR000504 (SUPERFAMILY)
c610_g1_i1	daunorubicin resistance family ABC transporter ATP-binding	1748	0	1	535028	gi|499331605|ref|WP_011022097.1|daunorubicin resistance protein DrrA family ABC transporter ATP-binding protein [Methanosarcina acetivorans]	GO:0000166, GO:1900753, GO:0043215, GO:0005524, GO:0016887		3	F:ATPase activity; F:ion binding; P:transport	EC:3.6.1.3; EC:3.6.1.15	IPR003593 (SMART); IPR027417 (G3DSA:3.40.50.GENE3D); IPR003439 (PFAM); IPR005894 (TIGRFAM); PTHR43582:SF1 (PANTHER); PTHR43582 (PANTHER); IPR003439 (PROSITE_PROFILES); IPR027417 (SUPERFAMILY)
c61058_g1_i1	dimethylamine corrinoid	910	2.59E-139	1	405216	gi|499330084|ref|WP_011020576.1|dimethylamine corrinoid protein [Methanosarcina acetivorans]	GO:0031419, GO:0046872, GO:0015948, GO:0050897		3	P:generation of precursor metabolites and energy; F:ion binding; P:biosynthetic process		no IPS match
c61126_g1_i1	coatomer subunit alpha	529	1.83E-88	0.9								IPR010714 (PFAM); PTHR19876 (PANTHER); PTHR19876:SF13 (PANTHER)
c61143_g1_i1	translation initiation factor 2 gamma subunit	371	1.75E-70	0.92	230335	gi|51965704|emb|CAG29674.1|translation initiation factor 2 gamma subunit [Cercopis vulnerata]	GO:0003743, GO:0000166, GO:0005525, GO:0003924, GO:0006413		3	F:GTPase activity; F:ion binding; F:translation factor activity, RNA binding	EC:3.6.1.15	IPR000795 (PRINTS); PF00009 (PFAM); IPR027417 (G3DSA:3.40.50.GENE3D); PTHR42854 (PANTHER); PTHR42854:SF1 (PANTHER); IPR027417 (SUPERFAMILY); TMhelix (TMHMM)
c6165_g1_i1	60S ribosomal L19	373	2.23E-75	0.96	233032	gi|326578161|gb|ADZ95724.1|60S ribosomal protein L19 [Nosema bombycis]	GO:0003735, GO:0005840, GO:0006412, GO:0005622		3	F:structural constituent of ribosome; C:ribosome; P:translation		IPR000196 (SMART); IPR000196 (PFAM); IPR015974 (G3DSA:1.10.1200.GENE3D); PTHR10722 (PANTHER); PTHR10722:SF10 (PANTHER); IPR000196 (SUPERFAMILY)
c6176_g1_i1	ribosomal biosynthesis	1050	4.05E-106	1	320472	gi|499331253|ref|WP_011021745.1|ribosomal biosynthesis protein [Methanosarcina acetivorans]	GO:0042254		1	P:ribosome biogenesis		IPR007109 (SMART); IPR007109 (G3DSA:3.40.50.GENE3D); IPR007109 (PROSITE_PROFILES); IPR023548 (HAMAP); IPR004154 (SUPERFAMILY)
c61877_g1_i1	GTP-binding protein	1102	5.84E-122	1	363614	gi|499332043|ref|WP_011022535.1|GTP-binding protein [Methanosarcina acetivorans]	GO:0000287, GO:0000166, GO:0005525, GO:0051301, GO:0046872, GO:0003924, GO:0007049		4	P:cell division; F:GTPase activity; F:ion binding; P:cell cycle	EC:3.6.1.15	no IPS match
c62018_g1_i1	40s ribosomal s18	358	3.68E-64	0.89	204142	gi|530542605|gb|EQB61704.1|40s ribosomal protein s18 [Nosema apis BRL 01]	GO:0003723, GO:0003735, GO:0030529, GO:0005840, GO:0006412, GO:0003676, GO:0005622		4	F:RNA binding; F:structural constituent of ribosome; C:ribosome; P:translation		IPR001892 (PIRSF); G3DSA:1.10.8.50 (GENE3D); IPR001892 (PFAM); PTHR10871 (PANTHER); PTHR10871:SF14 (PANTHER); IPR001892 (PROSITE_PROFILES); IPR010979 (SUPERFAMILY)
c6212_g1_i1	transcription elongation factor B polypeptide 2	689	2.13E-61	0.88								IPR000626 (PFAM); G3DSA:3.10.20.90 (GENE3D); PTHR13248 (PANTHER); IPR000626 (PROSITE_PROFILES); IPR029071 (SUPERFAMILY)
c62142_g1_i1	chemotaxis protein CheC	1430	2.14E-123	1	370933	gi|19917078|gb|AAM06438.1|chemotaxis protein CheC [Methanosarcina acetivorans C2A]	GO:0016787		1	F:molecular_function		IPR007597 (PFAM); IPR028976 (G3DSA:3.40.1550.GENE3D); PTHR43693 (PANTHER); IPR028976 (SUPERFAMILY)
c62212_g1_i1	heat shock 70 kDa cognate 5	331	1.16E-62	0.97	213772	gi|91077414|ref|XP_975386.1|PREDICTED: heat shock 70 kDa protein cognate 5 [Tribolium castaneum]	GO:0000166, GO:0051082, GO:0005524, GO:0006457		3	F:ion binding; F:unfolded protein binding; P:protein folding		G3DSA:3.90.640.10 (GENE3D); IPR013126 (PFAM); PTHR19375:SF298 (PANTHER); PTHR19375 (PANTHER); SSF53067 (SUPERFAMILY)
c62244_g1_i1	septum formation inhibitor Maf	509	5.09E-102	1	304294	gi|499330301|ref|WP_011020793.1|septum formation inhibitor Maf [Methanosarcina acetivorans]	GO:0005737		1	C:cytoplasm		IPR003697 (PFAM); IPR003697 (TIGRFAM); IPR003697 (PIRSF); IPR029001 (G3DSA:3.90.950.GENE3D); PTHR43213 (PANTHER); IPR029001 (SUPERFAMILY)
c6249_g1_i1	histone -like	395	2.72E-62	0.84	199519	gi|910333367|ref|XP_013170070.1|PREDICTED: histone H3.1-like [Papilio xuthus]	GO:0003677, GO:0046982, GO:0005694, GO:0000786, GO:0005634		3	C:nucleus; F:DNA binding; C:chromosome		IPR000164 (PRINTS); IPR000164 (SMART); IPR007125 (PFAM); IPR009072 (G3DSA:1.10.20.GENE3D); IPR000164 (PANTHER); PTHR11426:SF112 (PANTHER); IPR009072 (SUPERFAMILY)
c62590_g1_i1	PREDICTED: uncharacterized protein LOC106689151 isoform X1	427	8.87E-83	0.91								IPR002557 (SMART); IPR002557 (PFAM); IPR002557 (G3DSA:2.170.140.GENE3D); PTHR23301 (PANTHER); PTHR23301:SF46 (PANTHER); IPR002557 (PROSITE_PROFILES); IPR002557 (PROSITE_PROFILES); SignalP-TM (SIGNALP_GRAM_POSITIVE); SignalP-noTM (SIGNALP_EUK); IPR002557 (SUPERFAMILY); IPR002557 (SUPERFAMILY)
c62759_g1_i1	conserved hypothetical protein	603	1.88E-83	1								IPR029060 (G3DSA:3.40.50.GENE3D); IPR002716 (PFAM); PTHR33653 (PANTHER); PTHR33653:SF6 (PANTHER); IPR029060 (SUPERFAMILY)
c63419_g1_i1	ryanodine receptor isoform X2	481	1.04E-72	0.99								IPR033215 (PTHR13715:PANTHER); IPR015925 (PANTHER); TMhelix (TMHMM)
c63420_g1_i1	PREDICTED: LOW QUALITY PROTEIN: twitchin-like	590	3.71E-105	0.91								PR00014 (PRINTS); IPR003961 (SMART); IPR013783 (G3DSA:2.60.40.GENE3D); IPR013783 (G3DSA:2.60.40.GENE3D); IPR013783 (G3DSA:2.60.40.GENE3D); IPR003961 (PFAM); PTHR13817 (PANTHER); PTHR13817:SF34 (PANTHER); IPR003961 (PROSITE_PROFILES); IPR003961 (PROSITE_PROFILES); IPR003961 (PROSITE_PROFILES); IPR003961 (SUPERFAMILY); IPR003961 (SUPERFAMILY)
c6360_g1_i1	adenylate kinase	978	7.31E-124	1	365925	gi|499333142|ref|WP_011023634.1|adenylate kinase [Methanosarcina acetivorans]	GO:0046939, GO:0000166, GO:0016310, GO:0016740, GO:0016301, GO:0004017, GO:0005524		4	P:small molecule metabolic process; F:ion binding; P:cellular nitrogen compound metabolic process; F:kinase activity	EC:2.7.4.3	PF13238 (PFAM); IPR027417 (G3DSA:3.40.50.GENE3D); PTHR12595 (PANTHER); PTHR12595:SF13 (PANTHER); IPR027417 (SUPERFAMILY)
c63655_g1_i1	unknown	318	8.53E-71	1								IPR013534 (PFAM); PTHR12526:SF490 (PANTHER); PTHR12526 (PANTHER); SSF53756 (SUPERFAMILY)
c6398_g1_i1	aspartate carbamoyltransferase	2678	0	1	627091	gi|499333886|ref|WP_011024378.1|aspartate carbamoyltransferase [Methanosarcina acetivorans]	GO:0005737, GO:0006207, GO:0004070, GO:0009220, GO:0000050, GO:0006520, GO:0006221, GO:0016597, GO:0016740, GO:0044205, GO:0016743		6	C:cytoplasm; F:ion binding; P:nitrogen cycle metabolic process; P:cellular amino acid metabolic process; P:cellular nitrogen compound metabolic process; P:biosynthetic process	EC:2.1.3.2	IPR006130 (PRINTS); IPR002082 (PRINTS); IPR006130 (G3DSA:3.40.50.GENE3D); IPR006132 (PFAM); IPR006130 (G3DSA:3.40.50.GENE3D); IPR006131 (PFAM); IPR002082 (TIGRFAM); PTHR11405 (PANTHER); IPR002082 (PTHR11405:PANTHER); IPR002082 (HAMAP); IPR006130 (SUPERFAMILY)
c64972_g1_i1	FUMC_METAC ame: Full=Fumarate hydratase class II Short=Fumarase C	643	5.58E-152	1	443736	gi|39931602|sp|Q8TS07.2|FUMC_METACRecName: Full=Fumarate hydratase class II; Short=Fumarase C	GO:0008152, GO:0005737, GO:0006108, GO:0003824, GO:0006099, GO:0016829, GO:0051262, GO:0006106, GO:0004333, GO:0045239		6	P:small molecule metabolic process; P:generation of precursor metabolites and energy; C:cytoplasm; P:protein complex assembly; F:lyase activity; C:protein complex	EC:4.2.1.2	IPR000362 (PRINTS); IPR024083 (G3DSA:1.10.275.GENE3D); G3DSA:1.20.200.10 (GENE3D); IPR022761 (PFAM); PTHR11444:SF28 (PANTHER); IPR005677 (PANTHER); IPR008948 (SUPERFAMILY)
c65003_g1_i1	hect E3 ubiquitin	361	3.68E-71	0.97	243817	gi|242008012|ref|XP_002424807.1|hect E3 ubiquitin ligase, putative [Pediculus humanus corporis]	GO:0046872, GO:0016874, GO:0004842, GO:0016567	XP_002424807.1, EEB12069.1	3	F:ion binding; P:cellular protein modification process; F:ligase activity		PTHR11254:SF382 (PANTHER); PTHR11254 (PANTHER)
c65111_g1_i1	PREDICTED: uncharacterized protein LOC106130366 isoform X1	345	6.88E-47	0.97								IPR012336 (G3DSA:3.40.30.GENE3D); PTHR19991 (PANTHER); IPR012336 (SUPERFAMILY)
c65172_g1_i1	PREDICTED: titin	396	3.78E-66	0.89								IPR013783 (G3DSA:2.60.40.GENE3D); IPR013098 (PFAM); PTHR10489:SF810 (PANTHER); PTHR10489 (PANTHER); IPR007110 (SUPERFAMILY)
c65376_g1_i1	Proteasome subunit alpha type-1	363	6.72E-70	0.95	223016	gi|646720912|gb|KDR22485.1|Proteasome subunit alpha type-1 [Zootermopsis nevadensis]	GO:0005737, GO:0008233, GO:0006508, GO:0005839, GO:0019773, GO:0004175, GO:0000502, GO:0004298, GO:0051603, GO:0006511, GO:0005634, GO:0016787		5	C:nucleus; C:cytoplasm; P:catabolic process; C:protein complex; F:peptidase activity	EC:3.4.25	IPR029055 (G3DSA:3.60.20.GENE3D); IPR001353 (PFAM); PTHR11599:SF93 (PANTHER); PTHR11599 (PANTHER); IPR023332 (PROSITE_PROFILES); IPR029055 (SUPERFAMILY)
c65707_g1_i1	glycogen phosphorylase	343	7.29E-47	0.97								G3DSA:3.40.50.2000 (GENE3D); IPR000811 (PFAM); IPR000811 (PANTHER); PTHR11468:SF24 (PANTHER); SSF53756 (SUPERFAMILY)
c6580_g1_i1	ATP-dependent 6-phosphofructokinase-like	348	1.73E-61	0.97								IPR022953 (PRINTS); IPR000023 (PFAM); G3DSA:3.40.50.450 (GENE3D); PTHR13697:SF38 (PANTHER); PTHR13697 (PANTHER); IPR000023 (SUPERFAMILY); TMhelix (TMHMM)
c65848_g1_i1	ribosome small subunit-dependent GTPase	350	1.78E-75	1	239965	gi|499332876|ref|WP_011023368.1|ribosome small subunit-dependent GTPase [Methanosarcina acetivorans]	GO:0005525, GO:0000166, GO:0046872, GO:0003924, GO:0016787		2	F:GTPase activity; F:ion binding	EC:3.6.1.15	G3DSA:2.40.50.140 (GENE3D); IPR004881 (PANTHER); PTHR32120:SF10 (PANTHER); IPR012340 (SUPERFAMILY)
c6605_g1_i1	ras-related Rab-5A-like	364	2.16E-57	0.83								SM00173 (SMART); SM00175 (SMART); IPR001806 (PFAM); IPR027417 (G3DSA:3.40.50.GENE3D); PS51419 (PROSITE_PROFILES); IPR027417 (SUPERFAMILY)
c66052_g1_i1	26S proteasome non-ATPase regulatory subunit 1 isoform X2	327	2.5E-34	0.89								PTHR10943:SF5 (PANTHER); PTHR10943 (PANTHER)
c6656_g1_i1	PREDICTED: uncharacterized protein LOC106643953	2338	0	0.66								IPR000477 (PFAM); IPR005135 (G3DSA:3.60.10.GENE3D); IPR005135 (PFAM); PTHR19446:SF418 (PANTHER); PTHR19446 (PANTHER); IPR000477 (PROSITE_PROFILES); SSF56672 (SUPERFAMILY); IPR005135 (SUPERFAMILY)
c66957_g1_i1	F(420)H(2) subunit	10596	0	1	1167.14	gi|499331026|ref|WP_011021518.1|dehydrogenase [Methanosarcina acetivorans]	GO:0016020, GO:0016021, GO:0055114, GO:0008137, GO:0042773		5	P:small molecule metabolic process; P:generation of precursor metabolites and energy; F:oxidoreductase activity; P:cellular nitrogen compound metabolic process; C:cellular_component	EC:1.6.99.5; EC:1.6.99.3; EC:1.6.5.3	IPR018393 (PRINTS); PR01434 (PRINTS); IPR001750 (PFAM); IPR003945 (TIGRFAM); IPR001516 (PFAM); PTHR42829:SF6 (PANTHER); PTHR42829 (PANTHER); TMhelix (TMHMM); TMhelix (TMHMM); TMhelix (TMHMM); TMhelix (TMHMM); TMhelix (TMHMM); TMhelix (TMHMM); TMhelix (TMHMM); TMhelix (TMHMM); TMhelix (TMHMM); TMhelix (TMHMM); TMhelix (TMHMM); TMhelix (TMHMM); TMhelix (TMHMM); TMhelix (TMHMM); TMhelix (TMHMM); TMh…
[truncated: 308 more rows]
