# Supplementary material for: Assembly and Annotation of Transcriptome Provided Evidence of miRNA Mobility between Wheat and Wheat Stem Sawfly
Source: Front Plant Sci. 2017 Sep 26;8:1653. doi: 10.3389/fpls.2017.01653 (PMC5630980; doi:10.3389/fpls.2017.01653)
Supplement: TABLE S5 — miRNA-lncRNA target pairs utilized in lncRNA-miRNA-mRNA networks. [file Data_Sheet_5.XLSX]

## Sheet: Sheet1
miRNA and target source columns contains the information of sample specific expressions. m: male, l: larva, f: female, w: wss but not in female, male or larva.
mirna_Acc	target_Acc	target_info	mirna_family	mirna_source	target_source
miR-10-5p-2	c32874_g1_i1	lncrna	miR-10	m-l	w
miR-10-5p-2	c32965_g1_i1	lncrna	miR-10	m-l	w
miR-10-5p-2	c39750_g1_i1	lncrna	miR-10	m-l	m-l
miR-10-5p-2	c45066_g1_i2	lncrna	miR-10	m-l	l
miR-10-5p-2	c45842_g1_i2	lncrna	miR-10	m-l	w
miR-10-5p-2	c46526_g1_i1	lncrna	miR-10	m-l	m-l
miR-10-5p-2	c48854_g1_i1	lncrna	miR-10	m-l	m-l
miR-10-5p-2	c50581_g3_i1	lncrna	miR-10	m-l	l
miR-10-5p-2	c55575_g3_i1	lncrna	miR-10	m-l	f-m-l
miR-10-5p-2	c58362_g1_i1	lncrna	miR-10	m-l	m
miR-10-5p-2	c62023_g1_i1	lncrna	miR-10	m-l	l
miR-10-5p-2	c63966_g1_i1	lncrna	miR-10	m-l	f-m
miR-10-5p-2	c64069_g1_i1	lncrna	miR-10	m-l	w
miR-10-5p-2	c70315_g1_i1	lncrna	miR-10	m-l	l
miR-10-5p-2	c73623_g1_i1	lncrna	miR-10	m-l	w
miR-10-5p-2	c74277_g1_i1	lncrna	miR-10	m-l	w
miR-10-5p-2	c76998_g1_i1	lncrna	miR-10	m-l	l
miR-10-5p-2	c90059_g1_i1	lncrna	miR-10	m-l	w
miR-10-5p-2	c94617_g1_i1	lncrna	miR-10	m-l	f-m
miR-10-5p-2	c99101_g1_i1	lncrna	miR-10	m-l	f-m
miR-10-5p-2	c99325_g1_i1	lncrna	miR-10	m-l	w
miR-10-5p-2	c99493_g1_i1	lncrna	miR-10	m-l	f
miR-14-3p-2	c21877_g1_i1	lncrna	miR-14	m	l
miR-14-3p-2	c21877_g1_i2	lncrna	miR-14	m	m-l
miR-14-3p-2	c22690_g1_i1	lncrna	miR-14	m	w
miR-14-3p-2	c22690_g1_i2	lncrna	miR-14	m	w
miR-14-3p-2	c24153_g1_i1	lncrna	miR-14	m	l
miR-14-3p-2	c24153_g1_i2	lncrna	miR-14	m	w
miR-14-3p-2	c26015_g1_i1	lncrna	miR-14	m	m-l
miR-14-3p-2	c26145_g1_i1	lncrna	miR-14	m	m
miR-14-3p-2	c27616_g1_i1	lncrna	miR-14	m	w
miR-14-3p-2	c27804_g1_i1	lncrna	miR-14	m	w
miR-14-3p-2	c28085_g1_i1	lncrna	miR-14	m	m
miR-14-3p-2	c28476_g1_i1	lncrna	miR-14	m	f-m
miR-14-3p-2	c29047_g1_i1	lncrna	miR-14	m	w
miR-14-3p-2	c29322_g1_i1	lncrna	miR-14	m	l
miR-14-3p-2	c29327_g1_i1	lncrna	miR-14	m	l
miR-14-3p-2	c29618_g1_i1	lncrna	miR-14	m	w
miR-14-3p-2	c30265_g1_i1	lncrna	miR-14	m	w
miR-14-3p-2	c30435_g1_i1	lncrna	miR-14	m	w
miR-14-3p-2	c31718_g1_i1	lncrna	miR-14	m	m
miR-14-3p-2	c32202_g1_i1	lncrna	miR-14	m	m
miR-14-3p-2	c33488_g1_i1	lncrna	miR-14	m	f-m
miR-14-3p-2	c33690_g1_i1	lncrna	miR-14	m	f-m-l
miR-14-3p-2	c34093_g1_i1	lncrna	miR-14	m	f-m-l
miR-14-3p-2	c34227_g1_i1	lncrna	miR-14	m	f-m
miR-14-3p-2	c34833_g1_i1	lncrna	miR-14	m	f-m
miR-14-3p-2	c35195_g1_i1	lncrna	miR-14	m	f-m-l
miR-14-3p-2	c36070_g1_i1	lncrna	miR-14	m	l
miR-14-3p-2	c36321_g1_i1	lncrna	miR-14	m	m-l
miR-14-3p-2	c36910_g1_i1	lncrna	miR-14	m	f-m-l
miR-14-3p-2	c36999_g1_i1	lncrna	miR-14	m	f-m
miR-14-3p-2	c37133_g1_i1	lncrna	miR-14	m	m-l
miR-14-3p-2	c37523_g1_i1	lncrna	miR-14	m	f-m
miR-14-3p-2	c37556_g1_i1	lncrna	miR-14	m	f-m-l
miR-14-3p-2	c37777_g1_i1	lncrna	miR-14	m	w
miR-14-3p-2	c37857_g1_i1	lncrna	miR-14	m	m-l
miR-14-3p-2	c38341_g1_i1	lncrna	miR-14	m	m
miR-14-3p-2	c38849_g1_i1	lncrna	miR-14	m	f-m
miR-14-3p-2	c39895_g1_i1	lncrna	miR-14	m	w
miR-14-3p-2	c39895_g1_i2	lncrna	miR-14	m	m
miR-14-3p-2	c40130_g2_i1	lncrna	miR-14	m	f-m-l
miR-14-3p-2	c40901_g1_i1	lncrna	miR-14	m	f-m
miR-14-3p-2	c41321_g1_i3	lncrna	miR-14	m	l
miR-14-3p-2	c42815_g1_i1	lncrna	miR-14	m	f-m-l
miR-14-3p-2	c43030_g1_i1	lncrna	miR-14	m	w
miR-14-3p-2	c43506_g1_i1	lncrna	miR-14	m	w
miR-14-3p-2	c44850_g1_i3	lncrna	miR-14	m	w
miR-14-3p-2	c45704_g1_i3	lncrna	miR-14	m	l
miR-14-3p-2	c46155_g1_i1	lncrna	miR-14	m	w
miR-14-3p-2	c46185_g3_i3	lncrna	miR-14	m	f-m-l
miR-14-3p-2	c46851_g1_i3	lncrna	miR-14	m	w
miR-14-3p-2	c49132_g1_i1	lncrna	miR-14	m	m-l
miR-14-3p-2	c49677_g2_i1	lncrna	miR-14	m	l
miR-14-3p-2	c49919_g1_i1	lncrna	miR-14	m	f-m
miR-14-3p-2	c51463_g1_i1	lncrna	miR-14	m	f-m
miR-14-3p-2	c52727_g2_i1	lncrna	miR-14	m	f-m-l
miR-14-3p-2	c53263_g2_i5	lncrna	miR-14	m	m
miR-14-3p-2	c54998_g1_i1	lncrna	miR-14	m	f-m
miR-14-3p-2	c55040_g1_i3	lncrna	miR-14	m	w
miR-14-3p-2	c55187_g4_i1	lncrna	miR-14	m	f-m
miR-14-3p-2	c55692_g4_i1	lncrna	miR-14	m	f-m
miR-14-3p-2	c55792_g1_i1	lncrna	miR-14	m	f-m
miR-14-3p-2	c56084_g1_i1	lncrna	miR-14	m	f-m
miR-14-3p-2	c58506_g1_i1	lncrna	miR-14	m	f-m
miR-14-3p-2	c59314_g1_i1	lncrna	miR-14	m	f-l
miR-14-3p-2	c60832_g1_i1	lncrna	miR-14	m	w
miR-14-3p-2	c61752_g1_i1	lncrna	miR-14	m	f
miR-14-3p-2	c61923_g1_i1	lncrna	miR-14	m	w
miR-14-3p-2	c63246_g1_i1	lncrna	miR-14	m	l
miR-14-3p-2	c65533_g1_i1	lncrna	miR-14	m	w
miR-14-3p-2	c67735_g1_i1	lncrna	miR-14	m	w
miR-14-3p-2	c67945_g1_i1	lncrna	miR-14	m	w
miR-14-3p-2	c68986_g1_i1	lncrna	miR-14	m	w
miR-14-3p-2	c70846_g1_i1	lncrna	miR-14	m	w
miR-14-3p-2	c70878_g1_i1	lncrna	miR-14	m	w
miR-14-3p-2	c76134_g1_i1	lncrna	miR-14	m	w
miR-14-3p-2	c77478_g1_i1	lncrna	miR-14	m	w
miR-14-3p-2	c77653_g1_i1	lncrna	miR-14	m	w
miR-14-3p-2	c78154_g1_i1	lncrna	miR-14	m	f-m
miR-14-3p-2	c78485_g1_i1	lncrna	miR-14	m	w
miR-14-3p-2	c78909_g1_i1	lncrna	miR-14	m	w
miR-14-3p-2	c80400_g1_i1	lncrna	miR-14	m	w
miR-14-3p-2	c80597_g1_i1	lncrna	miR-14	m	w
miR-14-3p-2	c81370_g1_i1	lncrna	miR-14	m	f-m
miR-14-3p-2	c82271_g1_i1	lncrna	miR-14	m	w
miR-14-3p-2	c82625_g1_i1	lncrna	miR-14	m	w
miR-14-3p-2	c83983_g1_i1	lncrna	miR-14	m	w
miR-14-3p-2	c86620_g1_i1	lncrna	miR-14	m	m
miR-14-3p-2	c86748_g1_i1	lncrna	miR-14	m	w
miR-14-3p-2	c88501_g1_i1	lncrna	miR-14	m	l
miR-14-3p-2	c88519_g1_i1	lncrna	miR-14	m	l
miR-14-3p-2	c89072_g1_i1	lncrna	miR-14	m	l
miR-14-3p-2	c90163_g1_i1	lncrna	miR-14	m	w
miR-14-3p-2	c90861_g1_i1	lncrna	miR-14	m	l
miR-14-3p-2	c91429_g1_i1	lncrna	miR-14	m	m
miR-14-3p-2	c92937_g1_i1	lncrna	miR-14	m	w
miR-14-3p-2	c94322_g1_i1	lncrna	miR-14	m	w
miR-14-3p-2	c96201_g1_i1	lncrna	miR-14	m	w
miR-14-3p-2	c96452_g1_i1	lncrna	miR-14	m	w
miR-14-3p-2	c96857_g1_i1	lncrna	miR-14	m	l
miR-14-3p-2	c99520_g1_i1	lncrna	miR-14	m	m
miR-14-3p-2	c99652_g1_i1	lncrna	miR-14	m	f-m
miR-14-3p-2	c99971_g1_i1	lncrna	miR-14	m	f
miR-14-3p-2	c101072_g1_i1	lncrna	miR-14	m	w
miR-14-3p-2	c101121_g1_i1	lncrna	miR-14	m	w
miR-14-3p-2	c101396_g1_i1	lncrna	miR-14	m	w
miR-14-3p-2	c101413_g1_i1	lncrna	miR-14	m	w
miR-281-3p-3	c22794_g1_i1	lncrna	miR-281	m-l	w
miR-281-3p-3	c25731_g1_i1	lncrna	miR-281	m-l	w
miR-281-3p-3	c27832_g1_i1	lncrna	miR-281	m-l	w
miR-281-3p-3	c27987_g1_i1	lncrna	miR-281	m-l	w
miR-281-3p-3	c30787_g1_i1	lncrna	miR-281	m-l	w
miR-281-3p-3	c34207_g1_i1	lncrna	miR-281	m-l	l
miR-281-3p-3	c34358_g1_i1	lncrna	miR-281	m-l	w
miR-281-3p-3	c34892_g1_i1	lncrna	miR-281	m-l	l
miR-281-3p-3	c36680_g1_i1	lncrna	miR-281	m-l	f-m
miR-281-3p-3	c40225_g1_i1	lncrna	miR-281	m-l	w
miR-281-3p-3	c40427_g1_i1	lncrna	miR-281	m-l	f-m-l
miR-281-3p-3	c40547_g1_i3	lncrna	miR-281	m-l	w
miR-281-3p-3	c40750_g1_i1	lncrna	miR-281	m-l	f-m-l
miR-281-3p-3	c43646_g1_i1	lncrna	miR-281	m-l	m
miR-281-3p-3	c43646_g1_i2	lncrna	miR-281	m-l	f-l
miR-281-3p-3	c44567_g1_i2	lncrna	miR-281	m-l	f-m
miR-281-3p-3	c44997_g1_i1	lncrna	miR-281	m-l	f-m-l
miR-281-3p-3	c46098_g1_i1	lncrna	miR-281	m-l	m
miR-281-3p-3	c46098_g1_i3	lncrna	miR-281	m-l	l
miR-281-3p-3	c46193_g1_i2	lncrna	miR-281	m-l	f-m
miR-281-3p-3	c50710_g2_i1	lncrna	miR-281	m-l	w
miR-281-3p-3	c54459_g1_i1	lncrna	miR-281	m-l	l
miR-281-3p-3	c57269_g1_i1	lncrna	miR-281	m-l	m
miR-281-3p-3	c59542_g1_i1	lncrna	miR-281	m-l	l
miR-281-3p-3	c59757_g1_i1	lncrna	miR-281	m-l	w
miR-281-3p-3	c59870_g1_i1	lncrna	miR-281	m-l	m
miR-281-3p-3	c64007_g1_i1	lncrna	miR-281	m-l	m
miR-281-3p-3	c64991_g1_i1	lncrna	miR-281	m-l	l
miR-281-3p-3	c64998_g1_i1	lncrna	miR-281	m-l	w
miR-281-3p-3	c65352_g1_i1	lncrna	miR-281	m-l	w
miR-281-3p-3	c65854_g1_i1	lncrna	miR-281	m-l	f
miR-281-3p-3	c67525_g1_i1	lncrna	miR-281	m-l	m
miR-281-3p-3	c67856_g1_i1	lncrna	miR-281	m-l	f
miR-281-3p-3	c79988_g1_i1	lncrna	miR-281	m-l	w
miR-281-3p-3	c80565_g1_i1	lncrna	miR-281	m-l	l
miR-281-3p-3	c84164_g1_i1	lncrna	miR-281	m-l	l
miR-281-3p-3	c90527_g1_i1	lncrna	miR-281	m-l	w
miR-281-3p-3	c91627_g1_i1	lncrna	miR-281	m-l	w
miR-281-3p-3	c91948_g1_i1	lncrna	miR-281	m-l	w
miR-281-3p-3	c92629_g1_i1	lncrna	miR-281	m-l	w
miR-281-3p-3	c93189_g1_i1	lncrna	miR-281	m-l	w
miR-281-3p-3	c94445_g1_i1	lncrna	miR-281	m-l	f-m
miR-281-3p-3	c94711_g1_i1	lncrna	miR-281	m-l	f-m
miR-281-3p-3	c100225_g1_i1	lncrna	miR-281	m-l	w
miR-281-3p-1	c21890_g1_i1	lncrna	miR-281	m-l	w
miR-281-3p-1	c22253_g1_i1	lncrna	miR-281	m-l	m
miR-281-3p-1	c23332_g2_i1	lncrna	miR-281	m-l	l
miR-281-3p-1	c25422_g1_i1	lncrna	miR-281	m-l	l
miR-281-3p-1	c28946_g1_i2	lncrna	miR-281	m-l	w
miR-281-3p-1	c30787_g1_i1	lncrna	miR-281	m-l	w
miR-281-3p-1	c32919_g1_i1	lncrna	miR-281	m-l	l
miR-281-3p-1	c33260_g1_i1	lncrna	miR-281	m-l	f-m
miR-281-3p-1	c34479_g1_i1	lncrna	miR-281	m-l	m
miR-281-3p-1	c35045_g1_i1	lncrna	miR-281	m-l	w
miR-281-3p-1	c36113_g1_i1	lncrna	miR-281	m-l	w
miR-281-3p-1	c37145_g1_i1	lncrna	miR-281	m-l	l
miR-281-3p-1	c37774_g1_i1	lncrna	miR-281	m-l	w
miR-281-3p-1	c37774_g1_i2	lncrna	miR-281	m-l	w
miR-281-3p-1	c37795_g1_i1	lncrna	miR-281	m-l	m
miR-281-3p-1	c37795_g1_i2	lncrna	miR-281	m-l	w
miR-281-3p-1	c37950_g1_i1	lncrna	miR-281	m-l	l
miR-281-3p-1	c38044_g1_i1	lncrna	miR-281	m-l	f-m-l
miR-281-3p-1	c38305_g1_i1	lncrna	miR-281	m-l	l
miR-281-3p-1	c38305_g1_i2	lncrna	miR-281	m-l	w
miR-281-3p-1	c38907_g2_i1	lncrna	miR-281	m-l	f
miR-281-3p-1	c40225_g1_i1	lncrna	miR-281	m-l	w
miR-281-3p-1	c40547_g1_i3	lncrna	miR-281	m-l	w
miR-281-3p-1	c41830_g1_i1	lncrna	miR-281	m-l	f-m
miR-281-3p-1	c42604_g1_i1	lncrna	miR-281	m-l	w
miR-281-3p-1	c43272_g1_i1	lncrna	miR-281	m-l	f-m-l
miR-281-3p-1	c44250_g1_i2	lncrna	miR-281	m-l	l
miR-281-3p-1	c44447_g5_i1	lncrna	miR-281	m-l	l
miR-281-3p-1	c44485_g1_i4	lncrna	miR-281	m-l	l
miR-281-3p-1	c44587_g1_i1	lncrna	miR-281	m-l	l
miR-281-3p-1	c44997_g1_i1	lncrna	miR-281	m-l	f-m-l
miR-281-3p-1	c45621_g1_i2	lncrna	miR-281	m-l	m-l
miR-281-3p-1	c45684_g1_i1	lncrna	miR-281	m-l	l
miR-281-3p-1	c46098_g1_i1	lncrna	miR-281	m-l	m
miR-281-3p-1	c46098_g1_i3	lncrna	miR-281	m-l	l
miR-281-3p-1	c46193_g1_i2	lncrna	miR-281	m-l	f-m
miR-281-3p-1	c47669_g2_i1	lncrna	miR-281	m-l	m-l
miR-281-3p-1	c48572_g1_i1	lncrna	miR-281	m-l	m-l
miR-281-3p-1	c51042_g1_i1	lncrna	miR-281	m-l	m-l
miR-281-3p-1	c51828_g1_i1	lncrna	miR-281	m-l	f
miR-281-3p-1	c53935_g3_i1	lncrna	miR-281	m-l	m-l
miR-281-3p-1	c54287_g2_i1	lncrna	miR-281	m-l	m
miR-281-3p-1	c54459_g1_i1	lncrna	miR-281	m-l	l
miR-281-3p-1	c56084_g1_i1	lncrna	miR-281	m-l	f-m
miR-281-3p-1	c57642_g1_i1	lncrna	miR-281	m-l	w
miR-281-3p-1	c59587_g1_i1	lncrna	miR-281	m-l	w
miR-281-3p-1	c59757_g1_i1	lncrna	miR-281	m-l	w
miR-281-3p-1	c63047_g1_i1	lncrna	miR-281	m-l	m
miR-281-3p-1	c65352_g1_i1	lncrna	miR-281	m-l	w
miR-281-3p-1	c66921_g1_i1	lncrna	miR-281	m-l	w
miR-281-3p-1	c67307_g1_i1	lncrna	miR-281	m-l	w
miR-281-3p-1	c67766_g1_i1	lncrna	miR-281	m-l	w
miR-281-3p-1	c68769_g1_i1	lncrna	miR-281	m-l	w
miR-281-3p-1	c69958_g1_i1	lncrna	miR-281	m-l	l
miR-281-3p-1	c70278_g1_i1	lncrna	miR-281	m-l	m
miR-281-3p-1	c70624_g1_i1	lncrna	miR-281	m-l	w
miR-281-3p-1	c72112_g1_i1	lncrna	miR-281	m-l	f
miR-281-3p-1	c72208_g1_i1	lncrna	miR-281	m-l	w
miR-281-3p-1	c72476_g1_i1	lncrna	miR-281	m-l	w
miR-281-3p-1	c72817_g1_i1	lncrna	miR-281	m-l	w
miR-281-3p-1	c72981_g1_i1	lncrna	miR-281	m-l	m
miR-281-3p-1	c75368_g1_i1	lncrna	miR-281	m-l	w
miR-281-3p-1	c77137_g1_i1	lncrna	miR-281	m-l	w
miR-281-3p-1	c78560_g1_i1	lncrna	miR-281	m-l	m
miR-281-3p-1	c78845_g1_i1	lncrna	miR-281	m-l	w
miR-281-3p-1	c81539_g1_i1	lncrna	miR-281	m-l	m
miR-281-3p-1	c84164_g1_i1	lncrna	miR-281	m-l	l
miR-281-3p-1	c84958_g1_i1	lncrna	miR-281	m-l	w
miR-281-3p-1	c85746_g1_i1	lncrna	miR-281	m-l	w
miR-281-3p-1	c85962_g1_i1	lncrna	miR-281	m-l	l
miR-281-3p-1	c86157_g1_i1	lncrna	miR-281	m-l	m
miR-281-3p-1	c88332_g1_i1	lncrna	miR-281	m-l	w
miR-281-3p-1	c90129_g1_i1	lncrna	miR-281	m-l	l
miR-281-3p-1	c90653_g1_i1	lncrna	miR-281	m-l	l
miR-281-3p-1	c90985_g1_i1	lncrna	miR-281	m-l	f
miR-281-3p-1	c93077_g1_i1	lncrna	miR-281	m-l	l
miR-281-3p-1	c93189_g1_i1	lncrna	miR-281	m-l	w
miR-281-3p-1	c93253_g1_i1	lncrna	miR-281	m-l	l
miR-281-3p-1	c94711_g1_i1	lncrna	miR-281	m-l	f-m
miR-281-3p-1	c97821_g1_i1	lncrna	miR-281	m-l	m-l
miR-281-3p-1	c98818_g1_i1	lncrna	miR-281	m-l	m
miR-281-3p-1	c100225_g1_i1	lncrna	miR-281	m-l	w
miR-281-3p-1	c100959_g1_i1	lncrna	miR-281	m-l	w
miR-281-5p-1	c24303_g1_i1	lncrna	miR-281	m-l	f-m
miR-281-5p-1	c25976_g1_i1	lncrna	miR-281	m-l	l
miR-281-5p-1	c25976_g1_i2	lncrna	miR-281	m-l	f-m-l
miR-281-5p-1	c40051_g1_i1	lncrna	miR-281	m-l	l
miR-281-5p-1	c40051_g1_i2	lncrna	miR-281	m-l	w
miR-281-5p-1	c40750_g1_i1	lncrna	miR-281	m-l	f-m-l
miR-281-5p-1	c40825_g3_i1	lncrna	miR-281	m-l	f-m-l
miR-281-5p-1	c42100_g1_i1	lncrna	miR-281	m-l	f-m-l
miR-281-5p-1	c44997_g1_i1	lncrna	miR-281	m-l	f-m-l
miR-281-5p-1	c50399_g2_i1	lncrna	miR-281	m-l	m
miR-281-5p-1	c50399_g2_i2	lncrna	miR-281	m-l	f-m
miR-281-5p-1	c53170_g1_i1	lncrna	miR-281	m-l	f-m-l
miR-281-5p-1	c56892_g1_i1	lncrna	miR-281	m-l	m
miR-281-5p-1	c59355_g1_i1	lncrna	miR-281	m-l	m
miR-281-5p-1	c66343_g1_i1	lncrna	miR-281	m-l	l
miR-281-5p-1	c72697_g1_i1	lncrna	miR-281	m-l	w
miR-281-5p-1	c72876_g1_i1	lncrna	miR-281	m-l	m
miR-281-5p-1	c74578_g1_i1	lncrna	miR-281	m-l	w
miR-281-5p-1	c78654_g1_i1	lncrna	miR-281	m-l	m
miR-281-5p-1	c79745_g1_i1	lncrna	miR-281	m-l	l
miR-281-5p-1	c82961_g1_i1	lncrna	miR-281	m-l	w
miR-281-5p-1	c83548_g1_i1	lncrna	miR-281	m-l	w
miR-281-5p-1	c88558_g1_i1	lncrna	miR-281	m-l	m
miR-281-5p-1	c93263_g1_i1	lncrna	miR-281	m-l	w
miR-bantam-3p-1	c31200_g1_i1	lncrna	miR-bantam	l	m
miR-bantam-3p-1	c35383_g1_i1	lncrna	miR-bantam	l	w
miR-bantam-3p-1	c35415_g1_i1	lncrna	miR-bantam	l	w
miR-bantam-3p-1	c43610_g1_i1	lncrna	miR-bantam	l	w
miR-bantam-3p-1	c43610_g1_i2	lncrna	miR-bantam	l	m
miR-bantam-3p-1	c66432_g1_i1	lncrna	miR-bantam	l	l
miR-bantam-3p-1	c66503_g1_i1	lncrna	miR-bantam	l	l
miR-bantam-3p-1	c98202_g1_i1	lncrna	miR-bantam	l	w
miR-8-3p-1	c25164_g1_i1	lncrna	miR-8	w	l
miR-8-3p-1	c82490_g1_i1	lncrna	miR-8	w	w
miR-10-5p-1	c7795_g1_i1	lncrna	miR-10	m-l	m
miR-10-5p-1	c11770_g1_i1	lncrna	miR-10	m-l	m
miR-10-5p-1	c15661_g1_i1	lncrna	miR-10	m-l	w
miR-10-5p-1	c17732_g1_i1	lncrna	miR-10	m-l	f-m
miR-10-5p-1	c32874_g1_i1	lncrna	miR-10	m-l	w
miR-10-5p-1	c32965_g1_i1	lncrna	miR-10	m-l	w
miR-10-5p-1	c39750_g1_i1	lncrna	miR-10	m-l	m-l
miR-10-5p-1	c45066_g1_i2	lncrna	miR-10	m-l	l
miR-10-5p-1	c45344_g1_i1	lncrna	miR-10	m-l	l
miR-10-5p-1	c45842_g1_i2	lncrna	miR-10	m-l	w
miR-10-5p-1	c46526_g1_i1	lncrna	miR-10	m-l	m-l
miR-10-5p-1	c47399_g1_i2	lncrna	miR-10	m-l	l
miR-10-5p-1	c48854_g1_i1	lncrna	miR-10	m-l	m-l
miR-10-5p-1	c50581_g3_i1	lncrna	miR-10	m-l	l
miR-10-5p-1	c55575_g3_i1	lncrna	miR-10	m-l	f-m-l
miR-10-5p-1	c58362_g1_i1	lncrna	miR-10	m-l	m
miR-10-5p-1	c59834_g1_i1	lncrna	miR-10	m-l	l
miR-10-5p-1	c62023_g1_i1	lncrna	miR-10	m-l	l
miR-10-5p-1	c63966_g1_i1	lncrna	miR-10	m-l	f-m
miR-10-5p-1	c64069_g1_i1	lncrna	miR-10	m-l	w
miR-10-5p-1	c70315_g1_i1	lncrna	miR-10	m-l	l
miR-10-5p-1	c70347_g1_i1	lncrna	miR-10	m-l	l
miR-10-5p-1	c73623_g1_i1	lncrna	miR-10	m-l	w
miR-10-5p-1	c74277_g1_i1	lncrna	miR-10	m-l	w
miR-10-5p-1	c76998_g1_i1	lncrna	miR-10	m-l	l
miR-10-5p-1	c90059_g1_i1	lncrna	miR-10	m-l	w
miR-10-5p-1	c94617_g1_i1	lncrna	miR-10	m-l	f-m
miR-10-5p-1	c99101_g1_i1	lncrna	miR-10	m-l	f-m
miR-10-5p-1	c99325_g1_i1	lncrna	miR-10	m-l	w
miR-10-5p-1	c99493_g1_i1	lncrna	miR-10	m-l	f
miR-10-5p-1	c99886_g1_i1	lncrna	miR-10	m-l	l
miR-10-5p-1	c105346_g1_i1	lncrna	miR-10	m-l	l
miR-10-5p-1	c105706_g1_i1	lncrna	miR-10	m-l	l
miR-10-5p-1	c106973_g1_i1	lncrna	miR-10	m-l	m-l
miR-10-5p-1	c107769_g1_i1	lncrna	miR-10	m-l	w
miR-10-5p-1	c108137_g1_i1	lncrna	miR-10	m-l	w
miR-10-5p-1	c109300_g1_i1	lncrna	miR-10	m-l	l
miR-10-5p-1	c112887_g1_i1	lncrna	miR-10	m-l	w
miR-10-5p-1	c115945_g1_i1	lncrna	miR-10	m-l	m
miR-10-5p-1	c118286_g1_i1	lncrna	miR-10	m-l	w
miR-14-3p-1	c354_g1_i1	lncrna	miR-14	m	m
miR-14-3p-1	c1049_g1_i1	lncrna	miR-14	m	f-m
miR-14-3p-1	c2330_g1_i1	lncrna	miR-14	m	m
miR-14-3p-1	c2613_g1_i1	lncrna	miR-14	m	m
miR-14-3p-1	c3028_g1_i1	lncrna	miR-14	m	f-m
miR-14-3p-1	c4729_g1_i1	lncrna	miR-14	m	f
miR-14-3p-1	c4832_g1_i1	lncrna	miR-14	m	w
miR-14-3p-1	c5080_g1_i1	lncrna	miR-14	m	m
miR-14-3p-1	c5193_g1_i1	lncrna	miR-14	m	w
miR-14-3p-1	c6557_g1_i1	lncrna	miR-14	m	m
miR-14-3p-1	c8408_g1_i1	lncrna	miR-14	m	m
miR-14-3p-1	c8535_g1_i1	lncrna	miR-14	m	w
miR-14-3p-1	c8951_g1_i1	lncrna	miR-14	m	f-m
miR-14-3p-1	c9008_g1_i1	lncrna	miR-14	m	w
miR-14-3p-1	c9241_g1_i1	lncrna	miR-14	m	f
miR-14-3p-1	c9868_g1_i1	lncrna	miR-14	m	m-l
miR-14-3p-1	c10481_g1_i1	lncrna	miR-14	m	w
miR-14-3p-1	c10510_g1_i1	lncrna	miR-14	m	w
miR-14-3p-1	c10960_g1_i1	lncrna	miR-14	m	w
miR-14-3p-1	c11001_g1_i1	lncrna	miR-14	m	f-m
miR-14-3p-1	c11381_g1_i1	lncrna	miR-14	m	w
miR-14-3p-1	c11621_g1_i1	lncrna	miR-14	m	l
miR-14-3p-1	c11666_g1_i1	lncrna	miR-14	m	w
miR-14-3p-1	c11893_g1_i1	lncrna	miR-14	m	w
miR-14-3p-1	c12392_g1_i1	lncrna	miR-14	m	m
miR-14-3p-1	c13640_g1_i1	lncrna	miR-14	m	m
miR-14-3p-1	c14129_g1_i1	lncrna	miR-14	m	m
miR-14-3p-1	c15461_g1_i1	lncrna	miR-14	m	w
miR-14-3p-1	c16850_g1_i1	lncrna	miR-14	m	f-m-l
miR-14-3p-1	c19712_g1_i1	lncrna	miR-14	m	w
miR-14-3p-1	c20362_g1_i1	lncrna	miR-14	m	f-m
miR-14-3p-1	c20878_g1_i1	lncrna	miR-14	m	l
miR-14-3p-1	c20967_g1_i1	lncrna	miR-14	m	f-m
miR-14-3p-1	c21237_g1_i1	lncrna	miR-14	m	f-m
miR-14-3p-1	c21877_g1_i1	lncrna	miR-14	m	l
miR-14-3p-1	c21877_g1_i2	lncrna	miR-14	m	m-l
miR-14-3p-1	c21979_g1_i1	lncrna	miR-14	m	m-l
miR-14-3p-1	c22222_g1_i1	lncrna	miR-14	m	w
miR-14-3p-1	c22690_g1_i1	lncrna	miR-14	m	w
miR-14-3p-1	c22690_g1_i2	lncrna	miR-14	m	w
miR-14-3p-1	c23075_g1_i1	lncrna	miR-14	m	m
miR-14-3p-1	c23147_g1_i1	lncrna	miR-14	m	l
miR-14-3p-1	c24153_g1_i1	lncrna	miR-14	m	l
miR-14-3p-1	c24153_g1_i2	lncrna	miR-14	m	w
miR-14-3p-1	c24941_g1_i1	lncrna	miR-14	m	w
miR-14-3p-1	c26015_g1_i1	lncrna	miR-14	m	m-l
miR-14-3p-1	c26145_g1_i1	lncrna	miR-14	m	m
miR-14-3p-1	c27616_g1_i1	lncrna	miR-14	m	w
miR-14-3p-1	c27804_g1_i1	lncrna	miR-14	m	w
miR-14-3p-1	c28085_g1_i1	lncrna	miR-14	m	m
miR-14-3p-1	c28476_g1_i1	lncrna	miR-14	m	f-m
miR-14-3p-1	c29047_g1_i1	lncrna	miR-14	m	w
miR-14-3p-1	c29322_g1_i1	lncrna	miR-14	m	l
miR-14-3p-1	c29327_g1_i1	lncrna	miR-14	m	l
miR-14-3p-1	c29618_g1_i1	lncrna	miR-14	m	w
miR-14-3p-1	c30265_g1_i1	lncrna	miR-14	m	w
miR-14-3p-1	c30435_g1_i1	lncrna	miR-14	m	w
miR-14-3p-1	c31718_g1_i1	lncrna	miR-14	m	m
miR-14-3p-1	c32202_g1_i1	lncrna	miR-14	m	m
miR-14-3p-1	c33488_g1_i1	lncrna	miR-14	m	f-m
miR-14-3p-1	c33690_g1_i1	lncrna	miR-14	m	f-m-l
miR-14-3p-1	c34093_g1_i1	lncrna	miR-14	m	f-m-l
miR-14-3p-1	c34105_g1_i1	lncrna	miR-14	m	w
miR-14-3p-1	c34227_g1_i1	lncrna	miR-14	m	f-m
miR-14-3p-1	c34833_g1_i1	lncrna	miR-14	m	f-m
miR-14-3p-1	c35195_g1_i1	lncrna	miR-14	m	f-m-l
miR-14-3p-1	c36070_g1_i1	lncrna	miR-14	m	l
miR-14-3p-1	c36321_g1_i1	lncrna	miR-14	m	m-l
miR-14-3p-1	c36910_g1_i1	lncrna	miR-14	m	f-m-l
miR-14-3p-1	c36999_g1_i1	lncrna	miR-14	m	f-m
miR-14-3p-1	c37133_g1_i1	lncrna	miR-14	m	m-l
miR-14-3p-1	c37494_g1_i1	lncrna	miR-14	m	f-m-l
miR-14-3p-1	c37523_g1_i1	lncrna	miR-14	m	f-m
miR-14-3p-1	c37556_g1_i1	lncrna	miR-14	m	f-m-l
miR-14-3p-1	c37777_g1_i1	lncrna	miR-14	m	w
miR-14-3p-1	c37857_g1_i1	lncrna	miR-14	m	m-l
miR-14-3p-1	c38341_g1_i1	lncrna	miR-14	m	m
miR-14-3p-1	c38680_g1_i1	lncrna	miR-14	m	f-m
miR-14-3p-1	c38849_g1_i1	lncrna	miR-14	m	f-m
miR-14-3p-1	c39089_g1_i1	lncrna	miR-14	m	l
miR-14-3p-1	c39895_g1_i1	lncrna	miR-14	m	w
miR-14-3p-1	c39895_g1_i2	lncrna	miR-14	m	m
miR-14-3p-1	c40130_g2_i1	lncrna	miR-14	m	f-m-l
miR-14-3p-1	c40901_g1_i1	lncrna	miR-14	m	f-m
miR-14-3p-1	c41321_g1_i3	lncrna	miR-14	m	l
miR-14-3p-1	c41425_g1_i1	lncrna	miR-14	m	f-m
miR-14-3p-1	c42815_g1_i1	lncrna	miR-14	m	f-m-l
miR-14-3p-1	c43030_g1_i1	lncrna	miR-14	m	w
miR-14-3p-1	c43506_g1_i1	lncrna	miR-14	m	w
miR-14-3p-1	c43554_g1_i1	lncrna	miR-14	m	f-m
miR-14-3p-1	c44850_g1_i3	lncrna	miR-14	m	w
miR-14-3p-1	c45396_g1_i2	lncrna	miR-14	m	w
miR-14-3p-1	c45704_g1_i3	lncrna	miR-14	m	l
miR-14-3p-1	c46155_g1_i1	lncrna	miR-14	m	w
miR-14-3p-1	c46185_g3_i3	lncrna	miR-14	m	f-m-l
miR-14-3p-1	c46851_g1_i3	lncrna	miR-14	m	w
miR-14-3p-1	c49132_g1_i1	lncrna	miR-14	m	m-l
miR-14-3p-1	c49677_g2_i1	lncrna	miR-14	m	l
miR-14-3p-1	c49919_g1_i1	lncrna	miR-14	m	f-m
miR-14-3p-1	c50877_g1_i1	lncrna	miR-14	m	w
miR-14-3p-1	c50877_g1_i2	lncrna	miR-14	m	l
miR-14-3p-1	c51463_g1_i1	lncrna	miR-14	m	f-m
miR-14-3p-1	c51517_g1_i1	lncrna	miR-14	m	f-m-l
miR-14-3p-1	c52727_g2_i1	lncrna	miR-14	m	f-m-l
miR-14-3p-1	c53263_g2_i5	lncrna	miR-14	m	m
miR-14-3p-1	c53692_g2_i1	lncrna	miR-14	m	f-m-l
miR-14-3p-1	c54998_g1_i1	lncrna	miR-14	m	f-m
miR-14-3p-1	c55040_g1_i3	lncrna	miR-14	m	w
miR-14-3p-1	c55187_g4_i1	lncrna	miR-14	m	f-m
miR-14-3p-1	c55557_g1_i2	lncrna	miR-14	m	w
miR-14-3p-1	c55692_g4_i1	lncrna	miR-14	m	f-m
miR-14-3p-1	c55792_g1_i1	lncrna	miR-14	m	f-m
miR-14-3p-1	c56084_g1_i1	lncrna	miR-14	m	f-m
miR-14-3p-1	c57139_g1_i1	lncrna	miR-14	m	f-m-l
miR-14-3p-1	c58990_g1_i1	lncrna	miR-14	m	w
miR-14-3p-1	c59314_g1_i1	lncrna	miR-14	m	f-l
miR-14-3p-1	c60832_g1_i1	lncrna	miR-14	m	w
miR-14-3p-1	c61752_g1_i1	lncrna	miR-14	m	f
miR-14-3p-1	c61923_g1_i1	lncrna	miR-14	m	w
miR-14-3p-1	c62229_g1_i1	lncrna	miR-14	m	f
miR-14-3p-1	c62514_g1_i1	lncrna	miR-14	m	w
miR-14-3p-1	c62673_g1_i1	lncrna	miR-14	m	w
miR-14-3p-1	c63246_g1_i1	lncrna	miR-14	m	l
miR-14-3p-1	c65533_g1_i1	lncrna	miR-14	m	w
miR-14-3p-1	c66073_g1_i1	lncrna	miR-14	m	w
miR-14-3p-1	c66661_g1_i1	lncrna	miR-14	m	l
miR-14-3p-1	c67735_g1_i1	lncrna	miR-14	m	w
miR-14-3p-1	c67945_g1_i1	lncrna	miR-14	m	w
miR-14-3p-1	c68036_g1_i1	lncrna	miR-14	m	w
miR-14-3p-1	c68156_g1_i1	lncrna	miR-14	m	l
miR-14-3p-1	c68986_g1_i1	lncrna	miR-14	m	w
miR-14-3p-1	c70522_g1_i1	lncrna	miR-14	m	w
miR-14-3p-1	c70845_g1_i1	lncrna	miR-14	m	m
miR-14-3p-1	c70846_g1_i1	lncrna	miR-14	m	w
miR-14-3p-1	c70878_g1_i1	lncrna	miR-14	m	w
miR-14-3p-1	c76134_g1_i1	lncrna	miR-14	m	w
miR-14-3p-1	c77478_g1_i1	lncrna	miR-14	m	w
miR-14-3p-1	c77653_g1_i1	lncrna	miR-14	m	w
miR-14-3p-1	c78154_g1_i1	lncrna	miR-14	m	f-m
miR-14-3p-1	c78485_g1_i1	lncrna	miR-14	m	w
miR-14-3p-1	c78909_g1_i1	lncrna	miR-14	m	w
miR-14-3p-1	c80400_g1_i1	lncrna	miR-14	m	w
miR-14-3p-1	c81370_g1_i1	lncrna	miR-14	m	f-m
miR-14-3p-1	c82271_g1_i1	lncrna	miR-14	m	w
miR-14-3p-1	c82625_g1_i1	lncrna	miR-14	m	w
miR-14-3p-1	c83983_g1_i1	lncrna	miR-14	m	w
miR-14-3p-1	c85764_g1_i1	lncrna	miR-14	m	m
miR-14-3p-1	c86620_g1_i1	lncrna	miR-14	m	m
miR-14-3p-1	c88501_g1_i1	lncrna	miR-14	m	l
miR-14-3p-1	c88519_g1_i1	lncrna	miR-14	m	l
miR-14-3p-1	c89072_g1_i1	lncrna	miR-14	m	l
miR-14-3p-1	c89177_g1_i1	lncrna	miR-14	m	w
miR-14-3p-1	c89863_g1_i1	lncrna	miR-14	m	l
miR-14-3p-1	c90163_g1_i1	lncrna	miR-14	m	w
miR-14-3p-1	c90514_g1_i1	lncrna	miR-14	m	f-m
miR-14-3p-1	c90532_g1_i1	lncrna	miR-14	m	m
miR-14-3p-1	c90861_g1_i1	lncrna	miR-14	m	l
miR-14-3p-1	c91429_g1_i1	lncrna	miR-14	m	m
miR-14-3p-1	c92937_g1_i1	lncrna	miR-14	m	w
miR-14-3p-1	c94246_g1_i1	lncrna	miR-14	m	w
miR-14-3p-1	c94322_g1_i1	lncrna	miR-14	m	w
miR-14-3p-1	c95031_g1_i1	lncrna	miR-14	m	m
miR-14-3p-1	c96201_g1_i1	lncrna	miR-14	m	w
miR-14-3p-1	c96452_g1_i1	lncrna	miR-14	m	w
miR-14-3p-1	c96857_g1_i1	lncrna	miR-14	m	l
miR-14-3p-1	c97410_g1_i1	lncrna	miR-14	m	w
miR-14-3p-1	c98312_g1_i1	lncrna	miR-14	m	f-m
miR-14-3p-1	c99520_g1_i1	lncrna	miR-14	m	m
miR-14-3p-1	c99652_g1_i1	lncrna	miR-14	m	f-m
miR-14-3p-1	c99971_g1_i1	lncrna	miR-14	m	f
miR-14-3p-1	c101048_g1_i1	lncrna	miR-14	m	w
miR-14-3p-1	c101072_g1_i1	lncrna	miR-14	m	w
miR-14-3p-1	c101121_g1_i1	lncrna	miR-14	m	w
miR-14-3p-1	c101396_g1_i1	lncrna	miR-14	m	w
miR-14-3p-1	c101413_g1_i1	lncrna	miR-14	m	w
miR-14-3p-1	c102644_g1_i1	lncrna	miR-14	m	m
miR-14-3p-1	c102719_g1_i1	lncrna	miR-14	m	m-l
miR-14-3p-1	c102863_g1_i1	lncrna	miR-14	m	f-m
miR-14-3p-1	c103621_g1_i1	lncrna	miR-14	m	f
miR-14-3p-1	c103754_g1_i1	lncrna	miR-14	m	f
miR-14-3p-1	c104746_g1_i1	lncrna	miR-14	m	l
miR-14-3p-1	c105314_g1_i1	lncrna	miR-14	m	w
miR-14-3p-1	c106713_g1_i1	lncrna	miR-14	m	w
miR-14-3p-1	c108556_g1_i1	lncrna	miR-14	m	w
miR-14-3p-1	c112156_g1_i1	lncrna	miR-14	m	l
miR-14-3p-1	c113105_g1_i1	lncrna	miR-14	m	m
miR-14-3p-1	c113189_g1_i1	lncrna	miR-14	m	w
miR-14-3p-1	c114902_g1_i1	lncrna	miR-14	m	l
miR-14-3p-1	c114975_g1_i1	lncrna	miR-14	m	f-m
miR-14-3p-1	c114980_g1_i1	lncrna	miR-14	m	w
miR-14-3p-1	c117249_g1_i1	lncrna	miR-14	m	w
miR-14-3p-1	c118190_g1_i1	lncrna	miR-14	m	w
miR-184-3p-1	c2320_g1_i1	lncrna	miR-184	f-m-l	m
miR-184-3p-1	c2888_g1_i1	lncrna	miR-184	f-m-l	f
miR-184-3p-1	c3397_g1_i1	lncrna	miR-184	f-m-l	m
miR-184-3p-1	c3471_g1_i1	lncrna	miR-184	f-m-l	w
miR-184-3p-1	c3708_g1_i1	lncrna	miR-184	f-m-l	l
miR-184-3p-1	c4661_g1_i1	lncrna	miR-184	f-m-l	f-m
miR-184-3p-1	c4859_g1_i1	lncrna	miR-184	f-m-l	w
miR-184-3p-1	c4908_g1_i1	lncrna	miR-184	f-m-l	w
miR-184-3p-1	c5850_g1_i1	lncrna	miR-184	f-m-l	m-l
miR-184-3p-1	c6557_g1_i1	lncrna	miR-184	f-m-l	m
miR-184-3p-1	c8477_g1_i1	lncrna	miR-184	f-m-l	m
miR-184-3p-1	c9914_g1_i1	lncrna	miR-184	f-m-l	w
miR-184-3p-1	c10120_g1_i1	lncrna	miR-184	f-m-l	w
miR-184-3p-1	c10147_g1_i1	lncrna	miR-184	f-m-l	m
miR-184-3p-1	c10557_g1_i1	lncrna	miR-184	f-m-l	f-m
miR-184-3p-1	c11588_g1_i1	lncrna	miR-184	f-m-l	w
miR-184-3p-1	c12711_g1_i1	lncrna	miR-184	f-m-l	w
miR-184-3p-1	c13054_g1_i1	lncrna	miR-184	f-m-l	m
miR-184-3p-1	c13095_g1_i1	lncrna	miR-184	f-m-l	l
miR-184-3p-1	c13239_g1_i1	lncrna	miR-184	f-m-l	w
miR-184-3p-1	c14005_g1_i1	lncrna	miR-184	f-m-l	m
miR-184-3p-1	c14980_g1_i1	lncrna	miR-184	f-m-l	m
miR-184-3p-1	c15305_g1_i1	lncrna	miR-184	f-m-l	f-m
miR-184-3p-1	c15373_g1_i1	lncrna	miR-184	f-m-l	w
miR-184-3p-1	c15379_g1_i1	lncrna	miR-184	f-m-l	w
miR-184-3p-1	c15415_g1_i1	lncrna	miR-184	f-m-l	m
miR-184-3p-1	c15949_g1_i1	lncrna	miR-184	f-m-l	m
miR-184-3p-1	c16001_g1_i1	lncrna	miR-184	f-m-l	w
miR-184-3p-1	c16350_g1_i1	lncrna	miR-184	f-m-l	w
miR-184-3p-1	c16608_g1_i1	lncrna	miR-184	f-m-l	m
miR-184-3p-1	c16743_g1_i1	lncrna	miR-184	f-m-l	m
miR-184-3p-1	c17308_g1_i1	lncrna	miR-184	f-m-l	w
miR-184-3p-1	c17883_g1_i1	lncrna	miR-184	f-m-l	f-m
miR-184-3p-1	c18582_g1_i1	lncrna	miR-184	f-m-l	l
miR-184-3p-1	c20296_g1_i1	lncrna	miR-184	f-m-l	w
miR-184-3p-1	c21805_g1_i1	lncrna	miR-184	f-m-l	f-m-l
miR-184-3p-1	c22004_g1_i1	lncrna	miR-184	f-m-l	l
miR-184-3p-1	c22186_g1_i1	lncrna	miR-184	f-m-l	w
miR-184-3p-1	c23218_g1_i1	lncrna	miR-184	f-m-l	w
miR-184-3p-1	c23929_g1_i1	lncrna	miR-184	f-m-l	f-m
miR-184-3p-1	c25078_g1_i1	lncrna	miR-184	f-m-l	w
miR-184-3p-1	c26085_g1_i1	lncrna	miR-184	f-m-l	w
miR-184-3p-1	c26362_g1_i1	lncrna	miR-184	f-m-l	f-m
miR-184-3p-1	c26501_g1_i1	lncrna	miR-184	f-m-l	m
miR-184-3p-1	c27038_g1_i1	lncrna	miR-184	f-m-l	w
miR-184-3p-1	c27317_g1_i2	lncrna	miR-184	f-m-l	l
miR-184-3p-1	c27605_g1_i2	lncrna	miR-184	f-m-l	l
miR-184-3p-1	c27904_g1_i1	lncrna	miR-184	f-m-l	l
miR-184-3p-1	c28767_g1_i1	lncrna	miR-184	f-m-l	f-m-l
miR-184-3p-1	c29005_g1_i1	lncrna	miR-184	f-m-l	f-m
miR-184-3p-1	c29077_g2_i1	lncrna	miR-184	f-m-l	l
miR-184-3p-1	c29505_g1_i1	lncrna	miR-184	f-m-l	w
miR-184-3p-1	c29653_g1_i1	lncrna	miR-184	f-m-l	w
miR-184-3p-1	c29869_g1_i1	lncrna	miR-184	f-m-l	l
miR-184-3p-1	c30302_g1_i2	lncrna	miR-184	f-m-l	w
miR-184-3p-1	c30462_g1_i2	lncrna	miR-184	f-m-l	w
miR-184-3p-1	c30722_g1_i1	lncrna	miR-184	f-m-l	w
miR-184-3p-1	c31746_g1_i1	lncrna	miR-184	f-m-l	w
miR-184-3p-1	c32141_g1_i1	lncrna	miR-184	f-m-l	w
miR-184-3p-1	c32147_g1_i1	lncrna	miR-184	f-m-l	w
miR-184-3p-1	c32369_g1_i1	lncrna	miR-184	f-m-l	w
miR-184-3p-1	c32503_g1_i1	lncrna	miR-184	f-m-l	w
miR-184-3p-1	c32803_g1_i1	lncrna	miR-184	f-m-l	w
miR-184-3p-1	c33105_g1_i1	lncrna	miR-184	f-m-l	f-m
miR-184-3p-1	c33176_g1_i1	lncrna	miR-184	f-m-l	w
miR-184-3p-1	c33219_g1_i1	lncrna	miR-184	f-m-l	w
miR-184-3p-1	c33219_g1_i2	lncrna	miR-184	f-m-l	l
miR-184-3p-1	c33803_g1_i2	lncrna	miR-184	f-m-l	l
miR-184-3p-1	c34020_g1_i1	lncrna	miR-184	f-m-l	m
miR-184-3p-1	c34063_g1_i1	lncrna	miR-184	f-m-l	m-l
miR-184-3p-1	c34170_g1_i1	lncrna	miR-184	f-m-l	l
miR-184-3p-1	c34268_g1_i1	lncrna	miR-184	f-m-l	l
miR-184-3p-1	c34810_g1_i1	lncrna	miR-184	f-m-l	l
miR-184-3p-1	c35042_g1_i1	lncrna	miR-184	f-m-l	m
miR-184-3p-1	c35668_g1_i1	lncrna	miR-184	f-m-l	f-m-l
miR-184-3p-1	c35820_g1_i1	lncrna	miR-184	f-m-l	l
miR-184-3p-1	c35838_g1_i1	lncrna	miR-184	f-m-l	m
miR-184-3p-1	c35838_g1_i2	lncrna	miR-184	f-m-l	f-m
miR-184-3p-1	c36317_g1_i2	lncrna	miR-184	f-m-l	m
miR-184-3p-1	c36381_g1_i2	lncrna	miR-184	f-m-l	m
miR-184-3p-1	c36732_g1_i1	lncrna	miR-184	f-m-l	f-m
miR-184-3p-1	c37264_g1_i1	lncrna	miR-184	f-m-l	f-m
miR-184-3p-1	c37394_g1_i1	lncrna	miR-184	f-m-l	f-m
miR-184-3p-1	c37410_g1_i1	lncrna	miR-184	f-m-l	f-m-l
miR-184-3p-1	c37410_g1_i2	lncrna	miR-184	f-m-l	f-m
miR-184-3p-1	c37904_g1_i1	lncrna	miR-184	f-m-l	m-l
miR-184-3p-1	c37927_g1_i1	lncrna	miR-184	f-m-l	l
miR-184-3p-1	c39032_g1_i2	lncrna	miR-184	f-m-l	m
miR-184-3p-1	c39089_g1_i1	lncrna	miR-184	f-m-l	l
miR-184-3p-1	c39402_g1_i1	lncrna	miR-184	f-m-l	f-m
miR-184-3p-1	c39482_g1_i1	lncrna	miR-184	f-m-l	l
miR-184-3p-1	c39622_g1_i1	lncrna	miR-184	f-m-l	m
miR-184-3p-1	c39864_g1_i2	lncrna	miR-184	f-m-l	f-m
miR-184-3p-1	c40121_g1_i1	lncrna	miR-184	f-m-l	f-m-l
miR-184-3p-1	c40226_g1_i1	lncrna	miR-184	f-m-l	w
miR-184-3p-1	c40288_g1_i2	lncrna	miR-184	f-m-l	w
miR-184-3p-1	c40288_g1_i5	lncrna	miR-184	f-m-l	w
miR-184-3p-1	c40575_g2_i1	lncrna	miR-184	f-m-l	l
miR-184-3p-1	c40657_g1_i1	lncrna	miR-184	f-m-l	f-m-l
miR-184-3p-1	c41053_g1_i1	lncrna	miR-184	f-m-l	l
miR-184-3p-1	c41054_g1_i2	lncrna	miR-184	f-m-l	l
miR-184-3p-1	c41205_g1_i2	lncrna	miR-184	f-m-l	l
miR-184-3p-1	c41967_g1_i2	lncrna	miR-184	f-m-l	m-l
miR-184-3p-1	c42029_g2_i5	lncrna	miR-184	f-m-l	l
miR-184-3p-1	c43906_g1_i1	lncrna	miR-184	f-m-l	m
miR-184-3p-1	c44119_g1_i1	lncrna	miR-184	f-m-l	l
miR-184-3p-1	c45066_g1_i1	lncrna	miR-184	f-m-l	w
miR-184-3p-1	c45066_g1_i2	lncrna	miR-184	f-m-l	l
miR-184-3p-1	c45681_g1_i1	lncrna	miR-184	f-m-l	f-m-l
miR-184-3p-1	c46355_g1_i1	lncrna	miR-184	f-m-l	f-m-l
miR-184-3p-1	c46656_g1_i1	lncrna	miR-184	f-m-l	w
miR-184-3p-1	c46815_g2_i1	lncrna	miR-184	f-m-l	m-l
miR-184-3p-1	c46892_g1_i1	lncrna	miR-184	f-m-l	l
miR-184-3p-1	c47007_g1_i1	lncrna	miR-184	f-m-l	l
miR-184-3p-1	c47151_g1_i1	lncrna	miR-184	f-m-l	m-l
miR-184-3p-1	c47388_g1_i3	lncrna	miR-184	f-m-l	l
miR-184-3p-1	c47659_g1_i8	lncrna	miR-184	f-m-l	f-m
miR-184-3p-1	c47863_g1_i1	lncrna	miR-184	f-m-l	m
miR-184-3p-1	c48307_g1_i5	lncrna	miR-184	f-m-l	w
miR-184-3p-1	c48307_g1_i8	lncrna	miR-184	f-m-l	f-m
miR-184-3p-1	c49240_g2_i1	lncrna	miR-184	f-m-l	f-m-l
miR-184-3p-1	c49718_g1_i1	lncrna	miR-184	f-m-l	l
miR-184-3p-1	c49834_g2_i1	lncrna	miR-184	f-m-l	w
miR-184-3p-1	c49834_g2_i2	lncrna	miR-184	f-m-l	l
miR-184-3p-1	c50262_g1_i3	lncrna	miR-184	f-m-l	w
miR-184-3p-1	c50933_g1_i1	lncrna	miR-184	f-m-l	w
miR-184-3p-1	c51071_g1_i1	lncrna	miR-184	f-m-l	m-l
miR-184-3p-1	c51337_g1_i1	lncrna	miR-184	f-m-l	m-l
miR-184-3p-1	c51366_g1_i2	lncrna	miR-184	f-m-l	f-m
miR-184-3p-1	c51517_g1_i1	lncrna	miR-184	f-m-l	f-m-l
miR-184-3p-1	c51913_g2_i1	lncrna	miR-184	f-m-l	f
miR-184-3p-1	c53584_g4_i1	lncrna	miR-184	f-m-l	f-m-l
miR-184-3p-1	c54205_g1_i1	lncrna	miR-184	f-m-l	f-m
miR-184-3p-1	c54571_g1_i1	lncrna	miR-184	f-m-l	f-m-l
miR-184-3p-1	c55304_g1_i1	lncrna	miR-184	f-m-l	w
miR-184-3p-1	c55774_g3_i1	lncrna	miR-184	f-m-l	f-m-l
miR-184-3p-1	c55950_g3_i1	lncrna	miR-184	f-m-l	m-l
miR-184-3p-1	c55950_g3_i2	lncrna	miR-184	f-m-l	l
miR-184-3p-1	c55950_g3_i4	lncrna	miR-184	f-m-l	w
miR-184-3p-1	c56212_g3_i1	lncrna	miR-184	f-m-l	m-l
miR-184-3p-1	c56564_g1_i3	lncrna	miR-184	f-m-l	w
miR-184-3p-1	c56564_g1_i5	lncrna	miR-184	f-m-l	w
miR-184-3p-1	c57575_g1_i1	lncrna	miR-184	f-m-l	w
miR-184-3p-1	c58066_g1_i1	lncrna	miR-184	f-m-l	w
miR-184-3p-1	c58305_g1_i1	lncrna	miR-184	f-m-l	m
miR-184-3p-1	c58444_g1_i1	lncrna	miR-184	f-m-l	w
miR-184-3p-1	c58483_g1_i1	lncrna	miR-184	f-m-l	m
miR-184-3p-1	c59011_g1_i1	lncrna	miR-184	f-m-l	w
miR-184-3p-1	c59151_g1_i1	lncrna	miR-184	f-m-l	w
miR-184-3p-1	c59598_g1_i1	lncrna	miR-184	f-m-l	f
miR-184-3p-1	c61285_g1_i1	lncrna	miR-184	f-m-l	l
miR-184-3p-1	c62047_g1_i1	lncrna	miR-184	f-m-l	w
miR-184-3p-1	c63881_g1_i1	lncrna	miR-184	f-m-l	w
miR-184-3p-1	c65009_g1_i1	lncrna	miR-184	f-m-l	f
miR-184-3p-1	c65936_g1_i1	lncrna	miR-184	f-m-l	m
miR-184-3p-1	c67321_g1_i1	lncrna	miR-184	f-m-l	w
miR-184-3p-1	c67446_g1_i1	lncrna	miR-184	f-m-l	w
miR-184-3p-1	c67997_g1_i1	lncrna	miR-184	f-m-l	w
miR-184-3p-1	c68468_g1_i1	lncrna	miR-184	f-m-l	w
miR-184-3p-1	c68826_g1_i1	lncrna	miR-184	f-m-l	m-l
miR-184-3p-1	c69181_g1_i1	lncrna	miR-184	f-m-l	l
miR-184-3p-1	c70535_g1_i1	lncrna	miR-184	f-m-l	f-m
miR-184-3p-1	c70881_g1_i1	lncrna	miR-184	f-m-l	l
miR-184-3p-1	c70902_g1_i1	lncrna	miR-184	f-m-l	l
miR-184-3p-1	c72192_g1_i1	lncrna	miR-184	f-m-l	w
miR-184-3p-1	c72201_g1_i1	lncrna	miR-184	f-m-l	w
miR-184-3p-1	c72209_g1_i1	lncrna	miR-184	f-m-l	w
miR-184-3p-1	c73288_g1_i1	lncrna	miR-184	f-m-l	m
miR-184-3p-1	c74757_g1_i1	lncrna	miR-184	f-m-l	w
miR-184-3p-1	c76720_g1_i1	lncrna	miR-184	f-m-l	w
miR-184-3p-1	c76871_g1_i1	lncrna	miR-184	f-m-l	m
miR-184-3p-1	c77469_g1_i1	lncrna	miR-184	f-m-l	l
miR-184-3p-1	c77977_g1_i1	lncrna	miR-184	f-m-l	w
miR-184-3p-1	c78202_g1_i1	lncrna	miR-184	f-m-l	w
miR-184-3p-1	c78281_g1_i1	lncrna	miR-184	f-m-l	m
miR-184-3p-1	c78560_g1_i1	lncrna	miR-184	f-m-l	m
miR-184-3p-1	c78975_g1_i1	lncrna	miR-184	f-m-l	m
miR-184-3p-1	c78985_g1_i1	lncrna	miR-184	f-m-l	w
miR-184-3p-1	c80518_g1_i1	lncrna	miR-184	f-m-l	l
miR-184-3p-1	c80960_g1_i1	lncrna	miR-184	f-m-l	w
miR-184-3p-1	c81030_g1_i1	lncrna	miR-184	f-m-l	m-l
miR-184-3p-1	c81044_g1_i1	lncrna	miR-184	f-m-l	w
miR-184-3p-1	c82034_g1_i1	lncrna	miR-184	f-m-l	w
miR-184-3p-1	c82717_g1_i1	lncrna	miR-184	f-m-l	w
miR-184-3p-1	c83250_g1_i1	lncrna	miR-184	f-m-l	m-l
miR-184-3p-1	c85028_g1_i1	lncrna	miR-184	f-m-l	f
miR-184-3p-1	c85087_g1_i1	lncrna	miR-184	f-m-l	l
miR-184-3p-1	c85273_g1_i1	lncrna	miR-184	f-m-l	f-l
miR-184-3p-1	c86698_g1_i1	lncrna	miR-184	f-m-l	w
miR-184-3p-1	c87020_g1_i1	lncrna	miR-184	f-m-l	m
miR-184-3p-1	c87257_g1_i1	lncrna	miR-184	f-m-l	w
miR-184-3p-1	c87960_g1_i1	lncrna	miR-184	f-m-l	m
miR-184-3p-1	c88066_g1_i1	lncrna	miR-184	f-m-l	m
miR-184-3p-1	c88523_g1_i1	lncrna	miR-184	f-m-l	f-m
miR-184-3p-1	c88758_g1_i1	lncrna	miR-184	f-m-l	l
miR-184-3p-1	c89546_g1_i1	lncrna	miR-184	f-m-l	l
miR-184-3p-1	c90855_g1_i1	lncrna	miR-184	f-m-l	w
miR-184-3p-1	c93760_g1_i1	lncrna	miR-184	f-m-l	m
miR-184-3p-1	c94009_g1_i1	lncrna	miR-184	f-m-l	w
miR-184-3p-1	c94447_g1_i1	lncrna	miR-184	f-m-l	w
miR-184-3p-1	c95453_g1_i1	lncrna	miR-184	f-m-l	w
miR-184-3p-1	c95588_g1_i1	lncrna	miR-184	f-m-l	w
miR-184-3p-1	c95639_g1_i1	lncrna	miR-184	f-m-l	m
miR-184-3p-1	c95820_g1_i1	lncrna	miR-184	f-m-l	m
miR-184-3p-1	c96788_g1_i1	lncrna	miR-184	f-m-l	w
miR-184-3p-1	c97300_g1_i1	lncrna	miR-184	f-m-l	w
miR-184-3p-1	c97316_g1_i1	lncrna	miR-184	f-m-l	w
miR-184-3p-1	c97649_g1_i1	lncrna	miR-184	f-m-l	m
miR-184-3p-1	c97766_g1_i1	lncrna	miR-184	f-m-l	w
miR-184-3p-1	c97781_g1_i1	lncrna	miR-184	f-m-l	m
miR-184-3p-1	c98643_g1_i1	lncrna	miR-184	f-m-l	l
miR-184-3p-1	c98802_g1_i1	lncrna	miR-184	f-m-l	w
miR-184-3p-1	c100573_g1_i1	lncrna	miR-184	f-m-l	w
miR-184-3p-1	c101645_g1_i1	lncrna	miR-184	f-m-l	l
miR-184-3p-1	c101709_g1_i1	lncrna	miR-184	f-m-l	w
miR-184-3p-1	c101991_g1_i1	lncrna	miR-184	f-m-l	w
miR-184-3p-1	c102504_g1_i1	lncrna	miR-184	f-m-l	m
miR-184-3p-1	c102877_g1_i1	lncrna	miR-184	f-m-l	w
miR-184-3p-1	c102980_g1_i1	lncrna	miR-184	f-m-l	w
miR-184-3p-1	c103547_g1_i1	lncrna	miR-184	f-m-l	w
miR-184-3p-1	c103619_g1_i1	lncrna	miR-184	f-m-l	f
miR-184-3p-1	c103778_g1_i1	lncrna	miR-184	f-m-l	f
miR-184-3p-1	c103899_g1_i1	lncrna	miR-184	f-m-l	w
miR-184-3p-1	c104909_g1_i1	lncrna	miR-184	f-m-l	f-m
miR-184-3p-1	c105645_g1_i1	lncrna	miR-184	f-m-l	w
miR-184-3p-1	c105672_g1_i1	lncrna	miR-184	f-m-l	m
miR-184-3p-1	c105684_g1_i1	lncrna	miR-184	f-m-l	f-m
miR-184-3p-1	c106609_g1_i1	lncrna	miR-184	f-m-l	l
miR-184-3p-1	c107898_g1_i1	lncrna	miR-184	f-m-l	f
miR-184-3p-1	c108179_g1_i1	lncrna	miR-184	f-m-l	l
miR-184-3p-1	c108368_g1_i1	lncrna	miR-184	f-m-l	m
miR-184-3p-1	c109909_g1_i1	lncrna	miR-184	f-m-l	w
miR-184-3p-1	c110085_g1_i1	lncrna	miR-184	f-m-l	w
miR-184-3p-1	c110792_g1_i1	lncrna	miR-184	f-m-l	w
miR-184-3p-1	c111092_g1_i1	lncrna	miR-184	f-m-l	w
miR-184-3p-1	c111486_g1_i1	lncrna	miR-184	f-m-l	w
miR-184-3p-1	c111952_g1_i1	lncrna	miR-184	f-m-l	w
miR-184-3p-1	c112442_g1_i1	lncrna	miR-184	f-m-l	f
miR-184-3p-1	c112727_g1_i1	lncrna	miR-184	f-m-l	l
miR-184-3p-1	c113059_g1_i1	lncrna	miR-184	f-m-l	w
miR-184-3p-1	c113363_g1_i1	lncrna	miR-184	f-m-l	l
miR-184-3p-1	c113400_g1_i1	lncrna	miR-184	f-m-l	l
miR-184-3p-1	c115267_g1_i1	lncrna	miR-184	f-m-l	m
miR-184-3p-1	c115277_g1_i1	lncrna	miR-184	f-m-l	w
miR-184-3p-1	c115938_g1_i1	lncrna	miR-184	f-m-l	f
miR-184-3p-1	c115953_g1_i1	lncrna	miR-184	f-m-l	w
miR-184-3p-1	c115973_g1_i1	lncrna	miR-184	f-m-l	w
miR-184-3p-1	c116236_g1_i1	lncrna	miR-184	f-m-l	w
miR-184-3p-1	c117787_g1_i1	lncrna	miR-184	f-m-l	w
miR-184-3p-1	c118290_g1_i1	lncrna	miR-184	f-m-l	f
miR-277-3p-1	c985_g1_i1	lncrna	miR-277	l	w
miR-277-3p-1	c7583_g1_i1	lncrna	miR-277	l	m
miR-277-3p-1	c43276_g1_i1	lncrna	miR-277	l	w
miR-277-3p-1	c71064_g1_i1	lncrna	miR-277	l	f-m
miR-277-3p-1	c71511_g1_i1	lncrna	miR-277	l	w
miR-277-3p-1	c87189_g1_i1	lncrna	miR-277	l	f-m
miR-277-3p-1	c96050_g1_i1	lncrna	miR-277	l	l
miR-277-3p-1	c101646_g1_i1	lncrna	miR-277	l	l
miR-277-3p-1	c107012_g1_i1	lncrna	miR-277	l	w
miR-277-3p-1	c116721_g1_i1	lncrna	miR-277	l	m
miR-279-3p-1	c6541_g1_i1	lncrna	miR-279	w	w
miR-279-3p-1	c32014_g1_i1	lncrna	miR-279	w	w
miR-279-3p-1	c50710_g2_i1	lncrna	miR-279	w	w
miR-279-3p-1	c53152_g1_i1	lncrna	miR-279	w	f-m-l
miR-279-3p-1	c93911_g1_i1	lncrna	miR-279	w	m
miR-281-3p-2	c223_g1_i1	lncrna	miR-281	m-l	m-l
miR-281-3p-2	c354_g1_i1	lncrna	miR-281	m-l	m
miR-281-3p-2	c354_g1_i2	lncrna	miR-281	m-l	l
miR-281-3p-2	c3970_g1_i1	lncrna	miR-281	m-l	w
miR-281-3p-2	c6068_g1_i1	lncrna	miR-281	m-l	m-l
miR-281-3p-2	c14377_g1_i1	lncrna	miR-281	m-l	w
miR-281-3p-2	c18334_g1_i1	lncrna	miR-281	m-l	m
miR-281-3p-2	c22253_g1_i1	lncrna	miR-281	m-l	m
miR-281-3p-2	c23332_g2_i1	lncrna	miR-281	m-l	l
miR-281-3p-2	c25422_g1_i1	lncrna	miR-281	m-l	l
miR-281-3p-2	c30787_g1_i1	lncrna	miR-281	m-l	w
miR-281-3p-2	c32919_g1_i1	lncrna	miR-281	m-l	l
miR-281-3p-2	c37774_g1_i1	lncrna	miR-281	m-l	w
miR-281-3p-2	c37774_g1_i2	lncrna	miR-281	m-l	w
miR-281-3p-2	c38044_g1_i1	lncrna	miR-281	m-l	f-m-l
miR-281-3p-2	c38305_g1_i1	lncrna	miR-281	m-l	l
miR-281-3p-2	c38305_g1_i2	lncrna	miR-281	m-l	w
miR-281-3p-2	c38907_g2_i1	lncrna	miR-281	m-l	f
miR-281-3p-2	c40225_g1_i1	lncrna	miR-281	m-l	w
miR-281-3p-2	c44587_g1_i1	lncrna	miR-281	m-l	l
miR-281-3p-2	c46098_g1_i1	lncrna	miR-281	m-l	m
miR-281-3p-2	c46098_g1_i3	lncrna	miR-281	m-l	l
miR-281-3p-2	c46193_g1_i2	lncrna	miR-281	m-l	f-m
miR-281-3p-2	c51042_g1_i1	lncrna	miR-281	m-l	m-l
miR-281-3p-2	c56084_g1_i1	lncrna	miR-281	m-l	f-m
miR-281-3p-2	c57642_g1_i1	lncrna	miR-281	m-l	w
miR-281-3p-2	c59757_g1_i1	lncrna	miR-281	m-l	w
miR-281-3p-2	c63047_g1_i1	lncrna	miR-281	m-l	m
miR-281-3p-2	c65352_g1_i1	lncrna	miR-281	m-l	w
miR-281-3p-2	c66921_g1_i1	lncrna	miR-281	m-l	w
miR-281-3p-2	c68769_g1_i1	lncrna	miR-281	m-l	w
miR-281-3p-2	c72208_g1_i1	lncrna	miR-281	m-l	w
miR-281-3p-2	c72817_g1_i1	lncrna	miR-281	m-l	w
miR-281-3p-2	c72981_g1_i1	lncrna	miR-281	m-l	m
miR-281-3p-2	c77137_g1_i1	lncrna	miR-281	m-l	w
miR-281-3p-2	c78560_g1_i1	lncrna	miR-281	m-l	m
miR-281-3p-2	c84164_g1_i1	lncrna	miR-281	m-l	l
miR-281-3p-2	c90129_g1_i1	lncrna	miR-281	m-l	l
miR-281-3p-2	c90985_g1_i1	lncrna	miR-281	m-l	f
miR-281-3p-2	c93189_g1_i1	lncrna	miR-281	m-l	w
miR-281-3p-2	c93253_g1_i1	lncrna	miR-281	m-l	l
miR-281-3p-2	c97821_g1_i1	lncrna	miR-281	m-l	m-l
miR-281-3p-2	c98818_g1_i1	lncrna	miR-281	m-l	m
miR-281-3p-2	c100225_g1_i1	lncrna	miR-281	m-l	w
miR-281-3p-2	c103533_g1_i1	lncrna	miR-281	m-l	m
miR-281-3p-2	c103910_g1_i1	lncrna	miR-281	m-l	w
miR-281-3p-2	c104176_g1_i1	lncrna	miR-281	m-l	w
miR-281-3p-2	c107405_g1_i1	lncrna	miR-281	m-l	w
miR-2-3p-1	c3336_g1_i1	lncrna	miR-2	w	m
miR-2-3p-1	c4323_g1_i1	lncrna	miR-2	w	m
miR-2-3p-1	c5710_g1_i1	lncrna	miR-2	w	f-m
miR-2-3p-1	c6662_g1_i1	lncrna	miR-2	w	l
miR-2-3p-1	c7816_g1_i1	lncrna	miR-2	w	w
miR-2-3p-1	c8618_g1_i1	lncrna	miR-2	w	w
miR-2-3p-1	c12452_g1_i1	lncrna	miR-2	w	m
miR-2-3p-1	c17002_g1_i1	lncrna	miR-2	w	w
miR-2-3p-1	c21637_g1_i1	lncrna	miR-2	w	w
miR-2-3p-1	c24832_g1_i1	lncrna	miR-2	w	l
miR-2-3p-1	c31600_g1_i1	lncrna	miR-2	w	w
miR-2-3p-1	c33513_g1_i1	lncrna	miR-2	w	m
miR-2-3p-1	c33657_g1_i1	lncrna	miR-2	w	m
miR-2-3p-1	c34829_g1_i1	lncrna	miR-2	w	m-l
miR-2-3p-1	c38273_g1_i1	lncrna	miR-2	w	m-l
miR-2-3p-1	c38774_g1_i1	lncrna	miR-2	w	l
miR-2-3p-1	c43034_g1_i1	lncrna	miR-2	w	f-m
miR-2-3p-1	c43812_g1_i1	lncrna	miR-2	w	l
miR-2-3p-1	c46754_g1_i1	lncrna	miR-2	w	m-l
miR-2-3p-1	c46754_g1_i2	lncrna	miR-2	w	w
miR-2-3p-1	c49450_g1_i1	lncrna	miR-2	w	l
miR-2-3p-1	c51545_g1_i1	lncrna	miR-2	w	m-l
miR-2-3p-1	c55860_g2_i1	lncrna	miR-2	w	f-m-l
miR-2-3p-1	c63159_g1_i1	lncrna	miR-2	w	m
miR-2-3p-1	c67321_g1_i1	lncrna	miR-2	w	w
miR-2-3p-1	c67436_g1_i1	lncrna	miR-2	w	w
miR-2-3p-1	c81681_g1_i1	lncrna	miR-2	w	l
miR-2-3p-1	c82483_g1_i1	lncrna	miR-2	w	w
miR-2-3p-1	c89404_g1_i1	lncrna	miR-2	w	l
miR-2-3p-1	c91566_g1_i1	lncrna	miR-2	w	w
miR-2-3p-1	c93239_g1_i1	lncrna	miR-2	w	w
miR-2-3p-1	c95108_g1_i1	lncrna	miR-2	w	f
miR-2-3p-1	c100261_g1_i1	lncrna	miR-2	w	w
miR-2-3p-1	c101213_g1_i1	lncrna	miR-2	w	f-m
miR-2-3p-1	c105542_g1_i1	lncrna	miR-2	w	w
miR-2-3p-1	c109015_g1_i1	lncrna	miR-2	w	w
miR-2-3p-1	c109158_g1_i1	lncrna	miR-2	w	w
miR-2-3p-1	c111313_g1_i1	lncrna	miR-2	w	f-m
miR-2-3p-1	c112098_g1_i1	lncrna	miR-2	w	w
miR-71-5p-1	c386_g1_i1	lncrna	miR-71	w	w
miR-71-5p-1	c4579_g1_i1	lncrna	miR-71	w	l
miR-71-5p-1	c6930_g1_i2	lncrna	miR-71	w	w
miR-71-5p-1	c12166_g1_i1	lncrna	miR-71	w	m
miR-71-5p-1	c12166_g1_i2	lncrna	miR-71	w	w
miR-71-5p-1	c17555_g1_i1	lncrna	miR-71	w	w
miR-71-5p-1	c18573_g1_i1	lncrna	miR-71	w	m
miR-71-5p-1	c19029_g1_i1	lncrna	miR-71	w	m
miR-71-5p-1	c24994_g1_i1	lncrna	miR-71	w	f-m
miR-71-5p-1	c33562_g1_i2	lncrna	miR-71	w	f-m
miR-71-5p-1	c35042_g1_i1	lncrna	miR-71	w	m
miR-71-5p-1	c37793_g1_i1	lncrna	miR-71	w	f-m-l
miR-71-5p-1	c44456_g1_i1	lncrna	miR-71	w	l
miR-71-5p-1	c44924_g1_i1	lncrna	miR-71	w	f-m-l
miR-71-5p-1	c44924_g1_i2	lncrna	miR-71	w	f-m-l
miR-71-5p-1	c46026_g2_i1	lncrna	miR-71	w	m-l
miR-71-5p-1	c46726_g1_i1	lncrna	miR-71	w	f-m-l
miR-71-5p-1	c50105_g1_i1	lncrna	miR-71	w	f-m-l
miR-71-5p-1	c50105_g1_i2	lncrna	miR-71	w	f-m-l
miR-71-5p-1	c51495_g1_i1	lncrna	miR-71	w	f-m-l
miR-71-5p-1	c59849_g1_i1	lncrna	miR-71	w	w
miR-71-5p-1	c62826_g1_i1	lncrna	miR-71	w	l
miR-71-5p-1	c66027_g1_i1	lncrna	miR-71	w	f-m
miR-71-5p-1	c68816_g1_i1	lncrna	miR-71	w	m
miR-71-5p-1	c69478_g1_i1	lncrna	miR-71	w	w
miR-71-5p-1	c70837_g1_i1	lncrna	miR-71	w	w
miR-71-5p-1	c71029_g1_i1	lncrna	miR-71	w	w
miR-71-5p-1	c71330_g1_i1	lncrna	miR-71	w	m
miR-71-5p-1	c71479_g1_i1	lncrna	miR-71	w	w
miR-71-5p-1	c72546_g1_i1	lncrna	miR-71	w	l
miR-71-5p-1	c72934_g1_i1	lncrna	miR-71	w	l
miR-71-5p-1	c75329_g1_i1	lncrna	miR-71	w	f
miR-71-5p-1	c78400_g1_i1	lncrna	miR-71	w	w
miR-71-5p-1	c82903_g1_i1	lncrna	miR-71	w	w
miR-71-5p-1	c93150_g1_i1	lncrna	miR-71	w	w
miR-71-5p-1	c98047_g1_i1	lncrna	miR-71	w	m-l
miR-71-5p-1	c100215_g1_i1	lncrna	miR-71	w	w
miR-71-5p-1	c100763_g1_i1	lncrna	miR-71	w	f
miR-71-5p-1	c101744_g1_i1	lncrna	miR-71	w	f-l
miR-71-5p-1	c102204_g1_i1	lncrna	miR-71	w	w
miR-71-5p-1	c108119_g1_i1	lncrna	miR-71	w	m
miR-71-5p-1	c108761_g1_i1	lncrna	miR-71	w	m
miR-71-5p-1	c118279_g1_i1	lncrna	miR-71	w	w
miR-8-3p-2	c8559_g1_i1	lncrna	miR-8	w	f-m
miR-8-3p-2	c25164_g1_i1	lncrna	miR-8	w	l
miR-8-3p-2	c29811_g1_i1	lncrna	miR-8	w	m
miR-8-3p-2	c40017_g1_i1	lncrna	miR-8	w	w
miR-8-3p-2	c40017_g1_i2	lncrna	miR-8	w	w
miR-8-3p-2	c63981_g1_i1	lncrna	miR-8	w	w
miR-8-3p-2	c71329_g1_i1	lncrna	miR-8	w	m
miR-8-3p-2	c82490_g1_i1	lncrna	miR-8	w	w
miR-8-5p-1	c1202_g1_i1	lncrna	miR-8	w	m
miR-8-5p-1	c6855_g1_i1	lncrna	miR-8	w	w
miR-8-5p-1	c12763_g1_i1	lncrna	miR-8	w	l
miR-8-5p-1	c26273_g1_i1	lncrna	miR-8	w	l
miR-8-5p-1	c26840_g1_i1	lncrna	miR-8	w	l
miR-8-5p-1	c27224_g1_i1	lncrna	miR-8	w	w
miR-8-5p-1	c33600_g1_i1	lncrna	miR-8	w	m
miR-8-5p-1	c34754_g1_i1	lncrna	miR-8	w	l
miR-8-5p-1	c36647_g1_i2	lncrna	miR-8	w	w
miR-8-5p-1	c41906_g1_i1	lncrna	miR-8	w	w
miR-8-5p-1	c41906_g1_i3	lncrna	miR-8	w	w
miR-8-5p-1	c42005_g1_i1	lncrna	miR-8	w	f-m
miR-8-5p-1	c43843_g1_i1	lncrna	miR-8	w	f-m-l
miR-8-5p-1	c48450_g2_i1	lncrna	miR-8	w	m-l
miR-8-5p-1	c59617_g1_i1	lncrna	miR-8	w	w
miR-8-5p-1	c67941_g1_i1	lncrna	miR-8	w	w
miR-8-5p-1	c68818_g1_i1	lncrna	miR-8	w	w
miR-8-5p-1	c69344_g1_i1	lncrna	miR-8	w	m
miR-8-5p-1	c73708_g1_i1	lncrna	miR-8	w	m
miR-8-5p-1	c75231_g1_i1	lncrna	miR-8	w	w
miR-8-5p-1	c76104_g1_i1	lncrna	miR-8	w	m
miR-8-5p-1	c77881_g1_i1	lncrna	miR-8	w	w
miR-8-5p-1	c78854_g1_i1	lncrna	miR-8	w	w
miR-8-5p-1	c78951_g1_i1	lncrna	miR-8	w	w
miR-8-5p-1	c92838_g1_i1	lncrna	miR-8	w	m
miR-8-5p-1	c96690_g1_i1	lncrna	miR-8	w	l
miR-8-5p-1	c99279_g1_i1	lncrna	miR-8	w	w
miR-8-5p-1	c101182_g1_i1	lncrna	miR-8	w	w
miR-8-5p-1	c112846_g1_i1	lncrna	miR-8	w	w
miR-87-3p-1	c5571_g1_i1	lncrna	miR-87	l	m
miR-87-3p-1	c12342_g1_i1	lncrna	miR-87	l	m
miR-87-3p-1	c14368_g1_i1	lncrna	miR-87	l	m
miR-87-3p-1	c14653_g1_i1	lncrna	miR-87	l	m
miR-87-3p-1	c15522_g1_i1	lncrna	miR-87	l	w
miR-87-3p-1	c30969_g1_i1	lncrna	miR-87	l	l
miR-87-3p-1	c39218_g1_i1	lncrna	miR-87	l	w
miR-87-3p-1	c51366_g1_i2	lncrna	miR-87	l	f-m
miR-87-3p-1	c55309_g1_i2	lncrna	miR-87	l	l
miR-87-3p-1	c55461_g3_i1	lncrna	miR-87	l	l
miR-87-3p-1	c72696_g1_i1	lncrna	miR-87	l	l
miR-87-3p-1	c104396_g1_i1	lncrna	miR-87	l	m
miR-10-5p-2	c8924_g1_i1	mrna	miR-10	m-l	l
miR-10-5p-2	c10268_g1_i1	mrna	miR-10	m-l	f
miR-10-5p-2	c10268_g1_i2	mrna	miR-10	m-l	m
miR-10-5p-2	c22665_g1_i1	mrna	miR-10	m-l	l
miR-10-5p-2	c25444_g1_i1	mrna	miR-10	m-l	l
miR-10-5p-2	c27096_g1_i1	mrna	miR-10	m-l	l
miR-10-5p-2	c28930_g1_i1	mrna	miR-10	m-l	l
miR-10-5p-2	c29051_g1_i1	mrna	miR-10	m-l	l
miR-10-5p-2	c30855_g2_i1	mrna	miR-10	m-l	w
miR-10-5p-2	c35078_g1_i2	mrna	miR-10	m-l	f
miR-10-5p-2	c38875_g1_i1	mrna	miR-10	m-l	f-m-l
miR-10-5p-2	c46032_g1_i1	mrna	miR-10	m-l	w
miR-10-5p-2	c46032_g1_i2	mrna	miR-10	m-l	f-m-l
miR-10-5p-2	c46488_g1_i1	mrna	miR-10	m-l	f-m-l
miR-10-5p-2	c46488_g1_i2	mrna	miR-10	m-l	f-m
miR-10-5p-2	c47087_g1_i1	mrna	miR-10	m-l	f-m
miR-10-5p-2	c47087_g1_i3	mrna	miR-10	m-l	f-m-l
miR-10-5p-2	c47087_g1_i5	mrna	miR-10	m-l	f-m
miR-10-5p-2	c47282_g1_i1	mrna	miR-10	m-l	f-m-l
miR-10-5p-2	c47470_g1_i2	mrna	miR-10	m-l	f
miR-10-5p-2	c47857_g1_i1	mrna	miR-10	m-l	f-m-l
miR-10-5p-2	c47950_g1_i3	mrna	miR-10	m-l	f-m
miR-10-5p-2	c47950_g1_i8	mrna	miR-10	m-l	f
miR-10-5p-2	c48143_g2_i1	mrna	miR-10	m-l	f-m
miR-10-5p-2	c48243_g1_i1	mrna	miR-10	m-l	f-m
miR-10-5p-2	c48558_g1_i1	mrna	miR-10	m-l	f-m
miR-10-5p-2	c48677_g1_i1	mrna	miR-10	m-l	f-m
miR-10-5p-2	c48677_g1_i2	mrna	miR-10	m-l	f-m
miR-10-5p-2	c48677_g1_i3	mrna	miR-10	m-l	f-m
miR-10-5p-2	c48677_g1_i4	mrna	miR-10	m-l	f-m
miR-10-5p-2	c48745_g2_i1	mrna	miR-10	m-l	f-m-l
miR-10-5p-2	c48905_g1_i1	mrna	miR-10	m-l	f-m
miR-10-5p-2	c48905_g1_i2	mrna	miR-10	m-l	f-m
miR-10-5p-2	c49023_g1_i3	mrna	miR-10	m-l	f-m
miR-10-5p-2	c49023_g1_i4	mrna	miR-10	m-l	f
miR-10-5p-2	c49106_g1_i1	mrna	miR-10	m-l	f-m-l
miR-10-5p-2	c49512_g1_i1	mrna	miR-10	m-l	f-m-l
miR-10-5p-2	c49512_g1_i2	mrna	miR-10	m-l	f
miR-10-5p-2	c49820_g2_i2	mrna	miR-10	m-l	f-m
miR-10-5p-2	c50079_g1_i1	mrna	miR-10	m-l	f-m
miR-10-5p-2	c50481_g1_i1	mrna	miR-10	m-l	f-m
miR-10-5p-2	c50481_g1_i2	mrna	miR-10	m-l	f-m
miR-10-5p-2	c50656_g1_i1	mrna	miR-10	m-l	l
miR-10-5p-2	c50656_g1_i2	mrna	miR-10	m-l	l
miR-10-5p-2	c50656_g1_i5	mrna	miR-10	m-l	l
miR-10-5p-2	c50656_g1_i8	mrna	miR-10	m-l	l
miR-10-5p-2	c50700_g1_i1	mrna	miR-10	m-l	f-m-l
miR-10-5p-2	c51184_g2_i1	mrna	miR-10	m-l	f-m-l
miR-10-5p-2	c51220_g1_i2	mrna	miR-10	m-l	f-m-l
miR-10-5p-2	c51220_g1_i3	mrna	miR-10	m-l	m-l
miR-10-5p-2	c51220_g1_i6	mrna	miR-10	m-l	f-m-l
miR-10-5p-2	c51446_g1_i1	mrna	miR-10	m-l	l
miR-10-5p-2	c51446_g1_i2	mrna	miR-10	m-l	f-m-l
miR-10-5p-2	c51713_g1_i1	mrna	miR-10	m-l	f-m-l
miR-10-5p-2	c51713_g1_i2	mrna	miR-10	m-l	f-m-l
miR-10-5p-2	c51713_g1_i3	mrna	miR-10	m-l	f-m
miR-10-5p-2	c51901_g1_i1	mrna	miR-10	m-l	f-m-l
miR-10-5p-2	c51901_g1_i2	mrna	miR-10	m-l	m-l
miR-10-5p-2	c51901_g1_i3	mrna	miR-10	m-l	m-l
miR-10-5p-2	c51901_g1_i4	mrna	miR-10	m-l	f-m-l
miR-10-5p-2	c52128_g1_i1	mrna	miR-10	m-l	f-m-l
miR-10-5p-2	c52128_g1_i2	mrna	miR-10	m-l	f-m-l
miR-10-5p-2	c52128_g1_i4	mrna	miR-10	m-l	f-m-l
miR-10-5p-2	c52159_g1_i1	mrna	miR-10	m-l	f-m
miR-10-5p-2	c52159_g1_i2	mrna	miR-10	m-l	f-m
miR-10-5p-2	c52159_g1_i4	mrna	miR-10	m-l	f-m
miR-10-5p-2	c52401_g2_i1	mrna	miR-10	m-l	f-m
miR-14-3p-2	c20608_g1_i1	mrna	miR-14	m	l
miR-14-3p-2	c26196_g1_i1	mrna	miR-14	m	f-m
miR-14-3p-2	c26360_g1_i1	mrna	miR-14	m	f-m
miR-14-3p-2	c32487_g1_i1	mrna	miR-14	m	f-m-l
miR-14-3p-2	c33396_g2_i1	mrna	miR-14	m	m
miR-14-3p-2	c33572_g1_i1	mrna	miR-14	m	f-m
miR-14-3p-2	c34719_g1_i1	mrna	miR-14	m	f-m-l
miR-14-3p-2	c34835_g1_i1	mrna	miR-14	m	f-m
miR-14-3p-2	c35143_g1_i1	mrna	miR-14	m	f-m
miR-14-3p-2	c37730_g1_i1	mrna	miR-14	m	m
miR-14-3p-2	c37730_g1_i2	mrna	miR-14	m	f-m
miR-14-3p-2	c38099_g1_i3	mrna	miR-14	m	m
miR-14-3p-2	c39791_g1_i1	mrna	miR-14	m	f
miR-14-3p-2	c39791_g1_i2	mrna	miR-14	m	f-m
miR-14-3p-2	c39824_g2_i1	mrna	miR-14	m	f-m
miR-14-3p-2	c39824_g2_i2	mrna	miR-14	m	f-m
miR-14-3p-2	c45829_g1_i2	mrna	miR-14	m	f-m
miR-14-3p-2	c45829_g1_i4	mrna	miR-14	m	f-m
miR-14-3p-2	c45853_g1_i3	mrna	miR-14	m	m
miR-14-3p-2	c45914_g1_i1	mrna	miR-14	m	f-m
miR-14-3p-2	c45914_g1_i2	mrna	miR-14	m	f-m-l
miR-14-3p-2	c45999_g1_i1	mrna	miR-14	m	l
miR-14-3p-2	c45999_g1_i13	mrna	miR-14	m	m
miR-14-3p-2	c46035_g1_i1	mrna	miR-14	m	f-m-l
miR-14-3p-2	c46427_g1_i1	mrna	miR-14	m	f-m
miR-14-3p-2	c46427_g1_i2	mrna	miR-14	m	f-m
miR-14-3p-2	c46742_g1_i1	mrna	miR-14	m	f-m-l
miR-14-3p-2	c46980_g1_i2	mrna	miR-14	m	l
miR-14-3p-2	c47051_g1_i1	mrna	miR-14	m	f-m
miR-14-3p-2	c47051_g1_i2	mrna	miR-14	m	f-m
miR-14-3p-2	c47051_g1_i3	mrna	miR-14	m	f-m
miR-14-3p-2	c47051_g1_i5	mrna	miR-14	m	f-m
miR-14-3p-2	c47051_g1_i6	mrna	miR-14	m	w
miR-14-3p-2	c47215_g1_i10	mrna	miR-14	m	f-m
miR-14-3p-2	c47217_g1_i1	mrna	miR-14	m	f-m
miR-14-3p-2	c47217_g1_i4	mrna	miR-14	m	f-m-l
miR-14-3p-2	c47221_g1_i1	mrna	miR-14	m	f-m
miR-14-3p-2	c47421_g1_i1	mrna	miR-14	m	f-m-l
miR-14-3p-2	c47421_g1_i2	mrna	miR-14	m	f-m-l
miR-14-3p-2	c47545_g1_i1	mrna	miR-14	m	f-m
miR-14-3p-2	c47573_g2_i4	mrna	miR-14	m	m-l
miR-14-3p-2	c47628_g2_i1	mrna	miR-14	m	f-m-l
miR-14-3p-2	c47651_g1_i1	mrna	miR-14	m	f-m
miR-14-3p-2	c47651_g1_i2	mrna	miR-14	m	f-m
miR-14-3p-2	c47800_g1_i1	mrna	miR-14	m	f-m-l
miR-14-3p-2	c47899_g1_i3	mrna	miR-14	m	f-m-l
miR-14-3p-2	c47967_g1_i1	mrna	miR-14	m	f-m
miR-14-3p-2	c47967_g1_i2	mrna	miR-14	m	f-m
miR-14-3p-2	c47967_g1_i3	mrna	miR-14	m	f-m
miR-14-3p-2	c48018_g1_i1	mrna	miR-14	m	f-m-l
miR-14-3p-2	c48018_g1_i2	mrna	miR-14	m	f-m-l
miR-14-3p-2	c48018_g1_i3	mrna	miR-14	m	f-m-l
miR-14-3p-2	c48044_g1_i1	mrna	miR-14	m	f-m-l
miR-14-3p-2	c48079_g1_i1	mrna	miR-14	m	f-m
miR-14-3p-2	c48079_g1_i2	mrna	miR-14	m	m
miR-14-3p-2	c48079_g1_i3	mrna	miR-14	m	f-m
miR-14-3p-2	c48090_g1_i5	mrna	miR-14	m	f-m
miR-14-3p-2	c48131_g1_i3	mrna	miR-14	m	f-m-l
miR-14-3p-2	c48131_g1_i5	mrna	miR-14	m	f-m-l
miR-14-3p-2	c48243_g1_i1	mrna	miR-14	m	f-m
miR-14-3p-2	c48243_g1_i2	mrna	miR-14	m	f-m
miR-14-3p-2	c48243_g1_i5	mrna	miR-14	m	f-m
miR-14-3p-2	c48243_g1_i6	mrna	miR-14	m	f-m
miR-14-3p-2	c48243_g1_i8	mrna	miR-14	m	f-m
miR-14-3p-2	c48243_g1_i9	mrna	miR-14	m	f-m
miR-14-3p-2	c48368_g1_i1	mrna	miR-14	m	f-m
miR-14-3p-2	c48368_g1_i2	mrna	miR-14	m	f-m
miR-14-3p-2	c48402_g3_i2	mrna	miR-14	m	f-m
miR-14-3p-2	c48402_g3_i3	mrna	miR-14	m	f-m
miR-14-3p-2	c48639_g1_i1	mrna	miR-14	m	f-m
miR-14-3p-2	c48672_g1_i1	mrna	miR-14	m	m
miR-14-3p-2	c48672_g1_i2	mrna	miR-14	m	w
miR-14-3p-2	c48672_g1_i3	mrna	miR-14	m	f-m
miR-14-3p-2	c48672_g1_i4	mrna	miR-14	m	f-m
miR-14-3p-2	c48672_g1_i5	mrna	miR-14	m	f-m
miR-14-3p-2	c48672_g1_i6	mrna	miR-14	m	f-m
miR-14-3p-2	c48672_g1_i7	mrna	miR-14	m	f
miR-14-3p-2	c48672_g1_i8	mrna	miR-14	m	f
miR-14-3p-2	c48672_g1_i10	mrna	miR-14	m	w
miR-14-3p-2	c48672_g1_i11	mrna	miR-14	m	f
miR-14-3p-2	c48672_g1_i12	mrna	miR-14	m	f-m
miR-14-3p-2	c48672_g1_i13	mrna	miR-14	m	f-m
miR-14-3p-2	c48672_g1_i14	mrna	miR-14	m	m
miR-14-3p-2	c48716_g1_i1	mrna	miR-14	m	f-m
miR-14-3p-2	c48716_g1_i2	mrna	miR-14	m	f-m
miR-14-3p-2	c48716_g1_i4	mrna	miR-14	m	m
miR-14-3p-2	c48921_g2_i1	mrna	miR-14	m	f-m-l
miR-14-3p-2	c49025_g1_i1	mrna	miR-14	m	m-l
miR-14-3p-2	c49027_g1_i1	mrna	miR-14	m	f-m-l
miR-14-3p-2	c49027_g1_i3	mrna	miR-14	m	m
miR-14-3p-2	c49027_g1_i5	mrna	miR-14	m	l
miR-14-3p-2	c49027_g1_i8	mrna	miR-14	m	m-l
miR-14-3p-2	c49027_g1_i9	mrna	miR-14	m	f-m-l
miR-14-3p-2	c49161_g2_i1	mrna	miR-14	m	f-m
miR-14-3p-2	c49161_g2_i3	mrna	miR-14	m	f-m
miR-14-3p-2	c49219_g1_i4	mrna	miR-14	m	l
miR-14-3p-2	c49333_g1_i1	mrna	miR-14	m	m
miR-14-3p-2	c49333_g1_i2	mrna	miR-14	m	f-m
miR-14-3p-2	c49333_g1_i3	mrna	miR-14	m	m
miR-14-3p-2	c49460_g1_i1	mrna	miR-14	m	f-m-l
miR-14-3p-2	c49766_g2_i2	mrna	miR-14	m	w
miR-14-3p-2	c49783_g1_i1	mrna	miR-14	m	f-m-l
miR-14-3p-2	c49783_g1_i2	mrna	miR-14	m	l
miR-14-3p-2	c49811_g1_i6	mrna	miR-14	m	f-m
miR-14-3p-2	c49811_g1_i8	mrna	miR-14	m	f-m
miR-14-3p-2	c49811_g1_i9	mrna	miR-14	m	f-m
miR-14-3p-2	c49811_g1_i10	mrna	miR-14	m	w
miR-14-3p-2	c49836_g1_i4	mrna	miR-14	m	w
miR-14-3p-2	c49836_g1_i5	mrna	miR-14	m	w
miR-14-3p-2	c49836_g1_i6	mrna	miR-14	m	m
miR-14-3p-2	c50014_g2_i1	mrna	miR-14	m	f-m-l
miR-14-3p-2	c50014_g2_i2	mrna	miR-14	m	w
miR-14-3p-2	c50014_g2_i3	mrna	miR-14	m	w
miR-14-3p-2	c50014_g2_i4	mrna	miR-14	m	f-m-l
miR-14-3p-2	c50014_g2_i5	mrna	miR-14	m	m-l
miR-14-3p-2	c50014_g2_i6	mrna	miR-14	m	m
miR-14-3p-2	c50014_g2_i7	mrna	miR-14	m	f-m-l
miR-14-3p-2	c50059_g1_i1	mrna	miR-14	m	f-m-l
miR-14-3p-2	c50248_g1_i1	mrna	miR-14	m	f-m-l
miR-14-3p-2	c50268_g1_i2	mrna	miR-14	m	f-m-l
miR-14-3p-2	c50274_g1_i1	mrna	miR-14	m	f-m
miR-14-3p-2	c50291_g1_i2	mrna	miR-14	m	f-m-l
miR-14-3p-2	c50374_g1_i1	mrna	miR-14	m	f-m-l
miR-14-3p-2	c50374_g1_i2	mrna	miR-14	m	f-m-l
miR-14-3p-2	c50415_g1_i3	mrna	miR-14	m	m
miR-14-3p-2	c50415_g1_i4	mrna	miR-14	m	f-m
miR-14-3p-2	c50415_g1_i6	mrna	miR-14	m	m
miR-14-3p-2	c50448_g1_i1	mrna	miR-14	m	f-m-l
miR-14-3p-2	c50448_g1_i2	mrna	miR-14	m	f-m
miR-14-3p-2	c50465_g1_i1	mrna	miR-14	m	m
miR-14-3p-2	c50465_g1_i3	mrna	miR-14	m	w
miR-14-3p-2	c50465_g1_i4	mrna	miR-14	m	m
miR-14-3p-2	c50465_g1_i5	mrna	miR-14	m	f-m
miR-14-3p-2	c50465_g1_i6	mrna	miR-14	m	f
miR-14-3p-2	c50566_g1_i1	mrna	miR-14	m	w
miR-14-3p-2	c50566_g1_i2	mrna	miR-14	m	f-m-l
miR-14-3p-2	c50623_g1_i1	mrna	miR-14	m	f-m
miR-14-3p-2	c50623_g1_i2	mrna	miR-14	m	f-m-l
miR-14-3p-2	c50623_g1_i3	mrna	miR-14	m	f-m-l
miR-14-3p-2	c50696_g2_i7	mrna	miR-14	m	m
miR-14-3p-2	c50814_g1_i1	mrna	miR-14	m	f-m
miR-14-3p-2	c50814_g1_i3	mrna	miR-14	m	f-m
miR-14-3p-2	c50814_g1_i4	mrna	miR-14	m	f-m
miR-14-3p-2	c50814_g1_i5	mrna	miR-14	m	f-m
miR-14-3p-2	c50814_g1_i6	mrna	miR-14	m	m
miR-14-3p-2	c50814_g1_i8	mrna	miR-14	m	f
miR-14-3p-2	c50814_g1_i9	mrna	miR-14	m	f-m
miR-14-3p-2	c50814_g1_i13	mrna	miR-14	m	f
miR-14-3p-2	c50814_g1_i14	mrna	miR-14	m	f
miR-14-3p-2	c50814_g1_i15	mrna	miR-14	m	m
miR-14-3p-2	c50897_g1_i1	mrna	miR-14	m	f-m
miR-14-3p-2	c50908_g1_i1	mrna	miR-14	m	m
miR-14-3p-2	c50908_g1_i3	mrna	miR-14	m	f-m
miR-14-3p-2	c51024_g1_i1	mrna	miR-14	m	f-m-l
miR-14-3p-2	c51058_g1_i1	mrna	miR-14	m	f-m-l
miR-14-3p-2	c51115_g1_i1	mrna	miR-14	m	m
miR-14-3p-2	c51115_g1_i3	mrna	miR-14	m	f-m
miR-14-3p-2	c51115_g1_i5	mrna	miR-14	m	m
miR-14-3p-2	c51115_g1_i6	mrna	miR-14	m	f-m
miR-14-3p-2	c51205_g1_i1	mrna	miR-14	m	f-m
miR-14-3p-2	c51237_g1_i2	mrna	miR-14	m	f-l
miR-14-3p-2	c51237_g1_i3	mrna	miR-14	m	w
miR-14-3p-2	c51237_g1_i4	mrna	miR-14	m	l
miR-14-3p-2	c51237_g1_i5	mrna	miR-14	m	m
miR-14-3p-2	c51237_g1_i7	mrna	miR-14	m	f-m-l
miR-14-3p-2	c51237_g1_i8	mrna	miR-14	m	w
miR-14-3p-2	c51274_g1_i2	mrna	miR-14	m	f-m-l
miR-14-3p-2	c51274_g1_i4	mrna	miR-14	m	f-m-l
miR-14-3p-2	c51274_g1_i5	mrna	miR-14	m	f-m
miR-14-3p-2	c51274_g1_i6	mrna	miR-14	m	f-m
miR-14-3p-2	c51275_g1_i6	mrna	miR-14	m	f-m
miR-14-3p-2	c51278_g1_i1	mrna	miR-14	m	f-m
miR-14-3p-2	c51278_g1_i3	mrna	miR-14	m	f-m
miR-14-3p-2	c51278_g1_i5	mrna	miR-14	m	f-m-l
miR-14-3p-2	c51278_g1_i12	mrna	miR-14	m	f-m
miR-14-3p-2	c51335_g1_i1	mrna	miR-14	m	f-m
miR-14-3p-2	c51335_g1_i3	mrna	miR-14	m	f-m
miR-14-3p-2	c51412_g1_i1	mrna	miR-14	m	f-m-l
miR-14-3p-2	c51487_g1_i7	mrna	miR-14	m	w
miR-14-3p-2	c51489_g1_i1	mrna	miR-14	m	f-m
miR-14-3p-2	c51489_g1_i2	mrna	miR-14	m	f-m
miR-14-3p-2	c51679_g1_i1	mrna	miR-14	m	f-m
miR-14-3p-2	c51679_g1_i3	mrna	miR-14	m	f-m
miR-14-3p-2	c51679_g1_i4	mrna	miR-14	m	m
miR-14-3p-2	c51679_g1_i6	mrna	miR-14	m	f-m
miR-14-3p-2	c51679_g1_i7	mrna	miR-14	m	w
miR-14-3p-2	c51679_g1_i8	mrna	miR-14	m	f-m
miR-14-3p-2	c51706_g1_i1	mrna	miR-14	m	f-m
miR-14-3p-2	c51706_g1_i3	mrna	miR-14	m	f-m
miR-14-3p-2	c51776_g1_i1	mrna	miR-14	m	l
miR-14-3p-2	c51776_g1_i2	mrna	miR-14	m	m-l
miR-14-3p-2	c51872_g1_i1	mrna	miR-14	m	f-m-l
miR-14-3p-2	c51872_g1_i2	mrna	miR-14	m	f-m-l
miR-14-3p-2	c51946_g1_i1	mrna	miR-14	m	f-m
miR-14-3p-2	c51946_g1_i2	mrna	miR-14	m	m
miR-14-3p-2	c51946_g1_i3	mrna	miR-14	m	f-m
miR-14-3p-2	c51994_g1_i1	mrna	miR-14	m	f-m
miR-14-3p-2	c51994_g1_i2	mrna	miR-14	m	f-m
miR-14-3p-2	c52020_g1_i1	mrna	miR-14	m	f-m
miR-14-3p-2	c52020_g1_i3	mrna	miR-14	m	f-m
miR-14-3p-2	c52160_g1_i2	mrna	miR-14	m	f-m
miR-14-3p-2	c52160_g1_i3	mrna	miR-14	m	f-m
miR-14-3p-2	c52235_g1_i1	mrna	miR-14	m	f-m
miR-14-3p-2	c52235_g1_i2	mrna	miR-14	m	m
miR-14-3p-2	c52255_g1_i1	mrna	miR-14	m	f-m-l
miR-14-3p-2	c52255_g1_i3	mrna	miR-14	m	l
miR-14-3p-2	c52421_g1_i1	mrna	miR-14	m	f-m
miR-14-3p-2	c52421_g1_i2	mrna	miR-14	m	f-m
miR-14-3p-2	c52421_g1_i3	mrna	miR-14	m	f-m
miR-281-3p-3	c952_g1_i1	mrna	miR-281	m-l	l
miR-281-3p-3	c3490_g1_i1	mrna	miR-281	m-l	l
miR-281-3p-3	c5558_g1_i1	mrna	miR-281	m-l	w
miR-281-3p-3	c16354_g1_i1	mrna	miR-281	m-l	l
miR-281-3p-3	c17011_g1_i1	mrna	miR-281	m-l	f-m-l
miR-281-3p-3	c17227_g1_i2	mrna	miR-281	m-l	f-m
miR-281-3p-3	c21732_g1_i1	mrna	miR-281	m-l	m
miR-281-3p-3	c22635_g1_i1	mrna	miR-281	m-l	l
miR-281-3p-3	c24311_g1_i1	mrna	miR-281	m-l	m
miR-281-3p-3	c26176_g1_i1	mrna	miR-281	m-l	f-m
miR-281-3p-3	c27329_g1_i1	mrna	miR-281	m-l	f-m
miR-281-3p-3	c28271_g1_i1	mrna	miR-281	m-l	w
miR-281-3p-3	c30907_g1_i1	mrna	miR-281	m-l	f-m
miR-281-3p-3	c30907_g1_i2	mrna	miR-281	m-l	f
miR-281-3p-3	c31912_g1_i1	mrna	miR-281	m-l	m
miR-281-3p-3	c33649_g1_i1	mrna	miR-281	m-l	m
miR-281-3p-3	c33649_g1_i2	mrna	miR-281	m-l	m
miR-281-3p-3	c35347_g1_i1	mrna	miR-281	m-l	f-m-l
miR-281-3p-3	c35347_g1_i2	mrna	miR-281	m-l	f-m-l
miR-281-3p-3	c35347_g1_i3	mrna	miR-281	m-l	m-l
miR-281-3p-3	c35347_g1_i4	mrna	miR-281	m-l	f-m-l
miR-281-3p-3	c35465_g1_i1	mrna	miR-281	m-l	f-m
miR-281-3p-3	c36453_g1_i1	mrna	miR-281	m-l	m
miR-281-3p-3	c36585_g1_i1	mrna	miR-281	m-l	f-m-l
miR-281-3p-3	c36640_g1_i1	mrna	miR-281	m-l	f-m
miR-281-3p-3	c37227_g1_i1	mrna	miR-281	m-l	f
miR-281-3p-3	c37227_g1_i2	mrna	miR-281	m-l	m
miR-281-3p-3	c37730_g1_i1	mrna	miR-281	m-l	m
miR-281-3p-3	c37730_g1_i2	mrna	miR-281	m-l	f-m
miR-281-3p-3	c39374_g1_i1	mrna	miR-281	m-l	f-m
miR-281-3p-3	c40050_g1_i1	mrna	miR-281	m-l	f-m-l
miR-281-3p-3	c40263_g1_i1	mrna	miR-281	m-l	f-m-l
miR-281-3p-3	c45771_g3_i1	mrna	miR-281	m-l	f-m-l
miR-281-3p-3	c45771_g3_i2	mrna	miR-281	m-l	f-m-l
miR-281-3p-3	c45771_g3_i3	mrna	miR-281	m-l	f-m-l
miR-281-3p-3	c45846_g1_i2	mrna	miR-281	m-l	f
miR-281-3p-3	c46076_g1_i1	mrna	miR-281	m-l	l
miR-281-3p-3	c46562_g1_i1	mrna	miR-281	m-l	f-m
miR-281-3p-3	c46625_g1_i2	mrna	miR-281	m-l	f
miR-281-3p-3	c46625_g1_i3	mrna	miR-281	m-l	m-l
miR-281-3p-3	c46794_g2_i1	mrna	miR-281	m-l	f-m
miR-281-3p-3	c46794_g2_i3	mrna	miR-281	m-l	f-m
miR-281-3p-3	c46794_g2_i4	mrna	miR-281	m-l	f-m
miR-281-3p-3	c46824_g1_i1	mrna	miR-281	m-l	f-m
miR-281-3p-3	c46824_g1_i3	mrna	miR-281	m-l	f-m
miR-281-3p-3	c46847_g1_i4	mrna	miR-281	m-l	w
miR-281-3p-3	c46847_g1_i5	mrna	miR-281	m-l	w
miR-281-3p-3	c46847_g1_i6	mrna	miR-281	m-l	m
miR-281-3p-3	c46933_g1_i1	mrna	miR-281	m-l	f-m
miR-281-3p-3	c46940_g1_i1	mrna	miR-281	m-l	f-m-l
miR-281-3p-3	c46940_g1_i2	mrna	miR-281	m-l	f-m-l
miR-281-3p-3	c46944_g1_i1	mrna	miR-281	m-l	f-l
miR-281-3p-3	c46944_g1_i2	mrna	miR-281	m-l	f-m-l
miR-281-3p-3	c46963_g1_i2	mrna	miR-281	m-l	w
miR-281-3p-3	c47038_g1_i1	mrna	miR-281	m-l	f-m
miR-281-3p-3	c47243_g1_i1	mrna	miR-281	m-l	f-m-l
miR-281-3p-3	c47282_g1_i1	mrna	miR-281	m-l	f-m-l
miR-281-3p-3	c47325_g1_i1	mrna	miR-281	m-l	f-m-l
miR-281-3p-3	c47455_g1_i1	mrna	miR-281	m-l	f-m-l
miR-281-3p-3	c47518_g1_i1	mrna	miR-281	m-l	f-m-l
miR-281-3p-3	c47706_g1_i1	mrna	miR-281	m-l	f-m
miR-281-3p-3	c47706_g1_i2	mrna	miR-281	m-l	f-m-l
miR-281-3p-3	c47868_g1_i1	mrna	miR-281	m-l	f-m
miR-281-3p-3	c47868_g1_i2	mrna	miR-281	m-l	f-m
miR-281-3p-3	c47868_g1_i3	mrna	miR-281	m-l	f-m
miR-281-3p-3	c48025_g2_i2	mrna	miR-281	m-l	m-l
miR-281-3p-3	c48025_g2_i3	mrna	miR-281	m-l	l
miR-281-3p-3	c48025_g2_i4	mrna	miR-281	m-l	f-m-l
miR-281-3p-3	c48025_g2_i5	mrna	miR-281	m-l	f-m-l
miR-281-3p-3	c48025_g2_i6	mrna	miR-281	m-l	f-m-l
miR-281-3p-3	c48090_g1_i1	mrna	miR-281	m-l	f-m
miR-281-3p-3	c48090_g1_i5	mrna	miR-281	m-l	f-m
miR-281-3p-3	c48090_g1_i6	mrna	miR-281	m-l	f-m
miR-281-3p-3	c48090_g1_i9	mrna	miR-281	m-l	f-m
miR-281-3p-3	c48404_g2_i1	mrna	miR-281	m-l	f-l
miR-281-3p-3	c48404_g2_i2	mrna	miR-281	m-l	f-m-l
miR-281-3p-3	c48404_g2_i3	mrna	miR-281	m-l	m-l
miR-281-3p-3	c48404_g2_i4	mrna	miR-281	m-l	f-m-l
miR-281-3p-3	c48542_g2_i1	mrna	miR-281	m-l	l
miR-281-3p-3	c48542_g2_i2	mrna	miR-281	m-l	f-m-l
miR-281-3p-3	c48542_g2_i3	mrna	miR-281	m-l	f-m-l
miR-281-3p-3	c48542_g2_i6	mrna	miR-281	m-l	l
miR-281-3p-3	c48690_g1_i1	mrna	miR-281	m-l	f-m-l
miR-281-3p-3	c48690_g1_i2	mrna	miR-281	m-l	f-m
miR-281-3p-3	c48823_g1_i1	mrna	miR-281	m-l	f-m-l
miR-281-3p-3	c48823_g1_i2	mrna	miR-281	m-l	l
miR-281-3p-3	c48823_g1_i4	mrna	miR-281	m-l	l
miR-281-3p-3	c48823_g1_i9	mrna	miR-281	m-l	f-m
miR-281-3p-3	c48823_g1_i10	mrna	miR-281	m-l	f-m-l
miR-281-3p-3	c48823_g1_i11	mrna	miR-281	m-l	l
miR-281-3p-3	c48823_g1_i12	mrna	miR-281	m-l	m-l
miR-281-3p-3	c48823_g1_i13	mrna	miR-281	m-l	l
miR-281-3p-3	c48943_g1_i3	mrna	miR-281	m-l	f-m
miR-281-3p-3	c48987_g1_i2	mrna	miR-281	m-l	f-m-l
miR-281-3p-3	c49465_g1_i1	mrna	miR-281	m-l	w
miR-281-3p-3	c49465_g1_i3	mrna	miR-281	m-l	m-l
miR-281-3p-3	c49491_g1_i1	mrna	miR-281	m-l	f-m
miR-281-3p-3	c49491_g1_i2	mrna	miR-281	m-l	f-m
miR-281-3p-3	c50222_g2_i2	mrna	miR-281	m-l	f-m
miR-281-3p-3	c50303_g1_i1	mrna	miR-281	m-l	f-m
miR-281-3p-3	c50303_g1_i6	mrna	miR-281	m-l	l
miR-281-3p-3	c50319_g1_i2	mrna	miR-281	m-l	m-l
miR-281-3p-3	c50343_g3_i1	mrna	miR-281	m-l	w
miR-281-3p-3	c50343_g3_i2	mrna	miR-281	m-l	w
miR-281-3p-3	c50343_g3_i3	mrna	miR-281	m-l	f
miR-281-3p-3	c50343_g3_i4	mrna	miR-281	m-l	w
miR-281-3p-3	c50343_g3_i5	mrna	miR-281	m-l	f
miR-281-3p-3	c50343_g3_i6	mrna	miR-281	m-l	f
miR-281-3p-3	c50343_g3_i8	mrna	miR-281	m-l	m
miR-281-3p-3	c50343_g3_i9	mrna	miR-281	m-l	f
miR-281-3p-3	c50408_g2_i1	mrna	miR-281	m-l	f-m-l
miR-281-3p-3	c50771_g1_i1	mrna	miR-281	m-l	f-m-l
miR-281-3p-3	c50788_g1_i1	mrna	miR-281	m-l	f-m-l
miR-281-3p-3	c50788_g1_i2	mrna	miR-281	m-l	f-m-l
miR-281-3p-3	c50788_g1_i3	mrna	miR-281	m-l	f-m-l
miR-281-3p-3	c50908_g1_i1	mrna	miR-281	m-l	m
miR-281-3p-3	c50908_g1_i3	mrna	miR-281	m-l	f-m
miR-281-3p-3	c50978_g1_i1	mrna	miR-281	m-l	f-m-l
miR-281-3p-3	c50978_g1_i2	mrna	miR-281	m-l	f-m
miR-281-3p-3	c51045_g1_i1	mrna	miR-281	m-l	m-l
miR-281-3p-3	c51045_g1_i3	mrna	miR-281	m-l	w
miR-281-3p-3	c51045_g1_i4	mrna	miR-281	m-l	m-l
miR-281-3p-3	c51045_g1_i5	mrna	miR-281	m-l	f
miR-281-3p-3	c51045_g1_i6	mrna	miR-281	m-l	f-m-l
miR-281-3p-3	c51045_g1_i7	mrna	miR-281	m-l	f
miR-281-3p-3	c51093_g1_i8	mrna	miR-281	m-l	m
miR-281-3p-3	c51093_g1_i11	mrna	miR-281	m-l	w
miR-281-3p-3	c51108_g1_i2	mrna	miR-281	m-l	f-m-l
miR-281-3p-3	c51255_g1_i1	mrna	miR-281	m-l	f-m-l
miR-281-3p-3	c51255_g1_i2	mrna	miR-281	m-l	f-m-l
miR-281-3p-3	c51361_g1_i1	mrna	miR-281	m-l	f-m-l
miR-281-3p-3	c51361_g1_i2	mrna	miR-281	m-l	m-l
miR-281-3p-3	c51361_g1_i3	mrna	miR-281	m-l	f-m-l
miR-281-3p-3	c51377_g1_i1	mrna	miR-281	m-l	f-m-l
miR-281-3p-3	c51423_g1_i2	mrna	miR-281	m-l	l
miR-281-3p-3	c51423_g1_i3	mrna	miR-281	m-l	f-l
miR-281-3p-3	c51423_g1_i4	mrna	miR-281	m-l	f-l
miR-281-3p-3	c51423_g1_i5	mrna	miR-281	m-l	f-m
miR-281-3p-3	c51423_g1_i6	mrna	miR-281	m-l	m
miR-281-3p-3	c51646_g1_i4	mrna	miR-281	m-l	f-m-l
miR-281-3p-3	c51646_g1_i6	mrna	miR-281	m-l	f-m-l
miR-281-3p-3	c51729_g1_i1	mrna	miR-281	m-l	f-m-l
miR-281-3p-3	c51729_g1_i2	mrna	miR-281	m-l	f-m-l
miR-281-3p-3	c51821_g1_i3	mrna	miR-281	m-l	f-m
miR-281-3p-3	c51821_g1_i5	mrna	miR-281	m-l	f-m-l
miR-281-3p-3	c51926_g1_i2	mrna	miR-281	m-l	f-m
miR-281-3p-3	c51926_g1_i3	mrna	miR-281	m-l	f-m
miR-281-3p-3	c52017_g3_i1	mrna	miR-281	m-l	f-m-l
miR-281-3p-3	c52116_g3_i1	mrna	miR-281	m-l	f-l
miR-281-3p-3	c52116_g3_i2	mrna	miR-281	m-l	f-m-l
miR-281-3p-3	c52212_g1_i1	mrna	miR-281	m-l	f-m
miR-281-3p-3	c52220_g1_i5	mrna	miR-281	m-l	f-m
miR-281-3p-3	c52220_g1_i7	mrna	miR-281	m-l	f-m
miR-281-3p-3	c52238_g1_i2	mrna	miR-281	m-l	l
miR-281-3p-3	c52238_g1_i3	mrna	miR-281	m-l	l
miR-281-3p-3	c52238_g1_i5	mrna	miR-281	m-l	f-m
miR-281-3p-3	c52411_g1_i4	mrna	miR-281	m-l	f-m
miR-281-3p-1	c952_g1_i1	mrna	miR-281	m-l	l
miR-281-3p-1	c3490_g1_i1	mrna	miR-281	m-l	l
miR-281-3p-1	c12530_g1_i1	mrna	miR-281	m-l	l
miR-281-3p-1	c12967_g1_i1	mrna	miR-281	m-l	f
miR-281-3p-1	c17011_g1_i1	mrna	miR-281	m-l	f-m-l
miR-281-3p-1	c20757_g1_i1	mrna	miR-281	m-l	f-m
miR-281-3p-1	c22615_g1_i1	mrna	miR-281	m-l	l
miR-281-3p-1	c25156_g1_i1	mrna	miR-281	m-l	w
miR-281-3p-1	c25156_g1_i2	mrna	miR-281	m-l	m
miR-281-3p-1	c28271_g1_i1	mrna	miR-281	m-l	w
miR-281-3p-1	c28545_g1_i1	mrna	miR-281	m-l	m
miR-281-3p-1	c29801_g1_i1	mrna	miR-281	m-l	f-m-l
miR-281-3p-1	c30107_g1_i1	mrna	miR-281	m-l	w
miR-281-3p-1	c30173_g1_i1	mrna	miR-281	m-l	f-m
miR-281-3p-1	c30173_g1_i2	mrna	miR-281	m-l	f-m
miR-281-3p-1	c30396_g1_i1	mrna	miR-281	m-l	f-m
miR-281-3p-1	c31351_g1_i1	mrna	miR-281	m-l	f-m
miR-281-3p-1	c31912_g1_i1	mrna	miR-281	m-l	m
miR-281-3p-1	c32281_g1_i1	mrna	miR-281	m-l	l
miR-281-3p-1	c33843_g1_i1	mrna	miR-281	m-l	f-m
miR-281-3p-1	c34110_g1_i1	mrna	miR-281	m-l	f-m
miR-281-3p-1	c34941_g1_i2	mrna	miR-281	m-l	m
miR-281-3p-1	c35347_g1_i1	mrna	miR-281	m-l	f-m-l
miR-281-3p-1	c35347_g1_i2	mrna	miR-281	m-l	f-m-l
miR-281-3p-1	c35347_g1_i3	mrna	miR-281	m-l	m-l
miR-281-3p-1	c35347_g1_i4	mrna	miR-281	m-l	f-m-l
miR-281-3p-1	c35406_g1_i1	mrna	miR-281	m-l	l
miR-281-3p-1	c35836_g1_i1	mrna	miR-281	m-l	f-m
miR-281-3p-1	c35836_g1_i2	mrna	miR-281	m-l	f-m
miR-281-3p-1	c36030_g1_i1	mrna	miR-281	m-l	w
miR-281-3p-1	c36030_g1_i2	mrna	miR-281	m-l	w
miR-281-3p-1	c36057_g1_i1	mrna	miR-281	m-l	f-m
miR-281-3p-1	c36239_g1_i1	mrna	miR-281	m-l	f-m
miR-281-3p-1	c36239_g1_i2	mrna	miR-281	m-l	f-m-l
miR-281-3p-1	c36468_g1_i1	mrna	miR-281	m-l	f-m-l
miR-281-3p-1	c36573_g1_i1	mrna	miR-281	m-l	l
miR-281-3p-1	c36620_g1_i1	mrna	miR-281	m-l	f-m
miR-281-3p-1	c36888_g1_i1	mrna	miR-281	m-l	f-m-l
miR-281-3p-1	c37421_g1_i1	mrna	miR-281	m-l	f-m
miR-281-3p-1	c37465_g1_i1	mrna	miR-281	m-l	f-m
miR-281-3p-1	c37465_g1_i2	mrna	miR-281	m-l	f
miR-281-3p-1	c37465_g1_i3	mrna	miR-281	m-l	f-m
miR-281-3p-1	c37519_g1_i1	mrna	miR-281	m-l	l
miR-281-3p-1	c38225_g1_i1	mrna	miR-281	m-l	f
miR-281-3p-1	c38334_g1_i1	mrna	miR-281	m-l	f-m
miR-281-3p-1	c38777_g1_i1	mrna	miR-281	m-l	m
miR-281-3p-1	c38777_g1_i2	mrna	miR-281	m-l	f-m
miR-281-3p-1	c38896_g1_i1	mrna	miR-281	m-l	f-m-l
miR-281-3p-1	c39376_g1_i1	mrna	miR-281	m-l	f-m
miR-281-3p-1	c45829_g1_i1	mrna	miR-281	m-l	f-m
miR-281-3p-1	c45829_g1_i2	mrna	miR-281	m-l	f-m
miR-281-3p-1	c45829_g1_i3	mrna	miR-281	m-l	f-m
miR-281-3p-1	c45829_g1_i4	mrna	miR-281	m-l	f-m
miR-281-3p-1	c45829_g1_i5	mrna	miR-281	m-l	f-m
miR-281-3p-1	c46006_g2_i1	mrna	miR-281	m-l	f-m
miR-281-3p-1	c46006_g2_i2	mrna	miR-281	m-l	f
miR-281-3p-1	c46006_g2_i3	mrna	miR-281	m-l	f-m
miR-281-3p-1	c46006_g2_i4	mrna	miR-281	m-l	m
miR-281-3p-1	c46006_g2_i5	mrna	miR-281	m-l	f-m
miR-281-3p-1	c46157_g1_i1	mrna	miR-281	m-l	f-m-l
miR-281-3p-1	c46157_g1_i2	mrna	miR-281	m-l	f-m-l
miR-281-3p-1	c46552_g1_i1	mrna	miR-281	m-l	f-m
miR-281-3p-1	c46552_g1_i2	mrna	miR-281	m-l	m
miR-281-3p-1	c46560_g1_i1	mrna	miR-281	m-l	f-m
miR-281-3p-1	c46640_g2_i2	mrna	miR-281	m-l	f-m
miR-281-3p-1	c46644_g1_i6	mrna	miR-281	m-l	m
miR-281-3p-1	c46681_g1_i1	mrna	miR-281	m-l	f-m-l
miR-281-3p-1	c46771_g1_i2	mrna	miR-281	m-l	f-m
miR-281-3p-1	c46771_g1_i4	mrna	miR-281	m-l	f-m
miR-281-3p-1	c46771_g1_i6	mrna	miR-281	m-l	f-m
miR-281-3p-1	c46771_g1_i8	mrna	miR-281	m-l	f-m
miR-281-3p-1	c46771_g1_i9	mrna	miR-281	m-l	f
miR-281-3p-1	c46771_g1_i10	mrna	miR-281	m-l	f-m
miR-281-3p-1	c46920_g1_i1	mrna	miR-281	m-l	m
miR-281-3p-1	c46920_g1_i4	mrna	miR-281	m-l	f-m
miR-281-3p-1	c46920_g1_i5	mrna	miR-281	m-l	f-m
miR-281-3p-1	c46925_g2_i1	mrna	miR-281	m-l	f-m-l
miR-281-3p-1	c46940_g1_i1	mrna	miR-281	m-l	f-m-l
miR-281-3p-1	c46940_g1_i2	mrna	miR-281	m-l	f-m-l
miR-281-3p-1	c46944_g1_i1	mrna	miR-281	m-l	f-l
miR-281-3p-1	c46944_g1_i2	mrna	miR-281	m-l	f-m-l
miR-281-3p-1	c46963_g1_i2	mrna	miR-281	m-l	w
miR-281-3p-1	c46980_g1_i2	mrna	miR-281	m-l	l
miR-281-3p-1	c47050_g1_i1	mrna	miR-281	m-l	f-m-l
miR-281-3p-1	c47050_g1_i2	mrna	miR-281	m-l	m-l
miR-281-3p-1	c47050_g1_i3	mrna	miR-281	m-l	l
miR-281-3p-1	c47050_g1_i4	mrna	miR-281	m-l	f
miR-281-3p-1	c47050_g1_i5	mrna	miR-281	m-l	f-m-l
miR-281-3p-1	c47050_g1_i6	mrna	miR-281	m-l	f
miR-281-3p-1	c47050_g1_i7	mrna	miR-281	m-l	f-m-l
miR-281-3p-1	c47050_g1_i8	mrna	miR-281	m-l	f-m
miR-281-3p-1	c47067_g1_i1	mrna	miR-281	m-l	l
miR-281-3p-1	c47067_g1_i2	mrna	miR-281	m-l	m-l
miR-281-3p-1	c47122_g1_i1	mrna	miR-281	m-l	m
miR-281-3p-1	c47171_g1_i1	mrna	miR-281	m-l	f-m
miR-281-3p-1	c47171_g1_i2	mrna	miR-281	m-l	f-m
miR-281-3p-1	c47191_g1_i1	mrna	miR-281	m-l	w
miR-281-3p-1	c47191_g1_i2	mrna	miR-281	m-l	w
miR-281-3p-1	c47191_g1_i3	mrna	miR-281	m-l	l
miR-281-3p-1	c47191_g1_i5	mrna	miR-281	m-l	f
miR-281-3p-1	c47191_g1_i6	mrna	miR-281	m-l	m-l
miR-281-3p-1	c47217_g1_i1	mrna	miR-281	m-l	f-m
miR-281-3p-1	c47217_g1_i2	mrna	miR-281	m-l	m
miR-281-3p-1	c47217_g1_i4	mrna	miR-281	m-l	f-m-l
miR-281-3p-1	c47280_g1_i4	mrna	miR-281	m-l	f-m
miR-281-3p-1	c47282_g1_i1	mrna	miR-281	m-l	f-m-l
miR-281-3p-1	c47388_g2_i1	mrna	miR-281	m-l	f-m-l
miR-281-3p-1	c47501_g1_i1	mrna	miR-281	m-l	f-m-l
miR-281-3p-1	c47531_g1_i1	mrna	miR-281	m-l	l
miR-281-3p-1	c47531_g1_i2	mrna	miR-281	m-l	f-m-l
miR-281-3p-1	c47542_g1_i1	mrna	miR-281	m-l	f-m
miR-281-3p-1	c47650_g1_i1	mrna	miR-281	m-l	m
miR-281-3p-1	c47650_g1_i2	mrna	miR-281	m-l	m
miR-281-3p-1	c47650_g1_i3	mrna	miR-281	m-l	f-m
miR-281-3p-1	c47650_g1_i4	mrna	miR-281	m-l	f
miR-281-3p-1	c47650_g1_i5	mrna	miR-281	m-l	f-m
miR-281-3p-1	c47650_g1_i6	mrna	miR-281	m-l	f-m
miR-281-3p-1	c47650_g1_i8	mrna	miR-281	m-l	f
miR-281-3p-1	c47706_g1_i1	mrna	miR-281	m-l	f-m
miR-281-3p-1	c47706_g1_i2	mrna	miR-281	m-l	f-m-l
miR-281-3p-1	c47773_g1_i1	mrna	miR-281	m-l	f-m-l
miR-281-3p-1	c47773_g1_i2	mrna	miR-281	m-l	f-m
miR-281-3p-1	c47773_g1_i3	mrna	miR-281	m-l	f-m-l
miR-281-3p-1	c47798_g2_i1	mrna	miR-281	m-l	f-m-l
miR-281-3p-1	c47800_g2_i1	mrna	miR-281	m-l	f-m-l
miR-281-3p-1	c47811_g2_i1	mrna	miR-281	m-l	f-m-l
miR-281-3p-1	c48090_g1_i1	mrna	miR-281	m-l	f-m
miR-281-3p-1	c48090_g1_i5	mrna	miR-281	m-l	f-m
miR-281-3p-1	c48090_g1_i6	mrna	miR-281	m-l	f-m
miR-281-3p-1	c48090_g1_i9	mrna	miR-281	m-l	f-m
miR-281-3p-1	c48096_g1_i6	mrna	miR-281	m-l	m
miR-281-3p-1	c48104_g2_i1	mrna	miR-281	m-l	f-m
miR-281-3p-1	c48155_g2_i2	mrna	miR-281	m-l	f-m
miR-281-3p-1	c48173_g1_i1	mrna	miR-281	m-l	f-m
miR-281-3p-1	c48173_g1_i2	mrna	miR-281	m-l	f-m
miR-281-3p-1	c48199_g1_i3	mrna	miR-281	m-l	m-l
miR-281-3p-1	c48199_g1_i6	mrna	miR-281	m-l	w
miR-281-3p-1	c48273_g1_i2	mrna	miR-281	m-l	f-m-l
miR-281-3p-1	c48273_g1_i4	mrna	miR-281	m-l	l
miR-281-3p-1	c48273_g1_i5	mrna	miR-281	m-l	f-m
miR-281-3p-1	c48273_g1_i6	mrna	miR-281	m-l	w
miR-281-3p-1	c48293_g1_i1	mrna	miR-281	m-l	f-m
miR-281-3p-1	c48293_g1_i2	mrna	miR-281	m-l	f-m
miR-281-3p-1	c48293_g1_i3	mrna	miR-281	m-l	f-m
miR-281-3p-1	c48365_g1_i1	mrna	miR-281	m-l	f-m-l
miR-281-3p-1	c48365_g1_i2	mrna	miR-281	m-l	f
miR-281-3p-1	c48365_g1_i4	mrna	miR-281	m-l	f-l
miR-281-3p-1	c48365_g1_i5	mrna	miR-281	m-l	f-m-l
miR-281-3p-1	c48365_g1_i6	mrna	miR-281	m-l	f-m-l
miR-281-3p-1	c48390_g1_i2	mrna	miR-281	m-l	f-m
miR-281-3p-1	c48426_g1_i1	mrna	miR-281	m-l	f-m-l
miR-281-3p-1	c48426_g1_i2	mrna	miR-281	m-l	f-m-l
miR-281-3p-1	c48549_g1_i1	mrna	miR-281	m-l	f-m
miR-281-3p-1	c48549_g1_i2	mrna	miR-281	m-l	f-m
miR-281-3p-1	c48549_g1_i4	mrna	miR-281	m-l	f-m
miR-281-3p-1	c48549_g1_i5	mrna	miR-281	m-l	f
miR-281-3p-1	c48575_g1_i1	mrna	miR-281	m-l	f-m
miR-281-3p-1	c48606_g1_i1	mrna	miR-281	m-l	f-m
miR-281-3p-1	c48606_g1_i2	mrna	miR-281	m-l	f-m-l
miR-281-3p-1	c48606_g1_i3	mrna	miR-281	m-l	w
miR-281-3p-1	c48672_g1_i1	mrna	miR-281	m-l	m
miR-281-3p-1	c48672_g1_i2	mrna	miR-281	m-l	w
miR-281-3p-1	c48672_g1_i3	mrna	miR-281	m-l	f-m
miR-281-3p-1	c48672_g1_i4	mrna	miR-281	m-l	f-m
miR-281-3p-1	c48672_g1_i5	mrna	miR-281	m-l	f-m
miR-281-3p-1	c48672_g1_i6	mrna	miR-281	m-l	f-m
miR-281-3p-1	c48672_g1_i7	mrna	miR-281	m-l	f
miR-281-3p-1	c48672_g1_i8	mrna	miR-281	m-l	f
miR-281-3p-1	c48672_g1_i10	mrna	miR-281	m-l	w
miR-281-3p-1	c48672_g1_i11	mrna	miR-281	m-l	f
miR-281-3p-1	c48672_g1_i12	mrna	miR-281	m-l	f-m
miR-281-3p-1	c48672_g1_i13	mrna	miR-281	m-l	f-m
miR-281-3p-1	c48672_g1_i14	mrna	miR-281	m-l	m
miR-281-3p-1	c48690_g1_i1	mrna	miR-281	m-l	f-m-l
miR-281-3p-1	c48690_g1_i2	mrna	miR-281	m-l	f-m
miR-281-3p-1	c48733_g1_i1	mrna	miR-281	m-l	f-m-l
miR-281-3p-1	c48742_g1_i1	mrna	miR-281	m-l	f-m
miR-281-3p-1	c48742_g1_i2	mrna	miR-281	m-l	f-m
miR-281-3p-1	c48742_g1_i3	mrna	miR-281	m-l	f-m
miR-281-3p-1	c48773_g1_i5	mrna	miR-281	m-l	f-m
miR-281-3p-1	c48819_g1_i1	mrna	miR-281	m-l	f-m
miR-281-3p-1	c48917_g1_i5	mrna	miR-281	m-l	w
miR-281-3p-1	c48939_g1_i2	mrna	miR-281	m-l	f-m-l
miR-281-3p-1	c48943_g1_i3	mrna	miR-281	m-l	f-m
miR-281-3p-1	c49045_g1_i1	mrna	miR-281	m-l	f
miR-281-3p-1	c49045_g1_i2	mrna	miR-281	m-l	m
miR-281-3p-1	c49118_g1_i2	mrna	miR-281	m-l	f-m
miR-281-3p-1	c49139_g1_i1	mrna	miR-281	m-l	f-m-l
miR-281-3p-1	c49230_g4_i1	mrna	miR-281	m-l	f-m
miR-281-3p-1	c49230_g4_i2	mrna	miR-281	m-l	f-m
miR-281-3p-1	c49230_g4_i3	mrna	miR-281	m-l	f-m
miR-281-3p-1	c49271_g1_i1	mrna	miR-281	m-l	f-m
miR-281-3p-1	c49271_g1_i2	mrna	miR-281	m-l	f-m
miR-281-3p-1	c49276_g1_i1	mrna	miR-281	m-l	f-m-l
miR-281-3p-1	c49353_g1_i1	mrna	miR-281	m-l	f-m-l
miR-281-3p-1	c49356_g1_i2	mrna	miR-281	m-l	f-m
miR-281-3p-1	c49356_g1_i4	mrna	miR-281	m-l	f-m
miR-281-3p-1	c49356_g1_i5	mrna	miR-281	m-l	f-m
miR-281-3p-1	c49356_g1_i9	mrna	miR-281	m-l	f-m
miR-281-3p-1	c49356_g1_i11	mrna	miR-281	m-l	f-m
miR-281-3p-1	c49373_g1_i2	mrna	miR-281	m-l	f-m
miR-281-3p-1	c49512_g1_i1	mrna	miR-281	m-l	f-m-l
miR-281-3p-1	c49512_g1_i2	mrna	miR-281	m-l	f
miR-281-3p-1	c49624_g1_i4	mrna	miR-281	m-l	f-m-l
miR-281-3p-1	c49644_g1_i1	mrna	miR-281	m-l	f-l
miR-281-3p-1	c49644_g1_i2	mrna	miR-281	m-l	f-l
miR-281-3p-1	c49644_g1_i3	mrna	miR-281	m-l	f-m-l
miR-281-3p-1	c49644_g1_i4	mrna	miR-281	m-l	f-m-l
miR-281-3p-1	c49644_g1_i5	mrna	miR-281	m-l	l
miR-281-3p-1	c49644_g1_i6	mrna	miR-281	m-l	f-m
miR-281-3p-1	c49644_g1_i7	mrna	miR-281	m-l	f
miR-281-3p-1	c49644_g1_i8	mrna	miR-281	m-l	f
miR-281-3p-1	c49644_g1_i9	mrna	miR-281	m-l	f-m-l
miR-281-3p-1	c49669_g2_i2	mrna	miR-281	m-l	f-m
miR-281-3p-1	c49669_g2_i3	mrna	miR-281	m-l	f
miR-281-3p-1	c49669_g2_i4	mrna	miR-281	m-l	m
miR-281-3p-1	c49669_g2_i5	mrna	miR-281	m-l	f-m
miR-281-3p-1	c49669_g2_i8	mrna	miR-281	m-l	f-m
miR-281-3p-1	c49669_g2_i9	mrna	miR-281	m-l	w
miR-281-3p-1	c49669_g2_i10	mrna	miR-281	m-l	m
miR-281-3p-1	c49710_g1_i2	mrna	miR-281	m-l	m
miR-281-3p-1	c49710_g1_i3	mrna	miR-281	m-l	f-m
miR-281-3p-1	c49765_g1_i2	mrna	miR-281	m-l	f-m
miR-281-3p-1	c49765_g1_i5	mrna	miR-281	m-l	m
miR-281-3p-1	c49775_g1_i1	mrna	miR-281	m-l	f-m
miR-281-3p-1	c49893_g1_i2	mrna	miR-281	m-l	f-m-l
miR-281-3p-1	c50172_g1_i2	mrna	miR-281	m-l	f-m
miR-281-3p-1	c50172_g1_i3	mrna	miR-281	m-l	w
miR-281-3p-1	c50230_g1_i2	mrna	miR-281	m-l	f-m
miR-281-3p-1	c50326_g1_i3	mrna	miR-281	m-l	f-m-l
miR-281-3p-1	c50326_g1_i6	mrna	miR-281	m-l	f-m-l
miR-281-3p-1	c50343_g3_i1	mrna	miR-281	m-l	w
miR-281-3p-1	c50343_g3_i2	mrna	miR-281	m-l	w
miR-281-3p-1	c50343_g3_i3	mrna	miR-281	m-l	f
miR-281-3p-1	c50343_g3_i4	mrna	miR-281	m-l	w
miR-281-3p-1	c50343_g3_i5	mrna	miR-281	m-l	f
miR-281-3p-1	c50343_g3_i6	mrna	miR-281	m-l	f
miR-281-3p-1	c50343_g3_i8	mrna	miR-281	m-l	m
miR-281-3p-1	c50343_g3_i9	mrna	miR-281	m-l	f
miR-281-3p-1	c50357_g1_i2	mrna	miR-281	m-l	f-m
miR-281-3p-1	c50357_g1_i3	mrna	miR-281	m-l	f-m
miR-281-3p-1	c50357_g1_i4	mrna	miR-281	m-l	f-m
miR-281-3p-1	c50431_g1_i1	mrna	miR-281	m-l	f-m-l
miR-281-3p-1	c50431_g1_i2	mrna	miR-281	m-l	f-m
miR-281-3p-1	c50431_g1_i3	mrna	miR-281	m-l	f-m-l
miR-281-3p-1	c50441_g1_i1	mrna	miR-281	m-l	f
miR-281-3p-1	c50441_g1_i2	mrna	miR-281	m-l	f-m
miR-281-3p-1	c50602_g1_i2	mrna	miR-281	m-l	f-l
miR-281-3p-1	c50602_g1_i3	mrna	miR-281	m-l	f-m
miR-281-3p-1	c50602_g1_i4	mrna	miR-281	m-l	f-m-l
miR-281-3p-1	c50602_g1_i7	mrna	miR-281	m-l	f-m-l
miR-281-3p-1	c50702_g1_i1	mrna	miR-281	m-l	w
miR-281-3p-1	c50702_g1_i2	mrna	miR-281	m-l	f-l
miR-281-3p-1	c50702_g1_i3	mrna	miR-281	m-l	w
miR-281-3p-1	c50702_g1_i4	mrna	miR-281	m-l	l
miR-281-3p-1	c50702_g1_i5	mrna	miR-281	m-l	m
miR-281-3p-1	c50702_g1_i6	mrna	miR-281	m-l	f-m
miR-281-3p-1	c50702_g1_i7	mrna	miR-281	m-l	w
miR-281-3p-1	c50702_g1_i8	mrna	miR-281	m-l	m
miR-281-3p-1	c50702_g1_i9	mrna	miR-281	m-l	f-m
miR-281-3p-1	c50702_g1_i10	mrna	miR-281	m-l	w
miR-281-3p-1	c50702_g1_i11	mrna	miR-281	m-l	f
miR-281-3p-1	c50702_g1_i12	mrna	miR-281	m-l	f-m-l
miR-281-3p-1	c50702_g1_i14	mrna	miR-281	m-l	f
miR-281-3p-1	c50702_g1_i15	mrna	miR-281	m-l	f-m-l
miR-281-3p-1	c50828_g1_i1	mrna	miR-281	m-l	m
miR-281-3p-1	c50828_g1_i3	mrna	miR-281	m-l	f
miR-281-3p-1	c50828_g1_i5	mrna	miR-281	m-l	f-m
miR-281-3p-1	c50828_g1_i6	mrna	miR-281	m-l	w
miR-281-3p-1	c50908_g1_i1	mrna	miR-281	m-l	m
miR-281-3p-1	c50908_g1_i3	mrna	miR-281	m-l	f-m
miR-281-3p-1	c50914_g2_i1	mrna	miR-281	m-l	w
miR-281-3p-1	c50973_g1_i1	mrna	miR-281	m-l	f-l
miR-281-3p-1	c50973_g1_i2	mrna	miR-281	m-l	f-m-l
miR-281-3p-1	c51045_g1_i1	mrna	miR-281	m-l	m-l
miR-281-3p-1	c51045_g1_i3	mrna	miR-281	m-l	w
miR-281-3p-1	c51045_g1_i4	mrna	miR-281	m-l	m-l
miR-281-3p-1	c51045_g1_i5	mrna	miR-281	m-l	f
miR-281-3p-1	c51045_g1_i6	mrna	miR-281	m-l	f-m-l
miR-281-3p-1	c51045_g1_i7	mrna	miR-281	m-l	f
miR-281-3p-1	c51068_g1_i2	mrna	miR-281	m-l	l
miR-281-3p-1	c51068_g1_i3	mrna	miR-281	m-l	l
miR-281-3p-1	c51068_g1_i4	mrna	miR-281	m-l	l
miR-281-3p-1	c51068_g1_i5	mrna	miR-281	m-l	l
miR-281-3p-1	c51068_g1_i6	mrna	miR-281	m-l	l
miR-281-3p-1	c51068_g1_i8	mrna	miR-281	m-l	m-l
miR-281-3p-1	c51068_g1_i9	mrna	miR-281	m-l	f-m-l
miR-281-3p-1	c51089_g1_i1	mrna	miR-281	m-l	f-m-l
miR-281-3p-1	c51125_g1_i1	mrna	miR-281	m-l	f-m-l
miR-281-3p-1	c51125_g1_i2	mrna	miR-281	m-l	f-m-l
miR-281-3p-1	c51195_g1_i2	mrna	miR-281	m-l	w
miR-281-3p-1	c51195_g1_i3	mrna	miR-281	m-l	f-m-l
miR-281-3p-1	c51237_g1_i2	mrna	miR-281	m-l	f-l
miR-281-3p-1	c51237_g1_i3	mrna	miR-281	m-l	w
miR-281-3p-1	c51237_g1_i4	mrna	miR-281	m-l	l
miR-281-3p-1	c51237_g1_i5	mrna	miR-281	m-l	m
miR-281-3p-1	c51237_g1_i7	mrna	miR-281	m-l	f-m-l
miR-281-3p-1	c51237_g1_i8	mrna	miR-281	m-l	w
miR-281-3p-1	c51272_g1_i8	mrna	miR-281	m-l	f-m
miR-281-3p-1	c51278_g1_i1	mrna	miR-281	m-l	f-m
miR-281-3p-1	c51324_g1_i1	mrna	miR-281	m-l	f-m-l
miR-281-3p-1	c51324_g1_i2	mrna	miR-281	m-l	f-m
miR-281-3p-1	c51355_g1_i1	mrna	miR-281	m-l	f-m-l
miR-281-3p-1	c51355_g1_i2	mrna	miR-281	m-l	f-m-l
miR-281-3p-1	c51355_g1_i3	mrna	miR-281	m-l	m-l
miR-281-3p-1	c51361_g1_i1	mrna	miR-281	m-l	f-m-l
miR-281-3p-1	c51361_g1_i2	mrna	miR-281	m-l	m-l
miR-281-3p-1	c51361_g1_i3	mrna	miR-281	m-l	f-m-l
miR-281-3p-1	c51375_g1_i1	mrna	miR-281	m-l	m-l
miR-281-3p-1	c51375_g1_i2	mrna	miR-281	m-l	m-l
miR-281-3p-1	c51375_g1_i3	mrna	miR-281	m-l	m
miR-281-3p-1	c51375_g1_i4	mrna	miR-281	m-l	f-m-l
miR-281-3p-1	c51375_g1_i5	mrna	miR-281	m-l	l
miR-281-3p-1	c51375_g1_i6	mrna	miR-281	m-l	w
miR-281-3p-1	c51375_g1_i8	mrna	miR-281	m-l	l
miR-281-3p-1	c51377_g1_i1	mrna	miR-281	m-l	f-m-l
miR-281-3p-1	c51397_g1_i1	mrna	miR-281	m-l	w
miR-281-3p-1	c51397_g1_i2	mrna	miR-281	m-l	f
miR-281-3p-1	c51403_g1_i1	mrna	miR-281	m-l	m
miR-281-3p-1	c51403_g1_i2	mrna	miR-281	m-l	f-l
miR-281-3p-1	c51403_g1_i3	mrna	miR-281	m-l	l
miR-281-3p-1	c51403_g1_i4	mrna	miR-281	m-l	m-l
miR-281-3p-1	c51439_g1_i1	mrna	miR-281	m-l	f-m-l
miR-281-3p-1	c51441_g1_i1	mrna	miR-281	m-l	f-m
miR-281-3p-1	c51441_g1_i2	mrna	miR-281	m-l	f
miR-281-3p-1	c51441_g1_i3	mrna	miR-281	m-l	f
miR-281-3p-1	c51456_g1_i1	mrna	miR-281	m-l	f-m
miR-281-3p-1	c51456_g1_i2	mrna	miR-281	m-l	w
miR-281-3p-1	c51476_g1_i1	mrna	miR-281	m-l	f-m
miR-281-3p-1	c51477_g3_i1	mrna	miR-281	m-l	f-m
miR-281-3p-1	c51477_g3_i3	mrna	miR-281	m-l	m
miR-281-3p-1	c51503_g2_i1	mrna	miR-281	m-l	f-m-l
miR-281-3p-1	c51622_g1_i4	mrna	miR-281	m-l	f-m
miR-281-3p-1	c51622_g1_i5	mrna	miR-281	m-l	f-m
miR-281-3p-1	c51622_g1_i6	mrna	miR-281	m-l	f-m
miR-281-3p-1	c51660_g1_i1	mrna	miR-281	m-l	f-m-l
miR-281-3p-1	c51660_g1_i2	mrna	miR-281	m-l	f-m-l
miR-281-3p-1	c51720_g2_i1	mrna	miR-281	m-l	f-m
miR-281-3p-1	c51720_g2_i2	mrna	miR-281	m-l	f-m
miR-281-3p-1	c51720_g2_i3	mrna	miR-281	m-l	f-m
miR-281-3p-1	c51728_g1_i1	mrna	miR-281	m-l	f-m-l
miR-281-3p-1	c51728_g1_i2	mrna	miR-281	m-l	w
miR-281-3p-1	c51729_g1_i1	mrna	miR-281	m-l	f-m-l
miR-281-3p-1	c51729_g1_i2	mrna	miR-281	m-l	f-m-l
miR-281-3p-1	c51770_g1_i1	mrna	miR-281	m-l	f-m
miR-281-3p-1	c51770_g1_i2	mrna	miR-281	m-l	f-m
miR-281-3p-1	c51770_g1_i3	mrna	miR-281	m-l	f-m
miR-281-3p-1	c51842_g2_i1	mrna	miR-281	m-l	f-m-l
miR-281-3p-1	c51842_g2_i2	mrna	miR-281	m-l	f-m-l
miR-281-3p-1	c51842_g2_i3	mrna	miR-281	m-l	f-m-l
miR-281-3p-1	c51846_g1_i1	mrna	miR-281	m-l	f-m
miR-281-3p-1	c51846_g1_i2	mrna	miR-281	m-l	f-m
miR-281-3p-1	c51846_g1_i3	mrna	miR-281	m-l	f-m
miR-281-3p-1	c51857_g1_i1	mrna	miR-281	m-l	l
miR-281-3p-1	c51857_g1_i2	mrna	miR-281	m-l	f-l
miR-281-3p-1	c51857_g1_i3	mrna	miR-281	m-l	f-l
miR-281-3p-1	c51857_g1_i4	mrna	miR-281	m-l	f
miR-281-3p-1	c51857_g1_i5	mrna	miR-281	m-l	f-l
miR-281-3p-1	c51872_g1_i1	mrna	miR-281	m-l	f-m-l
miR-281-3p-1	c51872_g1_i2	mrna	miR-281	m-l	f-m-l
miR-281-3p-1	c51888_g1_i6	mrna	miR-281	m-l	f-m
miR-281-3p-1	c51913_g1_i1	mrna	miR-281	m-l	f-m-l
miR-281-3p-1	c51913_g1_i3	mrna	miR-281	m-l	f-m
miR-281-3p-1	c51949_g2_i1	mrna	miR-281	m-l	f-m
miR-281-3p-1	c51966_g2_i1	mrna	miR-281	m-l	f-m
miR-281-3p-1	c51970_g1_i1	mrna	miR-281	m-l	f-m-l
miR-281-3p-1	c51970_g1_i4	mrna	miR-281	m-l	f-m
miR-281-3p-1	c51970_g1_i6	mrna	miR-281	m-l	m-l
miR-281-3p-1	c52024_g1_i2	mrna	miR-281	m-l	f-m-l
miR-281-3p-1	c52024_g1_i3	mrna	miR-281	m-l	m
miR-281-3p-1	c52024_g1_i4	mrna	miR-281	m-l	l
miR-281-3p-1	c52057_g1_i1	mrna	miR-281	m-l	f-m
miR-281-3p-1	c52057_g1_i2	mrna	miR-281	m-l	f-m
miR-281-3p-1	c52134_g1_i1	mrna	miR-281	m-l	m-l
miR-281-3p-1	c52134_g1_i3	mrna	miR-281	m-l	f-m-l
miR-281-3p-1	c52134_g1_i4	mrna	miR-281	m-l	f-m-l
miR-281-3p-1	c52134_g1_i5	mrna	miR-281	m-l	f-m-l
miR-281-3p-1	c52134_g1_i8	mrna	miR-281	m-l	f-m-l
miR-281-3p-1	c52134_g1_i9	mrna	miR-281	m-l	m-l
miR-281-3p-1	c52135_g1_i2	mrna	miR-281	m-l	f-m-l
miR-281-3p-1	c52135_g1_i3	mrna	miR-281	m-l	f-m-l
miR-281-3p-1	c52135_g1_i4	mrna	miR-281	m-l	f-m-l
miR-281-3p-1	c52135_g1_i5	mrna	miR-281	m-l	f
miR-281-3p-1	c52135_g1_i6	mrna	miR-281	m-l	l
miR-281-3p-1	c52203_g2_i1	mrna	miR-281	m-l	f-m-l
miR-281-3p-1	c52220_g1_i5	mrna	miR-281	m-l	f-m
miR-281-3p-1	c52220_g1_i7	mrna	miR-281	m-l	f-m
miR-281-3p-1	c52249_g1_i2	mrna	miR-281	m-l	m-l
miR-281-3p-1	c52249_g1_i6	mrna	miR-281	m-l	f-m-l
miR-281-3p-1	c52249_g1_i8	mrna	miR-281	m-l	m
miR-281-3p-1	c52249_g1_i9	mrna	miR-281	m-l	w
miR-281-3p-1	c52249_g1_i10	mrna	miR-281	m-l	w
miR-281-3p-1	c52249_g1_i11	mrna	miR-281	m-l	m
miR-281-3p-1	c52257_g1_i1	mrna	miR-281	m-l	f-m
miR-281-3p-1	c52257_g1_i2	mrna	miR-281	m-l	f-m
miR-281-3p-1	c52257_g1_i3	mrna	miR-281	m-l	f-m
miR-281-3p-1	c52270_g1_i1	mrna	miR-281	m-l	m-l
miR-281-3p-1	c52270_g1_i2	mrna	miR-281	m-l	f-l
miR-281-3p-1	c52270_g1_i3	mrna	miR-281	m-l	f-l
miR-281-3p-1	c52272_g1_i1	mrna	miR-281	m-l	m
miR-281-3p-1	c52272_g1_i3	mrna	miR-281	m-l	w
miR-281-3p-1	c52272_g1_i4	mrna	miR-281	m-l	m
miR-281-3p-1	c52296_g1_i1	mrna	miR-281	m-l	l
miR-281-3p-1	c52296_g1_i2	mrna	miR-281	m-l	f
miR-281-3p-1	c52296_g1_i3	mrna	miR-281	m-l	f-m-l
miR-281-3p-1	c52296_g1_i4	mrna	miR-281	m-l	m
miR-281-3p-1	c52296_g1_i5	mrna	miR-281	m-l	w
miR-281-3p-1	c52360_g1_i1	mrna	miR-281	m-l	f-m
miR-281-3p-1	c52360_g1_i2	mrna	miR-281	m-l	f
miR-281-3p-1	c52360_g1_i3	mrna	miR-281	m-l	f-m
miR-281-3p-1	c52360_g1_i4	mrna	miR-281	m-l	m
miR-281-3p-1	c52360_g1_i5	mrna	miR-281	m-l	m
miR-281-3p-1	c52360_g1_i6	mrna	miR-281	m-l	f-m
miR-281-5p-1	c25584_g1_i1	mrna	miR-281	m-l	w
miR-281-5p-1	c34029_g1_i1	mrna	miR-281	m-l	m
miR-281-5p-1	c34251_g2_i1	mrna	miR-281	m-l	f-m
miR-281-5p-1	c37734_g1_i1	mrna	miR-281	m-l	m
miR-281-5p-1	c37734_g1_i2	mrna	miR-281	m-l	w
miR-281-5p-1	c38347_g1_i1	mrna	miR-281	m-l	l
miR-281-5p-1	c38697_g1_i1	mrna	miR-281	m-l	w
miR-281-5p-1	c38899_g1_i1	mrna	miR-281	m-l	f-m-l
miR-281-5p-1	c39368_g1_i2	mrna	miR-281	m-l	f-m
miR-281-5p-1	c45973_g1_i1	mrna	miR-281	m-l	f-m-l
miR-281-5p-1	c46141_g1_i1	mrna	miR-281	m-l	l
miR-281-5p-1	c46501_g1_i1	mrna	miR-281	m-l	f-m
miR-281-5p-1	c46859_g1_i2	mrna	miR-281	m-l	m
miR-281-5p-1	c46859_g1_i3	mrna	miR-281	m-l	f-m
miR-281-5p-1	c46942_g2_i1	mrna	miR-281	m-l	f-m-l
miR-281-5p-1	c47518_g1_i1	mrna	miR-281	m-l	f-m-l
miR-281-5p-1	c47555_g1_i1	mrna	miR-281	m-l	f-m-l
miR-281-5p-1	c47555_g1_i3	mrna	miR-281	m-l	f-m-l
miR-281-5p-1	c47813_g1_i1	mrna	miR-281	m-l	f-m
miR-281-5p-1	c47813_g1_i2	mrna	miR-281	m-l	f-m-l
miR-281-5p-1	c48631_g1_i1	mrna	miR-281	m-l	f-m-l
miR-281-5p-1	c48721_g2_i1	mrna	miR-281	m-l	f-m-l
miR-281-5p-1	c48922_g1_i1	mrna	miR-281	m-l	f-m
miR-281-5p-1	c48999_g1_i1	mrna	miR-281	m-l	f-m-l
miR-281-5p-1	c48999_g1_i3	mrna	miR-281	m-l	f-m-l
miR-281-5p-1	c48999_g1_i4	mrna	miR-281	m-l	w
miR-281-5p-1	c48999_g1_i5	mrna	miR-281	m-l	f-m-l
miR-281-5p-1	c49355_g1_i2	mrna	miR-281	m-l	w
miR-281-5p-1	c49355_g1_i3	mrna	miR-281	m-l	l
miR-281-5p-1	c49355_g1_i6	mrna	miR-281	m-l	w
miR-281-5p-1	c49355_g1_i7	mrna	miR-281	m-l	w
miR-281-5p-1	c49355_g1_i8	mrna	miR-281	m-l	f-m-l
miR-281-5p-1	c49611_g1_i2	mrna	miR-281	m-l	f-m
miR-281-5p-1	c49611_g1_i3	mrna	miR-281	m-l	m
miR-281-5p-1	c49611_g1_i4	mrna	miR-281	m-l	m
miR-281-5p-1	c49611_g1_i6	mrna	miR-281	m-l	f
miR-281-5p-1	c49611_g1_i7	mrna	miR-281	m-l	f-m
miR-281-5p-1	c49611_g1_i10	mrna	miR-281	m-l	m
miR-281-5p-1	c49611_g1_i13	mrna	miR-281	m-l	f-m
miR-281-5p-1	c50006_g1_i1	mrna	miR-281	m-l	f-m-l
miR-281-5p-1	c50006_g1_i2	mrna	miR-281	m-l	m-l
miR-281-5p-1	c50008_g2_i1	mrna	miR-281	m-l	m-l
miR-281-5p-1	c50008_g2_i2	mrna	miR-281	m-l	f-m-l
miR-281-5p-1	c50008_g2_i3	mrna	miR-281	m-l	l
miR-281-5p-1	c50008_g2_i4	mrna	miR-281	m-l	f-m-l
miR-281-5p-1	c50030_g1_i1	mrna	miR-281	m-l	m-l
miR-281-5p-1	c50086_g1_i1	mrna	miR-281	m-l	f-m
miR-281-5p-1	c50108_g1_i1	mrna	miR-281	m-l	w
miR-281-5p-1	c50108_g1_i3	mrna	miR-281	m-l	f-m
miR-281-5p-1	c50108_g1_i4	mrna	miR-281	m-l	w
miR-281-5p-1	c50108_g1_i5	mrna	miR-281	m-l	w
miR-281-5p-1	c50369_g1_i1	mrna	miR-281	m-l	m
miR-281-5p-1	c50369_g1_i2	mrna	miR-281	m-l	f-m
miR-281-5p-1	c50369_g1_i4	mrna	miR-281	m-l	f-m-l
miR-281-5p-1	c50369_g1_i5	mrna	miR-281	m-l	m
miR-281-5p-1	c50369_g1_i6	mrna	miR-281	m-l	f-m
miR-281-5p-1	c50369_g1_i7	mrna	miR-281	m-l	l
miR-281-5p-1	c50369_g1_i8	mrna	miR-281	m-l	f-m-l
miR-281-5p-1	c50397_g2_i8	mrna	miR-281	m-l	w
miR-281-5p-1	c50427_g1_i1	mrna	miR-281	m-l	f-m-l
miR-281-5p-1	c50427_g2_i1	mrna	miR-281	m-l	f-m-l
miR-281-5p-1	c50470_g1_i1	mrna	miR-281	m-l	m
miR-281-5p-1	c50470_g1_i4	mrna	miR-281	m-l	w
miR-281-5p-1	c50470_g1_i5	mrna	miR-281	m-l	w
miR-281-5p-1	c50470_g1_i6	mrna	miR-281	m-l	f-l
miR-281-5p-1	c50470_g1_i7	mrna	miR-281	m-l	l
miR-281-5p-1	c50470_g1_i8	mrna	miR-281	m-l	w
miR-281-5p-1	c50470_g1_i12	mrna	miR-281	m-l	l
miR-281-5p-1	c50470_g1_i14	mrna	miR-281	m-l	w
miR-281-5p-1	c50470_g1_i15	mrna	miR-281	m-l	f-m-l
miR-281-5p-1	c50541_g1_i1	mrna	miR-281	m-l	f
miR-281-5p-1	c50541_g1_i2	mrna	miR-281	m-l	m
miR-281-5p-1	c50609_g1_i1	mrna	miR-281	m-l	f-m-l
miR-281-5p-1	c50609_g1_i2	mrna	miR-281	m-l	f-m-l
miR-281-5p-1	c50715_g1_i1	mrna	miR-281	m-l	f-m
miR-281-5p-1	c50814_g1_i1	mrna	miR-281	m-l	f-m
miR-281-5p-1	c50814_g1_i2	mrna	miR-281	m-l	f
miR-281-5p-1	c50814_g1_i3	mrna	miR-281	m-l	f-m
miR-281-5p-1	c50814_g1_i4	mrna	miR-281	m-l	f-m
miR-281-5p-1	c50814_g1_i5	mrna	miR-281	m-l	f-m
miR-281-5p-1	c50814_g1_i6	mrna	miR-281	m-l	m
miR-281-5p-1	c50814_g1_i8	mrna	miR-281	m-l	f
miR-281-5p-1	c50814_g1_i9	mrna	miR-281	m-l	f-m
miR-281-5p-1	c50814_g1_i10	mrna	miR-281	m-l	f-m
miR-281-5p-1	c50814_g1_i13	mrna	miR-281	m-l	f
miR-281-5p-1	c50814_g1_i14	mrna	miR-281	m-l	f
miR-281-5p-1	c50814_g1_i15	mrna	miR-281	m-l	m
miR-281-5p-1	c50867_g1_i2	mrna	miR-281	m-l	m
miR-281-5p-1	c50867_g1_i6	mrna	miR-281	m-l	m-l
miR-281-5p-1	c50867_g1_i7	mrna	miR-281	m-l	f-m
miR-281-5p-1	c50899_g1_i1	mrna	miR-281	m-l	f-m-l
miR-281-5p-1	c50899_g1_i2	mrna	miR-281	m-l	f-m-l
miR-281-5p-1	c50899_g1_i3	mrna	miR-281	m-l	f-m
miR-281-5p-1	c51129_g1_i1	mrna	miR-281	m-l	f-m-l
miR-281-5p-1	c51324_g1_i1	mrna	miR-281	m-l	f-m-l
miR-281-5p-1	c51324_g1_i2	mrna	miR-281	m-l	f-m
miR-281-5p-1	c51360_g1_i1	mrna	miR-281	m-l	f-m
miR-281-5p-1	c51479_g1_i3	mrna	miR-281	m-l	m-l
miR-281-5p-1	c51479_g1_i5	mrna	miR-281	m-l	w
miR-281-5p-1	c51664_g1_i1	mrna	miR-281	m-l	f-m-l
miR-281-5p-1	c51970_g1_i1	mrna	miR-281	m-l	f-m-l
miR-281-5p-1	c51970_g1_i4	mrna	miR-281	m-l	f-m
miR-281-5p-1	c51970_g1_i6	mrna	miR-281	m-l	m-l
miR-281-5p-1	c51999_g1_i2	mrna	miR-281	m-l	f-m-l
miR-281-5p-1	c51999_g1_i3	mrna	miR-281	m-l	l
miR-281-5p-1	c52010_g1_i1	mrna	miR-281	m-l	f-m-l
miR-281-5p-1	c52052_g1_i1	mrna	miR-281	m-l	w
miR-281-5p-1	c52052_g1_i3	mrna	miR-281	m-l	f
miR-281-5p-1	c52052_g1_i4	mrna	miR-281	m-l	f-m
miR-281-5p-1	c52259_g1_i1	mrna	miR-281	m-l	f-m
miR-bantam-3p-1	c33192_g1_i1	mrna	miR-bantam	l	f-m
miR-bantam-3p-1	c35738_g1_i1	mrna	miR-bantam	l	w
miR-bantam-3p-1	c35738_g1_i2	mrna	miR-bantam	l	f-m-l
miR-bantam-3p-1	c36027_g2_i1	mrna	miR-bantam	l	f-m-l
miR-bantam-3p-1	c36644_g1_i1	mrna	miR-bantam	l	w
miR-bantam-3p-1	c38638_g1_i2	mrna	miR-bantam	l	l
miR-bantam-3p-1	c40034_g1_i1	mrna	miR-bantam	l	f-m
miR-bantam-3p-1	c40034_g1_i2	mrna	miR-bantam	l	m
miR-bantam-3p-1	c40034_g1_i3	mrna	miR-bantam	l	f-m
miR-bantam-3p-1	c48200_g1_i1	mrna	miR-bantam	l	f-m-l
miR-bantam-3p-1	c48200_g1_i2	mrna	miR-bantam	l	f-m-l
miR-bantam-3p-1	c48200_g1_i3	mrna	miR-bantam	l	f-m-l
miR-bantam-3p-1	c48522_g1_i1	mrna	miR-bantam	l	f-l
miR-bantam-3p-1	c48522_g1_i2	mrna	miR-bantam	l	f-m
miR-bantam-3p-1	c48522_g1_i3	mrna	miR-bantam	l	f-m
miR-bantam-3p-1	c48522_g1_i4	mrna	miR-bantam	l	f-m-l
miR-bantam-3p-1	c48922_g1_i1	mrna	miR-bantam	l	f-m
miR-bantam-3p-1	c49073_g1_i1	mrna	miR-bantam	l	f-m-l
miR-bantam-3p-1	c49073_g1_i2	mrna	miR-bantam	l	f-m-l
miR-bantam-3p-1	c49121_g2_i1	mrna	miR-bantam	l	m-l
miR-bantam-3p-1	c49121_g2_i2	mrna	miR-bantam	l	m
miR-bantam-3p-1	c49404_g1_i1	mrna	miR-bantam	l	m-l
miR-bantam-3p-1	c49404_g1_i3	mrna	miR-bantam	l	m-l
miR-bantam-3p-1	c49404_g1_i6	mrna	miR-bantam	l	f-l
miR-bantam-3p-1	c49404_g1_i10	mrna	miR-bantam	l	f-m-l
miR-bantam-3p-1	c50420_g1_i1	mrna	miR-bantam	l	f-m-l
miR-bantam-3p-1	c50541_g1_i1	mrna	miR-bantam	l	f
miR-bantam-3p-1	c50541_g1_i2	mrna	miR-bantam	l	m
miR-bantam-3p-1	c50925_g1_i1	mrna	miR-bantam	l	m
miR-bantam-3p-1	c50925_g1_i3	mrna	miR-bantam	l	f-m-l
miR-bantam-3p-1	c51075_g1_i2	mrna	miR-bantam	l	f
miR-bantam-3p-1	c51075_g1_i6	mrna	miR-bantam	l	f-l
miR-bantam-3p-1	c52297_g1_i1	mrna	miR-bantam	l	l
miR-bantam-3p-1	c52297_g1_i2	mrna	miR-bantam	l	f-m-l
miR-bantam-3p-1	c52297_g1_i4	mrna	miR-bantam	l	m
miR-bantam-3p-1	c52297_g1_i5	mrna	miR-bantam	l	m
miR-bantam-3p-1	c52297_g1_i6	mrna	miR-bantam	l	f-l
miR-bantam-3p-1	c52297_g1_i7	mrna	miR-bantam	l	f-m-l
miR-bantam-3p-1	c52297_g1_i8	mrna	miR-bantam	l	f-m
miR-bantam-3p-1	c52297_g1_i9	mrna	miR-bantam	l	f-m
miR-8-3p-1	c36796_g1_i2	mrna	miR-8	w	f-m
miR-8-3p-1	c38522_g1_i1	mrna	miR-8	w	f-m-l
miR-8-3p-1	c39204_g1_i1	mrna	miR-8	w	f-m-l
miR-8-3p-1	c47518_g1_i1	mrna	miR-8	w	f-m-l
miR-8-3p-1	c48810_g1_i2	mrna	miR-8	w	f-m-l
miR-8-3p-1	c48810_g1_i3	mrna	miR-8	w	m-l
miR-8-3p-1	c50129_g1_i1	mrna	miR-8	w	f-m
miR-8-3p-1	c51252_g1_i2	mrna	miR-8	w	f-m-l
miR-8-3p-1	c51252_g1_i3	mrna	miR-8	w	f-m-l
miR-8-3p-1	c51916_g1_i1	mrna	miR-8	w	f-m
miR-8-3p-1	c51916_g1_i2	mrna	miR-8	w	f-m
miR-8-3p-1	c51916_g1_i4	mrna	miR-8	w	f-m
miR-8-3p-1	c52406_g1_i1	mrna	miR-8	w	w
miR-8-3p-1	c52406_g1_i3	mrna	miR-8	w	w
miR-8-3p-1	c52406_g1_i4	mrna	miR-8	w	w
miR-8-3p-1	c52406_g1_i5	mrna	miR-8	w	f-m
miR-8-3p-1	c52406_g1_i6	mrna	miR-8	w	w
miR-8-3p-1	c52406_g1_i7	mrna	miR-8	w	f-m-l
miR-10-5p-1	c8924_g1_i1	mrna	miR-10	m-l	l
miR-10-5p-1	c10268_g1_i1	mrna	miR-10	m-l	f
miR-10-5p-1	c10268_g1_i2	mrna	miR-10	m-l	m
miR-10-5p-1	c22665_g1_i1	mrna	miR-10	m-l	l
miR-10-5p-1	c25444_g1_i1	mrna	miR-10	m-l	l
miR-10-5p-1	c27096_g1_i1	mrna	miR-10	m-l	l
miR-10-5p-1	c28930_g1_i1	mrna	miR-10	m-l	l
miR-10-5p-1	c29051_g1_i1	mrna	miR-10	m-l	l
miR-10-5p-1	c30855_g2_i1	mrna	miR-10	m-l	w
miR-10-5p-1	c35078_g1_i2	mrna	miR-10	m-l	f
miR-10-5p-1	c38875_g1_i1	mrna	miR-10	m-l	f-m-l
miR-10-5p-1	c41183_g1_i2	mrna	miR-10	m-l	m
miR-10-5p-1	c41183_g1_i3	mrna	miR-10	m-l	m
miR-10-5p-1	c41183_g1_i4	mrna	miR-10	m-l	m
miR-10-5p-1	c41183_g1_i6	mrna	miR-10	m-l	m
miR-10-5p-1	c41231_g1_i1	mrna	miR-10	m-l	f-m
miR-10-5p-1	c41476_g1_i1	mrna	miR-10	m-l	f-l
miR-10-5p-1	c41476_g1_i2	mrna	miR-10	m-l	f-m-l
miR-10-5p-1	c41892_g1_i1	mrna	miR-10	m-l	m
[truncated: 4,037 more rows]
