# Supplementary material for: Assembly and Annotation of Transcriptome Provided Evidence of miRNA Mobility between Wheat and Wheat Stem Sawfly
Source: Front Plant Sci. 2017 Sep 26;8:1653. doi: 10.3389/fpls.2017.01653 (PMC5630980; doi:10.3389/fpls.2017.01653)
Supplement: DATA S2 — Wheat Stem Sawfly lncRNA sequences in fasta format. Available at: https://drive.google.com/open?id=0B_T-7LzZ58ySbW1Uc1ppUnRKalE. [file Data_Sheet_2.fasta]

>c1_g1_i1 len=221 path=[1:0-80 82:81-82 84:83-220]
GGCATATCGTGTGTTTGCGCGTGTACACAAAGGAGCCAGTTGGTTCTTTCGAATGCACCG
AAGCACGTGCGCAGCATACATTCAAGTATTCAAAGAGCGAACAGTAAATATTTCATGTGA
CCGAGCACAAATGACGTGGCGAGCCTGCTCCACGAATAAGATATTATTCGGCTGAATGGA
GAAAAAAGCCTGGAAGACAAAAAAACTGTGGAGGGAGGGGG
>c6_g1_i1 len=210 path=[1:0-209]
CTGCTCCTTATCCTTAAAAAGTTAAACTAACCCGACCCGTCCCAAAGTATTTCTCCTATC
TCAACGAATATCTACGTTTAGAGTCCCTCTATCGGAATAACGTGGACGAACTTTTAGCCT
CAAAATATTATTTCAGGCATTAACTCATACAACCTATATATTACTAATAGAGAATAGGTC
AAAGATTGACGCGCTGACACAATCGATTTC
>c9_g1_i1 len=252 path=[1:0-251]
CTTGACCACGACTCCTTCGACTTGTCTTATTCTCAGACGCTAAGTACGTCAGTAGGACGT
GACACTAATTATTTTACTAATTAAATTAGTGTATTCGTGTAAATAGTTTTAATAGCAACG
ATCGTTATATCGCACCGCAACTTCATATCAACTATTACCATTGTGTACGTAACAGTGTAG
TAATGTGGTCAAGCAATATTTTTCAATAAAACAGCATTTGAGTATTACCTTGTTTTTTTT
TTTTCACGCGCA
>c10_g1_i1 len=231 path=[33:0-230]
ATCCTTTTCCACCTTCTGGAATTACGCCATTGAACAATTAGCACGATGTCTAGCTTTATG
TCCGCACTTGAGATTTATTGTTTAGTTTTCTTGCTCCTACGCCCTTATTACTGTAACATG
CGTTGCCGACATCTTCTGGCATCTTGAATCGCCATGGGAGTGCTGTACTGCATTCCAACA
TTGCAGAGAATTATTATAAAAATAGTAGTCACATTGACTACTAAGATTTTA
>c14_g1_i1 len=217 path=[44:0-67 111:68-85 43:86-216]
ACATACCACAGAAAATCTGCTCCTTAGCCCTTCGCCTCGTGTCTGATCTTCTTCGTGTTT
CGATACATTGGTAATCCTCAAGTTTCCCGAGGCATTAAACTTTTAGATAAGTTTGCGGTT
ACATGAAAGTTCGACAGGTTAGCGAATTTTTTCACGACGTCTCGTTCGCCGGATCGATTA
TTCCACCTTATACGCACGTGAACTCGGCATGTTCATT
>c15_g1_i1 len=261 path=[27:0-260]
CTTAAACATCTCATTCCTCTAGTAACGAGGGGGTTCCCCTTACTGGAATTTTCAAGTGAA
ATCAAAATCCATTTGCGAGCTTTTTCGGGATTTATTCACGACCCACAGATTTTTACGAGG
GGTCTTTTTACGGAAATTTTATGTCCGGGGGAAATCACTGGATATCACTTGACACATACG
CAGTACATCAGTATACGATTTCATCGATTAAGATTATCGGAATAAGACCTCGCGAAATAA
TGTTTTAAGATATTCTTTATT
>c16_g1_i1 len=298 path=[27:0-297]
CACGAAGCGTCCAAGCTGAATCTGATGAGGTTCATGAAGAATCGAATAAAAGTAAGTACA
CAAATATACGTAGCCTAACGAGGCAGCGGAGGACTGCTGAGACTTCAGCTCGATGAAAAT
TGGTATCTAAAAGAGACCGGATGGGTGAACTGACTCGCTTATAAGTGAAAAGGGCCAATG
ACCTACACATTGGCTACGGGACAAGAAGAAGTACGGAGAAAAGAGCTCGAAAGGACTGAA
GATTCTTCCTTTTGAAAGGCTACATCAAATGGCGCTGGATTGCACGCGAAATGAGCGG
>c18_g1_i1 len=218 path=[26:0-8 25:9-217]
TATGCCGGTTACGGCCAAAGTTCGTAAGTGGGGAAACGCATTATTTTCAATAGTCAATCT
CGGTGTTTCATTTCCTCTAATGAATTAGACCTTAGATACACCTGCCAACGGTCTAGTTTG
ACTTGTCCTATTTCAATTCTATTTCAATTGGAGGACATAGTAAATATGAGAAGCAAATGA
CAAATAATCAATTTTTCAGTTTTCTTCCTAATCTTTTC
>c19_g1_i1 len=279 path=[27:0-278]
CTAATTTTAAAAAAATTATTAAAATTTGTATAATCCAACTACGACTCAAACAAAAAATTA
TGTTTCAAATTTTGCTTTCACTCTTCCTGAATGCTCGGATAAAATCGGGTCAAGTGCATA
GTCGCTCTGATTATCCCATGTAAATACGCCTGCACATGTATATGTATATGTATATACAGC
TATACTCGAGAATGCATCATTGAAAGGAACTCACGAATTACTTTATTGCTATTCGTATAC
GTATCTCGCGTACAAATCGGCCATCTTACTGACACGCTG
>c24_g1_i1 len=240 path=[34:0-156 33:157-239]
GCGTGGAGTTACATAAGGCAAGGGTATGCACGTTTGCTGTTGTCCACTGCGAATGTAATG
ATCACTGTTGAACACTTACAATTTTGCATGCATTTATATTAATGTATATTTCCAAATAGA
TTGCACGATATGTTAACGCACGTGATGTTCAAGGAATGAAAGCATTCGTAAATTGTATTA
GTTAAAAAATTATAACAGCAATTAATACCATTTTATAGGATTCTACGAATAAAGAGATTC
>c25_g1_i1 len=215 path=[1:0-162 229:163-214]
GTCAGCAGATGCTTAAGATTTTGGATAAGGATATTTTTGTCATTTATGAATACACTTACA
CAATGTCATTCGTACTGTGACAATAACGACCGTAGGCCTTGGCTTCCTTGAAGATGTAAA
CGAACTTCCTTGGGGATGTTGAATTAAATGGTGCCAGTCGGTGAAGGCATTACTCTTTGG
TGATACTTTTATTTTTGAACTTGTCACTTGTCGCG
>c27_g1_i1 len=290 path=[1:0-21 23:22-289]
CCTAGACGCAGCATCGCCATCGCGATAACGCATTTTTGTTCTAAGTAATTGGTACCCCTT
GTAGACTGGTGATAGATGGCGCTGGGTACTTTGTTGGTTGTTTGAATTTATATATATACC
TTGTACACTTGTATTGACATTTCCTGATTAACGGGGAGCTGTACTAAGTATAATAACCCT
CAGAGAAGATTTTAGTGGCAATAGAATACAGATGGAACCTTGTAAATAATCCATTATTAT
CCAGACACTGTATATTTCTTTTACAGATATTTTTTCAAAGGTCTTACTGA
>c27_g1_i2 len=374 path=[24:0-105 23:106-373]
CCTAGACGCAGCATCGCCATCGCTGTAAGTACCATTAGAGATTTTAAGTATGACGGAAAG
AATTGTTGACGAAAATCAAAAGAGATATATGAGTATCGTTAAGTACCGATAACGCATTTT
TGTTCTAAGTAATTGGTACCCCTTGTAGACTGGTGATAGATGGCGCTGGGTACTTTGTTG
GTTGTTTGAATTTATATATATACCTTGTACACTTGTATTGACATTTCCTGATTAACGGGG
AGCTGTACTAAGTATAATAACCCTCAGAGAAGATTTTAGTGGCAATAGAATACAGATGGA
ACCTTGTAAATAATCCATTATTATCCAGACACTGTATATTTCTTTTACAGATATTTTTTC
AAAGGTCTTACTGA
>c28_g1_i1 len=526 path=[1:0-525]
CTAGAGTGAAATAAATATATAAAAATAGAGGTATTTACTATTTTCCTTGTTTTCAAGTCC
GATAGATGAAATGAGAAAACAAATTCTTGCTTAAGACAATAAAAGTTCTAAGAAAAACTA
TGTGAATAAAGGTATTGTCTGTAACTTGCACAAGTGAAAATAAAACTTCATGGTATTGCT
TTTATAGTGCTAAGTTAAGTGGTACTGAATTTATAAAATCTAAAAATCTATCATAGGAGA
CAAAGCAACTGAGTTATAAAAGGCACCAGACTTTACCAAAAGCGAATCAAAGATTTATAA
CCACTTTAAACATAAAAATGGCTGTACACTATTACAATTTCTTAATAAAGCTAAAAGAAA
ACCTGTAAATTGCACAAAAATTGATAAAAGGAACTGTTTTAAGGATTTAAAGTCCCTTGA
GGAAGACATCATTTGACTGCCTTGAAAAATGATAAAATATAAAGTTGTAAAATTACACAT
CTTACACAAAAACTGTTAGATCTATTTGTCATTACGGTAGGCTATA
>c31_g1_i1 len=361 path=[26:0-240 266:241-243 25:244-360]
TTTTGCAGGTACTTGTTGGTTCTGGAAGAATGGCCCAGCTAATATATATAAATACACTCG
AAAGGAACATTCGAGACTCTAATGGGCCAAGTATATTGAAGTAAATTACCAAGAAACCTG
AGCGTAAGAGGAATTTCAAGTTATCGTAATACTGTTCGCAAAAATACGTGTCTACTTTTC
GCAAGCTTAGAAACGAGTCGCCTCGGGACACAATTTTCAGGAAAATCCTTAACGCGATTC
ACATGTAGGAAGCCCGAGCGGATACTAATTGTGAGTTTCTAAGAAGAGAAAATAAAAAAT
ATGGAAAAGAAGTGAAAGAAACTGAAAGAATTGAATACCTTTGTCCCTGGTAAGAGGACT
T
>c32_g1_i1 len=242 path=[27:0-241]
CGCAACTTTTAATTTGCAGGTTTCGTATTTAACGTACATTATGCCCACTAACGAAGCTAC
TTTGTGGATCACTCGTTGTTATTTATTTTCTCAGACTAAACGTTCCGTGTCAATTGAACA
GCAGTTCGCGATGCTCGGCTTTGTTCTATGTAATTCTCATCGTATTGATTTTGTTATTTT
TACCCAAAAAAGCAAGTATCAATTTAAAGCAAAATTCTTCGCTCCGCGTATCAAAGATTC
CG
>c34_g1_i1 len=213 path=[27:0-212]
TTGAAATACGATCTAGAATAAGCTGAAAGAAACAAACAAAATCATTTGTCATCATGATAC
TTGGTTAAACTAAGCCCAAACTATCTGCCCTCCATTTCATTAATTTTCTGTCGTACTATT
ATTTAATCTCCAAATATTCACTTCCTTCGATATCATTATAGTATCATGATAACTCAACTA
ATGACTTACCGGTACTGAAGTTATGCATGTTGG
>c36_g1_i1 len=247 path=[1:0-246]
TGACATCTTCCAAAAATTGAGCCCTATAAATAAATAAAATTCTTTATACATAGGCACAGC
TTATAGCATACAAGTTATTCAAATTATGATTACGTTTTACATACGATTTATGAATAACCG
AGAAAAAAGGTTAAATCTGGTCAGATCAAACTATTGAGATGACATTTGATCTGAGGAAAT
TTAATCTTCTGTGTCCCGGTAACTGATCGATTACGTATACTTACACCACAAATCTGGGTG
GTTTCCT
>c37_g1_i1 len=296 path=[1:0-221 223:222-243 315:244-246 245:247-295]
CCTCAAGGTCATCTCCGGCGAGGGTGAGTTGAGTCTCCCTCTAGGCCGACATTGGATTAC
GTTTTTTTTTCTTCTTCTAATCAGTACATCTGTCCTGTTTGCCTCTAGCCGAGATTTGGA
CCGAAACGAAGAAATGAGATATCGAAATTTTGTTTCCTCGTTATTTTCTTCAAAATATCT
TCGTTAAGAATCTTGTCTTTAGACTTTCAGCTGGAGAATGAGCCAGTGGCGGAATGATTT
TTTTTTCTTTTCAAAATGGTCCAAATTTCTGGAGTGTGAGTTAATAATGACTGGAT
>c38_g1_i1 len=381 path=[1:0-26 373:27-27 28:28-380]
CATTGGCTTGGTAATTTTTTAACTTAGAAAAAAAAAGGGAATTTTTTTTCTAAGTTAAAA
TATTATGGACGATTCTCAAACGGAATGCGACAAGCAGTTGGGATTCTGTCGGAACTCGAA
TTCTATTGGCTGTGATGGAGCACGTGGGGAAGAGTCGATTTGAATTGGACGTTAAATAAA
AAAGAGTGAAGTATGGTATATACCGGGTCATCGAGATGCGAGATTCAATTTCGATCAGAG
AGCCTGAGTTTGGAAAGAGTTTAGAAAGGTAGTTGGGACTGAAGGGGAGGGGATTGAAGT
ACGAAAAAAAAAAAATTGCTTGAGCAAGGGATGAAAATTGTGCTTCAAAAGTTTACATCC
GGCATGATGCTGGGATTCGAT
>c39_g1_i1 len=322 path=[26:0-321]
TCCTCGTCCTCGGCGCTCGAACAACAGTTGCGCAATAACAATACTCGATTAATAATCTGT
CATTCGGGAGAGCTTAAGTGATCATTCTAAACTGATCATTCGAACTTGGTTCTGCCCCTG
GCTGCCGTTTATCTGCCTTATTGGCCCCACACCCGTTCCCTCTCATTGCCCCATTGCCCA
TCGCGAATTTTATCAAATTTTCTAATTCAAAAACTGTTTCGACAGGGACACACGCAGGCT
CCTCTGGACCATATGTGATACATGAAAATAACTTATCAAGGCTCTCCCCCCTCTCACCGA
CTCACTCTCTCTCTCTCTCTCT
>c40_g1_i1 len=287 path=[27:0-286]
CGCGTACATACCCTTGACAACAGGCATTCATCCACACACCACACGCATACACACATTTCC
TTATAGAGTCGCACAGTATGATTCTATCACCGTCCATTCATTGCACTGTAGAAGTCCATA
TCCATATGAGTCGCTCGTGTAGTACAATAAGCTATGTACTCTTATGTAATCGAGAATTTC
ACGTATCCCATGCAGAAGCTGCCTTCGCGTGTAGTTTCTTGATTGTTACAATGGATCGTA
CAATATGATATGCCCTGTCCTCCTGGTATCGAGATATAAGAGAAATA
>c42_g1_i1 len=494 path=[27:0-493]
TGAAGCCATCCTTGCTTAACCTCTCTGTGAATTTTTAAATGTAATTGAAACAACTCCTTC
GATGGGACTCACAATGCAGTCGTTTGGTGCATCAATTTGTAAAGTCTAATCTAACCTAGC
ACTTTAGGTTATATTATATACTAAGAATAAAGGAACTCTGTTTTATATGCTTAGCTGCAA
TTTGTCGTATTTTTATGGGGCAACATTACCATGATGCTTCGCTAATAATCGTGGTAACAA
GTGTGACTCTGCATAATGCTATGGCAATTGGTATTCCTGGACAGAGTTGACGATTAATGA
TTGTCATGATTTGAATATTAATATGAGAACACGTGCTGAATGTATTTTTCATGGATATTT
GAATTTTTCATTAAACCTAACCACTTCCAGTTGATTGAATTGAAATTAAAAGGGGACTTT
GTAAATGAAGTTTTTATCTTGATTAGACTTACTTTCGCTCTTTGCCTTTTCGTCGAGATC
ATTAACGATTATGA
>c45_g1_i2 len=288 path=[26:0-263 25:264-287]
CACGGATAAACAAAAAAGAGGTTCAAGAAATGCTGAACTGCTCGTTCCAGGAACTGGTAA
GAATTAAGAAGTAAAAATATGACTCGTAAACCTGTTTCAAATACTGCGTATTGATTATTC
GCATTTAAAGATTAAATCGCATTTTTGCCACAGAGTGCGCTGAGTGGCTGATTTCAGTTC
GCAACGGTCGGTACGATAAAGATGTCCTTCCATAAAAGTTAGCCGTCAACTTAGAACACG
CAAAACATCAACTACACATGCAATTAGAACATCCTCAACTGACTGATG
>c48_g1_i1 len=267 path=[28:0-163 2:164-266]
ACCATATCTGCCGACAGGCACTTCCACCAGGACTGGTTAACTCTATCAGCAAGAATTAGT
ACAGGCAAATTGGTAGTTTCTGGACTGGTCAGTGAAATATTAATAACTAGGAATAATATT
GGCACTGTACTAGTTACAGCAGAATTTCGTATTCCAGTCTCGTCTACGAAGCTCCAGTTA
CCCAACTGTGGTCGATTGGCCCGATGTAGGCAAAATTGGGGAATTATTATTATCATCGCA
AATGAACAGACTGGAACGATATAGAAA
>c50_g1_i1 len=245 path=[24:0-107 131:108-108 23:109-244]
ATTGAATCAGAAAATTAAATTAATGAAAAGTGAATTTCTATTTAATGAATTCTCAATTTA
GTTATATTAAAATGTAATCCTCAATCTACTATCCTGAGGCAGCCAAAGAAACGAAAGTGT
ACAAAGTACTTTTGCCACCCCTGTGATTTTTCTTTTGTTTCCTTATTCCGAATAGATTTA
TATTTTTGTTGAGAAACATTTCTAACTGCTCTTTTATTTATTTGTAAAGTAAAACTTACG
CTTTC
>c52_g1_i1 len=458 path=[1:0-372 374:373-457]
CATGCATACTATCTCGTAACAAAATCAAATAAATCGTTAAACAAGGCTGAGGCAACTTAT
ATGTAAGTTAACAGTTGTTACCAGAGACAACAGCCGAGTCGGCAACGATCGTCGCCAAAA
TTATTCTACAGGATGATGCAACGAGTTTACGTGGTGACAGTAGATTACACAAAGAGCCCT
GAGTCTTCGCTATAAGGAATAAAGAACACAGTATTACTGGGCTGTAAAACAGCGTGTAAC
GAGAACGGGAAGTTGGACAGGCCCTGGCAGGGATAAAAAAAAAAGTCAGCGGTGGTGGAA
ATCCCACGGAGCTATTACGGCAACGTTTATAGATACTCCACTGCATGGGGTAAGTATACA
TATCACGCGTTTATACATACAATACATATAACCTTAGAAAAGAGGAGTTCGATTTTCTCA
TGTGTTCCAGTAATGTATCGCGTAAACGTGTCCTTGCC
>c53_g1_i1 len=239 path=[27:0-238]
TCTCTCTCTCTCTCTCTCGCGCTTAGTACTTAATCCCACCACAAAGTCGCGTCCCAACGA
CGCACAGACTTCGAGCAGATCGACGATGCTTGGTGTCGTACGAACTGTTGTCCCTCGCGA
ACTTTCAATCGGACATAATGCGATCGAAGGTTTGCAGCTCCGGGGGTGTAAGCCATCCAG
CCAACGAACGAACGAGCCAGCCAAGGGAGGGCGGTGGGAAAGAGCCGACAGCGCGAGGG
>c56_g1_i1 len=351 path=[3:0-350]
CGCTCTTCCGATCTAAGAAAAAGAGAGACGTACGTCGGATACATAACGAATGAACAGGAC
AGTAGATTCCAGAAGGGAAAACAAAGTTGAATGGCTGAATGAGTCCCACACGTGTTCGGA
TGGTGTGCCTTGTCGCTGAATTAGTACATACCGAGTTTACACGTGTGTATTACTACTGTC
ATACTTGTATAATCGTGCTGTACCATACAAGTTTTAGGTCATTTATATGCAATATATCAA
GAAATTTAGCAGTTCAACATAAGAAAAAGCTATTTGTAACGAGCTCACGATTTATGTCCG
ATAACAGTAATAATGATAATAAATAATGACTGCGATTATCGTACACGTAAT
>c57_g1_i1 len=404 path=[27:0-403]
TTTGTGTGCTGATGATATTCATATCCTTGACTTTGGGAGGATAATGTTAATTTATCGTAT
ACATAAATAACATACTTACTCGAGCCAATTGTCACGTTATGGAAATCGCAAAGACCTTAA
TCATGGGCAAAGTGCGAAAAGGTATGTCAAGAAACGACGCGGAGGAGTTAAAGGGAGGAT
TATTAGCAAGACACGTAACGACGAAAGGAAAATACTTGGTGTACGGAGTAAAACACCATG
GAGAAGGCGTACCGGTCTACGGTTGCGGTTGCGACGAAGCATAACAAAGGACGCCACGAG
TAGCAACCCCGTTACAAGCAGCCGTCGCCGCGGCACAGGGTGATAAAATGGAGCAAACTC
GCGACCTGCATTCTTATCCAGGATCCCGAAAACGACGTCCCAGT
>c68_g1_i1 len=252 path=[1:0-251]
TGATTATTATCTTTGGACGTAAAGCATCTTTGGCGAATTTTTTTTTAAATTTGTGTCGAG
CTATTGCTATTGAATTTCAATGGTCGTATATAATCGAGTGGAGAAATGCGTTGATAATTT
AATTGCGCTATTGCTTTACAGAAATAAATAAGCAGCTGATCGATATCTGACGTTTTATCG
TTAGATTTTAACAGCGGTTATCGGGCATTAAAATATAAGTAAATAAGGAAAATAACTGGA
GATATCAGTAAG
>c69_g1_i1 len=309 path=[27:0-308]
GCAGCACCGTCAGGATGTCCTCCGCCGACGCACCCTCGTGCCCTGAGCTTTACCTGCTAC
CAGTTTCGGCGTCCTGTGCTTGTGCGCTTAAATCCCTGATCATGAATTTCGAAGACTGTC
GATACGTCACTCTTACTTTTTATTGGCTAACTGGCATTAGTGATGTCGTCGCGATGTCTC
TTGCAATTAGTTTCTTGTTTCATGTTGTACCGTGTAGCTATAGCTCTATTTCATGAGGCA
AACGGCATCTGCCCATTTATCAATTAGGCACTTTCACATGAGTATGAAATTTTCTCGCTT
ACGTTTTAG
>c70_g1_i1 len=263 path=[1:0-199 201:200-262]
TGCGAAATGAGGATGTTTCCAAGTCAGTTTATTTAATTGGTAAGAAGCAGACTGTGTTTA
TAGGCAGACGACGGTGACATCAGTCTGGAAGCTTTACTCTCGGCAACACTAGATTCGTAT
ATAAAAAGCATAGCTATCCGATACCACCTGAAATTCCCTATAAAAGTTTTAAATCATGTC
CAGCATCGCTAGGGAACTTACGCTTTGTGTCCGACGTCAAAGCGTCGGCGGAATCGCCCC
ACGCGGCAACTTCCCGGTGTTGC
>c73_g1_i1 len=210 path=[1:0-209]
CCGGTAGTTGCGATGGAGCGTTATCAGTCCGTGAAAATTTCTCTGTCAATCCATGCACTG
TGTTGCCCTTGATAATTAACGGGCAATGTCTTAATATTCTTAAAGCTACGTGGCTTCTTC
TATTTTCCGACGACTAGTAATGGAATTCGATGATAACCCGTGGCATCGGCACATGTCATT
ATTGTCAAATAGTCTTTTAGAATCTTTCGA
>c74_g1_i1 len=271 path=[40:0-58 98:59-72 39:73-270]
TATTTACGTGACTTCACCGCAGCTTAAAATAATAAAAACAAATTATATAATATAACGAAC
AGAAAAGCTTTTTTATATTAATATATGGAATCAGATGAAAAAAAATAGAATACAATACAG
AATACTAATGCAAAGCTTATCCAGCAACATTTCCACTTAAATTTATACAAATCGCACAAG
AGTTCTGGCAATAATAATGTACATATATTTTATAACAAAATTCAAATAAATATAAAAATA
TACTAACCAAACAGAGCCTTAGAATATCCTG
>c76_g1_i1 len=237 path=[1:0-192 255:193-236]
GTAATTGTGAATATCCATATGAATTTTGTGTGTGCTGATTTTACTTCCTTTTCTAATTTA
ACATTTCATTTCTACTAACATCCAGCATCGATAGACTTGGTGTACATTAACCTTTTAGTT
TTGAGGCTTTCGCGGCCGGAATCATTAGTAATTAGGAAAATTCAGTATAGGAGCTCCCTA
GCCCTGATGATGCAGAGTGGAACGTTTGAGAAACGTCGGCAATACGTTGAAACTAGA
>c79_g1_i1 len=1299 path=[27:0-1298]
GAGAGAGAGAGAGAGGGAGAGAACAAGAAAAAAGAATAAATCGTAAGACCGAAAGACACG
AGAAAGACAGGGAGACGAGTGACGTCAGAAGGGAAAGGAAAAATACACAAGAATAATAGC
AGCGTATCAAAGTGAGAGAAGAGGTGAGAAGAATCTCCAATGGGGTATAGGATTCACGGC
ACATAGCGCCCATCATAAATGCGTATACGTATGTACGACATGTACCGTGCCTAACATGAG
TGCCGTCGTACTTACTCTTTAACTCCATAGTCCTGCCTATATAAGATACGTGTTGACGCT
TTGTAATGGCAGAATAAAAGATGGCCCGACGCCAGTGAAGGCGCCACATACCAGGCGCCG
CCTAACCTCTCCCGACTCGCCGGCAGACTGACTCTCCGCTCCCCTCGGTATAGTCACCCT
CTTTCTCCCTCGCTTCTCCTTCCCTCTAGCCTCTTCTCGCTCCATTCCATGCTACCTCGA
GAACCCTCTCTCGCCCCACTCCACGGGCACTCACTCGTTCTCACTCGGCCGTCGGCTCAC
TATATAAACATACTCCCGGCACGTATACACGTCCGTCACCGTGCACAGCACAGAGCCCAG
GCCGATCCGTACGCCACCCGTATTATCTTCTCGTTCAGGTTCGGAGGAAGATTTTGCAGG
GCCCATGCTTTTGAATTATCCACGAACGATCGCAGTCATCCTGCTCGGGCTATACCTTCC
TTCCATTCTCCTTTTGTCTATGCAAAAGAGTCAAGGAGCAGCACTGCCGACTCCCATCGG
GATCCGTGCACGTTGTTGTGCGCCAGGGGACTGTACGGTAGTGTAATACACGTGGATCTG
TTTAAGACGCACCGATGAATCCAAACCGTCTTGCATGCTTCGCGGAAAAGTCTAGAGACC
GACTATAACTTTTCAGTGGCTCTTAAGGAACGGCAGTCGAGAATAGTCGGTATGGTCACG
GACTTACTCGCGATGCCCAGTTACTCTTATCCTCCGACAGTCACACGTGATTTCTTTATG
TCACTGACAGGCTCACTCTCTCGTTACCCGTATCAGTTGCTCCCGTACGTTTCTCGTTTT
CTCATATACTTAACTCTCCCACTGACTCTCGCTACGCTGGCTTCTTCGCTGTTAATAGCT
ATACGTATACGTTCTTTCAGCGCACCAGGACAGGGGAAGCACGCGATGCAAAGGCTGCCT
TACCGGCAGGGCCTGTTTCTTGCCCACGGGAGTAGTCAAATACGCGGCCTGCCGGCTCCC
ACGCTGCATCCCAGACGGCGCGATCGAAAGTCAGCGCGA
>c82_g1_i1 len=303 path=[58:0-201 259:202-204 15:205-302]
AAAAAAAAAAAAAAAAAGTAAATAGGATTCATCGCGCAAAAGTAGATACCATAGGCTCAC
CATAGAAGCGTGCAAAATATGTAAATAGATGGTTTCACGTAAACAAGGTAATTTGGGATA
ATAAATTGTATATGAATCTTTTTTTTTTTTCACGGCCATCGATCTCGGTACGCCTCTTAC
GAAGGTGTACGCATACGTATAGTAATAATAATAATTCTTGCAATTGCGTAAGAGATAAAT
TCGCTACGAACACAGAGTCTGGTCATGCAAATAATGGCCCGGGAGAAAAGGGTTTTGTCG
GTG
>c87_g1_i1 len=251 path=[1:0-83 85:84-90 92:91-250]
AGCGTCGGAAGCGACGACGTCGGTAAAGGTTATCGGGAAAACTGTCTCAAGTCCCAGTAG
CAGCAAAGCCAGTAAGAATTCGAGCGTTAGCGGCTCTGCATAATAAAATCTAGCTTGGCC
AAACATCAATAACATAACGCTTATACCGTTTAAGACCTATTTCTCCTATTAGTCGTTCTC
GTCCAGCTCTCGGGAAGGCACTCCTCGGCTCATCCTCTTCGGCGTCACACTGTAAATATT
TACTGTCATCA
>c90_g1_i1 len=325 path=[28:0-263 291:264-265 27:266-324]
CGGATAAACGAGGTTTTACTGTATTTCCTTCTGTTCTCAAAAGCACTTATTGGACCACCC
TGATATACATATTTAGAGATCTTTCTTATCCAAACAATTGTTCAATTCCTTAAATTTCAG
TGTACGACTGTGTCAATTTCATATTTTGATTTGATAACCAGACCAAGATATATTCAAACT
TTTGACTAACAATACATTTTCTTATGAGTAACATTCTTATATAACACTTTCTCTCTGTCT
CTCTCTGTATACAAGGCGATTCACCCAAATTGTCATAGTACAGTGCAAATGTTAAGCTTG
TAACGATTTAAGTGAGTTACCCTGT
>c95_g1_i1 len=775 path=[19:0-442 462:443-466 486:467-774]
AATATAAATAATAATAATAATAATACTGTATTGGTGGTAGCTCCGTTTTAAAATTTGAAT
ATTTTTTAATAAAGATTTCGATACGCTGAAACTGCACAGCGATTCGATGCTTATGCGATA
CTGTAATTTGTTACGGGACAAGAGCGTTAGGGGGATCAAAAATGTCCGAACGCAAACACA
GAGTGACCGTCGAGTATTTGCGCTCTGCTACGAGGGCAAATAAATAAGTGTGCTGCCGCT
CCGGTGCGAAGTCGATGGCACGGAATAACGCGTAAATAATTAAATGGCGGAAATTAAATC
ATCCTGGCTTGTATCATTGGCAATATCGTAAAGTGAAAATGCGACCCTGTCGCAGTATAC
ATTATGGAGCAATAGAAAGAAATTAGTATTACGGCTGACTGTTATTAACGTAGGCGTGAT
AACGTTATACTGTACCATATTTTGTTTGCTCCGGTAACGTAAATATAAAACCAAAAAATG
TATCAAGTCGTTCTGCCCGAGAAAATTGGTAAAATGTAAAAACAGACTGCAAGTAAGAAA
TTAGATACTTCGTTTCAACGTAACCGTGCACTGTTGAGTGTCCTAATTAACATTTTTGAT
TTACGAATATTCACAATATTTCTTTATTGTAATTTGTGCTCACCAGGCATAACGCCTTTT
TGCTTTCGGCTGTCACTGTGCGTGGTTGCTGTTACTTTTGAGAGCTGCCTGTGAACTATC
CAATTGGCATTTAATGAATATAAGGATGATGATAAATGAAACGTCACAAACGTCG
>c97_g1_i1 len=430 path=[1:0-429]
TTGTACTAATCAGCAAAGGAAAAATATCAAGAGGAAATATAATCTACTGAAATGAATAGT
TCAACAAAGATGCAACAGACTGCTGAAGCAAGATACTTTCTAAAACTACAATATTCCCGT
TACTATAGCAATTTGCAGTTAAGTATTTCTGATTTTAATTGAAAAAAAAAATGTGAATAT
CCATTTTATCCATGTCAGGAGTTTTCACGCATTTATTTACGACATATTTTTTAACGGTGC
AATCCGTAAGCCAAGGTGGCAATATTAACCAAACTTTTTTTGACTATAGATGTCACAGTA
CAACAATGTACGGACCTTTCATTTGCCATAAATGTGACAGCGAACTATTAATTCTCTAAT
CCATCTAAATATAGATAGTAGAATGCCATTCAAATAGGAGAAATACCTTATTTAAGTTCG
GAATTACTGG
>c98_g1_i1 len=364 path=[27:0-363]
TACCCCATAGAATGAATTTAAAGGTACATTTAAAAAATAGCTTTCTTCACGATACTTTAT
GTCGCGACAGATTGCACTTAACGAGAAACAAGACTACAGAATAAAAGATGACAGGTGGAA
TTCTAAAAATGATCCAATAATATGACAGAGGTAGCTGCCATAAGTTTCTCTTTTAATCAT
CCACCATATGTTTAGTAGTTACAAAAAGAAATGCAAGAGAGAACCTGGACCAGTAAAAAT
AAAAAATAATCGTGGAATTAATGCCTTTCGCTAACAGCTTCAGTATCAATGTACTATGTA
TCAATTCGTTGTCCGTCATGTAGACTTCACTGTTAATTCCAGAAGAATTCACGACACGAC
AACG
>c99_g1_i1 len=725 path=[25:0-54 18:55-724]
AAGAAAAGAAAAGAAAAAAAAAACCAAAATCTCTTGTAGTCTTAACTCTCTAGTCAAAAA
AAAGTCTCGTTTGCATCTGCTCGCAAGTATCGTACTTACGTAGGTGTATATAAGTATCGA
AGCTACTTGACTACTTTTTACGTATTCCTATAAGTATCCGATTGGCGGTTCCGTGCGGCG
TCGGATTTATTTATTCAACCGCGTACCGATAATTTTTGCGTCACCCGCTATCTCTTGTTC
TACTGCTGCAACGATGCGTAATCTGCACGAGGACGAAGGTAGAATTTTTTAACTGTATTT
ACGACTATAACCTAACCTGTATATTTTTACATATTAAATATAGGGAGCATGTTGAGAAGA
AGTTGACGTGAAATAAAAAAAGAGAGAGACATCCTCGAGCCTTGAGAGAGAAAACAAAAA
AAATATTAATCATGGAGAAATCAGTTTTACTGTTGATTTCGGGCGTGGCATACAATAAAT
TTTGTAATCGACGGCCTTGGGCGTTTTTTGCGCTCGGGCTCCAAATGTTGCGTAGTATAA
TCAAACACTGATTTAAAACAAGTTTCTTCTCGACTTCCCGAAGGGATTGGCGTGCTTCGG
CCCTTTTGCTTATTTTTTTTCCATCCATTTCCGAGATACGCGTCAAGCCTGACACGGCTG
CCATTTTTGAATTCCAACGATAATTCGATACGATTCGTAGATCCGCGTAAAGATTTTCGA
AGAAA
>c100_g1_i1 len=481 path=[27:0-480]
GTTTTTCGAAAAATATTAATTAAAAAGTCTACATTGCGGTAGAAGGATTAATCCATTTAC
TCTTACAGTATTGAGATTTAGTGGATTTTTGAAAATGATAAAATTCTATCGACATTCTGT
TATTTCCGTTTTATTAGCATTTTTGAGTTGCAATGATATTTTGAGTTGACTATTCGTCAA
TGGCTAACAAATTTGTCAATTTTCGAAGAATCTTAATTATATACATAGTTTTGCACTGTT
TTCCTTTTGTTTTAAGTTTTTCATATCTGGGGATTAACTTTGCTTATGCTTTTATGTTCT
CCTTTGTTATGCTCTTTGGTACAGTGACATTATTGTTCAGAAATTTCAATAGTGAACTGA
TTTTAATATTTTTTATTATAAAGATCAGACAAATACTCATTGGAACTAGAATTTTTGTGG
ATTGATTCAATGCATATCAATAATTGTATTGTATACTAATCTTTTATAACAGATGCTTAA
C
>c101_g1_i1 len=922 path=[1:0-921]
TCATTATACAATGCTATACAATATTAAATATTAGAAAATATTAATAGCAATTCTTACAAT
TTCAATTTCAACAAATTCTCATTTATATTTTGTATTTTTCATTGTTAAACGTTCATACAT
TTTACTTTTTTAATATTGTTACTTACTGTTTGAAGTGGTTGACACTGGTTAATATTTCCA
TTCATAAATTCAATGCTTTCAATGAATTGAGCCTATGCTAGTACTCCTCTGTTAGTAAGG
AAATCTGTATGTCTACGAGTCCATACAGAGAAAAGACACAACACATGATACATATGTCGG
TTCAATTATCATAAATTACTCTTCATAAGGAATACATACCGCGTGGACGATAAGAGTATA
TTATTGAACCCTGAATAAGGACTCATTGCATTTAACCGGAAAATGAAATGACATTTCTTT
CTCTGTTATCTTTACAGTTATGTTCATTATATTACATCTTCCAACAGTGCAATTTCCTTT
CGTTCATTAAGCAAATTTATTCATTTTTCAAAGTTAGAAAGGTTGGTCTAAAAAATCTGA
AAATATACCAATACGCCAATTAAAGTAGTACAAGCAAACTCAAACAGAAGAGAACGTTCC
CCTTCATAGCGTAGTAAGGGATGTCACCGCCAACAACGCAGGACTCGCCACTCCTAATAC
AATCTTGAAGTATTTACAAGGAATTGAAGTGATTGAAGTTATAGCCCAATGGAAATAAAT
AGAGTAAGAAATATAAGAAAGATAGAAAGGAAGAGAAAAAGAGCTACAGTGACCAGGGGC
TAGAAGATAGAACCACACGTCCAAGAAATTGGTTCAGGGAGGAATGAGAGCTCTGAGCAG
ATTTATTTCATTGTATATTAGGAAGTTCGACACCAAATCCGCCACTCCTACAAATCGCCT
ACTGTAACAAATCTGTCAACTT
>c103_g1_i1 len=526 path=[27:0-525]
GCATAAAGTGAAAAAATAGAAAATAATTTCCAGATTATTATAATTTCATAATAACCGCCT
TCCAATTTTATTCTTAAACACTAACGTGTAAAAGCAATTGAAAATATTCTTGTTATCCTT
CAGAACTATTCTTGGTCGACATTCTACAACAGATTCCTTATACACGAACTAATCGACATT
CCCAAGAATGATATCCCAGCTAATGGCATTGAGAATTAATCTGCATCGTACAAAACTGCA
TCGCGAACATAACCAATAAGATACGCACAGCATATAGTAATCAAAAAAATATCAAGGATA
CGGAATATACTTCCTGATATCAACAAAAATAATCATTACCGATCCCTAGTACGTAATAAG
AAGTTAAAAAAAGACAAGAACAATTTTGCAAACAATAATAAATCTACATAAAATTTGCTC
CCTATACACGGACTTACATCAGCATATCAGAATCCATTATAATCATATACACAGTGAGTA
TAAAAATATCCAGTGTCAATCTGTGCATTACAGCAATTAAAAGCGT
>c104_g1_i1 len=754 path=[27:0-753]
ATCTGGGACGTACGCCGGCATGCTTTTATGACAGGGCAATCGCTAGGCTGAGCACCGTGT
GTTTTCAGGGCACGTCAAGGTGAGGAAGGTGAAGAAGGTGACAGCATCCCGAGGAAATGA
GGATTTTGTCACCGGCAGTGGAGTTCTCATTGGTCAATAGAAAAGAAAAAAAATGCAGTA
CACTCAGTTACACTGAGAACATGAATATATATTCTCCACTATTATTGGGAATGTTTGCCG
CGAGGCAGAATGATGCAGGCTTTACATCAGTGGCTAACTTATCGTTTAAGAGAATCAGTC
GCATGATGCAAATGCATTGTACTTACGTGTACCTACCATTCGAATAACGCCACGATATAT
GCCTGCTGCCTACATCCCCTACGTGGTGCAATTTGTCATTCACGCTTATGGATCTTATAT
CAACTGTTCTTCAATAATTATAGAAGTATCATTGAAGGCGTGTTATCCCGATCGAGATCC
CGTCAGTTGATCAAACGAGTAAGGTTATTCGTGCGTGTTTCATATATATACAATATATAT
AATATATATTAATAGAGATCCATGTATATACAACTTGATTTTATTGCTTGCCCAAGGAAT
GGACCTCACGCATCGCTGACCGATCTAATCACATAATCAATGGGGTGCGCTAATCAAGAA
ACTGCTCAGAAAATCATTAGTGTTACTTACTAAACGATATATAGGTAAGCTACGTATAAG
GTAATGTGAAGTCTGTATACAGGAGACTCCGAAC
>c106_g1_i1 len=320 path=[1:0-319]
TTAGCTTCGTGCAGCAGCTTCACGACGAGCATGCGATTCGCAATTTTGTTAGTATTTCGT
ATAAACTTGTTTTCTTCGTCTCTGCTCTTTCTTCTTGCTCTATGACTTTTGCATTTAACT
TTTTTGGATATCATTAGAAATGGCAAAGATAATTCTTAATATTTACGATCGGAAATTAAA
CGAACAATGATATGCACAATCGATGCGCAATCAATAAATATGCAAATCAGATTTTCAAAA
TTATCCACCGCGAATCGCAAACGTGCGTCTTAGTTGACATACTCTGTATATAAATATATA
TAGGTAGTGCACGCATACGT
>c107_g1_i1 len=354 path=[1:0-353]
ATATTGGTTACGCGTGTCCTAAGCGATAGGAATTACTCTCCGGTCAATCGTCACTCGATC
AAAATGAATCGATTATCGTCGAACAGCATTATCACGAATTTTCCACCAAGTCAGGTGGTC
AATCTGTCACTGTTTGATGTCAATTTAAATACCTGATTGCTATTGGGTCGCTTTACCAGC
CGCCGCCGCCGCCGCTACGTACGTATTTAATCGACACGCTCGAATTTCGACTTGATTCTA
CGATTGCGGGTGTTACAATATCGACTGAACGGAACAAGAGAGCTTTGTTTTTCAGATGCG
AAAAAAAAAAAAAGTATACATTTTTAAAAATTATTAAAAAATGACATATGCCCG
>c108_g1_i1 len=467 path=[26:0-326 25:327-466]
ACTCCAGTCACCCCCGCACGCCCACTGAAATACATTCACAACTTCTCAAGCTCCTACGAA
TAGTCATTCTTATTAATATATACTGATTAACTTGTTGCGCTATTGGTGTTATTGCTTCTG
ATATAATAAACCAATTTGGATTTCATTTCTTTGAGTCTAATATGACTGACCGTTCATTAA
AGAACTCATTCTTGTCAAGATGCACTTATTTAGATTATGAAACATTACATGATATTATTC
CATTTGTAGCCCAAACTGTTTCTGTAAACCGATCTGAATTAATTCATTGAGTTATCTTAT
TCGGTGACAGATTATAAGACACCACACATTTGTATGCCCAAGTACAAAATATATATTGAG
GCATATAAAGTGTTTTATTAGAAAAATCTAAAGATGTAAACAGTTCTAAAACATCACTGT
CATTTACTATTTAAAAATGGATAAATTTTCATCAGCCTGATAGTAGA
>c109_g1_i1 len=367 path=[50:0-366]
GTGCGATTTACAGAGCCTCCTGGGGTGAGTTTCCTCAACGTATGTGCACGCACTTTGACC
TGAGTATGTACTCCTAGTATTAATTGAGAGCTGCATTTAAGAGGCTCATGTTAATTCATA
GAAACTTTATCTCGGCTACGATGAGTTCTACGCCTTATTTTTCTTCGTTAAATTTTTCTC
TCCACTGTTTACGTCGGCAACTTCTCGACTGAGCTCAATCCCACTTTACTTCGTGTCTCC
GTTGATGATGTATCGCGTCACGCGATAAGCCTCTGTTGGTCATGATCGTTACTACGTTTG
ATAATTACAAAATTGTAATTCCGTCTTCTCGTTTACATTTGCAGATACAGCCCGGAGGAG
TTGCACG
>c110_g1_i1 len=272 path=[1:0-97 273:98-119 121:120-271]
ATTCTTTCAAGGCTTTCTGGAAGCTGAAATTATTCAAAGTATAATTTATATAGAGTTACA
CTGCGAAACGTAAATACGTTCAAAATTCTTGGCATTCCCAGTATACAATATAACGCGTAA
ACTAATATATCAGTGCTCTGTCAGAATTTTTTCTGTCTATAAATTAAACATTGTAGTGAC
GAGTGACAACTGACACGTTACTTGCTATGCACTCTATCGGACAAATTTAACATTAGAGAA
TTACTCACAGATTGATATTTTCCATCATCTTG
>c111_g1_i1 len=207 path=[32:0-75 107:76-81 31:82-206]
CGCGCTGTTACGTGACGTGAATTCAGGACGGCCGTTTTATGCTTGCCTTCGTCTTGCGTA
AGAATTCGCACGTGTTCGTACTTCCCGAAGATTTTTGTAACGAAGTCCGAAGACGTAAAA
CTGGATACATGGGCGATTCTTGGGAGTGACGTTTGCTTCGATTCCTGATATAATAATAAT
AACAAGAAGAATTATTGCGAAATAATT
>c114_g1_i1 len=793 path=[1:0-71 73:72-74 76:75-792]
CTCATGGTATTATGTCACGATTGTAATTAATTCATTGAACTTTTCAATTTCTCTTCCAAA
ACACAATATTATTTCATTCATTCTCACGGAATTTTTTGATAATTTACATTCTATACAGTG
GTACTGTACGTATGTACAGTGTCGGTTTCCATACGTTTCAACGAATGTGACGCACTCCTT
AAATTGTTCTAGATGTCGACAATTGAATAATATCATAGTACGTGTCCATTTTGGCGTGCT
CGTGATAAATTGAAGAGTAATGTTATTCTTGGACTAGTTACAGCACCCCTGCTGGTACCC
TTCATCTTTTATATATGGCAACTCGTTTTGTATATTTAATTTTGTTCTCAAGTATGAACA
TTTTCATGAGTGATTAAGTAATCATGATTTTAACATGGTTCGCTATTATTTACATATATT
TAAAATGTATATCACTGGAATTGACCCCAAGAAACAGATTTACTTTCACGATCGACAGAC
AATGATAACATTTCAGGTACTCCTTTCACTTAAGTTTATAAAATTTCTTCAGTGACAATT
CACCTGAATATTGCAGATATGCATTTATTGTTTAAAAAGAACTTGATCCTTCGATTTTTG
GCTTCCACTGGTATAATTTAGTTTTATATATAATTTCTCTCAGATTCCTCCAGCCTCTTT
TTCTTTGCATACTTTCTAAAACAGTTTCACGATTTTCTATGTACAGGTCAGCAAGGACTG
TTTCTTAAAAAATTTATTAAAATTATTTATCGTAAGCAAATTCTAAGCAGATGAATATAA
TTATGAAATCAAA
>c120_g1_i1 len=363 path=[4:0-362]
TTTTTTTTTTTTTTTTTTTTACACGGATCAGGTTCGAGTCCTGGCGGCGGCAGTCGTAAG
AATTTCCACGGAGGTCTCTCGTCGATGCTTCTTGTTTATTTTATTTTTTATTTCTTCCTC
GCTGTTCTCATCGCTTGGACAATTCGTCAATAACCGGTAATAGCGAATAAAACGTGTGCT
TTTTGGTAGAATCATGTTAATCACGGTGGTTGCCTAACGTGTATACCTTTGAGAATACTT
TGAAGTAACAGCTCATTTAATTTTTTAATTTATTTTTCTTTCTTTTTTTTTCTCTTCCCT
CAATCACGCTGTACATAGCGCGTATCGTGGACACTCGCTTATACATTTTTTTTTTTTTTT
TTT
>c124_g1_i1 len=268 path=[34:0-111 25:112-119 33:120-267]
CGTAGCGACAGTATTTTTGAAGGTAAATATAATATTCCATGTTAAATATATAAAGTCGTA
TGGTTATATTTGGATCTCTAACGTCAAACTTTCCAAATAGTTAGAAACTGTATAACTAAG
TGTTAAAAAAATGTCTGTTAAAGTGTTTGGTAAAAATCCTACCAAATAAATTTTTAGTAA
AACCAGTAATTTGGCTTCTAAAAGAGAGAATGTGAAAAACTGTCATCATTTTTGCAATGT
AAGTTTACCTTGTCAGTATTAAATCTTT
>c126_g1_i1 len=781 path=[19:0-38 18:39-780]
TGGTTTTAAGACCCCTCGTGAGGTTTGTTTCAGAAATATAAAAAAAACCGGGATGGTGAT
CTGCATTTTCTTAATCTTGGTGGTCTCGAACAACCTGGTGAATTGTTGGTGGTGGCTTAT
GTTTATATATAATATTGTGTCAATATTTTCAGAATATATTATGATGAAGTTGAAAGACTT
GTCAAGCATTTTTAAGAACTTTTCAGTTCAAGGGGCTTAATTTTTGTTGCATTCTTGTTT
AGAGAATTATATTTATTGTATATTTCTGGGAAAATATGCTTGACATATCTATAATATGTT
TACAGGACTGTCTAGTAGGATTTTGTATAATATATTAAATATTTTTCAGCATTAACAACT
AATCATGGTGCATGTCATAAAATTTTTATGTTAAGATATCTGGTTTATAGATACTGTATT
ATATCATAACTTTTTCCATATACTGGTATTAAAAGTATGTCTTCAGACATAACATTTAAC
AAATAATATAATTTATAAAATTGAGTAGAAAATTAACCACAATTGGCTATGATAAAATCA
GATAAGATGACAAATCTTTTGGTGAAAATATGAATTTGGGAATTTTGCAATTAATAGAAA
AATTTGTATTCTATACATATCAAGCTATTGTATTGTCCACTTGTAATTTTAAATGTATGT
GGGATAGTTTATATTGCTATTGTACTGTCCTTGCCATAAGAAAAACTTTTACGCTGTTTA
ATAGTGATCTACTAATAACCAATCAATTTCTCCAATCAGGCTATTGAGGGAACCTACATC
G
>c127_g1_i1 len=479 path=[42:0-478]
AATAATTCTTTTTATTTATCGCTACTCAACGTAAAACCATTTTACTTGGTGACTTGTACG
CATTACGTATATATACATATATAATACATAGTGTCATAAGAGACATATATATGGTCATTT
TATACAGCAACATTTATACTGTCATTATGAAGACACACTTATCGAGTGCGTTCTCTGTAT
AATGAACTCCAGTGAAATATACCGTATCATCTAGGTAAAACTAGTAAAGTGAACCTCCCG
GCACATTAGACGCCGTAGGTCCCACTAAGCCTGCTGACTCCCTTTACTAGCTTTCCCCTT
GGTGACAGTAACTTAATTCCCGCGTAGCACGCAGCTTCATTATAATACTTGGACGTACAG
ATATACATGAAAACACCTTTCTCTCGGTACGAAAATGCTTCTTTTTCATTCAGCGTTCTC
AAGGACATCTAGATGGCTTGCACGCAATAGCAATAGTAATAATAATAGCAATAATAATG
>c128_g1_i2 len=263 path=[1:0-240 363:241-262]
TTATTAACCACGGGATCAATGGCAACACGAAATACATACGTGGAGTGATTTAAGTGAGAT
TGTAGTATTTGTGTTAAATTTTTAAAGATGCAAACCAACGTATTTCTGTATAAATATTTA
TCGTTATCGTCGGATCTTCGCTGGGAATAAATGCAAAATCCATCAGAGACTGGTAGTCGT
CGCGTGTCATCCTGAATCGTGATCTCGCGAACGATGACGAAATCATTGCCGGAGTAGTCA
GAAAGAATCAAGCGAAAGATGTC
>c130_g1_i1 len=340 path=[27:0-339]
TTCCAACCGATACAGCTTTATTTTTGTACCCCAATTCTCACCAATAATGTGGTTCGCATT
CCTATTGGGAGAGCCAACTTTCATAATTTAAAAATGCAAATGCAAAATACTTTAATGCAA
ATTGAGTATAATGCGCGTCTATGAATATTAATAAATATCAGCAATCATTAGCATTTTTGG
AGAAGTATATGATAATTTCATTCATATTATTTCAAAATTCATTTACGCAGAGAAATTTGT
ATTATCCTTAATCGTACTTTTCATTATCCAAGTTGCTTAAAGAAATGGTTAAATTTTCAC
TTGAAATTGAGCGGCCGGACTCCACAACAGGCCCAACGCC
>c134_g1_i1 len=318 path=[1:0-317]
ACCAGAATATCAGGTGGTAGACCCATGTAAGTGCAAATAATCGATCACTATTGCATTTTA
CAATTACATTTCAGAATGTAAGAGTCAAGGATTCTGTGAGCATAAAATACAACCATTTTT
TTCACAGCAATGAATGCATTGCTGATTGCTTTAACAAAGTCATTAGTTATAACAGCTTAA
AAGTTCTCATATAAAAAAATAACTTATAATTTTATTTGGACAAATGCTTCATCGACGATA
AAATTACTTGATAATGTCTAATTGTTTTTTTTGTTTGTGTTTATTTCATTATAGACTTGT
ACGTTTACATAAAAATGT
>c135_g1_i1 len=776 path=[27:0-775]
CAAAGTCTATATTGGTTACAGTCACGCATTTGCTGTATTTAATTTTTATTTACCCCATTA
TCTTTTGTAATAAAATTTTTATTACTTATAATAATCTTGCGCGATACGAAATGCGCCCCC
AGTTAGGCTTCTCAAGGAGTACCGAAGAGAGTCCGCCGACCGTGACGTTGGACGCCGCGC
CAGTGATGATGACACCTATTGAATTGTAGTCGATTGGCCTTGATGAAGACTCGGCTGCAC
ATTGAAAGCGAAATTTACAGTATTACCAAAGCGACCAACGGCTTTTATTCTTGTCTATAT
ACTGAACGACGCCCCTCATTTCATATACTCGTAGTCGCCCGAGGAAGCTCGTAGTAATTC
GTAGTAGCTTCGTGCTTCAATTACTTTAGGAATGATGCGAGAAGTCAGCGCCGGAGCAGC
GATGCTCGATGCGTCAAGTGTGGGAGTGATAATCGTGACTGATAGAAGAATGAATGCGAG
ACCGTATTTCAAGCCGATATATATAGAATGAGAAAAAGAGAAGAAGCATAGACGTTAAGT
AATACGCCCTCGATCACGTATGGGGACGTTCAAGACGCTGAGCATCCAAGTGCTAACTTC
ACTATTGTTAACGCAAGGACGTCACACATTTCCAGTAGCGTACTTTAAAGCTTGATACAC
ACGTTACAAGTAACTTATTATCATAAGGGTAAACATACCAAGACCGTGCATGCAAACTTG
AAAATCAAAACAAATGAATTATTCCTTTGTTGCAGATACGTAGGGTCGAGTTTTCA
>c143_g1_i1 len=828 path=[27:0-827]
CCGACCGAACCATGTGTCCAGCTAAAACGAAAAGAATCGACATTTTTATGAACATGTAAG
ATTCATAATTTTTAAAAACTATACACACAGTGTCAGTGAACCCTTAAGCTCTCCGTGGCA
TTGCTCAATCCAATTCGTATACTGAATGCGAATGTTATGATTTCTAATTTGCTCGTAGCC
CTATGTTATATGCATGCATTTGCCTTACTGTTATGTCGCGTACTTCGACAATGCATAACC
CACGGTAAAAACTGTACGGGGCAACTAATGAGTTCAGCTTAAACACTTTACTGATCCACA
GGCAACAGCATGGAATTCAACAAATCTGTTTACAAACAAAACTCTTATCGATCTCACAGC
AATTCTTACGTACATAACTCTTCCTTGATTAAGCATGCCCTTTGACCCTTATCATTCGGA
ACGTAATTAAAAAGGCCACAATTAAACAACAGTGTCTTTTCGCGATACTTTCCCACACCA
TCTTTCTATTTTCGTCGCATCACGTTGGCACGGTATCAACGACATAAACTCCCAAAATAG
ATGATAAAAATAGATCCTATAAATATCTAGGGAGCGTTAAACAACATGAAAGCATTATGG
TCAGACGATAGACGCCGAACGTAAAACACCGTAGCAATTTGCCCAACGATATTAAAAGCC
TCGCTCAGTAGGTAATTCAAGGTCTTTCCGTTACTTCCTTCTACGTAATCGCATTCTTGC
TCGACATTTCTCGCAATCGCGTTTACCATGGGTTATTCGTGTAATGAAAATACTTTGAGA
ATGATAAACGTGTCCAAAGACAACAGACATCAGACTGTGGAAAATTTG
>c147_g1_i1 len=329 path=[1:0-23 25:24-328]
GTGCGTTTCAGCTTCCTGTGAAATCAGTCTGCATTTAATCTTCTTGATCTTGTAAATTTG
TCAAATAATTATATTGTTTAAAATCACCTACACAGCTATTTCTAATGACGTTTCAGACAG
AAAATCTGATGTTGCAATCCTGTTCAAGTAAACGCATATGTTCGTGCGTCGTTAATACAT
TTTAATTGCGTATTATTCACTGTTCCCATAGCACAGATTGGATATTATATTTAAGTGTTT
GTTTCATAAAACTTCACGGTCCTAACCTTTTGCTTGTCAATTACACCATCAGCGCCACTT
AAAGTTCACTTATCAAGCGTATTACCGAC
>c147_g1_i2 len=351 path=[26:0-45 25:46-350]
ATTTCGCTGTATTTTCAAAAATTTACGTATTTTACTTCTATCTTACCAGTCTGCATTTAA
TCTTCTTGATCTTGTAAATTTGTCAAATAATTATATTGTTTAAAATCACCTACACAGCTA
TTTCTAATGACGTTTCAGACAGAAAATCTGATGTTGCAATCCTGTTCAAGTAAACGCATA
TGTTCGTGCGTCGTTAATACATTTTAATTGCGTATTATTCACTGTTCCCATAGCACAGAT
TGGATATTATATTTAAGTGTTTGTTTCATAAAACTTCACGGTCCTAACCTTTTGCTTGTC
AATTACACCATCAGCGCCACTTAAAGTTCACTTATCAAGCGTATTACCGAC
>c149_g1_i1 len=626 path=[27:0-625]
AGACGTCATATCAAAGACAAATTCTAAAGCCAAGTTAGCCCAATCGTAACGGTGCTCCGA
GCCTCCTGATGAATTAGAAACGAATTCACTGAGAATCCCGACTAATCCGACAGCCGCGGT
CCCATAGAAATTGGCCTAATCGTAAGACAGTTTGGTCATGAAATGCGTAAGCAAATTAGC
TGACGCGTAATGGCGTTCTCTACAGTAGCAAGTTAAAAGTGAAGTAATTGAGCATTCGCT
GAGGTCTAGGTAGGAATTATCTCATTAGCACGATTATAGATCATATCTGATCGGAGAGCC
AAGATCACTGTTATTAACAGCTTGAACGCTGATTAATCATCATCCCACCAGACCCTGGTC
GCTACCTGTCGTTATGAATTTAAAAAAAACTTCATTCTCCTTCGAGATCAATATCCCAGC
TTCCCCTTCACGGTCCTGCCGTTTCATCATTTCCTGTCGCAGAAGCCAGCTGCGGCACGC
GAAGACCGAAGACGTCGAGAATCGCTAATAATTAAATCTCGATAAATTTAACTGCTCACG
GAGACAGGGTCAGCGAGCTCTCGACTCGAATGAAACTGCGTGAGTCAACCCGGATTTGCC
GAGGCCCCCAAACCTCGAGATCCTTC
>c150_g1_i1 len=618 path=[27:0-617]
CTGCCCCTGACGATTTTGAATTACTAAATTTCCAGGATATATTGTCGTACTCCATAAACT
CGGAAGCCACCGTGTCTCGGATTATCCATAGCCGGGACCGTATATATCGCCCTTCGGAAT
AAGAAGTCACGCGACAAGACATATGACTGCAGTGCACTTAACCACTGCCATCACCGTCGC
CGTAACGGGCTCCTGCAGACTATCCTCCACGCGATCATCCTTACAATTAGTGGACACGTC
CAGCAGTGCTGCGTCCCAGATTCTTTTCCGGTACACACCAATATTATATCCACGTCGACC
TTCCATTTCCCAGGAAACCTTTCGGAATTTTACTATTTGCCGAAACAGTTTTACTTTCGT
GTTCGATCGTATCTCAAGAGGCGTCGGTAACACGCGGCAAATCAAAGCGCCGAGAGAGTC
GATCGGTAGGCTCCATCGAATTAACATCCCGAGTATAATTTCATTGTCACGCGAGATTAC
TAAAGGGGATAAAGGGTCGGATGAGAATTTGAGATTGCACTGCGTGATATGCATCTGCAG
GAGGTTTGTGGGGAAAATTGAGCAATTACTTAGTATTGCGTGAGACTCGAGCATCTATAA
CGCAAGCGTCGCAGTCGG
>c152_g1_i1 len=208 path=[235:0-24 75:25-207]
CAAAATTTATTATAGATTAAATAGGTTTCTTTGGTGTACGGATATATCGCTAGGGAATCT
TTCTAATTTCATCTTCCTTATGGCAACTCGTCTTTTCTTATCTTGTCTAGTTTCTTCTTA
TTCGAATCGAGACATATTGCGCTAGGGACGTTTACTCCATTGAAGTTACCCCAAGAGCGG
CTTCTCTAAGCCTTGACCGGATGAGTCG
>c155_g1_i1 len=260 path=[1:0-259]
ATGAAGTCTCCAGTAAACGTTAATTACGGTTAGTACCGACACTCTCGATCGCTGTGAAAA
TTAGGGACGATAAAAAAATGTATAAAAAAAAGATCTCAAGACTAAATTAATATTTTCACG
TTAATTGTGGACCCGGCTTTAAGTCGCTACTCTTCTCTGCCTTCCCACTGCGTACAGCTG
AATCACCGGTATCGATTGCATCGGATGCCAGTTATATAGATTAGTTTCAAATTCAAATCA
ATTATAACAGTACCGCCCGC
>c156_g1_i1 len=358 path=[1:0-231 233:232-267 269:268-357]
TCTAACGAAAATCCTAAATGATTTCCTTCTTTTATATCTTTATTTATGTTTGGTATATAA
ATTATTGTAGTATGTGAGGAAAATATTTTTCATTGCTGTATCATTTTTGCAAATTTCTAT
TTATAACTTACAATACATTATATTAGAAAATGTCTCGCACATTCATATTAGCGTAACTTC
GATACAGTAAATCGTAATTGAACTCTGCAACTTTTAAGTTAGAGTAAGATTAATATTAAA
TAAGGTGACTAAAGAAAAGAACAAGAAGTTTTGCACGTTATTAATAACTTCAAAAAATTA
AAAGAAAATTAAAGAAAAATTTAAAAAAATACCTCGCCGTTGTCTCTGGGTAATGCTA
>c159_g1_i1 len=230 path=[20:0-13 16:14-229]
ATATATATATATATATATATTCCTCCTTTTAAGCGGCACAAGGTTTTCTCCAATGGCTCC
GCGTAATACAGGCAGTGTATTTATCGCTTCTTGTCTATCGAGATTAAGAGTAACGGCTTA
ACCGTGCAGTAATTGTAGAGGAGTTGCATGACCTGAGGATAATACGAAATACTTCGATAC
CTGAATAACATAGGAGAATGTTTACGTTATTGACATAATTAATAAAAATG
>c164_g1_i1 len=409 path=[27:0-408]
CTGTATTCTTGTACACAGCACAAAAAATGTTTTGTCTACCACGTCGTACAGTGGATTTGA
AATATTTCTCAAGATTAACTCGAGGAATCATCAATTACAAGTATCTGTTTGTAAGGACCT
TCGGGAGATGCAACTTCACGAATCCAACAAATAGAGCAATGGGCAAGAGGTGCTCGTTGC
GGCTTCCATTTTCCCACGGTGTTTGCTTTGTTCACCGCAGTATCAGGTTAGATCGGGACA
GAAGTTTTTCCTTGAGCTAAGAACAGATCACTGCGCCTCGAATTTTTCTTTTGCTTTCGA
CAGAAACAAAGCAAGCTCGTTTTGCGATAACATTGTTTATGTTTCTTGTGAACAGTCCCA
ATATAGGGACCATTAGGGATAATTTAATATAATAACCAGGAGTCAAAAT
>c168_g1_i1 len=219 path=[35:0-218]
TCTGAATCCAAGTCCTGTGAAAGATAATAAAGCAATAGAAAGATATATAGAGGCTTTCCG
ATTGAACTAAAGTTCATAAGTTCACGAGTCAACGATAAATTTCATTGAATTAGTTAAGCT
CGATGAACCCAGATGATCGCGTGTCGGCCTCTTGGTTAATTGCCCACAATGACACATGAC
TTTAAGAAAACTAGTATGAGCCAGTATACTGCCTATAAC
>c175_g1_i1 len=1036 path=[27:0-1035]
ATTAGGATATCTGCGTCTGAGCAGATTACGCGAAAATCCGATTAGCCATAATGTATTCAT
CGGAATTGGACTGCATTTTCTTGATAAGATATTTGCACCCTTAGGGACACGAGAAACGTT
TCAGCATTACACGGAGTGAGTCTTAGAGTTCAGGCTATACACATTCAATATTGTAGACTA
TATAGGAAGTGATATATCAGGTGTGTGGATACAGAGGTGGGTCTTGATCAGGAGTGCTTT
TAGCTCGAGAGCTTTAGTGTATCTAACTATATATGGTTTCTATGTCGCTCTGTGCATAAA
TGGAAGCCAAGGTGAATACATTTGCTTGAAGATTTCTTGACAGCCAACTGTCAGAAATGA
AGTTTCCGAGTGATCCGAGCGAACAGACGGTCGATGGAAAAAGACAAATTGTAAGAAAAT
AAGATAATTATAATTGGCTCTGTCAAATAATTTTTTCATATTCTCTTATCAATATTGATA
ATCTCGCGAGAAACTGATATCGTTGTTATTTAATTATTTCGGCGATACGACAAAAGATTG
CATAATTATTATAATTCGTCTTCCTTTGAAAATCATTAAAGAGCTATCAAGATAATACAA
CGAAGTAGATTTTGACGTTGCGCGATAACATCGAATTGCAATTGATTACGACCAACAATG
GCTCCCTGCTATATCATAACTACCTACGAGTACAGCCTTTCATAAGCGATATCATCCCTG
GGGGATGCATCGTTATCTCATTAAAACATCGCATGTAAAATATAGACGCTTAAACGACGC
AAACTCCAAAGAGATATAATTATAATCACGCACCGCTGAAATAAAAATTTTTTCTTTAAA
AAAAAAGTACTATATATATTTTTATTCAATTTTTCAGTATTTCATCTTTACACACGTGCC
TCCATGCGCCAATAATTTTTTTCCATTATCTTCAGCAGACTTGACAATGTCTATATAACG
AAACTAAAAGAACCTGGAATACGAATCTAAATTGTGACCCGCTCTTTTTCTCTTTTTTTT
TTTTTTTGGACAAAAT
>c180_g1_i1 len=508 path=[27:0-507]
TGCTCAGGCTGCTAAAGACATTGGTACGTTATCATACCTCGTGGATTAATCGAAATATAT
TAGTACCACTCATAAGCGCCAGATTATCTGATTCTAAGGTATGCGATACTGACATTTTAA
TTAATTAGACTGACGCATCAGAAGATCTTTAAAAGCATTTCCACGAATTATTTATCAATC
TCAAGTGTAGCTAACAGTAATAATATCTGTCAACCGGATAAACCTATTACTGTATGAGAA
TTTTATACGGTATACGGATCACAATGTTTACTATTATCAATTCTAACAAGTTCTCTCACC
GATTTTATAATAACACAAGCTGATAAGATAGTATTTCATGCACAAAAATAAATAATTGAA
CGCAACGGCAGAAACTGAATAATGAAAAGTATCCATCTGATGTATTATCGTTACAATTTG
CAATTGCATTCTCTCAGAATCATCAGCGTCAACCAGTCGCCTTAGCTGACCAAAACGAAA
CTCAACTAATATAAGTATCTACTTTCAC
>c181_g1_i1 len=597 path=[1:0-323 325:324-596]
GTTTTTTATTCTCACGGATTTTTGTCTAGGATCAACCGGTTTTGAAGTATTTGCTCTGGA
AGTTTCCGGTGATCGAATAGATGATAACAGCATCCAAAAATCCGGAAAAATGCTGAATGA
AAAACACGGTTCGAATTGAAAATTAAAAATGAGCCCTTAAGTAAAGATACCTCTATACTC
GTCTAAATTTTCGCTGAAGGGCATACCTGAGTTTCCAGTTTTAAGGAACAAATTCAGGCA
TCGAACCGTGTAAAGAAAAACAAGTGCTGTCAGTACCTACTGTCAGTGTCTAATATTTTT
TATAACCTCCTGTGTTTTCATAGGGCTGAAGGTTGATCTGGGCGGAATCTGACCTTATTT
TGAGTTCTACTAAGTGGGCAGATCATATTTTGGACCTTTTTGAAGCGCCGGATCAAACGA
ATTAATTTGACAAACTAAATTAAAATTTTTGCAGTTCCTAAGGTTTTACCTTATAACTAT
AGCATTTATCCTCTTCCTAGTATTTTTACACACAATTTTGAATTACAAATTAAGCGATTT
TTTAGCTTAAACCTAGTAATTTTTCTTCTAAAAAGTTCCAGGATTTCTCTGGAAAAT
>c182_g1_i1 len=379 path=[27:0-378]
CTCGACGTAACAGTGATTTTAATAAAGATCGAAGTTGCGTCAGCAGCAGCGTGAATGATA
ATTGCCCTTAGGATACGAAATTCTTTCATTTTCCTGAAATGTCATTTCCACGCATAAAAA
AAAATATCCGTCAACGACCGAGCTCAGGATATACTAACAATTCACCCTCGGTGCTCGTAG
TTTCACGATTATCGTAGAATAAAAGCAACGATTCATGAAGAAATACAAGATTTTTTATAC
TAAACGCACCATGATCCCCCAGCAACAGTAAATTCAAATGCGTTTCCGCTGTTTTAGCCG
ACAACTTTTTTAATTTATATCCTGTTTAGATTGGCACGGGAAGTCGATTATTCCTGTTTC
TATTTTATGTCAAACTTCA
>c184_g1_i1 len=569 path=[1:0-568]
ACTGCTACTCCAGCGACGATGGTATTTATATTTAAAAATTTTACAGAAATAACATACGTC
ATGTTAATATGCGTCGCACACTCTCTGTTTCAAAAAATAAAAACTACTATAGAAATAGAA
TAGAGAGAAAACTTTAAAGCGACGGAGCCCTGAAGCTCGTAAACAGGAAAGTCGAAGACC
CCGTTGCTTATTAGATTAATCATAGGATGGGTGCTTTTATGTAGGTTCTTCTGCAGACCT
AAGCGCCCCGAATTTATGCCTTTTCAACTAATGGCGTAACAAATACTTCCTGCTTTTTGC
CATTGGTTGATAAGTGCGTTTTTATGCACTCAAAGGTACAAAAAGCTCTATAGGCCTACG
AGTCGACCTGCCTTCCTTTCCGCGTTTTCTGTGGACGAGGAAGCTAGTACTCGGCTGCTA
CTACCTTTAGGTCGTTCTCTTCAACTGCTAGGAGAACATCATCCTCGTTATCGCATCATC
ATTATCATCTACAATTCTACTGCTTTACTCTCCTTTACTCACGTGGTTGTTGTCTTGCAT
TTTCAGGTGTCAAATTCAGCTGTGTGTAG
>c185_g1_i1 len=571 path=[1:0-20 22:21-570]
TCTATGGCACTCTCAGAGCTGAGATTTACAAGAGAGCTTTAAAAAACAAATGTTACATAA
AAATCATGAGTTCCTCACAAGACCAAATCATGGCACTGGTATGATTTATTTTCAATTTTA
CTATAAGAATGTATGTCAACCTTGGTACTTCAAGTGTAAACTTGGCAGAGAATTTATTGT
AACTGTCAATCGAATGAGAAGTAACCATTATCATCTAGCAGCTTCGCTTGCTATCATTGG
AATAATTCAAAATTCTATGTATAACTGTAATGACTTTGATGAAAATTTAAACCATGTTAC
TTTTCAATGCAAATTGTACAACGAAAAAAGAGTCAAACTGTTAAAAAATCTTCTTAAAAT
TAACCTTATTTTACCTTTGAACGTAGAGTCTCTAATTGCCGAACTAAACACTGCAGCATG
CAAATGCATACTCAATTTTTTCAAAGAATGTAACTTAAAAATTTAAAATCTATGTTAATA
CACACTTGTTTGAAAATTTATTACAGCTTAATATTGTAAGCTAAATTAATCTTATGTAGA
TTAGAAAGCCTAATAAATAAAAAAACAAAAA
>c187_g1_i1 len=355 path=[1:0-354]
CGTTCTTTAGCCCCAGGATTTACTGAAAGAATTCGCACACGGATTAATAAAAATGATTAG
GTATTCGAAGAATGAGTTAATCACTTATTAATCACGAATTAGTCTGCAATCTCGGAAGAG
CTGTAACTGGTATGTTAATGCATTAGATGCTTAAAATGGATGTTTCGTACATTATCTGAA
CTGTCTGTTATACGTCGACGATATGCTTAGAAAGCAACTTTCGCCAGACTGAAAAGCTGA
GCTGATGATGCAAGAGAAACATTCGATACAATAAATACATTCGGTAAATACGACCAGCTA
GATTTGTTTTGTGACTCGCAATGAATACGAAAAGTAGTATGAGCACGTGAAATTA
>c189_g1_i1 len=843 path=[1:0-842]
CACTTCCCTACCTTACCAATCTTTTAATACAGGCAACCTCACATTCAGGTTGACTGCCCT
AAACTCGTTTATTTTAATGGAGCCCATTATCTCCTCACGGTTACCCCAGAGCGTGGTCCA
TATATACATGGATACAATGTGAGAAGAGAATCTTTTTTTGCTACGGCGTAAGATACGGTA
TCGAATTCGAAAATATATAACGAATAAAATAATTTTGAAAATAAAAAATAAAATTCAAAA
TTAATTACGTGAAATTCTGTATTAATGATAAATTTTGTGCAGGAGAGGGTTGCCGATCGG
CTAATAATCTTAAAATCGACAGATGTTCTGTTATCGGAACGTGTATTAATCGCGCATAAA
AAATGTAAATTTTAAATTAAGATATGGAGCAGGTTAACTCTAATTTGCGTGTCCGACCTT
GAGTAAACTTTCCTCTGAAAATTATTCGTGAGCCGCGGAACGATAATTAATCGTAACTGC
GAAGTCGACAATTAGTCTTAATTCTACGTGAAATTCCTGGGAATCGTAAGTGACAGTCCT
TACGACCGCGGGCGACAGCGACAACGGGCCGGGTGAGCGAATCGGTTAATTTCGACTTCG
TTATACGAGCGAGTACGAATGCGATTATTTGCGAAGTTTCCATTGGTCGATTACGTCGCG
CCTGATTTTTCGAATCGCAACTTGCAGTTGCGTCGCTTGATTGCATTCAATTTCCGCTAG
GAGTTGCGGATACGAATGTTGTTTTTCGGCCTTGACTGTGAGGACTCGTTACGCGATTTC
CTTTAGTCTGATTCACATGTTACGCGAAACGGGGAAAAAAGTTCGATTATCATGTCGCCA
AGT
>c191_g1_i1 len=580 path=[27:0-579]
TGGGGCTCAAAATATAATTGTTACATCGGTGCCATCAGACAGTAGCGACGTAGGGATTCA
TGAAGAAATAAGTTTTTCTGTTACAGTACATAAAAGTAGGATTTTTAATCCGAAGCGAGT
CCAGTGAGTAAACCACCTTATTAAGTTCCAACTTCCAGTGTAAATTTCTTTTTTAAACGA
TGGGGAAGATATTCTGAGATTTAATAAAAACGAGACTCGGTAGAGTCTCGCTAATCAAGT
ATTTTAATAGTGACATATACAAAATTCATTTTCTCATCTGCTATCAGACTTCCTTGACCC
CTCCTCCATTTCGTTTTCCCAGTTTTTCCAATAGCCAGTGTATTATTATTCTGTTTTTAT
AAGGTTCCTACAAAAAATACATTATATTTATAAGCAACTTACATTATTCTTACAATAATT
TAACGTATGTACACAACATTGAATTCAACAAATATTTACTACGGGAGTTACAATAATGAT
AAAAAAGGAATAATTATAATGAGTCATAATGCCATGTATAAATTAGTTTTCTTAAGTAAT
GATATTGTTAAAATTAATAACAATAATAATAATATTAATA
>c196_g1_i1 len=312 path=[1:0-185 187:186-186 188:187-311]
TTACATACTAATTGCTTAATCGGATCGGCAAGAGATAAGAGAGCAAAAACTAATCGTGAT
ACGCAGCTTGGTGATATTTTTAATTTCTAATTGGATCAATGACACGGATGATTTATTATT
TTTTTTTTTTAACAGAATCAACTCACAATTTTCACAGGCCCATTTTTTACTTGTCTTAAG
ATTCCCTTTTCTTTTTGTTATGCCGCGTTCACACGGCACATGCAATCAATGTACAAAACA
TTCAATGACTGTTGACTATAAAAACAAAGGTACAATATTTCCGTACGTTGTCTCGCTGCT
TTTATATTCTCA
>c198_g1_i1 len=239 path=[27:0-238]
AAAAAAATTATGAGCGCAATCAACAACCAGTGTCATTAAAAAAATAGAAATTCTAATAAA
AATTCGTCGATATTTTGTGAATATTCTCAAAAATATATATGTATAGCACAGCCTTTGATT
GGTAAATTAATAAAACTAAAAATGAAACAAAGAAATCGTAGACTGGGAACAAAGGCAGCT
AGGGATAAGTATAGGGCCTGATACACTTAGGCCCAACGGTACGTAAGTAAGGAGTTTCG
>c199_g1_i1 len=387 path=[27:0-386]
ATTATCAGTTTGTCGTTTTTGCAATATTTGGCACGTATACTTGCTACCGTTTTCGTTATG
CATGAATTATTCGCGACGATCGTATATTGCAAGCTGCGAGTTTTTGCATTAAAAATCAAC
AACAATAAACGTGGTCAACGATCTTAGATAATTTGTTGTTATTAGTTTCATTTTCGAATT
TTGTTTAAACTATGTTTACAATGAACTTTGCATTTTTCTGGAAAAATAGTACTTCGTTAA
TTTAATTAGATGCACACGCTCGTATTATTTTATGCAAAGCAGATAATAATGTGACTTTGT
AGTATATTAGAAAATTGCGACATTCATTAAAAGAATTTCACAAGTTTCTCCATTGGTTCA
CATAAAAATTGAATGGGTACATAAGCC
>c201_g1_i1 len=204 path=[27:0-203]
TTGTATGGCGGTCCAATGTTAAAAGTAATTACTCGGATCTCTTTATGCAATCTATCATAC
GCTTTTGAAAAGATTGCTACACATTGCTCCAAATAAATTGATCCCATTGTATCTCTTACG
CTCTTAAGGTTCTTACGCCTTACCTTCTGCGGGCTCACGAGACAAAAATCTGGCAACTTA
CCTCGCTCTTCAGATTGAGTGGCA
>c202_g1_i1 len=764 path=[27:0-763]
GCCTTTACAATCGTATGATAACGAAGCAATACCGATAACATAGCCATCTTGTCGTATATA
CCTGTCATCTCGAACCTCCACGTGTTAAATGACAGAACCACACGCATTGCTCCCTAACCT
CACCTGTCACCAAGTGCTAGTAGTCAATGATATATATGTATATATATTTAAAGAAAAAAA
AAAACTTAACCTTTTTGATGCTGACCTTTGACACGATCCTGAAATTTATATCTCCTTGTA
CCACCATTCCGTAACAAAAAACTTTTTCGAAAAATCCTAAAAATTTTTTCATTTTTCACC
AATTTTCAAAATCTTCGTTGTTCACTCCTATTTTCAATTGTCACTGACAGTTCGCGATAT
CGCGCCTAAATTTATTTCTCATGGATCGCGGAAGCCGTCCCGACGTCTTCCGGCGTCGAT
TCACATTTTTCTCGCACAGTTCGCGGAACGTCTCGATACGACCTTGCTGATACTACTATT
CCGGGTCACAATACGACACGTACATGCATAAGCTTATCGACGTCAGATTTTATCCGAGAG
GCTTTAAAGTAACGAGAAGCGACGCGTGCATTTTTTTTCATCTTTATCTGTTTATTATTC
CAACTTTCCCTCGATCGTATCGTTATACAGCGAATATATCCTGTATCTCGAGTATTCCAA
GAATTCCCGCGCTCTTATAACGCACGGGAATGCATGGAGTTTATATCTTTCTTTTTTTTA
TCTTCCATTTGAATTTTTCGTTTTTTTTTCATTTTTTTTTTTTT
>c203_g1_i1 len=715 path=[19:0-714]
CTCGCCTGATAAAAGATGGAGAGTAGGTATATTACTCTATCTATTAACCTATAGAAAGCC
GAAAGACTTTATAACATCTCTAACCATATGATCCACTTTATACCTTTCCCATTTTTAGAG
TTATAGATGTTTAAGGTGGCTGAATTTAAATATCAGTTCAGATTTAAAATATTCAATATG
ACAGACCAGACTAAAAAATTATAAATTTTCATAAAACTTTGTTATATATTCATGAAGTTG
CTGAGACTTGTACTTTTTCAAATTCAAAGTTTTCAAATTTTGGCCGCTATGTTGGATCCT
CTATTTTGAATCTTAAAATTTTCACTATATAATATGAATTCAATGACCTAAACGCACATC
TTAAAATCAAAATTTTTTAAATATATGCATTTTTTCAAACTTTGGACTGCTATTTCATAT
TTCGAGAATCTGAAATCATATTTAAATTCAGCAACATCAACAACATATAATTACTAAATT
TCGTAAAAATCTATTAACTTAAGAAAAATGTTTGCCTCCCGAAGGCGGGAAGACGTTATA
ACATCTCGAAAATAGTGTTCTATTTTCAGACAAAGTACGTATTGAGATTAGAAACATTTA
ACTAAAGCTAAAATTGCGACATTTTGAAAAATATCTCCCTACCCTTTAAAGGTTAATGCA
AACAGAATAATATTTCATGAATTTTTATAAGGTCTTTATGGATCAACCATCAGCA
>c207_g1_i1 len=370 path=[1:0-369]
ATTGCCATGTCTCGAGCCATTCTGGAATCATTTAACGATAGAGTCATTGCGTTACGCAAT
CGCGCATCGGCTATACGAGAAATTCGATCCGTCGATCACGATAGGCGTTCCACTTTATAT
ACAAGAATAAGACGAACGAGTGACACGATGCTGTAGTAAGTATAATGCAGTATGTATATA
CGTATATACTATGCTGTGTACGATGTATATTATAATATATAGTGCCGTAGTAGATACTGC
GTTCAGCATGTAAAATGATATTCGCGTGCTTAGATCACATTGAAAAATGACAAAGGTATT
ATTATTATTATATCTAACGTTGATATCGATCGACAGATCCAAATTTCTATGGCCAATGAC
AATTTCATGG
>c210_g1_i1 len=509 path=[27:0-508]
CAATAATTTTTATTGACAACAATTACTTAACAATGTACAAGTACGAAATGTTATTAAGTG
TGTGAAACCATTGATAAAAATAAATAAAGCTTTACTATTAAACATTATTTTACCAACGTT
TCTTCCTGAACGTGTGTGTTTTAATCGTTAAAGGTTTCACACTAAAATATAACTATGATA
ACTATGTATAACAGGTGACATTGAACAATTTTCGTTGTAACACAGAATTGCAATAATATG
AGAATTTATCTTTCATTCATATGCAACGAATCGACCTCAATGAACCTAAAATCCAATATG
AAAAGTACGGAGAAAAGAAGGTTCAATACCTTTTATATGAAAGTCGAGACTGACTTGTTG
GAATCGAAGTATCCTAACCTAATATAACACAATCGACATCCAAACTCCTGTTGAATCTTC
AAATATAATCGTACATAAGGTCAGTTACGCGTCGATCGAAGTCCCGTAAATGAAAACGAG
TGCGCAATTACCATTCCCATAGCGCGAGT
>c216_g1_i1 len=377 path=[27:0-376]
TTTTTTTTTTTTTTAATTACAACATCGAACCTTAAAAATAATGAATTTTTTGTCTTTTCA
GCTCTGTTACCCAGTTATCGGCCAGGTGGAGGAACAGTCTCGGTGCCGATTGAATAAATT
CGAGAGTTATCGAGTGTGGGAATTGAAGATGTCAAATCGGCTTGTCTAACGCGGCATCCG
GCAATTTCCAAATAGCTCGTTGCCACCAATGAAAGGCGGTGTTAGCCGAGCGAAGGGGAG
CAACAGCCGGGCGAAGCAGCGACGGCCAGGAAGAACGGAAGCAAGCGTGAATGAAGCCGC
GTGTGAAACTAACGTCGAGCGGCCCAGCAGTGGCTACTTGGCTAAACGAGATCCCTACCA
ATACGATTTGATGCAGT
>c218_g1_i2 len=726 path=[1:0-550 624:551-653 552:654-725]
AGGATCGACAGCCTCTTCGCTGGGTGCAGATCCACACCATCAGATGGCTATCCACTTCCG
GGCATGGTTATCCCATTGAGGACGCGGTGAGTCTGCTCGTACTCCCGAGCACCACGTGTC
GACTCCGGTCTACTATTTTCAGGCCAATTTACGTATCACACGAGCAAAAGAATGAGCTCG
ATTTCTCGCGTTTCTTGACGTTATGAAGACACATGACGCCATTAGGCATTTCACGATGAC
GGCCCGCGGCTCAGTGCGGTTGCGTAAGGGTAGGGATCCGGCTGAAGGGATCGCTGAAAT
ATCTCATGGAGGACGTTAACGTAGCCAGGTTTTCGGACACTAAGCGTTTTAGTATATCGT
CGTTGGGGCTTGCAATTGATACATCGTCACGATTAATGGACTTTTCCTAGATAATCCAGT
AATTTAGAGTACTAATTTTGCATCGAGATCAAAAGCTCCATAGAAGTGGTTTATACCAGA
ATTTGCAAAACGATGGAAGATCCTTGTGCTCCTTCTCCGGTGTTTTCCTTTGGGAGCCAA
ATCAGAGGGGGCTGAAAACGAGACAAAAGAAGAGAAAGGGAGAGAGTAATCGGTCAACGA
ACTAAAAGATGCGTTTTAACAGCGATACTTGACAATTTTGTTCTCGCGACATACGTAAAA
CTCGTGAAAGTAACTCTGCGACCTTGCGACCCCTTGGTGACGTGCGACAGCCTTAACGAC
CATTCT
>c220_g1_i1 len=755 path=[1:0-266 268:267-285 287:286-754]
TCGGGGAAATGTATCGAAGATCAATATTAAAAAATTAATTAGGTTCATCGTGGGAACATA
TGTGGAGGCAATTTGCCGAATAAAATTAGAGCGATATTCAATTGGCGACAGAGAAACGTG
ACATCGGCGATACTCACGAAAAAAGGAAACCCGCGAACATACAAGTTGATCAAAAAAAAT
TTTCGCAAGGCTTCCTTTTATCGGTCGACTATTTCTGTACAATCTTACGCGAGTCTCCTT
TTAATTTCTCAATTGCAAGTTTGTTGACCCATTAATAAAAATTCGGTTAAACGGAACTAA
GTGCGACAAGAAGAAGGAGAGGAATAAAGAAGTGAAAAAAAGTAAATAAAAATTAAATTG
TAAGATTAGGTAAAAAAAAATGTTTAATTCTCGAAAATCGAGATGTACGAGCACGTGCCT
AAGTGGGGGAAGCCTATGTATTCTGTGAATATGTAAATTAGCACTCGTCGTGCAAATCGC
CATTTTGATTTCGTCGGGAATCGGGAAATCGTCGGTACCACGCGAATTTCACGTGGTACC
AGGGTTATGTTGCTGCCGTCACAAGCTTTGACAGCAGTGAAAAAAAATAAATAAAGATAA
TCGTGATTCAATTCCATGATTTTCATTGGAAGCGCAAGTGTTTGTACGACGCATGCGCAG
TTACTTGGAAACCCCTATATATATATTTCAAAGACGTGTCCATGAAAAGAAAAGAGAAAA
AAAATATAAAAACTTGTACAAACTAAATTCTGGTT
>c223_g1_i1 len=326 path=[27:0-325]
TATATATATATATATGTATATGTGTAAATGCTTAAGAAGCAACTCCAGCCGTGACGTATC
GCTTATTTGGACTTTGTATCTCAACAATAACATTACACGACATTAAACGTTACTTCTCAC
AGTATATCACTTTATTACGGTATTGTGAGAATTTCCAAGCAACCCAGACAAGACCTACCG
CAATTGATGTCAAAGTCTATAAAGTCCACGAGACTTTACGTTCTTTATTCTTTCATCGCG
CGCGAACCTACATTTTAATCTACCGTGCATCTATTTGTATATATCTTTATATTCATATAC
CTAATAATATATATATATATATATAT
>c228_g1_i1 len=255 path=[1:0-114 116:115-254]
AGCCAGTCTCGATACTCGCTGACTACGAGGATTTCGCTGAAAATCTCAATGCAACGTTGT
GCATCGGATCTTCATTGGCGTTAATCGTGCTGATTGTCGGCGATCACTTTATTACGTGGA
CGGATTGATTTTAATGTCAAGCGATGTCAAATGATTGTGAATTATCGTCAATTTGTCAAG
CGGGCTTCGTGATGCGACTGATTAGGGGGTGGCCCAGATTATCGATAAATATATAACGTT
CTGGTTACTTCTGTC
>c235_g1_i1 len=493 path=[1:0-492]
TGCCGTAGGGAAGCTTCTTCAAGGTAATTATTGACTGATTAGATCCTCTAATTAATTATT
AGACAGAATGAATTGCAAACCCAGGTAGAGCAGGATCTGTTAACGCCAGTCATTTCCGTT
TTCCCATGATCTAACCTAGAAATTGAGTAGCATCATTCACTGCCATTTTTTCCATAAAAT
ACAAGACTGATCTACTTAACCGTTTGGCTGAATTCACTGGTCCAATCGGAGGCTGCGGTC
CTGTGTCGGTGCATCTTCATCAACTCGTTTAGCAAGGACATCTTAATTGGCGTTGAAAGC
AAATGTCGTCGGCCATCGCTCTTCTGCGTCTCGTATTTGTCCCGACGATAGAACCCAGCT
AAGCACGTATGCGAGGGAGCAAGAGAACATGCGACGGAAGTTTGAGGAAGAGAGACGAAG
TGAGATGTATGGGCGAAAGGACGGGTGGAGACGAGGGTAGGAAGGCCAATCTCAGAACTG
GGAAAGATTTGCG
>c238_g1_i1 len=269 path=[1:0-109 111:110-268]
ATTTCTTCAACGAGACGTTGCGAATATGCTATATATGCTGTATAATATGTGTATCAAAGT
AGAGACCGGGAATTTTAACAACATAATGACGCCATTTTAAATGTATTTCTTTTGCTTTTC
AAATGAGTTGGAAGGATATCATTACGATCCTCTACCATATTAATTGAATTCCACTTCCGC
TTCCGTTACAAGAGATAAAAATGGAATGACGTGCACCTAGAGCAACTCAAGTCGCCATTG
CCGCCACGACTAAACTGTAAAACTCGTCG
>c241_g1_i1 len=289 path=[1:0-288]
ATTTTATTGAAAATCTTTTAAAAAAAGAAAAAAACATATTCGCCAATCAATATTTGCTCT
CGGACAAGAATTACAGGATGAACTGGTGAATCTGTTGTTAATCCTTTAGATCCTTCCTCT
GAGTATATTTCTCTCTGTGACGTCATCTTGTCATAAATTTTCAATAGTATTGTCACGATC
GTGATAAGCGTGGGTGACGACCTTTCATACAAACTACACACATAATATTAAAATATTATA
TCCGCTTAAAATATTATCCTTAGCTTTTTTCTTTCCTTTTTGGAGAAAG
>c242_g1_i1 len=433 path=[27:0-432]
TCTTATAGCGTGCACGAGGATACGATGCGAGAATGAAAGAGAGACGTCTCTCTTTCGATA
CCCGTCAAACTCCTGCTTGTACTCGGTACACACGTGTATTCCAACGTCGTGCAGAAAAGA
GTAAACACGTCGTTGCATAAGTATATCCGGCGATACGAGACTCTCTTAATAACCTTGGAA
TATAAAATGGGAAAGCGTATTGGTCGCGTAAAATAACTGGACATGTGGACAGAAATAAGT
CAATCGTGTCACCCTTATTAACCGAATGCATTACGCATGGGTTTCGTTCTACGAGCGCGT
GGAGATTTGCGTAGGCACGATTCCTACCGCGCGTTAATTGTTACTTTACATGGTATTTTT
CATATTAGTTTTTACCACGCGAATCAATGTGACGCGACTGTCTGATCTCATGCAAAGAAT
CCAGATATATTTT
>c244_g1_i1 len=207 path=[1:0-65 67:66-206]
CGAACGTCAATAACTGGCACTGGTGCGTTCATCAAATATATATTGTTATATATGTTATTA
ACTTACCTTTTAAACAGTTAAATCACTTTTCGAGATTTTTCGTTTTATTTCCTTCGTATT
TCTTAAACGCCCACACTGGCATTATCGTCCGCTAGAAAGAACTGTCGTTTACGCATGTTA
TGAATTTATTTCGAGTCGTTTCAAAAT
>c245_g1_i1 len=252 path=[1:0-251]
GTGCCATCGGACGGAATAGTGTAGTGTAGCTAAGGATAGTTCTGAGTGGGGTTGGACTTG
AATTCGTGGTCGCATGCAAGAGGCACGCTTCAGAGAAAACAGACGCTCCGCATAATGGGA
ATTACGCACGTGCAGATAGCGTTAGGACGTAGCAGTGCCACTCTCCTTCCAGCCGTCCTT
CTTTCTCTCTCTCGTAGAAGAAAGACTCTTCAACTAGAATCAATCCGATTCTTCGGAAAT
TCAGCGATTCTG
>c249_g1_i1 len=244 path=[1:0-243]
ATGCCAATGAAGATGAATACGAAGGTTGTATATTATGAAATTATTTACTTTTTTTATCAG
AATTATTGTAAGATAGATTTCATATGCTATATAACATATTGGATTGGATGTTAAGAATTG
TATTTGATTTTCAACGTGTACTGTTTAAATAAAAAGATAGCGTATGACTTATTGTACTTT
GAATGGTGATAATGATGATATATGACCGTTTTTATGTTTCAGATGGAGATAGGATTAATT
TGTT
>c251_g1_i1 len=283 path=[43:0-282]
CAGAAACGTAAGTAATTTTTACTGATATAATGCTAATAATTTGTAGCATTTTTTTTACAA
TTATTTAAGTACAAATGGAAAATTCATTCTCCAGCAGTATCGACTCTGAAGAATGTCGCC
CATACATATTTAATTTTTTTTAAATTCTTTCGTTTGAATTAACGTGTATCAGCGATGAAT
AACATTTTCATTTACTTGATATTCAGAAGAATGGTATCAGTTTAATGAAATTATCAAACT
AAAATAATGCCATTCATGATTGGGCAGTTGTATAGAACACGCG
>c253_g1_i1 len=344 path=[28:0-92 25:93-94 27:95-343]
CAAACTCGAGCACCTCGACCTGAACTCAATAAAAAAAAATTCGTTCCGAGAGCATTCGGA
ACGAACGAGCAACGTTCGTTCGTTCGTTCTTTTTTGATTATTTGAATGAAAATCAGGAAT
CATTAAATGCAATCCATCATTGAGAATTAATCATTCATCTAATCGATATCACTCTGTCAC
ATACGCCAATTTATTCGCACTGGATCGTGTGAGATTATTTATTAAAAATTCTTTATCACG
TCATTGACAACAATCCCTTATGTCACTAGACTAAATCGATGACTTTTATAGAAATTTTAA
TAAAATTTATTTCATTTACAGTTCAGCGTTCTGCTCTTTGGAGA
>c254_g1_i1 len=843 path=[1:0-842]
GCGCAGTTGCCTCGCACTGAGAACGCACTGTTGTCTTATTGTTGCAGTCGTTCTAATTGC
CGTGAAGCTGGAGCAAGATAGGTGAAGACAATTTGAGAAGGTGAATCCCCTTAGTTATAT
CTGAATTAAAAATTATAAAAATCTTTATACCAATGATTGGAGCAAAGTGGCACAAGCAAG
AGAGCGTTACTGATAAGAGTGATAAGTGATAAGCGTCAGCGGGTGCGTCAGATGCTAAGA
GTAGCGAGAAACGAGCATGAACTAAGTTCACAGAAGTGTCAAGTTTAAGGCTCCAGTGCT
GCCAACCCCATAGCCATCGACACTCACTCGAGACACGCATCAACAAGGAAGCCATGATAA
GCCTAAGGGATGTTAAGGGGAAAGAAAGTGAGTGTCTTAAAGTGGTGCGGAGTTAAGCTC
GAGGCTGAGAATTCACGTAGTGGATGGATGGTGCAGTCGTTCGCTCCAGCCTCTTGCTTA
AGGAGGGTCCAGCCATGAGAGCAGGGAGGGAGAGGGAACGAGAGAGAAAAAGAAGTATGG
GAGCAGCGCAATTTATCCATTGAACCAGTTGAGGTTTAATGGTTCAAGGATAAGCTGAGA
AGTCTTCGGAGTTATTGTTGCAATTAAATAAACGGAATGTAGGAATGTACGCGGATGACC
AGAAAGCTGTCATCGGCGCGACCACGCGATACGATAGTAGTACAGTAAGAGGGATCATGG
TGTATTAAAAGATCAAGACGGATTTGGTAAAAGTTATATAGTAGCAATGCCTGCATGCTG
TATGTATATACTGATGTATAGCATAATGTATATAGCAGCGCGAACAGCTGGCGCGAATGA
GCC
>c259_g1_i1 len=275 path=[1:0-274]
CGGCCATTCGCAAATACCAAAGCGCACCGGCTGCAATTCGTTTAATTGAAATCGTCAACG
GGTAGCCTGCTTCGTACCTGTGTGTATACGTATATCGGCCAAGAGAGCCGGTGAGCAAAG
TGGAGTAAAGTAAATCAAGGCGAGGAGAGTGGCGAGGGAGACCCTGGCGAGTTTCTAAGC
CAGCGACGATTTCGACATACCGTTTCGTCCGGGTTCCCGAGGTTCTTCGCTTTGCCGTTC
TGCATCGGGTTAGAAAGAAAGAAAGAAAGAGAGAG
>c260_g1_i1 len=268 path=[1:0-267]
CGTATGAGTTTACGGATTGTTCCCAGACCACAGTTGGTAGTTGTTTATAGCCTTGGTATG
ATTCCCCGGGTACGACTGGATGGAGATGCACTGAAGTAGGTGAGGTTATGTTAAAGGTAT
ACCCGATACTAGAGTGTAGCCAACTTCACACCTGTGTGAATAGTTACCCCGTATATCTTA
GACGGTAAGTATGGATAGGTCTCATGAGGATTCGCCGTGTTTCCTGTAGCCAAGAGAACG
GTGTAATAATGGGTTCTGATTCGATGCC
>c261_g1_i1 len=419 path=[27:0-418]
CTCCTCTCATTCTCTCACACTCTTCAGCAATGTGCTCATACGTGACCGAGACTCTTCTTT
GATTTTATACCAGGTGCTCGAGTCATCTCTCTTCAGATTTCTATGGTTTCATCTCTCTGG
ACCTCGTGGGTCTTCCTTGACAATCCCATAGCTTGTCTTACAGCGAGACTATGAAATTCC
TCAATTTTTTACGATAGCCTCAACGCCTTATCAAATTTTGTATCATTTCATTCTCTTTTT
TTTCCTTTTGACTGGGCCATTGTATAATGGCGGAATACAAAACTCGCGTCTTGCGCGTTT
ATCGTTTTTACCCGAAAGCATGAAAAAAAAGTCTCTTTCAGTTATTTTATCTTATTCTTC
GTCGTTTCAATAGGCGATATCTTTAACCGCCTTACGAACCTCGTAAAACTTCCTCTTTG
>c263_g1_i1 len=461 path=[1:0-460]
AGCGAATCGACCGGGATGTTCTCATATGACGTAACATATTCTGACATCTGGCGGCGGGTT
TGAGAATCTCGAAATCATCTTTGATACTAACTCGCGTTATTCCTTTTAAAGATAACTTCT
TACTAAGTATTTAGTGGATAAGTTGTTTGTTATTGATTTACTGAGAATGTTTCATCGATT
CTATTGCTTTGATATACAATGTTAAATAATTGAGTGTATGTACATAAGGGTCTCTTGGAA
AACGAGTTCTTCCAATTTTCTTTTGCACACATATGATGATTTCCAAGGGGGAACAAACTT
TGCGTTCGCATGTGGATAGGGAGAAAGTATGCAAATTCGTGGACAACAATCAATACTTTC
TTTTACTTTTATAAAGGATATATGCTTGCAATTTAATATTACAAAAGTCTGTAATAATAG
GTAGTGAAATGTACTTACATCTCGCCAAGTGTTGGATTCCA
>c269_g1_i2 len=890 path=[18:0-584 603:585-889]
ATATATATATATCGTAGATGTCGCCACTTGAAAATTTTCGTACCCTGTTTTATTTTCTAT
CTTTTCTTTTTCTCTTGTCATGTGCTGTAGGCCTTATAGTTTCTTTTTGAATAAAATTCC
CACTAAGCAATAAATGGTCATCAAATATATTCACTGGATCGTTCTAAGAATAGGGGTCAC
GTATAAGTTCGATCGATATTATTGAATTTATGTAGACGAGATGTGTAATTGAAGATTTCT
TATTCAATTATAAGCTTTTATTAATTTTACCACTGTTAGACGTATCGAATTGACAAACCG
ATAAAGAACAAGAGTACGAAGATTGGATCTTCGGGAGACACAAGCTCTATCTAGAGAGCG
ATGATGCTGAATGAATAGGCTATAGGGGATGCGAGTAAAAGAAGGTTCATATAGTCTGAA
AACGGTAACGGAGGAAGGCAGCGAGACATACGTGGCGTACAGCAGACACCAGGTGACTGA
CTGGCTGAGTTTGTTTGGAAAGAAGCCAGGGAAAGGATGGATGTTTGTATGTCGGGCGTT
GACTTTAATAAAACTCTATTAACGACTGTCAATTATTTATACGTACCAGATACTAACAAT
GGTATATATTTCTCTGACTAATCCTTGAAACAGTTTTTCGTGTGATTGTGTAACGATAAT
GGTTTATGAGTGTCCTTAACAATTAGTTATCGGATTAGTTACTGTTCATTGTTATCTTGA
TAAAATCATACGATTAACTGTAAGGACATTTTTTATTAACCGTTTAAAAAATATTTCAAC
GTTTCTTCTAAATTCTCTGAATATGAACTAGTGCTGAATAAAAAAATGTACAGACTGGTC
GACTGACGCTGTTCTAATGGCGTGTACACTCAAGTCTGCTCACGTCGTCA
>c271_g1_i1 len=212 path=[241:0-46 99:47-211]
TTTGCTTCCACAGTTCTTACAATCGATTCCTAATGTCTGACCTTAATAGAGAAAAGCTTT
TTCTAACAGATAATTTCTAGCATTTGATGATTGGTAACCTTATGCGTTGTTAATCCAAAC
TATATTATATACCCGTATGACTTTTCAGTGACAAAGCTCATGTTAATGTACTCTTGTTCG
TTTTACTTACTTAAGTCCTTGAGCGTAATTAC
>c272_g1_i1 len=208 path=[25:0-72 97:73-207]
GAGAAGACTCGCCGGTTTACCCGGTAATGATCCTTATACACTGTTTTATACAGTGTAATC
CTACTATTACAGGGTTTGTACATGTTACCAGGTTACTCCGTAGTGGCTCGTAAACATTGC
TTTACATAGTATAGTATTATGTCATTTGTTGCCCTTAAATAGTAGCTTACCTTTTTGAAT
AATATTTTCTAACCTAACTCAAATGTAC
>c273_g1_i1 len=1119 path=[1:0-1118]
TATGTGTGTAAATATATATATGTATATACACATGCTAAAATCTTCCTAATCTTTTTCAAC
TATTCCCGCTCCCATTACCAACCCACCTGAGTAAAATCACGATACGCACAAATTTACCCT
AGAGCTGTTAATCCGCTTTCTATTGGTAACACTGTTGTCCGAGCCACTTTCCTAGGTACC
TATTGCCAGGTCGTTGTTTGATAATAGTTGGAAAGATCGAGAGGATGGTAACGTCGTTGT
TCGTTCTTACCGACGGAGGGGTTCTGGGAAGGCGTCTGATGTGCGATCTATCGTTCTCGT
TATCATTGTCATCGTCATTATCGTCGACAGGAAGATACACGCGACAGACTTGGCAAACGA
ATAGGAAATGGTTAGTAAGCGATATGGGGCGTCGAGTAAGTTCGTTTCGTTGTATTGACA
AGATGACGTCATTGAACTCAGCCTGATTCTCATGGTAAAAATACCACAAGAACCGATACC
TCTCCCTCCGACGAAGTTCCGTCGATTCGGGCTTATCGTAACTCATTGTGTCCATCGAAA
TGCCGAGACAGTTTTATTATCGGCCTATGGGAAGAAGTTTAATAGGATGAATGGCAGGGG
TCGAAGGTCACGGGACGATTCGGGGGTGGATTTAAATTAATTATTAATTTATTAGATAAA
AGTTCGATCAAGTTTTACTCACGGCATGCCGTATTGTCGTTTCGAAGGTCGCAGGCCTAC
GCAGGATTTTCGCGATGTCAAAACGAACCTTTTTTCATCTGCTATCCATCCATTCGTCAT
GAATGTAGTTTCATGGGAACGCGACGGCGTCGAAGAATTTTTCGGGACTTTGCATTTAAA
TACACGGAGTTTGCCGGGCGGAGGGAAAGGTATAGGGACTAGGTAATGGGAGGAAAGGAA
ATGCAAAGTGACAAGTTTTATACGTATACGCGTATACGTGGGATATAGGGGAAAGCATAG
TAGGGATATATGGAGAGTGAACGTGAGAGAGAGAGAGAGGGATAGAGGTATAGGGAAGAG
TCGAAGGAAATAAGAGAGAGTAACATAAAAAGATAAAAAGTGAAAAACGACAAAATTCGC
TCGACGTAAAAACACGGCAAAGCGACTACTCGGCGCTTC
>c275_g1_i1 len=410 path=[1:0-203 205:204-409]
TTGCTGGCAGCGAGATTCGAACAGCGATCTCTAAACTAGAACACTGCCCGGTAAGCCACA
CCGCTCGCTGTTACTTGTGAACCGTGCAGTCTATATGACCCACTCGGCGTTTTTCAAAAT
CAAATTTCTCAAAAACGATTGATTACTTACGTTAAATTACTTTACTAGTGACGAACTTCT
TACAATCTGAGTTTGAACAGTTTTAAAAATCAGAACATCTGACCGTCACCTTGTCAGAAT
ATTGCAAGAACCTTTAAGGTTTCGTGTAATTTTTATTTGCTGTTATTTAACACTTTGTTG
TATGATAAATTTCATGCTAATGTCTTTGACTGATTAAGCATTTCTCAAAATCCATATAAT
AAAGTGCTATAAGGTCCTCATTACAGGTCAAAAATGCTAGATTGCCGGGA
>c276_g1_i1 len=322 path=[27:0-286 326:287-321]
ATAAAATCGTGAAATTTCAGTAAACGACGTGAACAGTCAGTCGATAAATTCAATTGCCCA
ATCTTTATTTATACGTATATTCTTTGTTCCCTTTGAAAAATATAGTTCCTATTAACTTTG
TAATTTTGAGATAAATTAGATACAAGAGAATTCCTCTGAAGTCCTAATAACAGTATAACA
GTGTACCGAAACCCAGGATATTTTCTCTATGAGCGTTGCAATCGTATTGCATGCATGCGT
ACTTTGCGTCTCGAATATATATATAGATAATTCATTTTTATTGACAGGGTATGTATAATT
TTTTATACAACCATATATCACA
>c277_g1_i1 len=271 path=[27:0-270]
ATCCAAACGTAAGAACATCTCTATTCCTATGATGCTCACTATTATCTTATATCGATTAAA
AATGAAAGTCTTTCCTTCGAAGAAAATTTCACACTGTATTTGACGTACTAAAAACTTAAA
TATTCTGTCGGAATGCATCCGTTGGCAGGTATCAGAGTAAGGTATATTTCTCAAAATTGC
AATTGTCTGTTTTGACATAAAATTGAAATGAGTTCAACGAGAATAATAATTCACATACCA
TTCATTCATTTGCATGGAATGTCTTTAGAAC
>c278_g1_i1 len=241 path=[1:0-240]
AAGACAAGATAGGCCCTAAGGTATCTTGGCTAATACAACAAACTTGCACTAAATTCGCCT
TTGACTCGAATTTTAATGAGAGTAAAGTGTCACTGGTTTAGAAGAGACTCCTAAGTTTCG
CTGCTCGATTCTAGCTCGAGGAGCGTCTGGGCCCACAGAAGGGATGGAAAACTACCGATT
CGGTGTATTCTAGAATCGTGTGACCACCACGGATTGCTCTTGGTTCCCGCGGTCTTGCCA
C
>c281_g1_i1 len=326 path=[27:0-325]
TCTCCCATAGGATCCCAGACTGAGGTATAAGCTTTCCAGTGTTATTGTACGTGGGACGAT
AGATCACGATGGCACAGGTCTAAAGAGCGCGGGAATATTTGAATTACTCCTGACTTATCG
CGATGATAATTCTTTTCGCGTTAACTTCGCAGCCTTATCGCTTGCAACGTTTATTATCGG
ACAAATATTTTACATCGGAAACACGTGTTGATCCCCTTACGTGTTTATATCGCAATATTC
GCGACAGGCCCTGTCACTGGGACAATGCCTATACCTATGATTCTCGTTATTACAGCGTGA
GTCAGCGAGAGCCCGTTACCACTGAA
>c282_g1_i1 len=247 path=[41:0-246]
TTGACGCCTATAGTGCAAATAAAAGACATGGTATAAAGTAATGATTATGGACTAATTCAT
TGATCATGGAATTTAAAAAATTTGTTCGTGTATAGATGACCGTCTCTTTTGATCATTAAA
ATTACTTACTTCAACGATCGTTGCGGATTATGTCTGATTAAAATTCGTTGTATAAAAGAT
ATCTCGTAATATCATTTACAAAGTGTTAAAATTACAAAGCGTACCTTTAAATTTATCCTC
GTGGGGA
>c284_g1_i1 len=582 path=[1:0-581]
TGCGTAATAAGAGAACAAAAAAGAAAGGACATCAGGAAACTCAAAGAATTTTGCATGAAC
CAATCAAATTGAACGATTACAGTTTTCGTAATAAATATTCTAATATAAAAATATTGTACA
ATTGCGATTGACGCCAGAAGTATAATAATGTAATTGCATATCCATAATACAAGCACGCAA
GTGTTAGGAAAATCTGAACAGCAAAATAGTAGTATGTTTTCATTCGTGTTCATTGTTAGT
TTCGAAAACAACGGTAGGTTTTGTGAATGAATCGGATAGCTGTTAACAATACACTAATAA
TGAGTGTAGTAATGGTAATTGCGAAAATACGGATGGTGCATTCGCAAGAGCAGTATAGTT
ATCATAATTTAATACAAAGTTTCTGAAATTCCATCTACTAAAACGCATCATAATATCCGT
CTCGAATAGAGAAATGTATTTTTAGAAAGTTCAGCCGCAAACTTATGTTAGTCACATGAA
AAGTGGATTGTGAAATAGAGGTCTGATTCAAGTTGGTAGGTAAATATATGAAAATATATT
ATAGTGTATTCACCTATTGTCTATAGATACTGATACCCATAT
>c287_g1_i1 len=287 path=[1:0-201 203:202-286]
TAAATTTTTCTTATACTTTCTATCTCAACGTTTTCTTTTCCCATTCTATGTATCTCAGAC
CGTTATCCACGATTCCTTCGGCTCTTAAAATGAATCCTGGATACGTAAAATGCGAAAGCT
CAACCATAGACTATATTACCTGTAATACCTTAGCTTGAAGTTTCTCATTCGTAATGGAGG
TCGTTGAAGGATCGTGGTCTTACCTTTACAGCATAGGAACGCATAGGCTATTGTTGAGTT
AACGAGGCATTTTGAGTTTCCTACCTTTTAGTGCTACGCCGAAGAAT
>c289_g1_i1 len=254 path=[1:0-97 254:98-147 148:148-253]
GCTAGTTTTTTGGCTCTTCTACCTCGCTTGCTTACGACATATAACATGATTAAAAACGGC
ACTATTCAAAATCATAAAGATTTAAGTAAATTCTAAAACATTCTTTTCTACAAGAATAGA
AGTTTTGTAGAAAAAATGGTATTTCTTGGGAAAAAAAAAGAGCGTATTAACCTCCCTTTT
CAACGGCATGCACCTACATATTCGGATATCAAGTTCAGCTAAGAAAACTCACGTTCACGT
AGTTTTGCTTTAAA
>c293_g1_i1 len=664 path=[27:0-663]
TCGGAATACCCTGTATATGGATATACTGCGCGTGATATTCGTGAGCTCCGTGCAGCTCCG
TGAGACGCATGGATTTATACCGGGTGGCACTCTAAGGCGTGTATTTTGGTGTCGACGTGC
CACCTGGACGGTGAAGCCTCCAACCAATTCCACGTTTATGATCGGTCGAACGTAAGTACC
ATCTAAGCAAACAGAAATAAAAGTTTCCCGATTTCTTTACCATGGTGACTGTATAGCACA
CGTGCATGTTGCTCCGGTTAGCGCACAGGATTCTCGTGTTCGAGACTGGATCATTTTTAA
AAAAATTGATTCGCTCACCATCTCTGGTTTTACTATGTACATTTCATTATATTGTATACT
TATAATAAACACAAATCAGCAGAGTGACAAACCGGATAGATGAATATAAGTACAAGTAGG
AATCGAGTACTTATATAGAAAATGCACTAGTCTGTACCGGCACGTGGGCCCTCACAGCCA
TGAGCCATGAGGTACTGGGTTCGCGGCCGGATATTTTTTTTTTCTTTAATCAGGCCGCGC
GGCGACCACGGACATATTGACGAAAAAATTATTGGAGTAATGTAAGTATATACATCAGTA
ATGCAGAAACTTCTACTCGTCAGGTAGGATGTCAATGCCAAAATAAAACTTGGACCATGA
AAAT
>c294_g1_i1 len=404 path=[1:0-317 405:318-323 325:324-403]
GTTAGAGATGTAATTTTATTTATTATAAAAAATAATTTTAAGAACTTATTACATTTTATA
CATAGTGGTTGATACTTGTGATAGTGACTGTGTTTCAGTTTATAAAAATCGATGACATAG
AGACGAATTCTGTGATGGGCTTGTAAATGGTGGACAGGTTAGGTTAGGTTAGAACTTAAA
TTGTGTGATTATTAGTGATCGTGTTGGTGTTTCAGTTAAAAAATAGATTAACACTGCAAG
TATTTTCATGAGCCACTCCACTGCTATAATTATTATTGATCTTCGAGCGAGCTAATCTCA
CTTAACAGCGCAAGTGCTGTGATGGGGTAATGCACTACACGCTTGTTTCGTAGGCAAGTT
CATTCGAGGAATTGTATTCTTGAGAAACTTTGTTCTGAAAAAAT
>c296_g1_i1 len=222 path=[20:0-106 19:107-221]
CTTCTCTCTTAAGTTCAAAATCCCACAATTGGTTCAAGGGATTGGGATGCTTATTTTACA
TTGCCAAATTTATTTTCAATAGCTTCGAAAGATTTTGAAAAATCTCCAAAAAAATTGTCA
TGGTGAAATTTGTATAACCTTTTAAATACCTTAAATATTAGGAGTGAAATCTGCGAGACT
CGTTTTATAAAATTAATACATTTTTTTTTTTTGTAAAATATC
>c299_g1_i1 len=383 path=[177:0-205 23:206-382]
TATGTCGGTAGGTTTAGTGTTAATCATCTTGAAGCTCTTTTATGAATCGAGAGAAAAGAA
TAGAAATATTTATATCGATATACCTCATTAATATTTGCTTATTTTAGTTACGTTGATTAA
TAACATCTTACGCATTAGTGTTAAAGCAATTGAAATGTTCAGGGCGTAGTTTTCTCATTG
AATTGTAACTTTTTCGTGATAATTGCCTGTTATTCTCGCTGTCGTTGGTTGCTCCACATC
GCTTCGGCCCGTTACTTACTCCTGTCACCTCAGTAATGCGACTCATTGTCGGATGAAAGT
TTGCAAGGAATTTCAAGCGGTTCATTTTATCGCATTTCTCCGAGTGAATGAAAACTATTC
ACTGTGACTGTTCAGCTGGTAGC
>c300_g1_i1 len=315 path=[27:0-314]
TGAAATGATATATATATATATATACACCTGTCAGACAGTAATCATTTTCTGTTCACTTTT
TTTTTTCTTATCTTTTGTTTGTTGTGTTTGTTTGAATGTTTGTTCTACCCCTCGATTATG
CGATCGGCTTTTGGCGGGAGGGCGGAAACTTTAGCGCGATAATCCAGTTCAAATTTAGTA
TTACATGTGAAATACAATTGTAAATTAATGTGGAACGATAAACACGTGCGTCCTAGCTAT
AACTAGTGATTACTATAAGGATATTTATTTATAGTATGACAATTTAATAATATTGATATA
TATATATATATATAT
>c304_g1_i1 len=403 path=[191:0-402]
GCTTAGGCAAATGATTTCAGTGTGAAATCAGTAAACGTGGTAGTCGCAAAGATTGCAGGT
GGAAGGAGTTGGGAGGAAGTTGAAAATTTGGAAAAATTCAAACTTGCCAGTAGGAAAGTT
GATAGCTGGAAAATTGGAAGTTGGAGTTGGAGAGTGGAATATGAGAATTATGAAAGTTGA
AAATTGGAATGCGGAATGTTAGAGTTGTATGTCAGAAATCAGAGTTGGAATATGGGAATG
TGAAGTATAGTCGCGTTTAAAGTTGGAAAATGTGGGAATGTGGAATGTGGGAGTTGGTGT
TGTAGAGATAGATACACGGGAAGGGGGTGGTGATTTGGTGGTTGGAGGGGAGTGTGGGAG
AGTGTGAGACGGAGATGAGTTTCCTAGTGACAGGGAGGGGTCA
>c309_g1_i1 len=552 path=[1:0-551]
GCGGTGACAGATCGTCCCTTCCTGCTTCGAAGTAATATACTTCTCAATAAAATGGTCAAT
ATTCATGGGGGACAGGATGTTCACTTTAATTTCATTGTAAATTGGGTTATGCTGACGTAT
ATATCTTTTTTATTGATTATATGTAAATTAGAACTGTTTTTCATTCATGTTAGTGGGAAC
TCCTCGTTATTATTCGGTAATATTCGGTTTCATTTCGGTATATGTCTCTGCGCCTAAATC
TGGTAATTGCCACCAAGAATGACAGCGACTGTGACAGTGGCGGCACTTTCGTGATTCTCC
ATTAACCCTTTTATCCGTTAAACTCCTAGAGTAGAACGTGTGGAGCAGTCATGGTCGGTG
AAAGTACATGGTGTATCGAGGGCCAAGTGGAGCGTGTGTCGGAGAACAGTGTTTCTCAAT
CGCCGTTGGTCATGTCAATGGTAATTTTGTAGGTTGACACGTATACAATTTTTTTTCTTC
TACAGCATAGAAAGTTGAATTCGACTTTTGAAGGATTTAAAAAAAAAAATCAACTAGACG
TTCGAAAATCGT
>c310_g1_i1 len=328 path=[20:0-152 19:153-327]
GTTCGATACAGAGACACACGTCTATTTCATACGACGTCCATTACGTATAATTCATTTAGT
GCTGATTATATTTTGAATAGCCCGCCATTTCATTGTACTTCGGAATTTCTAATCGAAAAA
GGCTTTCGGTTATACAATATCGTGATAATGGTGAAAAAAAGTCAAAGGGTGGAAATAGGC
GTGGAGGACGGTGGGGGGTAGGGACTACCAATACGAAAGAAAGGAATAAAAGTAAATTGA
ATCTGACCAAAAGCTGTCGTTCACTCGATCACTATTAAATACTAAAAATACGGATTGTAC
TTACTCGATCTAACCTAACCTAACCTCC
>c312_g1_i1 len=303 path=[1:0-274 321:275-302]
TCCCTCTTCACAACTTCATCATCTATAAGCAAAAATATTATACAATACTACATATCAAGA
TAATACCTATCACAGTTAAGTGATTTATCAGAACTTGGACAATACTCCATATCAGTGACT
GATGTAAATTGTTATGAAACCCTACATGCATTCCATATGTTATTTTAGCGTATGGAGTGT
AATTATAGTGTGATAACCAATTTGAGTGTACAATATTAAAATATGTACTTCTTCAAATAA
TAAGCGTAGCGGGTAATATATTGAAAAAATTACCAGTTGTCGATCCTTCTCGACTAGCCC
CAA
>c313_g1_i1 len=299 path=[27:0-298]
TGTCTATATATGCGACATTTAAAATAAATATAGTTGACAGATTAATGAAATGTCAGTTCT
AAGAAACTATTCACACTTTTATAAAATAGCCCACTCAAAATACATTTTATTTTACTGATG
GACAGAATACAGAGCCTTTAGATTCTTCATAGGAGAAAAACTTTTGTTCCAGCTGTGGTG
CACTACATGAAATGTTATATCGAACTGTGTCATGAAACCCTGAAGTAAACAAAAAATTGT
ATAATCTCCTTAGTTTTCAACTTATAACTATCTTGATACATTTAAAAATAAAAGCTTTG
>c314_g1_i1 len=336 path=[31:0-62 93:63-66 30:67-335]
GCAGGACGACAAACCTCACAAACGGTACGATAATGCGTAAAATGTGAAATTCAAATTTGG
AGCGAACTTTTTTTTATTTCTTTGCGCACCCGCGGACTTTTTATCACCCGGATAACCCGG
ATCGATGAGCGCAGTGATTGGGATAAATTTTTTTTTCTATCGATCTCTTAACGTCCCGAG
TAATTTTTGCCGTTACACTCGCGGAACTTTGAAACTTGAGAATTTCCTATAAACTCCTTG
CCAATGTACGTTCCGATAAAGTTCCTCGGCATCATGGTGGCTCGTCACAGTCCCCCAACG
TTATCACTTTCAGAAACTCGGTAAGGCTGGCCATCA
>c316_g1_i1 len=555 path=[1:0-554]
TGCTGACCCCACAGCGAAAGAACCGGGTTGAATTAATCGAACGGCCATGACGTCATTGGT
GCACGGTCGATCATCGTTCGCGCTGTGAATTCTCCTTTCGATGTTTCCGCGAAAATTCGA
AAGACTTGTTTCGCGTGGGGTCTCCCCTTTGAAATGACGGGCCCTTTGGCGCGCGTGTTT
CCTTTAACAGGCCCCACAATGAAAAACAGCGCGATCTGTCTGACGATCCTGCGAACCTGA
ATCTCATATCCGCCAAATCTCCTTTGGGCCTTACATGTCCAGTGTATCTAGACCGTAAAT
CAGCAAGAGTGTGCCCCACTATTGATCAGCTGTTCCCCCTTCGGTTGGGACTCAAAAACA
TACCAACGGTCCCTTGGAACTGGGTCTCAAACATACCCGCAGTCCCCCCCGGCAAAAAAT
TCAGGACAATACTGAATAATTAAGAATAGGGGCCCGGGGGGCAGGGGACTAAAAATCAAC
ACCCGTGGGCCCAGAATGTTATCATATCACAACAATAAAAGACAAGAAATAAACTGACAC
AAGAACAAGATTCAG
>c317_g1_i1 len=874 path=[1:0-467 469:468-468 470:469-873]
CAGAAGTTCAAAATTTCTTAATTCTAAACCAATTTTATAAAGTCAACAACTTCTATAAAA
TTAATAACAACTTGAACCTCAACATATAAGCTCTTAAAACTTTTTTGTTTTATGAGAAAA
AAGAAACACCAAGAAATCCTTTTTTCATTCCACCAATCAAATTCGTTAAATTAACTTATT
ATGGCGGCCGACCGGTGAACCCGATTGACACCGCGCGTGAAAGTGGTCGGCAACAGCCGA
CAGCCAAGTAGCAACATCCACCGGTAAGCAGCTTGCATTGCTGAGTTCCTGGCGTAGAGT
GAAAGGCACGAATGCAGACAAAACCTGTACGCGTTGACTGGATCGTAAACCAACCAAAAA
GATTCCAAACGCAATTGGTTAGTTGTACGGGAGGAATCGGTTGGCGATAGTAGAACCAAC
TGCGATATAATACATGTCCACATGCATATACATACCAATACGTATCCGTTTCAACCTACG
TATGAATGCCTATACCAACTTATAGCTTGGGTTACTTTCCATCTTCACAATTTGCAATTT
ATCGAGTCTGTTCGAAGTTCGAGGTACGAGGTCGCTACTCCTACTAGTTTCGCGACACGG
AATAATATGCACGTTTTATGCTGTATCATTGTGAATCTCAATACAGAAAATAAAAGCTGA
GTATACTTCTTTGGCAGGGATATCTAGCGCCCCATCTTAAATAAACGCTATGCACTTTCG
TGGACTGCGTATGGTAAACTTGTTGGCGCTAGTGACCAAGCATCAGACGGGTTCCTGAAC
ATTTTCTACCGAGGAGGTCACGCGTAACGTGGTAGTGTTGAACGGAGAGTCTGAAAGGTG
GCAGCACTATGGGAGACGACATACGTGTTATTGA
>c321_g1_i1 len=393 path=[26:0-365 391:366-392]
TCCAGTTGGCCATCTAAAGAGAAATCCGAAAGTTTACATTTTCCTAAGAACATCGGCTTT
CCACCCCCTTTTATTCTTTCTTCCCTATCCAGCGATTGCTGGAACTTTCGCCAGCATCAA
TTGCCGAGCGCGAATCCCGAGGAAAGCGAAGTGACTCGACGCTTGGCACGCTTGGCGGAT
GACCAAACGAGTTCTCTATGCAAGATCAGTGGGTTCCTTCCTCTCCGTTCCTATTCCCAC
TGTACATCCTTCTTGACAAAGTTTCAACTGAATTTCTATCTTGTTTTTCAGCGACCTGGC
TGACTTGCCAGGATCTTGAATTAGAGCCAAGAGCCAAGAATATGACTAATGGCGCCAGCA
ACATAGTTACCAATAGGAAAGAGGTTCCCGAAG
>c323_g1_i1 len=487 path=[27:0-486]
TTTTTTTAATAATTGTAAAAATTTAGTAAACGCTATATACATATAGTAGCGACATTCAAA
AATGTTTGATGATACTTCATTTCCTGTTTTAAGGATACCTTATTATATTAGATATTATAT
ACCTTAATTATAATTGATTTTATAATCACCCTATATGTGCCTACCTACTCAATGCTCTTC
TAGTTCTTCTCTCTTTATCTTTCAGACGCACACGTCATTCCTATCAAGCACACGCCACAT
TGTATTTACTATGAATACGCGGATGCTGCATCCACCACGAGAATTCCATTGAGATTTCTT
AATCGTCGAGACAGCAGCTTGCTTATTTTACATAGGAAAGAAGAAAATTGATCTTACCAA
AAATGTCTCTCTTGAATATATATATGACTGAGATAACTTGAAACGAATAAAAAAAAATTA
AGATGATTAAAGAATGTAAGCACATAGTAAGAAGCTCATCTCCTCAATCTCTATTCCATA
GGCAGTT
>c324_g1_i1 len=858 path=[1:0-413 878:414-857]
CAAGTGCCATTATGGTGGTGTTCTGTAAAATTATATTCATTTATATTCCAAGCACGTTTT
TCGAATTTTGATAAGGTTGATAGCGATAAGAATGTTTTAGAGTAAATACGTGTCAGTGAA
CATGCCAATGAAATTGAATAAATGATAGAAATAGATCCGGATGGTGTTCACCGTCATGAG
CATCTCGTGTTCCGGGTATACATTCACTGTAAAATCCACATCAGAAATAACCACGATGCT
GTTTTGAAATGGTCTGTACCAAAGTGTAGATGACACGCATCCAAAGAGATTCTCTTCTGT
GGCTTGTGTTTCAAATGTTCAAGGGAAGCAGAGACGTGAAAGATTGTGTCTTTTTTGCCT
AAACTTCCTGCAAGTGTTTCACGAAAGACAATTGATCCACGTAAAAGATTTAACTAGCTC
AGACATAAACGTAATACAAAAGAAAGTAACCAGTTAGTCATTGACTTCGGTTTCGAGAGA
ATTTCACATTGGCCATTTGCCCAGCAGTGCGAACTCAGAACGGTCGAGAAGCTATTAGCC
TCTATGGACTATATATTATTCTATCTAGTATATATATATATAATAGATTGAAGAAGGGAT
TGAAGCTCGCCGCAGTTATTCGACCCAATATTTACGTATCCTGATTGACGTAACAGTAAA
CAGGTTAGATACGTCTGGAGCTTTTTTTTAACGCTATTAACGAAAAGTAAAGATTCTTAA
TTGGAATATATACAATAAGAAGGGTAAATAAGATTTATAATTATTATAGGTCACCGTGGT
AAGCATAGGTAATCGAAAACGAATGTGTATAACAAGATTTTGAGCTATAAGGTTGAAATT
AATAAGAATTGTGGCACC
>c325_g1_i1 len=603 path=[1:0-602]
CTTGCAGGAGATTTCATTGGCCTTGATCTGTCAAAAAAAAAGGAATCAAACTTTTGCACC
AACTTTAGATATACAAAGTTACATATACATATATAATATATAACAGCGATTAGATATTCG
CAAGGTCGTCTGGAGACTCGCAGGGTTCCACGTGACGGTGCGGCAAAATAAGTAAACACG
GTGATAAGAGATAACGAGAGACCCCCAATCAAGACTGAACATGGATAGTCCAAGCATTAG
GAGTCGTCGTCAAGCGAATGTCTACCTGGTGAACTCGTCCGATTGGCATTTCATTAGTTT
CCACCAATTTTGTAATATTACATAATCAAATCGTTAGCTATTCGATCCTCTTGTTTTTCA
CAATGCGATAACGCCTGATAAGGCGACGAGGTTGCTCTTACGAAACATGGCGCATCCACA
CGAAATTCCTTGACCGTCGACATTTATATTTTATTATATCGTATCTCGTAGTAGTGGATT
TGAATAAATTTGAAATTCATGCTGCTTCGACAGCCATTGAATTTTCAACTAATTTCGCGG
CTGGGCGGAGAGCGAAAAGTCACCTTGTTTTGTTTTTCTGATACGTCAGAGCGATGTTTT
GTT
>c329_g1_i1 len=383 path=[1:0-382]
CTGGCGGCAGGAACATGTTCCCTGGTATCAAGACAGTTATGATATATCTGTCATTGTTAT
CAATTGGATTCTGCGTGGGCACTCTCTGATTACTGCTAAGTGATCTCAACGTGGTGTTGT
ATCTTAACATGATGCTGATCCTTTGTACCAGTACTTTATATCGGTACGCGAATTCAGTTC
TGTACACGGAATGATTAGTGGATGGAATTTGCAAGAATTTGAATAAAGTCTTGCCCGGTG
CAACTGCACTTTTTGATGAGGTTGCGTATGTCCGAATGAAGTTGTGGAAAAGGCAAAGAA
AGATGGTAAATGGTGAAAGTGATTTTTATTTTGTTTCTTTATTACAAAATTATTTTGTAC
CTTTGAACAGCATGTCGGTTTTT
>c330_g1_i1 len=441 path=[26:0-83 109:84-84 25:85-440]
AGAGAGAGAGAGAGAGAAAATAGAGAACTACGATGGTCGAACTGAGGATCACATTTTTCA
TTTTTTCTCTTCATCTTCCAGTTTGTTTTTTTTCACGTAACTTTCCGATCGCATTCGAAT
GCCGATGAGTCGTTTTTAGGCTTCTATGGACAACTACATAGTAAAAAAGTGAGAGAGTGA
GAAAGCACGAACGTGTGATACGGCGAAGGCTGCGTGCGAGTGAGTGAGAAGTGGGGCGGG
TGGGGGTCTCAAACGCGAAGCTCTTACAACTTCTCGACTTGGCGCATCGGCTCACCTACA
CCGGCGATACGCTATCTCATGTTTCTCATGTTCCACGTATCGTCTGTTCCACGTTATCGC
TGTGGCTTAGCACACATACAACACAAGAGTCACAAGTTTATTGAGTGACGAGGAGGGAGA
GCGAGCGAGCGAGAGAGAGAG
>c332_g1_i1 len=461 path=[1:0-80 82:81-101 103:102-460]
AAGGAGCGGTTTTTAACGACTCTCGAAACCACTTTTTTTTTCTTTTTTGAGAATGTTTTT
GAGAAGGCTCACGGGAATTGGCTGGATGGTAACCTCAGAGATTCCAGGTAGTAATTTTGA
TTTGGAAAAGTCCCACGCTCTCCCCGGGCGGCTTGTCCTTTTCATTTCTCGTTCACGTGG
ATCGCGGATCACGTGGAAGAAGCGGAAACCCACGAGGATCTCTTAACGGCTGACCCTATG
GGGTCATAATGATTTCTGTAAACAGGACTCTACTTTATCGGCATCGCATGAGAATTACGA
GAGACTCTCTTACCCGTGCTGTTCATATGAGCTTTCTATCCGCGTGTATATATCTATAAT
TCTATACGTATGCATGGATATACATTGCTCAACGGAGTGTGTAGCTGACTTCTTCAAGCA
TTGCGAGCGAAACACGTGTAACATGGCGAAATGAATAAAGA
>c333_g1_i1 len=632 path=[1:0-631]
CCGGCTTTGGTATGAGTCTAGCGCACTCTGTTGCTCGCTCAACTATTCTCGCCCGGCCAC
ATCTAAGTAACTTTCTTAATTACTGAGATTAACTTAATCGTGCCAACCTGTGCAATAATC
ATTCGTGCGACTTCTCATCAGCAGTATTTGCCGACTCGACTGGACAAAAATTAAAAATTA
GTCAATTCCGCTATGAAAACAATTCAAAGTCGTGTAAAAAATTTTTTTTTAATAAATCTT
CAAAATATCCTACGTACACAAAAGGTGTTCTCCATGACTCCATACGTACTGTACTATACC
GTACTACATATACTTGCCACTCTTCAAACTTTTTTTTTTTTTTTTAATTACCCCAATATT
TCTACTATACGTCATTCACACATTTTCTTGCGTCTACGTGTCCTCCTTTGTCGTAAACGT
AATTTATCCCGCCTTTCACAAAGTACTTTGTATTACAGAGTCCATTAGAGTAACCTCGAG
TAGAGTCTACGGCCGCCCGAAAAAGAAATAAGTTCGAGCCGCACGCTTAAGCACATTTAG
ACGACCCACCTAATTACCGAGATTAGCTCGCTTATAATAAGCAGAAGGTAATCATGGCTG
ACACTCACCTGAGGCGACCAGCGACTGATGTA
>c334_g1_i1 len=249 path=[1:0-93 95:94-248]
GTTCCTTGAGGCGCCTGTGCTTTGTCAAAAATTCGCCAACTGCATGCGCGCCCGTGTCGC
CGAGCTTGCAGTGAGACAAATCCAGGATTTCAATTCGATTATTTACTGCTATTCCTCGTA
AAAGTGCAGCGACACGTGGCTGATCCAGGTTGCTTCTCGTTAGAGAAAATTTTTTTAACG
CACAACTGTCACTGAGACAACGTGACAGTTTGACGCAATCCTCGACCGAAAATCTTAATA
TAAAAATTT
>c335_g1_i1 len=208 path=[1:0-138 140:139-207]
CATTTTGAAATAAAAAAAAAAAAATTTTTTCAAGTAGTTTAATATATGTGCTTTCATATG
TAAAAAAAATTTATTACTCAACATGTTTTCTAGTATAAATAAAATTTATTGAAAAAAATC
ACGTTTTTTGGAGTAACCTGGCCTTAAGGGCTTGTTTGGCGCCATCATGACATTGCGCGA
GACGCGGTCGAGTCTCGCGCCAAGTACA
>c336_g1_i1 len=794 path=[13:0-793]
TTTTTTTTTTTCAATATTTTTTATTCTCTCTTTCTCTCTCGCATCATTCTTTTTATCTTT
TTCATACCACTCTGTCTGCTTCTTTCTATTTTTTTTTTTCATCTGTATTATCATTTTTAC
ACGATCACTTTACATCTTCTACACGATATACACGTTCGCGTATATAGAGACATATATATA
TTCATATATATATTTTTTCTTGGTTCACCCGCTAGATCGTTTAACGTGCGAGCCGACGAT
ATCGCGCTTTATAATAATGATAATGATAGGGGTAGTTGTACTAAATGATAACAACAATAG
CGTATTATGCCGGTGGCAGAAAATGAAGTTAAAAAAAAAAAGGATAGGAGAGTACAGAAG
CACCCGCGCGTTCTTACGGCTTCTTTCTGAGGGGAGCGTAGAAGGAAAAAGAAGGTTAAG
TAATGCGGGGTCGAAGTAATCAAATGGCAGACACGTTCGCCGAGTTTTTAGCTGAAATGA
CGAATCGCGCGTGACACACATTGCACCCCCGTTTCACACCCTTAAATCCCTGCCGAATCA
TCCGACAACCCCCTTCTGAGTTGAACAGGCCGAAAAAAAAATCCTGCTCGGATTCTCTTT
GCTAGCGTGGACGATTCGTTCGCCCGGGGGTAGTAAGTTCGTTATTGGGCCTCGGGCTGG
GTCGGAATTGACGGGGGTCAATTAACGTCGCGAGAAAATTCATTATATCCATCATCTGGA
ATTCTCCAGCTTCCAATTGTCCATGACGCCATTATTCTAGATGTATTGTTCGTGTTTTTT
TTTTTTTTTTTTTT
>c338_g1_i1 len=268 path=[1:0-194 196:195-267]
CACACGCATGCAAAATCACAGCAGTGAATTATGTTTCTGTCGTCATATGGTTATCCACGT
CTAGCACGTATTTTCGCTTATCATCGTATAACGACATCCAATTGACAAAGTTTCTAATGA
CAGGATTTCACGTTGCACTTAGAAGTCACAAGTTGGAGACGGTATAGACACTGTTTCGTC
ACGAGGTAGCAGAGAGAATTACTGTTCACCGAAATTTTATTTTTACGGACGCAGCGCTAG
AGAACATCCCTGTCACTGTTGCTATCCG
>c339_g1_i1 len=338 path=[27:0-337]
GACGATGATTATGATTGTTTTTGTAAGTAGTTACTCCGCTCTCGTTATTCGTTCGTTCTG
ATCAGCTGTTGTTTGGTCAAGTCGTGTTGTTTGAACGAAACAAGTCAGACCTTAAGGCTA
TTCGGTTCGTCGTGATTTTGCATATACATTTCGTGCTCAAACGATTGTAGGAATATATTA
CAGCGTACTGCTTATTACCCGTACTTGTTAGAGCAAATCGATTAGCGAGGATCATCTAAT
AAGTATCGCAAAGTACACTTTTGCTTTGCACAGCACACCCAGTGATACTAGTTCGCGTCG
AACGTATTGCAGGCGGCTTGATATTTTTCGAAATTTTT
>c342_g1_i1 len=509 path=[21:0-95 20:96-508]
TCACGAATACTCTTCGTATTGTGTACGTAGAACCGGAATTTTCCTACGATGAAACCCGTT
GTTCTGTTTACAGTGACACCGATTCTTATGACAGTATTTTTTAAATTTTTATATCAATTT
GTTGTTTACTATAGCCTGTTACATAGTTTTACATATCACTAATGCAAATTTGTGACTGAT
CTTTTATATGAATGAATTTGACGTAACAAATAATACATGTTCAATTATTTGACTTTTATA
CTCTTATAGTTATGTTAACATAAATTTATTTGTTATAGTACGCAGAATAACGATTAGATG
TTCTGCTGGGTTTAAAACTTTGTTTTTCAAGTATAGTTATTTTGTCTAATTGCACGAAGT
ACGTTATACTTTAATCTATTTCTATGCTGAGATTTCTTTTGTTATTGTGACTTCCGTTAA
AAAACCTCTACAAATCTATAAAAATTATCTAGCCACTTGGTTATATTCTTATTTTTGATT
TTCAGGACCGTCGATTGAAGAATTGCCGG
>c343_g1_i1 len=351 path=[1:0-96 377:97-98 100:99-350]
GCCGTAAGGAAAGGAAGGAAGGAATTTTGTTTCCTTGCTATACTTCTCTAGCGTCCGTTA
TGCTCTTTCGCTCTTTACACACGCTGCTACGTACGTTGCTTTCCGTGTTGCTGGTGTCAC
GGGTGCCACGGTTAGTCCTGTTCACATTAAGAACAAGTAGTCAAGGAGGGCTCAGGAACG
TCCGGAAGAGACAAAGTGTGACTGTTACTGTTTTTTTTCTCTTGTTCTTTATGCCCTTTT
TCACCCGGTGCAGGACTGGTATTAAATCCGTTGGATTTACGGTGTCACTGCTTAGGCGTC
GTTTCCTCCATGTCTGCAGACAGAGAGATAGCACGAGTCTCGAGGATTTCT
>c344_g1_i1 len=362 path=[27:0-361]
ATTGAGTGTGAGGTTAGGTTAGGTTGCTTTTACAAGGATATAAATACCTCGAACTCGTAC
ATCGTGTATGCCTATCCGTCAAAGTATATTATGCACAAGATTAAATAAGTGGATTAGTGG
CGGAGTGGCACGAGACTGGTAAGAGAGATTGTTATTTCTCGCTTAGGAGTATTTGACGAG
TAAGTGTGTAACTTCCTGTCTATCGAACAGCTGGCAAATTGACAAAAGGGTAACTGCTGA
TCTTGCCTCTTTGTGTTTTCAATACAATTGTTTTTCTTTCATTAAGTTGCCAGCGGTTGA
TATTACCGGTGGACAGTGTTCTGTGTATCCATGTAGGATCATCAGGATCACGTATGTTCT
CG
>c347_g1_i1 len=300 path=[1:0-95 299:96-120 120:121-299]
AATCTATTTTAGTGGGACCACAAGCCGAATGGGGCTTCCAATAGCCACATTTACCCACTT
AGTTAACATCGCGCGTAGTATTTGATTTTATTGAATTGTGATGTAAAGAAGAAGTAGACA
TTGTTTATGCACAATGCAATTGCTAAATACATGTGTATGTATTCCAGAGATTCGTATACA
TTCGATGGTGCTTTGTCATTCCAAAAATATCGTTAGAGTTGTTTAGGAGATTCACAAAAA
TCTGACAGTTATAAATATAGTTTGAAATATAATACGAAGAACTTATCTATTAACCATTTG
>c349_g1_i1 len=236 path=[203:0-44 35:45-235]
GCTGGAGGCATTGTTTTTTTTTTTGTGATAAAAAACTAATTTTTCATATATTAATACTGC
CTCCAATTTTTCAAAAATCTGTCTAAAAAATATCGTACAGTGGTTACGCGTGTCAGAATA
TCTAAGTCGCGTCTGCGCCTTTGCTTTGAATTGTTATAATGACGCCATATAAATATATAT
GTATACACACATGTTTAGTTTACACAGTATATATGTTTGTACGATATATAATCAGT
>c351_g1_i1 len=338 path=[1:0-337]
ATCTGTTGTGTTATAATACTATAGATTTTGTGATACTCAAAGCACAAACTTAAGATTACT
GTCACATGATCGATGATTGGGCCATCCACCCCAGTGCTATTTTGGTTTCTCTCATTCTGT
ATATCTCATAAACTAGGTGCTAATTTATTTTTAAATTCTGCATCTACGACCATAAAGCAC
CTACCAATGCCATAAAACTAAGTTCTATATCTTGGAAGTGTCCTTATAATCGAAACACCT
CAAAGCTTCAATGATTACTCGCGTGATCATGAATTTCACCAGTTCAGAGCTACTATTAGT
AATCATAAGCAGAAACAATTTTGAAATCATATAGTCCG
>c352_g1_i1 len=400 path=[51:0-58 109:59-83 50:84-399]
ATTCTTTGATTGCTTGCAGTTATGTAGAGTACACTTCTAATTTCATATCATTTAGAATCA
TTCTGGTCTTCTCCAACAAGCCTAACAGGCGTACCAACTGCCAAGTGTCACTTCCGATGT
GTCACTTCAGCGCTGTACATTGGTGGATTATGCAGACTTGACTGGCCAACTAAAGAAAGA
GAAGTAGAAAGCCCTTCATCATCATTGACACAGGACGATGTCTTGACTAATGGCACATGA
ACTATTGTCTGCTTCTTGGAAAGTGTGTAGATCCAAGCGACTGTAGTAGCGATCAGTGTA
ACCGTGGCAACTCCAGCAATCAGTATTATCCACATAGGTGGAGACTCATCAACATGAACT
AATTTGGCATTTTCGGGGATGCTGAGAACATCTTGCAAAC
>c353_g1_i1 len=404 path=[27:0-403]
AGTGAAATACGCTAGCTGGCTCTTTGGTCGCGTAGAAAAGCACAACATTCGGCTCGCAAG
CGCCAACTCAAACTTGTGTCGTTTTCCGGTACTAAATTCGCCCAAAACAAATGTCACGAA
GTCGTGCAACCCTTTCTTTACCGAATTCCGTGTTACTCAATTCATATTAAGCGAGATGAG
TAATTTTTATAACTGACAAATACAATGGACGAAAGCCTAACCTAACCTATTCTCTTATGT
TTATTCTCGTATCTAAAGGGCAATGCCTCTTTATTTTCGTCAAAGAGCATCGGCCACGTG
TCTCGTGTTCTAGGGTCTAGGCAATACCTATAGCCCAGGTATACCCGGTCGATTCCAGAG
AGCCGTCTGTCGTTATAACCAACCATGAGTCATTGTCAGGATCA
>c354_g1_i1 len=381 path=[126:0-170 295:171-380]
GCTTTACGAAGAGCGACCCGTGACACTGAATCATTGCCTTTATTCCATACACTTGTGTCT
CCGTGTCATGTTACCGTGAGTCTCCATTTTTTAGGCTTTAGTGGAAAAATCGCACAGAAT
TAAACTGACAGAGTTTCGTCGTTAGGGGTACAGTGGCGCACATAAAAAAATCGGAAAAAC
AGAACCCACGAAATGAGGAAGATATTGCGCAGGGACAAAGAAGGAGAGAAGAAAAAGGAT
GAGGAAGGAGCTAAGCACTATACGTGCGCCTTATCGGCCGCATTTTTGCACTGGCGATGG
AAAATTTGGCACGTGCACGTATTGCCATACATTAAGTCCAATAAAATTCGTTACATACCT
ATGCGTATGTGGGAAGCAATT
>c354_g1_i2 len=270 path=[126:0-170 50:171-269]
GCTTTACGAAGAGCGACCCGTGACACTGAATCATTGCCTTTATTCCATACACTTGTGTCT
CCGTGTCATGTTACCGTGAGTCTCCATTTTTTAGGCTTTAGTGGAAAAATCGCACAGAAT
TAAACTGACAGAGTTTCGTCGTTAGGGGTACAGTGGCGCACATAAAAAAATGTAATGAAA
TAAGGATTTTCCGTCACTTGTATCACATGTGATATTTCTTACGTCTTTTTCCTTTTCCTC
TTGTCGACATAGCGGAAAAACAGAACCCAC
>c355_g1_i1 len=484 path=[1:0-483]
GTACCTTCGTTGTCTCCGACTCGTCATTCCCTTACGAACCCAAACGAATCCAGAGACGCT
TAATTGCGCGATATCGCATAACAAGAGAACGTAATCCCACTAGATCGTCATTGCCATTAA
TAAATTCACAGAGTAAACAAGACACCGAGACACCAGCTGTTACTTCTCGAGTATGACGGT
CGTATGTAAAAAAAATGTACAACTAATTACAGGCAATTGAATAAGTACCTGCCGGTAGGT
AAAGTCAAAACACAACCAGGCAGATACGTAAGAAATAAAATTCGACCGAGATGCTTATCG
GAGCTACGAGAAGAGTTCACAAGAGTTCACGTAACGATTCGCACGTCTCCGAATTCCCGT
GAGGCAAAAGAACTGACAGCCACTAATGAAATCTAGCAATTTGGCAAGAATCACTCGTTA
AAAATATTACCAGTTTAAGTCTAACGAGTCATATTTCATATCCCCCCCCCCTATCACGAA
TTCC
>c356_g1_i1 len=307 path=[41:0-71 25:72-86 40:87-306]
TTGTCGAACTTTACTCAGAATCAAGTAAGACGATTTTCCTTATATTATTAATAAACTAGT
AATTAATATATAAAGTGAGAGTGCCCTGAATTCTTAACGGGATATTGTCAGCATAGTAGA
CTATCCCCACTATGTGATTAAGAGCCACTGGCTAGGCGACGTTAGGTGAGCCGGGACTAG
ACGCACTCTAGCATCATTGTTTATCCCTACGAATGTACATACAAGGTTAGAGATTGCGCG
GTCGGTAACACAGGCATTTACCTTACCTTAATTTTCTCTTTAGACATTATTCAGTTGAGC
ATGTCGA
>c358_g1_i1 len=346 path=[1:0-345]
TTGAAAAAAAAAAAAGTAAAAAAAGAAAGCAAACAGAAAAATAGACGGCGTGCAGAAGAT
GCTCTGACGTAAAGATACACAGAGGGGACGAGGAGACACGAGGAGGTAGAGAGCGCGGAG
CGAGGGAAAGGGAAAGAGAGTCATGAGAGAAAGAGAGCCATAAGGGTAGGTGAGAGCGTT
AGAGAGAGAAAGAGGGAAAAAAAAGCGGGTCGCAGAGCGAGGCACGGATCGATTGTAGCC
ACGGAGAACGCGTGACGTCGTGAATTTTCTAACGTTAAAGTCGCCTGGAAAACTGTAAGA
CATATAGGTATACATGGGCAAGGCGTATTCTGCGTTGCATGCATGC
>c359_g1_i1 len=376 path=[42:0-271 313:272-287 41:288-375]
GTGCAGTCTTGGCTCCGGCTTATCTGAAATTGTAAATAATGTATATACGTTAAAACGGAA
TTATGTGGTCGAAGGATAATATTTATTCAAGGTCTAAGAAGTGATCTTGATAAGATAATA
ATTGTACGGATAACATAGACGCTGCGAATATTAAGAAAATTCGCCGCGGGAATCTGATAG
CCAACTTTCATCTAACATGATTGTGCAGCGACAGGCGCATTGGCTGCGCAAGTCGGGAAT
TTGTTCATGTATAATATTGTTTAAGTACTTTCTCTTATTTGTTAGTTCGAGTATCACCAT
TTTATTAATTTAAATTTGAGTTATTCGTATTTGGGATGAGAATATTACTTACAAAATTTT
TCCATAATTTGTTGAA
>c360_g1_i1 len=573 path=[1:0-572]
AACATTTGCGGAGTTTCGTTTCAGTGCTGTAGTACATTTGGCTTTCTGACCATTAGGTCA
AATCACGAGTACCAAATATTTTGAATTGCTAATGGTTTTTTTGCCAAATTCCATTGATTT
TCATTGATTTGCCACACATTACTCTTTGCCAAAAACTATTGGCAATGAAACATTTTTCTA
CGGAGGGAGTTCTTAGCATGACACACGTGTTCCCATCTGTCACTTTAAGTTATTTAACTC
GTGGATCGTCTGGACGTGCCTATCATTTAACCTTTGGTTGCTTTGACTACATTTCAAAGT
TCAAATCATTCCGTTCCATCAAGTATCTTGCCTTGGTATCTGGCTACGAAACTATACCTA
CTACTACAGACACTTGTAGAACAGTATGTAATTTATAGATTAGGGACGCCAGAGAGTATT
TTTCCATGGACGCATCCGTCCTATTGAAGCAGTGGAAAAATCGGATCTTCTCGTATAGTA
GAGTTGAATACTCTGTAGCACGTTCAGTCATATATTTTCCGATCTCTGATTAATAGGATT
TTCGATAAGCTTATAAATCTTTAAGTTGGTTGG
>c361_g1_i1 len=310 path=[69:0-249 22:250-309]
TTTTCTTTTTTTTTCTTCTTTCTTAGACGTCATACACAGACACTACTCAAGTAAGTCTCA
TGTGACTCGCAACGAATTTCTTCACCGTGTTTCGGATCGACCAACGCAAAAAACTCTTGC
TGGCTCTTTTATTCTGATCCTTTATTCATTCTGTTTCCTATCCTCGTTACGCCGAGAGCC
GTTATCAGTAATAACGCGATGACAAAGTATTACATGGTTGTGACCAATGCTATTGTGATA
TATGATCTAGTGGGGCAACAGCAGCGTTCCTGGGGCCGGGACTTAGACGACCACCATCCT
CCCCCCACAT
>c362_g1_i1 len=479 path=[48:0-149 25:150-170 46:171-478]
GACGCTCTTCCGATCTGCAAAGGAGGAAAAAGGAAGAAGGTGTGGGTCGCTAGGGGTAGT
TGGGGTAGTTGGGTACTCAGAAACTCGCGCAGAACCCCTAACGAGCTCTTTTCTTCTCTT
CCTATTTATTTCTGTTCCTTATTTAACCGACCGACCTCTCGCTGGAACCCTCTGTCGTTT
CATCCCCTTCTCACCGCATCTTCTTCTTTTCTCCCATTCGCTCGAGTTTCATCCCCTATG
CTCGCACTAGCCAACCTCCCTTGACCTTCACCACGTGGCGATTCACATGTGCGCAACCCT
CGCGGTTCCACCCTCTATCGACGACCCGATGGGAACCACCCTCTATCATGGGAAGTTTTA
ATATTAGAATTGTCAATGGTTTGAAGGTCGATATACACGACAGAATGGTAATCACCGTGA
CATCAGATTGCGATAGTCATATCGCGATACGAGGGTAGTTTTTTGAAGAATTAAAAAAT
>c364_g1_i1 len=281 path=[1:0-280]
CTTGTGTTTTCTCTAATTGAACTTGGCCATCCTTGGTAGTATCAACATCACTAATTTTGG
CATTGTTCTTGGTAGTTTCTGAAAAGGATTCACTATTATCTTCTGTAGTATCAAATTCAC
TCTTTTGATTATTATCAGTTTCAAAAAAATTATTATCCTGGACACTACAAATACTACTAT
CTGAAATACTACCATCAGATAAAGTTATGGGAATATGATTGTCTTCCTCCTTTTTATTAT
TTATATTTTCTAAATCAGTTCTAATTGAATCTTTTTTAAAA
>c367_g1_i1 len=331 path=[1:0-330]
GTACGGAACCATCTCGATATCTGGAATAACATGAAGAGAGTTATTAACATAAAAAAATAT
ATATTATAATTAAAATGTGATGATGCCATTTTTTTTGTCATACATTGGGTAGTATGACTT
TTATTGATTATCAAAGTAAGACGTATTATGATTGATGTTATAATTTGCATTTTATGGCCG
CAAATCATTAGGGTTATTCAATTTTGCAATATTTTTTCTTTTTCAAGATCCCATATACCT
GTGAACGGTAGAGGCGGTGTTTTGTTAAAAGAAAAAAAAAAAGAATTATTCAGTGATATA
GTCATCGATACTTGGAATATTTAAAATATAC
>c368_g1_i1 len=446 path=[1:0-325 327:326-344 346:345-445]
TCGCCGTTCGCCTCCCTTGTTTTTAAGGTTATGTGTTTGCCGCGCATTACGACCCATTCC
GAGGTACCCAGGGCTCGGCTCTGGCGTTTTACGAATCCCTGATTCCACCCTTCTGCCTTG
CATCCTTCCGTTATTCCTCGAAACGTCCAACCCTTTCCTACGTGCCGTCCCTGCAACAGC
GTCGACTTCTACCCGTTTTATCTATCCCACCGCCCTTAACCCACGTATTATCTGATAACA
TGAGAAAACTGTCAAGGCTTTATGGCGCGCCGTACGATGACAGAGTAATTCCATTTTTTT
TTACCCAATAAAAATACAAAATTCAAAACTTCCGTCATATCGGAATATTCATTAAAAGAA
AAAAAAAAGAAATCATACCCCTTCCCATCCCTCAAACCAAAACCTCCCTCGTAAATTACC
AAAGTCACCATCGTAACACAGAATAG
>c370_g1_i1 len=260 path=[1:0-139 141:140-182 184:183-259]
CTCGTACGAACTCATACATATCTCGTGAATATTTTATATCTGATCCGATGCGTATTTGCG
TATTAGTCAGTCTAATTCTTTCTAGGTACTTTATCGCGCGCTCTTATCATTTAATCAGAC
GTGTAATCGCGTCGTATTATTGCCGATTTTTAATGAACCTGTTTGTAGAGGATTTACTAA
GATTTTTCATAAATTCGAATTTATACCGATACAACCGCTTATCAGTATTGATTAATAACA
TTACGTTAATAATGTCAAAA
>c370_g1_i2 len=249 path=[1:0-139 261:140-171 184:172-248]
CTCGTACGAACTCATACATATCTCGTGAATATTTTATATCTGATCCGATGCGTATTTGCG
TATTAGTCAGTCTAATTCTTTCTAGGTACTTTATCGCGCGCTCTTATCATTTAATCAGAC
GTGTAATCGCGTCGTATTATAGCCGATTTTTAATGAACCTGTTTATAGAGAATTTTCATA
AATTCGAATTTATACCGATACAACCGCTTATCAGTATTGATTAATAACATTACGTTAATA
ATGTCAAAA
>c372_g1_i1 len=319 path=[1:0-318]
GAGCAATCCACGTGGACAGTTTGAAATTTCGAGGTCAACGGTTAGTCTGTAAAACAAATT
TTTATCGGAAGTCAAGTTATTCTCGGAGCCGAGTCTTTTGCGTCGTCGGAGGACAATTTC
ATTCGTATTCGAGGTCAACGAATGCCAACGAATCGGAATATCCAATATTGTTGTTATAGT
CTTGAAAGAGGCGTTTACCGAGCATCTAGGTGTCGTAAAAAAAAAAAAATGGAAGTATCA
GACACGTCACTTCCATACTTCCGGGATGCTCCCTTTACGCCTTCCGTACCATCATCCTTC
CGGCTGGCACGTGTCCCTG
>c373_g1_i1 len=218 path=[1:0-124 126:125-131 133:132-217]
ATATATATATATATATTATATATTTATATATATATATGAAATTAAGAATGGAATAATTAA
TACCGCAAGACGGCGTGAAGTCCATTACGAGAGAGTGTGTGTGCGTGTAATTAACGATTA
GGGAGGAACACATGTGCGCCCAGTGAAATAGCCAAGTGAGATTGGTGGAAACGAATTATA
ATTGCAAAAGGAAGCGAAAGAAAGAAAGAAAAAAAAAA
>c375_g1_i1 len=272 path=[1:0-271]
AGGCAAACGAGCGAGTGAGCGAGCTAGCGAACGAGCGAGCAAAGGAAGGTTCTCCCGTCG
CTCGCACAGCCGCAGTGGTTTGCCGATCGCGAGTCGCAAGTCACCTCCGTTCACCTCACG
GTGCTCAGTCCGTTCGAATCGTGCACCAGGAAAGACGCAAGACGGTACACGCGAGCCGGG
CTCGCCGGGCACTGGGCACGTTGCGTTACAATCCCATGACAGCGAGCGATAATAATTGAG
AGAGCGGGAGAGACGGTTAGTGGAGAGGAAAA
>c376_g1_i1 len=226 path=[1:0-225]
CCCACTTTGAATCCCTAACGGAGGAACTTCGACACCTTGCCAAACCAATTGTTTTACCGT
ACAATCGAACTCCACCCAGACCGGTGTACGAGAATTTTCAGACTACGGTATCGATACTAT
CGATAATACCAAAACTACATAACGAGTTGCGTAATTTACTTCAAGGCCTAAGGAAAATAG
CGACCTTACGAAAGTTCTACGCGCGTCTAACTTCAGGAAGTTCGAG
>c378_g1_i1 len=271 path=[1:0-270]
TCCAAGCTTCTATCTCTTCAACACTGCAAGAGAATGCAATAAAATCATGAGAAATGTGTA
TCGGTCAACTGGAAGAGTATTTTTTCTCAAACTTAGAATTGCCAATGACGTTACACGGTT
TCAAAGATTAGCGTTAGAGATTCTCTGTAGCGTCATATACGGCTTACGCAACTATGTACA
CTACTAGGACAAAATTACTTCGGTACGAGCAACCATAAATTGTAAATAAAAAAACTGAAG
GTCTTACGTGCGAGGAACGCAAGTCATGTTT
>c379_g1_i1 len=213 path=[1:0-96 214:97-106 108:107-212]
GTCGAGTCTTTGCCAGGTGGACGTAAATAACTGGCACAGTTAACATGGACACAGTGAAAA
AGTAAAGATGCTAGTGGAAAATTATAGGGCAACGAGATATCGTTGGAAATGTTCGAGATT
TAACGGAAAACGGTGAAAGCAAAGCGTGTGAGGATGAATTCGAGAGGAGGGGCAGTCTGC
AGGTGCTCACGGCAGCGGAAACGGGAGTGCGCG
>c381_g1_i1 len=1064 path=[1:0-1063]
TATAATGGAGGTCTCAGGAGATTCGCCAACATAACGTATAGTCTCTCTTAATGTAATTTT
CTCTCTCTCTCTTTTTCTCCTCACGTGCAAAAGCGACGAGGTTAATGCGTGGGTAGTCCT
GGCTATATCGAGGAATGCCACGAAGGTGGCGAGCGAATAGGACGCCATTGCTTACATTAG
TATTCTCTTGCCCAATATACTATACGGCATTAGAACTGACGCCGTTTTGTATCTTTCCGA
AAGCTGACAAATCCTGTAAATACTCAATATCGAAGAGATACGCCGCACCAAAGAAAGACC
AAAGGTATAACGACAGTTTTCGTAATTCAAATTTTCCCGCCCTCCGTATACTTTCGAAAG
CTTACGTGTAAATGGACGTTAAAAGCCATTTACAGAGAAACAAACAAGAAATTTTACATC
GACACCAAGCACCAGGAAGCGTCCACTCAAGATGCCTGGTTACTCTCAAGAATAAAGATA
ATGGAAAAAAAATCTAATCGAGAAGGAAACGTCAAAGTAACCAAGAAGCAGACATATGCA
GCGTGTGTTACGAATCAACGCGAAGTCGTAAGAAATAGGATAAAGATAACAGTTTTATGA
ACGCAGTGACAGTGCTTGCGTTAATAAGACCGTCGAGTTATTCGCCTTAAAATTGTTAAA
TTTTTTGAAAATAAATAAAAAATTCCATGACACAAACAAAAAGTCATAATTAACCGGGCT
AGAAAGATCGACGTATATAATTAAAAAATAAATACAATAGTACATTTTCAATAGCCACTG
CAAATCGCGCATGAACAAGCTACCTGCGTATAATAAAAGCTCACGCGATGTATTCATCAG
TGTGAAAAATGTACGGAGTCGTTGAACTAATAAAGATGAAAAAAAAAATAGCCGGTTCCC
ATAACGGAAACAATGTCCTTTCCCGCCAATCCGGTTCGACCCACGCCAAAAATCTTTACC
TTCCGATTGGAAAGGGTTAACCAGCACGTGGGAGTTCGCATGGTGCCAATGCCAAATACG
TCATTGCTCGATTATTTTTGTACTTGACCACCCGAGATTCTGCA
>c383_g1_i1 len=221 path=[1:0-220]
CTGGCACTGCAGTGAAGTACCGTGAGAAAAGACGCGTGACGTGCTAGCGTCAACTCCCAC
GGGAGAGGCCCACCCCTTCGAATCGACATGGCGACGAGGAAGCATCCCCGTCTAAGGTCC
CCGTCGTTTTCGAACTCAAGGGGATTTCACTCGGTGTCTTCGTGTGGTCGGCGAATCCTG
AGTCCTTGCTGGGCCAACCGGGAGCGTAATTAGGTATGCGG
>c384_g1_i1 len=574 path=[1:0-400 582:401-573]
TTCTGTAGAGACTGTCGTTACCTGAAAGGAATATCAAATGGCGGGATTTAAAGAATTTTT
AAAAAATCACCGTCTTTCAAATGTAATTTCTGTTTTTCTGTATAAATGACATATTTATTT
GCTGTTGTAAAGATTCAAGGTTTTCTGATGGAATGTGTTTCGTTGATGGATGCTTTATAT
CTGTGTTGTCTTAGCTTCGGGCTATATAAAATATTCTTGAAAAGATCTTGAGAAGTTATA
TCTACATAAATGCAAATGGCGACACTGTAATTCCGCAATGATAACAAGCGACCGAGGAGC
ATATGTTTTCTTTTTATGCAATTTCTAATGCCTTGCGTCTGTTGTAAATTATCCGATGCA
TATAATTCGATTGTGCTCTCACACTAGACCTATACCTGGTATGTCCCACATTTTCAGTTT
CCCACGTATGTAATGTGTCAAGGATCTTGTGGTATGGTTAAAGAAGTAAATCGGAAAGTT
TTTTTATTTATTTGTTTTTCTCGAATTAATTATTAGCACTGTTATTTGTCAAATAGAATC
ATTTTTCACATACCTCGGTATCCTCCGTTTCCGG
>c386_g1_i1 len=397 path=[17:0-396]
TTTTTTTTTTTTTTTTCAATTTTGATCTAACAGGTTCATAGTATGCTCGGGACCATTCGT
CTTGATCTTTGGTTCGCCATTCCGTAATTCTGGACCGTGCGCGGTGACATCCGACGTAAA
AATTACGAGGCCGCCGTTTGTTACACGGAGACGCCAGACGTCGCTCGGGCATCGCTCGTA
AATGGTTCTGGGATGTATCTCGGGTACAGTGGCGCCCTGTCCTCACCGATATGATCTCAA
TCGTGGTCCTCTGCCACTCGGTAAACATAGCGCTACCAGGAACCGTACATATCCGTGCTC
CGATTGCCCCGATAAGCCGCATAATTTTAGGAGCTTCTTGCACGCGGCTGATCTTCTCGC
TGAATCTGTCTTTCGGTCCTCTCTCTCTCTCTCTCTC
>c391_g1_i1 len=307 path=[1:0-306]
GGATGACCGACGCAGACAATTCGTTTTAAGGAGTGGGAACATATTTTTGCATTAACAAAC
GAAAAGGAGAAACGAGTACAGCAAGTTGGACAAGGAACGTGGTGGATTGGACTGGATGAA
AGATTGGAAGACGCTTCGAAGGATATGTCTTTTGACATCCTTTACGTGTCTGTTAGCTGT
ATAGGGTGACTGATAATTACTGGAGCTTAAGCTTAGTGCAGAGGTTAAATGGAGTCGACG
TCATAGTTGTCAGGCATTTTTGAATTTTATACGACAAAGGTAACGCGATCCTCGGCCATC
TTGAAAG
>c394_g1_i1 len=599 path=[13:0-53 67:54-598]
TTTTTTTTTTTTCTTTTTTCTTTTATTCTTCCCCGATAATCGAAACTGTGGTAGTTGGCT
GGTGAGCACGTGGCTGAATCACGTAGAGACGACATTAGCAAAGTTCTTGGCTCGATAAAC
ATTATCAAAATGCATGGAACGATACGCCGGAGAAGTCAGCACGGTCATAGGCTAAATCCT
TAGCATTCTGTCGTGTGCGACAGCGCAATCGTGACGGGCATTAAAAAGTCGCGTCGTAGC
GTAATAGTAAAATAGTAATGAACGCCATTGTGTTCCTAATAGGAGATGTATTAAAAAAGT
CTCGCCCTCGACCGGAATACAAAATGTCCTGAAATTCATTCCGTCGGGTCACGAACCGCG
CCAGGCTATAACATTGAAGGTGCTCGGAACAGCGTTGGAGGCCCAATGGGAGGACCTTAA
AGAGAAATCGGCGGTTAAGAATTCCCCTTTGTCTAATGGCAAAAGATTAGAATTGATTCC
GCGAAGGAGACTAGGTGGGCTGCTTCTCTTATTACTTCCGGCGCCTGGCAATTTTCCCTC
TAGGTCGCGCCACCGTCGCCTTCGTCCTTTAGAGTTGACACTTGAGCACATACCGCACG
>c395_g1_i1 len=540 path=[1:0-539]
TTTTACCTCGTTTTTACTTTTATTTGTTGGAATCCTCATTTGTAATGCGCTACTCGCATT
GTCGAGAGATAAAAAAAGAAATAGTGCATGGAAGAAGAAAAAGAAACGTGGCGCCATGAA
TAAAACGATTACTCACGGATAACGCAGTTTTATTATATACATATATGTTTACACCAGTGA
AATATTCAAAAACCGGTCCGAATACTCGCTTCTATCGGTATCCATATTCATTGCCAACCG
AAAGCTAATTCACAATCAATTCCAAGGTGTGTCCCGATCTAATACAACAAGACTGTAGAT
AGACACGCGGCATGAGGTGGGCGACAGGAAACGCGTAATGCAAACGAATGGCAAAATAAC
GAATGGCTATGAACGCGGCATAATTCAACGAGAGGTCAAAATCAATGTTGATCAGCAGCT
TCGTAGGGTTACTGGTACGATAGTTTAAACTCGATTCACACAAGCCGCGTGACGTCACTC
GATATTATCTCAGCTAATTGCCGTCTGGTACGAAGAGAACAAGCTTACCGAACATACGTG
>c396_g1_i1 len=588 path=[1:0-26 28:27-34 36:35-587]
ATCCTGAAATTCGTGGTGCCGTGGTAATGATCCCCGAACTCCGTCAACGGGCCTGTTCAT
ATGAATTTCGCATACGACTTGTCTATGTTTTTCAAATGGAATGTCGTATACAAAAATCAT
TGGAACAGACTCGATAATGCAGGCCTTGTACAGGGTGGAAAGAAATTATTGGTCATTTTT
TTGCCAGGCGAATCTCCAAGTCATGTTTGGCGAAGTTCACTAAAAATATTGAGCGACAAA
ATTATTGTGACCTTGGCAGTCAAGGTCAAATTTTTTTATTGTCTCAAAAAATTCTACTCG
TCAAGTGGAACAAGAGTCTCGAAGGGACTATAGGTCAAAAACGCGATCTTCTATGTGAGA
ATAAGTTAAAGACCAAAAAAAATCGAAAACATTTTTTGGAAGCAATTCTTTGGGTTCCGC
GTCGACGTCATCCTCGTCAACACAACGAGGCACTAAAAAACGACTTGGCAAACCGTTCGG
AAAACATACACATTATTATCTCTGAGCTCGATTAAACAATATTCTGGAAAAAAATGTTTC
CGATTTTTTTGTCTTCAAGTTGTTTTTTCACATAGAAGATCGCGTTTT
>c397_g1_i1 len=283 path=[1:0-282]
CGGTAGTTTAACACACGAACCATGGATTTCGGTCATTCCGGCTGTCTCGGCTGTTTCTTC
GATCCAGACAAGCATCTAACCCCGTTTGATCGTTTTAGACAAATCTCTACGGTCTTTCTT
GTCCGTGTATACTTTTTTCCCATCACTTTTCTCTTTCCGAGAGAGAAACGGTGAATTTTA
TCAACCGTTTACAAAGATCCAGTTCCAATTTGGACATCGGGTACGAGATTTCTTTGTAAG
AAGCCGTTCCTGATCGAGGAGATTGACTTGGGGCTTGAGGTAG
>c401_g1_i1 len=284 path=[1:0-283]
GCCAGGAATTATCGTCCAACGTAACGGAAGGTTAGTTCTGATTCTGTTCGAGTAACGGAA
AACTGACAGAGAGAGGGAGATTGTAAAGAGAAAAGGATAAAAAGATGGTCACAGGTATTG
ACTCGACACTGTCCAAGATCCACTGGTATCGCAGCAGCACGTTTGCTCAACAGGGCCGAC
GCGTGATTAAGAATTAAATATTTACGAGGAACGCCGACGTGTTCCCTTTTCGCGATTAAA
GTTTGCAATATGCTCGGGTGGCTTTGCTAGAGCGTGGAGGGTCG
>c405_g1_i1 len=209 path=[1:0-208]
CGGAGTCGCTTCATGATGAGTAATGTTTGACAAGTCAAAATTTCTTTTCTTCAGCCTTGA
TCAATGATAGTAACTACTATGCTTATCCTCGCCAGAACTTGGGTTGATTCCTGTGTTGAA
TCCGTAAGGGGGTGGGGCAGACGGTAGTGTGGCTGAGTACGGGGGCGGCTGCGATGGGTA
TGAAATAGTCTCTGTGTAGAGGGTGTTCT
>c412_g1_i1 len=883 path=[27:0-882]
CAGCATGGGTCCAGACTTACAGGTAACGCACGTGCTAAAGGAAAGAACACAATGCGCGAC
GCTTCAACAGCGCCGTGGCTCAGTTTAGCCGAGATTTGCGTGTATTTTGACTGTCATTTT
TACGCCGAGTGCGCGAAATAGTTTCAACCAGTGCCAATACACATACAATATATACACACA
TTTTTTCATTCACGTAACATATCACTCTTGTTTTATCGCTTGGCTTTTTAGTAACACTTA
TTGTAAGCGCGATGCTTCGCATTGCTCGAATAATTAATACGCTATGAAAACGGTCATAAA
TTAAGCCACGGTTCGCAGAGTGACACCTATAGTAAAAACCTAGCATACCATCACCACACG
TATACGTAGGAACAGCACCAAGTGCTTGCTTAATTACCCTTTTTTTTATTCTACGTATTT
TCGTGTACAGTTTTACTTTTTTTATTCTCCTTTACTTTCAGTATGAAAGAAGTAGTGTAG
AATCCACTATCGTCCCGTGTCCATTATTCCAGTACGCACAGCCCATACATTCTTTCACAG
TGAAAAAGACTAGAGGGGAGAGAAACAAGAAATAGAAATGTATACACAGATGCTTCACTG
ACGGTCGCTTCTCGAAAAGAAGCTTCGAACCTTTGACACGGAAACACCGCCTCGATAAGC
TTTCGCATCGGTAATGTCATAACGTTGTACACACCAAAGATTCATCGCTACGGGTTCCGT
ATGCCTAGTCAAAACGCATTATCTCAGTACACCCAAAGAGTTGATTTGTTGAGGCTATTA
ATGAATCTAAAATTATCATCAAAGACTTTACGAGGCGTTCGATTTATTTTTAAACTCTAC
TCGAGGCGTGCCTAGATGCGACCTGTTTCTTTTTTTTTTAAAC
>c417_g1_i1 len=464 path=[1:0-276 278:277-321 323:322-463]
AATAATAGCAATAATAATAATAAACGTATATTTCAAGGAAAAGGGCTAGAGAGACACACA
CCAATCGATGCCCGATAAATTCAATAAGGATATTCGGCGCGTGGTGCCGTTCGCTAAAAT
TTCGCGAAAAGATCATAACCAGATATAAATAGAATCAATTAAATGCAAAGTAAAAAGCGT
CAGTCGATCCGTCGCGGCGCTAACGGGCGTTTTCGCGAGAATTAAATAGGAGAGGGGATT
TTCTTATTGGTCGGTGCACCGGTGGTACACACTTTTTCGTAAATCTCGCTCGTCTTTTTT
TTCGTTTCTCTTTTTTCGATTATTCGCAAAAATTACCATCCAAAAATCCCTTCTCGTCGT
TTTTCGAGTCCATTGTAAATGTCAGTTTTCTGTTTTTTTTTTTACTTTCGTAAACATGCT
TTCTCTCTCATATGCATACACAGGCTCTCTCTCTCTCTCTCTCT
>c418_g1_i1 len=233 path=[1:0-152 154:153-232]
ACACTTTCTAACTTTTGAGCATCTGCAATTACATGGGTAGTCAGAATTCTTACTTTCATA
TGCAGGAATATACTTTAGGTTAAACCCAACATTAATCTAGCATTCAGGACTTATGTTGTA
AAGCATATAAAAGATTATACAAATAAGACTGACCTCATAGCATGTATATACATATCTCCA
TCCAATATTACAATTTGATATGTTTTTACCTTTAGAGACTGGTGGTGGATTTT
>c419_g1_i1 len=369 path=[1:0-234 236:235-344 346:345-368]
GACTGAAACAATAAAATAAAATATTTAAAACAAAATATCTCATTTTGTATTTGTGCACTT
ATCAAATAACTAAGACTATTGTATTTCGCATAATATTGTTCCATGTCCAGCTTAAATAAA
ATAAATGTATATTTATTTATACAAAACCTATTCTTTTTTTTTTTTAATAATACATGAAAG
ATAAGTAACCGGCGTTTTATAGTATCATGTACCAAATATTAGTACATATAACAATCTGAA
ATGTGCAAAACTCAGAAAATACAATTCGCATAATACACATAAACTTGTCTAGCGCAAAGT
AGAGATTTAAAATTTTTATATTTTAAACAACTGAAAAATAATTACCAACTATGTGAACCT
TTGTTTGAA
>c420_g1_i1 len=214 path=[8:0-213]
TTTTTTTTTTCTTTTTTTTTATTACTCGTCAAACTTAGTTTTGTCGTTATATAAGAAGAC
GGGTAATTTATAACGCAATTCGGTAAAATCCCATCTAAACATTTTATGTAATACACGTGA
AATTGATATCCGTGAAATTTGCGAAGATCGTCTGTTCTTGGAATAAAAAATCACACAAAA
ATGGCAATACCTTCGATAATCCGGAACTGGGGAA
>c421_g1_i1 len=803 path=[1:0-802]
AGAGAACTCCTCAAATCCTAGAACTTCCCAAATCTCTTACCGACCTCTCACTGCGAGGTC
GCTTATCGATATCTTTATTAATCAGGGTATCAATTTACTCGCAGAAGATACATAAGCAGG
CCTTTGTGTATTTCCGAAAACGCGTCAGGAACTTTTTGATGTAGAGTTACCGTCGCAATT
CGGAAATATCGGATGACTTAAAGGAATCAAGTGCACAATTCTGGTAAGTTTTATCGCTCT
AAACGATGCAAAAAACTTTTGAACCTTTGAATAAAAAGCCCTTTGATGATGCGCAGCAAT
CGTTGATATTCAAACACTCAGTACATTACCGCTGTCCGGCAAAATAGATTGTGCAAGTGT
AAGAAGTTATTCGAGATAATGAAAGGAGCATATGAAAACTATTGAAGAAAGGAGTACCGA
TTGCGAAAATTAATAAGGGGATGAAATTTGGTACGCAAAATAAGATTCTAAGAAACGTCA
GACTATTGATCAGGAAGAAAACCAATATTTTAACGACAATTGGAATACTAAAATCTCTGA
ACGAAAAATTGAAACATCAAAAGAGAGGCGGAGGAACAGTGACACACAGAATAAGTAATA
GAGTGCGATGACATAAATTGGAATTGGCACAAATTTGCGACATATTAATTTGAAACGTTG
CTTGGAAGATTCAAGAAAACTGTCCGCTGTTAGAGTAAGAAATGCGCTCCGAATAGATGT
AAATTTGATAGTGAACATGAATTGGAGACTATAAAAAGCGATAAGAATGGTTCAATTGTT
ATACCCAAAAGCGGATCTGTAAA
>c423_g1_i1 len=734 path=[1:0-733]
CCGGTATCGCTTACTGATTTTAAATTATTTATTTCGTGCAACAGGGCTTCATATCTTTCA
AGTGCGATCATCTAAAGGACAATCACTTATTTACCAATGGCCAAAGGAACTCTAGATGAG
CTGAGCATTAGTAAGTTTTGCGCGGGAAACATTCCGCCGAAGAACAAGCTTCGAGACTGC
TAGGTAGTGGACGGCATTCCTATTCGATCACTGTTCGCATACACTCTCGCATCTCTGACA
ATAAGATTTTCATCACAAGCTCAAGTTAACGGGATGACGGATGACCTGTACGTTTGAACC
GTAGCGTACGCGTCGATATTGCATCCAAGAAATCAAATTCCAAGTCTACATATTATAAAA
CAATTTCCATTGCGTCTGAAATTGGCGATTTTATAACCTAAAAATAATAGACAACTTTGG
ATGTTAAAAATTATAAACAATACAGTCAGTTTAAATCAATATAAATATATTGATCTTACT
AATTTTAATCAATATGTATGTACATTCGGAATATTCTGGCAGTAGAACAGACAAATGCAT
TGTTACTGTGTAGAATAAAGAGTATTTTTCAGATTTTATGTTTCAATTGACAACCACTGG
TGGGTCGTTGTACCACAGATTGGCCCTCAGTCCGTAAAGCACTGGCTGACTTGAAGCAAG
CTAGAGTGCTGGCAGCAGAGCACAGTATTGCGAGGCACTGGGCCACAGAAAGATTCACAG
AGTAGAGGTTCGCG
>c424_g1_i1 len=385 path=[1:0-31 33:32-384]
GTATTTTCTAAAGTTAAAGTTTACACGTTATGATGATTCATCGGAAGCTTAAATGTATGG
CGAATGTCTTTTATCCCGGCTTAATCGTATGTAAAATATTGAGTCAGGCCTTTCATGGAG
ATTCACTGTAATCAGACTAAATTCAATGACCGCCAGTGATTTATAAGCGCAGAGAGAAAT
CACGTCGAGGATTCGCAGGGCTTGTATACGGAAAATTCGTACGCGCATATCCGTGTCTTG
TTACCGTCCATCAGTACCCCACGTGTATACGTTCGATGTACTTATTTCTGGGATAATAAA
TTATTACGCGAATAAACGAGCAAACCATTGCAAGAGATGCTTCCGCTACGAGAATATCCA
AGGCCCCGGCAATCCCATGTCTTAG
>c425_g1_i1 len=545 path=[1:0-544]
CAAGACTTATATTATTTATTGGGAAACATTATTGAGGGTAAAGAACAATTTTTTTAGAGT
TTGTATCGATATAAGGAAGTGAACATTTTTTTTGTGAAATTTTATCATTCATTTTATAGT
GTCCTAATCGATGGAATTGATGAGGTCGATAGTGACCATACCGATCCAATTAATTTAATC
GGACGGATTCTATCTGCTATCGGATAACATATTGGTTTGCGTTAACTATATATATTACAT
TTGCGCATTGCGTATGTATGTTTTCACGGGTTTACCTAGAAATTCTAATTAGCGCAACGG
GATTCATGTGAATTGCGGTATCGAATGACAAAGAATGCCGGGAGTGATCGATCGATTTAA
AATACTTGAGTTTTATGAAAGGGTTGTGGCAAGGGGGGCTTAGGGGTGGCTGGGGGTGGT
AGGGGTTCTACAAATGGTCGCGGCTTTCTAGATGCCCAGAGTTGTTGGTTAACTTTCCAC
TTTTCAGGTGGCCGACAGCGAGATTGTGAAATGGGGTTGTGATTTTTTCAATTTTTCTTT
TTTTT
>c427_g1_i1 len=449 path=[1:0-448]
CTCTCTCTCTCTCTCTCTGACTATATCACTTTCCGTCATTTACTGGTGACTGGACGCAAT
TCTGTTCATCCATTCGCTTGTTCGTGTCACATTAAAAAAAAACTGCACACAAGATAGAAT
CTGGAACTTTCTTCCGATAGAATTCACCGAACATTTCACTTTATCTATCATCCCTATAAG
CTCCAGTATTCTCACGAATAATATCAGTCAAATTTCTACTTTCCATCACGTTCATCACTA
TTCACGATCATTTTGAAGAGCAACCATGGTTTTCAAGAAAAAAGAAATTGTTGAAGACAT
ATCGGCCAGTAAGAAGAATGAGAAATCACGAGGCTCAACGATATGTCGAACACGATAAAT
GAAAAGATTGTACTTGTAAACCTTTAAGCATCTTCAAACCAACTTGACTGAATGTAAGAT
ATCGATGCGCATGCTCCAGCTCCAAGAGG
>c428_g1_i1 len=390 path=[1:0-389]
GCGATATCTTTTTCAGTGATGCACGTGTCTACTATTTACAATGTCACATTCTTTTCACTT
GATTATTTCCTATCTCACAAAGTCTCTTCCTTTCTCTCTGTATCGATTGGAATTCTCCTA
TGCGTAACGTAACAACCCGTAATATCTCCCCCAACTACGATTATCCAATGATGATTCAAT
TTCCACGACTCAGCAACATTTCCATGAGCTTTGAGATAAGATATTTTTATGTCTGTCACT
TTCCTTCTTATTTCTTATTTTCCATTCGATTCTGCAGCGTTCGAACTTTTCATTCCTTGC
ATTTTCACTCGTAGATTGATTTTATGGTAAAACAGTTAAGAATCCTATGGAAGTATTTTC
TGTATCCTTTGCTGATGACTCGATAGTCCG
>c431_g1_i1 len=407 path=[32:0-302 335:303-320 353:321-406]
TTTTTTTTTTTTTTTTTTGGAAAACGACAAAATTTAATTCCAGTCGTCACAGCTGCGTAG
AACGATCCACCAGAAAGTCCCTGAAATAATTATGCAATTCTTTCCGGAAGTTTGACAATC
TTTTTTCGTATCCTCTTATCCAGTACGAAATCATTTGCCAAAATCTTGGCACAGTTATCC
TACGTGTTACCAAGGCTGTTCGCGGAGGAAGTAATGTTTAATTACGACAAGCAGAGACTA
CCAATCATTATTCGGCCGTGGGATAACGGAATCTGACGGACCTTGAATCTTCCGTTGGAA
TAAGGAAGAGATGCTAATTATATGAATTTTGTAACGAATACCTTTTCTGCTACAAGAAAT
GCTCTACAGTGTCAGCGGCGAAACGTTAATAAATTATTTGTTGACAT
>c435_g1_i1 len=364 path=[1:0-363]
CTAGGAAGAGCAATGAGAGCGATTGTAAGATCCTCTTGGTTTGAAATTGGAATAACAGAT
TTATTACTCCAAAAATAAATAGCATGAGGGTTACAGTACTGTCAGTGGTACATCAGTCTT
ATATGATGAACATAAATGATTATTAACTTAGCCTTATATAGATGCATGATTCATATGCTG
ACGATAAAACTCATAATTAAATAATTATTGAATGAATCTATACTCTTTAAGGTTATCGAA
TTGTTTAAATGAATTTTTTAATTGATACAAGGTTGTAAGATTTGAATCTGAGTAATCATC
TTACTCTTATTTATTTTTCAATTATCCTGTTTTTGCACAGTTAGTGATGAAGGAGGACAC
GAGA
>c436_g1_i1 len=204 path=[1:0-203]
CAGGTGTTGGAAACATATCCTCGCTAGAAGTAAAGTAAAATATTGTAACGTTCTTGCACC
GTTTATAACTGCTAATATAGTAAACATATAATTTCACCTAACCTCAACAAAAATTAATGA
GTAGTCTCAGAAAACTAAGTGTCTTGGAATACTTTATATAGCAATCATTATTGTACTTAC
ACAATATTCAAAGAATCGATGTTG
>c437_g1_i1 len=506 path=[1:0-230 232:231-505]
AGAAACAGTAACGTTGTCATCGTCGCGCATCTACACTCAAAACGACAGCTAGGTGTCTTG
ATTTTACTCCAATGATAAATGATGCACCGAACGTTCGTTAAACCTAATAGAAGAATACGC
GTACCTACGTTTTAATACATATATATTTCGAGCAATCATTTTATATTTTCACTATGCCTC
CTTTTTTTACTTCGTAAAGTAGTTCACGATTCATGCATGTAAATTACATTAGCACTTCTC
TGCGATCAAATATGATCCTAATAATCCTTCCTTGAGGAATGCATTTTTAAATTGATTGTA
CTCCCTTTTTACAGTGAGCATCGAGTAAACGTGTATTATGTAACCTAAATAATAGTTGAC
GTTGGCATATATTTTTTAAACTTCGTCCAGTATCTATTTTAGTTTATCGCAACTGTAATA
TCAGATATCGAGTAATGTTTAAGATAGCTAAGAAAACAACTGTTTTATTTGATGTCTTAA
AGATGGTTTTTTGGATATTCTGACAT
>c439_g1_i1 len=521 path=[1:0-520]
ATCTGGCCACCTACTAAAATCCTGCAGAGAAAACATGAAATCTTCATTCAACTTCATTTC
ATATAAAAAATAACATATCTACAGTCTGTTAAATACTATTGATTAGAACTATAATATAAT
TAAGGTAGCGCGACGTAAACTAGTTTTTAACGTAACTAATGAATTTATTTCAAGCGTATA
TTTATCGTAGCGTATATTTATTTATTTATTTTTATTTCTCGGCTCGTAATTGGTAAAAGG
GTCTATAACATGCACTCTCCAGATTTTACGGAAGTCAAACGATCTGTCAAACTCGTCACG
CCTACATGATTAACTTGAGCATAATACAATAATTCTTTGGAGCCGAAAGAACTAATAAAC
AAAATTAACAAACTATTTTCCGAGAACGATAGATGAAAACTATTGAATCAAGACAATGTA
AATACAACTTTTACAAAGAGTTCATTGATTTTCGAGGGTATGTGTCAAACAGCAAGATGT
CCCTGTTACTGCGCAGGTACGCCAAAAGCGATCAAGTGTGC
>c442_g1_i1 len=271 path=[43:0-225 21:226-270]
CTACGCTCATCCTAAAGAGTCAGGGCAAACCCATCTACATACATACTTTGTGACAAAAAT
TCTATGCAGAGCCACGTGCGATTTGCCAGAGCCTTCGTTGTTTCTGATCTGTCTAAAAGA
ACACATTGAATTCATGGACCGATTGCATGCTCGGCTTACTGCGAACTAAATTGGAAAAGA
AAATTGGTGCGGCTCCGCCTGAGAATGGATAATCATCGAGAAATAAAGCCGACGATATCT
TCTGTGTAGCTGTGATTCTGACCATGCCGAA
>c445_g1_i1 len=316 path=[1:0-66 68:67-90 92:91-315]
ACTCTTTATACCGCATAGCATTAAGGGTCTTCCACACAGAATTCATAATCGTAACATAAG
TTACAGACCAATCAGCACGTGTTTATAAATGCGTAAAATAAAGACTTGTTTTCTGTGTTA
TGAATATTTTGTGTGAAAGGACCTTTAAGGATCTACGCCAAGTTACTCAGGATGTCGTCC
AATTATTCATTTGGATTTTAGTCGCCTTATGTTTTTACCAACCATACCCTGTTTTATTTG
GCTAGATTTTTTATACGCAAACGGAATGCGTTATCAAAGTCAATTAAGCCTTTGCTATCA
AAAAGTATTTTCGACG
>c446_g1_i1 len=270 path=[44:0-208 252:209-226 43:227-269]
TCGAGACATCCGACTGCGTTCAATAATTGACATATTTTTTTACATATACTTATATTGTCA
GCGACATTTCCATGCTCCGAATTTGTTACGAGAGAGTGAATGCGAATTTTCAAACGACAT
TCCTAGCGACGCAGAAAATTCAAAAGTAAACCATCCTTTGGACATCAATGAAAAAAAGAA
GATAAATAAAAGTTCATTTACCGACTTTGACATTTTGATATAAAGAAAATGGACTCAAAG
ATAGACTTCATTGGTTCGCGACAGCAGACT
>c448_g1_i1 len=836 path=[48:0-164 25:165-186 47:187-835]
ACGGTTGCGATCCCTGGTGCTAATTACTCATCCCAAGTGGACCTTCTGTAATGCCCATGT
TGAATTGTCAGCGACATCTGTGTTGTACAGCACATAGCCACTAGTATCTAGGTGGGTTGG
ATGTTCGCATTCAAACATCTATTTGATGAAAATGGCACTTAGCCCTTAGTTAAATTATAA
ATAATGCTGATGAGGTCCATCATAAACCATATGTTATCCCAGTATGATAATTTAGAAAAA
ATCGACGAGTTATAGCCAGATCGCCCATTATATCTAATATAAAACGAGCAACTGATGATA
CGATTGACTTGTGTGGCTACATTTTTGCCTGTTGATAATATTAGAATATCCCCGTCGCCG
AATAGTCTTGCCATCTGTATTCAGATCCCTAAACTACAGCGAAGTGAAAGTAATTTACAT
ATGTATATTATTTAAAACGGGTGTAAATTTTCGTTATGGATACAATGTGTTTACAATAAT
TTGAGATGAGTATCTTTTCAATAATAAGTATCGAAGGTTCACAACTTTAAATAGAAAAGT
GAAATATTTATTAAACTAGGTTGTTGGTGTCACTGCAGTTAAAGAACCATAAAAGTATGG
ATCATAGAATGCATCCCATCTCATTAAATTACTTAGATTTAATGGAGATTACTAAAATTG
AGAAATAAACATTTTTTCCCTTAATTTCAAATAACAATAATAATTGACCATAAATCCCAC
TACACCTATCGAATCGATTTTGAAAATAGTGTATGTACTTCCGGTTTCTCCCTTCGCACT
CAATAAATTTTGACACTGAATGGCATCTATTTGAAATTCTAAGAAAAGTGTTTAAG
>c449_g1_i1 len=373 path=[1:0-372]
GTTAGCGCGCCCATTTGAGTCCTAAGCCTGACATGCGCACGCAGATCGCTAATACGCAAC
TTCTTCCCAGTTTCATCGAAGGATAGAACGCCGGAGCAGCAGGACGGCAACTCTAGCTTT
AGGATAGAGCAGTACTTCTTTGTAGCTGGTATACTATGTATAGAGTGTCCAGAAAGTAAC
GACCTTTCCTCTCCTTATGGCTTTATCTCCAATGGAACATGTGCCAGGAAAGTGGCGCCC
ATGAAAAGTTTTAACTTGAACCAATGACAATTCGTGATTTAGCGTGGCCTACTGTCGTAG
ACTCACTTGCATGACTCACGGACGGGTTCAGTTAACCCTATAGCTCCGAGTGTTACATAT
TTTTAAAACTTCA
>c450_g1_i1 len=322 path=[6:0-321]
TTTTTTTTTTTTTTTTTTCTTCGCGTCAGGCTATTCGTTACGTATGAACGAACCTTTAGC
TTTAATTGGCTGACGTTATAACGCATCGTTCCAATTACAAACCGGATAAAACAAATCGTT
TAATCAACGAAAGTGATTTACAATCGTATGGGACCAATAGGGACAGGTAACGTTGCGCAA
CCTTTCCTCGCGCTGATGGCGCGACGAAGAATCAGTGGAGATCAGACTTCAGTTGAAAAA
TTGTAATTGGACCTGCGACGCGGGTGGTCGCAGGACGAAGCTAATAGCCCGTGAAGTCGA
TCACTGTTTATGTAAGGGATAT
>c451_g1_i1 len=653 path=[1:0-652]
CCCTACATTTTCCTACAAGCCCGATCCCTCTACCGATAATCATGCGAATTACAGAAAAGT
TCCCTTGCAATTACCGACCAAGTAAGGAAGTCTAGGAAAGTGAACTTCGCCGATTTCCTC
AACCGGTCTTTTTATTCGAGTGTCTCCGTGCCGGAGGAAACCGATAGAGTTCGAGATAGC
AGGCTTAACCGATTGCCCAATGGACCCACCGATCCCCTGCGAACGGAAGGATCAGGATTG
TCATCGGTGATCGATCTCTTGAAATCGGCCAAGTGACGTTAAAGTCGAGTCAACGAGAGT
CGTGCCGTGCAGTAGGTTAAATCGGGAGTTCGGTAGTTCGTGAGTGAAGGGACCGATCAA
TGATCAGGGAATAAAGAGGGAAAATAAAATAGGCCGATGGCCATGCCAAAGAGAAGGTAT
GAACGTGCACGCGATTCTGGCTCTTAGGTAGACGCAAACGTTCACCGGCTGTGATACCAA
TGCACTTGCACTCTTTAAGAAAACCTGTTTACCAGTTGCACCGGAGAACCTATACATAGA
GCTAGACCAACCACACCCACGACAGAGATCTGACTAATCATTGAACTTTTGATAAATTCA
CCATTTAACAAACAATTTAGCAAACAAAGACAAACAAGACCCTTCGCTCTCCC
>c456_g1_i1 len=301 path=[1:0-218 220:219-300]
CATGTCCGTCTCTCAGATGGAAAGTATCCTTTGCATAATTTGAATATTTGGAATCATTTA
TTTAGTGATACAAATCAATTGTCAATCGGTTTTGATAATTTCAATTTATATTCTATATTT
GAGTAGTTACATCTGTTGTCTGTGGCCTCAAGCAATGTTAAGGTTCTTATTGAGTGGGGA
TGATGTTAATTAAACTAGCATCTATTTCGACTATTGTTGATATTAGATTGTCCTAGGAAA
GAATTAATTTTAATTGTTTTCCTAAATATGTATCTAGAGAATTTATTCAATTTAAAGTTT
G
>c457_g1_i2 len=524 path=[1:0-296 298:297-523]
GATCAAAAACAATGAAGTCTCTAGTAAGGAACACGTGACACTACCTAAAATATTTGTTAC
AAAGTATAGGTTTGCAATATGTTTTGATTTTCTATTTTAGCATATATTTATGTTATTATT
TGGAAAACCACGTGTGATTTGCTAAAGATAGCATTGCTTGCGAACTACCATATAAAGAAA
ACACATTGAACTTGTGGACTGACTATAGCCTTTATTATAATTGTATAGCTAAGAAGTTTT
GTCGAATATAATGTACATAGTGATTTCTTTTTTTTTTTTAAACTTTGAGGAAATTTCCAC
TTGCGGCCATGACAGTAAGAGAATCGACTCAACCATACACATTCCGTTGAACTAATGTTA
CAATTCCCGAGAAATCGAAACTCTTTATTTCCATTTTGGCACTCCATCGTAATGCGGAAC
TATTTCCGTCCACGGATACTTTCGATCAGGAAAGATTCACCGAAGAAGCTATTGCGGCTC
GACATCTGATGCACTATACATATACCATTTGAGGATGATCCCAG
>c458_g1_i1 len=563 path=[147:0-88 147:89-177 236:178-562]
TCTCTTTGTTTCATTTTTACTTTGTACAACAGCAGCTATATTCCAACCCTCCCCGTTTCG
GTACCCTTATACCCAACGTTCCACATCTCTCTCTTTGTTTCATTTTTACTTTGTACAACA
GCAGCTATATTCCAACCCTCCCCGTTTCGGTACCCTTATACCCAACGTTCCACATCTCTC
TTGTCTTCGAGCTTTTTCAACCCCTGCACGCTGCTGCAAGGGTGTTATTTATACGGGCAC
TCCGCGAGATCGCTTGAATTTTCTTCGGAGCATCGGTCGAACGACGTTTACGAGCGTCTG
CTCGATCCACGCTCGAGATCTCGTATATTATCCTAGAGTTTCTTGGAGTAAGAAGAGTTG
GAGAGACGAAGTAGGATGGAGGAGAAAGAAAGAGAGAGAAAAAAAGGTGAAGGGCTGCGC
GCTCCACGCGCTTAATATATCGCCTCGTTACTCGAGGAGTACCCTGGAAACTTCTTCTAC
AGACTTCCTTCCCGATTAATTGCATCGACCACGACTTTTCCACCCTCTCGACAGGATGGA
GCGAAGAGAGAGAGAGAGAGAGA
>c461_g1_i1 len=390 path=[1:0-389]
GAAACGCAAATCAACGGATATGGTATGTTGTCGTATATATATATTTTTATTCATTGTTCC
CTACGCGCCATTCTTTCAAAGAATCGTTCTCTCGTTCGTTTATTCATTCAAAAATTTTGA
ATCTTGTCAAAACTCATGAATCATTCCAGCGCCGAATGTTACAGCGCAAGGCTGCACGTC
AGAGACATTCACGGAATGTACCGCGAGACGCGTACCGCTATTTACAGATCGACACTGCGC
TGACCTTTTGTATTCCTTCAAAAGGAATCGCAATCAGCGCCATTCACGTCGAAGGTTGAT
TTCTCGAAGGTTTAACGAAAGTTGCTCAATGCACTTTTTACGAAGTCGACCAAGGTAGAG
CAGTGAAGGTATTAAGTCGCCCTATGAACG
>c462_g1_i1 len=997 path=[1:0-144 146:145-148 150:149-996]
CTCACTTATCAAACCGTTCATTTGACCCAATCATCTTACGTAATCAGCTGCTAACGTACC
AAAATAGAAACAATATAAACCAACATCAGTTTTGTTACTTGGGGCACGGTACTAGGAGGG
CATGAGAACACAGGAACACCGATAGTGCTTATGTACAAGTTGATATGTTACTTCTGGTCG
CTAACCACGACAGTTAGCTTAACTTAGACAGTGTTGGTTCGATAATATTTTCTCCTATGG
ATAAGTTATAACTTGACCAAGTAGAGTAGCACATTACCAATAGCTGTCACGCCTTCACAC
ACACATACAACCTCACGGACTCGTAGCTTGGGCTTATTTAGTTACTAGACTAAGACTTAA
CACACATTTCTTCACTAATTATAGAATGTGGTGGTTTTAATATTACAAAAATATCGTTTC
ACAACAATGTGCTCGAAAGGGAGTGAATATCTCGAGGGACATGCATTAGTAGTGAGCAGT
TGTCATACGTGTAACATTTATTTAGTATTTAGATTGATTACTTTCGGTAGAACAAATTAC
TGTATAGTGTGCTTATTGTTTACTATTTATAAATAAATGGAATTAAATCACCAAAAGCGT
GGACTACTTTGACAAAACTAACTATAGATATTTCTACGCGTGCAAGTCCAGTACGCTTTG
AAAACTTAGAATACCACTCGCGTCTCTAAGAAACACAACGTCTACTCCAGAGCACCAACA
GAATTAATAAATCACTCATAGAGCTGTAAGCTTAACAGAAAAGAGTACGCTAAAGAGGCT
AAAGAGTGCGAAAACGTCTGTTCTAAACTCGCGGGTGTGCAAGAAAGTGAAAGCAAAAGC
AAGAAACGTTGACATCTACCGGCACACTTTGGCAACATCGATCACATCACAGAGTGTTAA
CTGAAACAATCTAGTTAATAACGTGAAACTCAAGGCAAAACTGTGTTTGTAGTTAATGAA
AGTGTGCTGTGTGGCGTATGACTTGGGTAGCATGCAG
>c463_g1_i1 len=547 path=[1:0-388 390:389-407 409:408-546]
TTTTTAATTTCCTTTTTTCTGTACCTGTACCGTGGCAGACGCCACATGAGTTTCAAAAGA
ACCCGGCACGCGTATCGAATGTGAATGAACGTGAAATGACTCGAAAAAGTCTTCGTGAGC
GTGGCACATGATTTTTGAAAATTAATTTTTTTCAAATATCATTTCAACTAGCATTGGTTT
AAAACTCAACAGACTTTAAAACAGTAGAACTTTCATTTCCTTCACCTCGACTGTTTTTAC
CTCACCGAGATAAAGAAGAAAATTTACGTTCTACTGCAAGTCTTAATGAGAACTTCCACT
TACAAAATTTTGACAATAAAACCGGAATTTTCGAAAAACGAGATATGCCGAAGGTAATCA
TCGCATTTTTTGTTTTACACGTTTTTTTTACATTCGTAAAAAAAAAACTCGTTAGGCCCT
ATTAGAATGTGCAAAATTATCACGAATACAAGTGATCCCCTTATTTTTGTATCGATTTAA
AAAAAAATGAGCTACCACATTCGCAGAATCCATGGAAAAGGATAAACTCTTGGTACGTGA
ATAAAAA
>c465_g1_i1 len=376 path=[1:0-286 288:287-375]
TTTCAAAATAAACGGCTCATATATCAATCCTATAGGAATAATATCATCCATGGTGCTCGG
TTCATTTTTGTTGAGGTTATATATACATTGTATATATCTTGAAAAATGGTTGATTTCGTC
AAGAGATACATATAAATCTACTGCAACACTTTAAAATCACTTTGCTGTTATTTTTTAACA
TATACTTGCTTCCACAACAGTAGCTTTTTGTCTTATTGTTAGTAATGTTTTATTAATGAC
TCTTTAATGGCACACTGTGGAGGCGCTAAAGAAATAATTAAAAAATAGTGGAGTACGCGA
AAATGACATACAGTTTATATAATAAACAATAGCATTCTTATGTACGATTTTAATAAAAAC
CTTTCAGGTCTTAAAC
>c466_g1_i1 len=667 path=[1:0-666]
GCCAGACCGAAAGCATCATTCGACATCCAATACTCGTAATGATAACTGTAGCCACGTTTC
CAAAATTTATCCCAAAGGACAGAAGAGCTTCCGAGTTTCCTCCACAGGGTAACAACCCCC
CGTTTCTCAAAGACGGCGCAACACCCAAGTGGGTCGTAGCCTTTAAAATTTTCATGGGAT
CTCATTAATCCACGACACGAGGGGTGATTACTAAATGGAAGCTGCAACGATTGCCAACCT
AAGATACCGTCCAAGGGGTAAGAAGTCTGATTCCCGGGACACGTAATCCACGACTGCCAA
CTTACGACTAATTAGTTTAAACAATTATCACAATGGAGATATATACAGGATGGTCCAAAC
CAGCCCTCTCCCCAGCCTGGTACAGACGAACCGAAGGGGTTGGCCAGATATAAGGGTGGA
TCCTGCGTATTTCGGTGCACTAAAAGTAATTAATGGGATGCCGGGCATTGAGAGAAAAGA
TTGAAGGATTGGGAAATCCGTCGAGAAACGAAAGACAAGTCTGACGGCTCTTAACCCCCC
ACCCCCAACTACTGCCCGTCGGGATTTTGATTGCGGTAAATTAATTAATTCATTCGCTCG
AAAATCTTAAAGTCAATTCTCAAGAGACTCGTTCGCTTCGTTACCTTGAAGATCGGTGGA
CCCTAAT
>c467_g1_i1 len=201 path=[27:0-200]
GGGGGAGGGATGCTTATTGATCATACCAAAGAATTCTTATTTCATACTAGAGAATCGCAT
CTTAGAATTACGTAACAGCTGTCGTGATCGTTTATGCATCCAGCCTTGGGATGCAGATCT
TACAGACAATCCGAACTTCGCAAATCTTTCAAATGTTTCCCCGATTCATGTCTTTTTACA
GCTTAAAGAGGTCTACGGATG
>c468_g1_i1 len=600 path=[1:0-599]
ACGCGAACAGCGAACACGGCAAGGTACGAGTTTTCGTAAATGTGAATTGTATTTATTTTA
GAGCTATTTAATGTATGAAAAAACTATACACTATGTATTCTTGAAAATTTCGTAATTTAT
CTAAGCTGTGCATTGTTTTCTGTGGATGCTTTCTCTTCATATTGTTAGTGATCGATTCTC
ATCGCGAAGTGAACATGTAATTTGATGTTCCAGATACCGACTTATATCTACGTGTCGTAA
TTTCGTTAATACAGCTGTTTATTTGTGTTATTCGACTAGATCTCAAAATCTTTAATCCAA
AATTTATTTCATCTCATAATTTTCATAAGTCTAACTGGCAAAACGAATGTAAACAACTTC
CTAACCTTCATAATTTGACACGAGTCCTGTTGAATATTTTGTTAACAGTGAATTTCTATG
ATTAAAAGATTTGTGGGAATACTAATCACGGGAATACTTAATAGCATTACAGTGCAGAGG
CCTTGAAAATTATACTGTAAAAATAATATTAACTGTTTCGTACAGTGTTTGTGTTAGGAC
TATGAACATTATCTGCTTACATTCTTACTTATTGTCAGTACGTTATAGATGTTCACAGCA
>c470_g1_i1 len=292 path=[1:0-291]
CCACGATCTACGAATACTTAGTCTGAAAGCTTTAGCTCAAGCAGAGATCAAGATCTCAAA
TGCTGAAATTTCCTTGACAGTAGAATAGCGTAATTCTTCCTTATCTGCTGAATCCCGCTG
CGAAGTTCAGTGAAAGAATACCGCGAGGATGCCGAACCTTTACTGGTTTCGACATGAAGG
ACTCGGCCTACCGCGAAGCTCAAAGTGGAGGATGAATTTTAGAAATGCGGCTGCCTTATC
ATTTTGCCGGTCCCGAGAAGTTTCTCTTCGGGGCACAAAGGCACTCCCGAAG
>c475_g1_i1 len=580 path=[1:0-579]
CGGCGACCTCCTCCTCCCCCCCCCTCATACCACCCCTCTCCAAAACTCTTCCGTCACCAC
AGCCCCTATTTTTATGAACTCGACCCGACCTTATAAAATTCTCAAAAACGATGTCAATTA
CATTGATCGTTATTTCCAAAAGATGCATTTTAACGAGTAAATATAGAAAATGGACGAGAA
ATTGGCAAATCCAAGGAGAACAATTTTACAGACACGAATTAGGATCCTGAGTAACGAAGC
ATGAGTGACGTGAAAAAAATAATGTCAACGCTGTTTTCAATTCAGTGCCAAAACCCTTGC
CCAATAATATTCACGCCCTGCGATCTAGTCGGTAGAAAAGGTTAAAAAAAAAAAAGACTT
TCACCGAATGACGCATGCATCTTGGTATCTAGAAAATAAAAAAAAAAAGGTTATAAACAC
ACGACAGATGTTCCCGTTTAAACGATATAAACAAATCTTGTTTATTGGTTATCGAATGGA
AAATAATCGTAAACAATACTTGTTTTTCTCCAACATCTATTTCCCTATTGTAGAAAATAG
ATGCGATCCACATATTGGAGTCCTTTATCAAGAAACTGAT
>c476_g1_i1 len=233 path=[1:0-227 265:228-232]
AAAGACGAAGAGAGTCACCGGTCAAAGCTCTTCCGCAGTCCCACCGGGGCACGTTATCTC
CGTGGCAGAAGGACAGAATCGCGTGTATCGGACGCAAAGCCGTGTAGGGGTCGAGTATAG
ATATCGCGCTCGCTATCACTCCCGATTGTCGCTCCGGTGCTCGTTGGGGCGACTCTTGGA
TGAATAAATGCGTCGTGCCTGTAACCTGGCTCCGACGCTCCCACGAGACACGA
>c477_g1_i1 len=381 path=[1:0-52 54:53-380]
TTCTAATTGGTTTTTCCACTTGTCATCATTTTTAAGAAAATCAATTGCCGTTTCGTTCGA
TTTTATTGAGTCGCGCCAGCCAATCGAATGATCATTAAACAGGATCGACAATGTCGAAGA
CCGGAAATTAAGTGCCAGACGTACTTCCGCCTTGGTTTAAATTGACGAAATTTCACGCGT
TAAATATACTGGGTAAATGATTTTAAGCTGTATTCACACCGTTACCTTGTACGCGGACTG
GTATTGAATAGGATCGTTTTCATGTAAGCGACGTGACGCACGTTCTATCCTTTAGGCATA
TTACCCTGTTTACAAAGCAGAACATTTGACATATCAATAAAGAAATTTTGTTTTACCTAA
AAGGAAATTAGGAAAAACAAA
>c479_g1_i1 len=509 path=[1:0-59 61:60-508]
GAGAGAGAGAGAGAGAATGTGTGTGCGCACGTGTATGCATGCGTAAAAGTACCGAGCGAG
AAAAAAAAGCAAAAATTTACTAGAAAAGAATGATACAAAAAAAAAAGAGTGAGAACAAAG
CCAGCAAATGAAGAATAGCCAGAAGAAAGCAAGGAGCGTTGAGTAAGATAAAGGAAGAAT
TTATCGCGGCATACGAGATTATAAAAAAAAAAATTACATTATTATCATTACGATTACAAT
TATCGAGTTATGATTGCGAATTATAATTATCGAAGCATCGCCTATATTCTCCATCGCTGT
TAACTGTCATTGCCAGGATCATTGATGATCGTTGCCATTGTCGATCGCTGTCGATCGTTA
AGGGTTGATTGCGACTACTGTTATCAATAGTATCGCCGTTGCGCGTGAAACGAGCGAAAG
GTATAGGTTGTACATGACTTTTGAGACACACTATACTGTATTATTATTATATTCGGCAAA
AAGCGAACTTCACGATTAAGAGATGTAAG
>c481_g1_i1 len=556 path=[27:0-555]
CCGGGGTACAATGATTGCTACTAAGAGTATCAGGATCGAGGAATTACATGAAACGATCGG
CCGATAATGCAGATATCAAATTCCTCTTAACGAATCTATTAAAAACAATGGATATTATAT
CACTCTAAACAAACACACTCGATCATTTATGTACTAAGAATCGTAATCGCAATATAACTC
AGTGCCACGTGATTCGAAAAGGATCTTACGGCTATATAAAGTAAAATTACAGAATCCAGT
AGATACAATTCACGAAACCGAAAGTCTATATCATCGCATTGAGCAACCGTGTGATAAATA
TATGTATGTACACAAACATGACCGCGATGCCAAGAACGCCAAGACTAAACAGAAGAAAGA
GTTATCTGTATAAGTCAACGACTCGGTGCATGTAAATTTCCAAGAAATTGCCAAAGCCTA
AAAATCATATTCATAACGTAGTAGAGCTGTGAGTCGAGTTAGCTTTTCATGTACAAAAAG
AAAAGGACATTGTACAGCAGCAAAGAAGGTTAAAATCAAACAATGCATCAGTCCAGAGTC
TCTGCAGATTATTTAG
>c482_g1_i1 len=702 path=[10:0-701]
TGAACCAAGCTCCTCAAAATTTCCTCCTTCCAGGTTGAAGGTTAGGACGTAGGACCCAAA
GGTACCAAACACCGGAAATACGATCTCCAGGCCAGTACGCTTCCCGTCGAGGGTGCAGAT
AAAGCGTCACAACCCCAATACTTTAACGGGTACCTGGTAGTCACGTCGTTAACTATTTAT
CTACCAGCTGAATAATCAACTGCGTGAACCAGAATGTACTCATAATCCGTAAGCAGTCCA
TACAAGAGTCAAACGAGCGAATGATGGTTTATTGACTGAATTTATTTATTTACCTTGCTG
GTTAAACGTGTTCGTAAACGAATCAATTTGCCTGAAGGGACTGGCTGTTTTGACACTTCG
GTTACCCACATACATATGTATATATACATATACCTACAACAGCGCGTGATAATGGCATTG
GTCCGTATCACTTACCAGTGAGTGGCTTATCATTTAATTAAGGTCAATTATAAGTATTTT
ATCTGGAGGACCGATGACGTTGATCATCGTCATCGTGTGTTCCAGACGGTTACCCGTCGA
CTGGCTAATAACAACTAGCAATTATAATTGATATCCAGAGTTTTCGTAGAAGTCTACTCG
AGTCGCTTACTTTACTTCGAGAGAGATAAAAAGAAACTCGAAAAAAAAAAATACATCAGA
TAAATAAACACAGTCTCTCTCAAGTCCACTGCCTGACGTTAC
>c483_g1_i1 len=489 path=[1:0-250 252:251-252 254:253-488]
TTCTGATAGTTAATAACCTAGCAAATCTTCGATAATGAAAGAATATTTATTTGTTGAATT
TACTTAATTTTAAATTATTTTTCTACTGTTTTACAAAAACATTCTTAATCTATGCTATCT
ACAACAATTTCAAGCAAGTATTTAAACTTATGATGAACCACTATATAGTGAACAGTAAAG
CCAAGTTTCCTTTAAAAAATGCAAATATAATAAAATCATAATGTACAATGAAACTTAAAA
GACAGAACTGTGGACCATAAAAATTATCGTAGGTATTCTTAGAAGAGTATGACACGCGAG
ATGCCATCCTATTGAGTGACCGCGATTAAGGAAGTGGTACTAAAACCACAAATGCCTCCA
GTACTGTCATGCAAGACCGATTAACCGAATTCCAAAGACTAGACGATCACTTGGCAACGA
AATAGCTGCATTCGAAAGCATATAAGTATGCAGTATGTGCCGTACATCGTGATTGTCCAA
TTACGACAA
>c486_g1_i1 len=213 path=[1:0-212]
CACAAACCTAACCTAATTTTAAAGACCTGTTCGATACCGGGATACGTGAGAATAACTTGA
GCACGTATCCAAAGAATCAGGAAGCCCTTCTTCCGTGATCAAATGACGAGATGCAGCGTC
ATTCCATGCGCGATATAGACACTGGCAAGAACGTGATCTTTGAATGCAACATTGGTTCTA
ACAGTCACGACATGCCTTTTACCACGATGATTC
>c488_g1_i1 len=539 path=[1:0-241 243:242-243 245:244-538]
TTTTTTTTTTTTTTTTCATTATTCCACAGTAAACGAGACATGACACACCCATGTATTGGG
TGTCTCAGTTATTTCATCTGTATTAAAAATTTTGTCTTTTCACTTTTTACGAACGTACGT
GGTTCCACATCGTACCCCATTATCGTACCGAAATCGCGTACAAAGTTTTCCCTTACCCCC
TTCTTCACTTCTCTCGAAAGGTTAACTTCCACGATTACATGTGGATGACGAAAACGGAGT
TCAACGTGAGAATGTTAACGATCGTCGAAATTCAACCGTAACTATGAGGTGTCCCGTAAC
TGCATTGTCACGTGGACGACAGTCGGACGTTAGAGGGTACACTTGAGGTCTTTGATCTCG
ACGATCGCTTTTATTAGCAACTATTGACAAGAAACGAGACGTTATGCCCGATATGCTGCT
CCAATTGTTAAAACGCAGGCTCGTGAAGAAAATAAGAAGCACGCGCCCAGGATATCTTCG
TGCTGGCCAATCAGAATTCCGAATGCTTTGCACCGCGAGGAACGGACGAGACATCGTTA
>c490_g1_i1 len=216 path=[1:0-32 34:33-34 36:35-215]
AAAAAAATAGCCCAGATATAAAAAGAAAATGAATAAGCAAGCAAGTGGCTGATAAAAATT
GATAGGATTTCCGAAAAAAAAAAAAGGAAAGAGTCCTTTGCAGATAATTTTGGAATCTAG
GTCGGCCAACGCTCGTCAAATTGTGGCAGTGATCCGTATAACAACGCTCGTCCTAATGTT
CAGCATCTCGTAGGAGCCCCCCCCCCCTCCCGCCAG
>c491_g1_i1 len=491 path=[1:0-490]
TTCTATTTGAAGCAACTGCTTTAGTTATTTCAAAATTGCACCAAGCCTTATTTATAAAAT
ATTTAGTCAATGGAATAAACTCTTCATTGATTTCTGACAAAACAATCCACCTACTATTCT
GCACCTTTAACCGTAATGTATTTACCTCTTCTCAGTGTTTACCCCTAAACACGATGAAAG
GGTTGGAAACAATTTATTTTCTCCATCCAAGCAACGCACGCAGTTCTCTCTTCTCTCAGT
TCATCCCCTTCTTGTTGTTTTAATTGACAATTTATTTGGACGCAGCGTAAATAGTAAGAG
GCTGTCAAAGTGTTTATCTACCTTAGATTTCGATTAGGGTAGTTCTTTTTGCCCATAGAT
GTCTATCGATCAATGAACGGAAGCAGCCTCCACTTAAAAACCCTTAAAAAAAAAACACAA
AAAATCTTAGCTCGAATTATTGTAAAGAAATTTTTTGAAAAATTTTAACGGATGAAAAAT
TTTAATTTTTT
>c493_g1_i1 len=670 path=[1:0-669]
TGAAGCGATAGGTACATAGGTATACGATTGGACAGAATTGTCATAACTGCTAATTCTCCA
TTGGAATCTATAGGAATTGTATGATTCTCAAGTATATTTATTCCATACATGTTCTCTCGG
TAAAGGATATTTACTGGGACGGTAGAAACTATGCGCAAGTCCTATATAAATTACAGCTTA
GAAGGACACAGGAGTTTTAAACACTAAAATTAATTTGAGTACGAAACGTATTTTTAGTTC
ATTTGTATAGCCTGAAATTTAGCTGTTGATACGGCCAGTGAAAATCGTAAATGATATGTG
TTATCGCACTTGAGTTTCCAGAATTAGATATTGCAAATGCTTATAGTAAGACGAGATGAA
TCAATGTAGTCACATCGTTAACTAATCTCAGTACTGTAATCATAACTTCTCAATCTTTAA
CAACAAGCCGGGGGGTCCAATAGCGCAGTCATTAACATGTCGTTGACTGATAACAGATTG
TATTTTTCATACATCGTATTTCTCACGATTGCTACAAAACTTTATGGTTTTAAAATCTTT
AAATAGAATTAGCCTCTGTTTACCAGCTCGAAATAAACATGCAATGCATTTCAGAACGTA
TAAGCGACTTGTGTATCATTGAGATATTTCTAACGACATTTATATATGTTATATATGTAA
AATGGCAGTA
>c495_g1_i1 len=380 path=[1:0-379]
TCTCTCTCTGCTACTCACCACTCCCTGAGACTGTCTCTGTCGGTAAGGTTCAAGACGCAC
GTATGCTACGGTGCGCGGGGCACCAGGCAGAGTCCGGCCCTGGATTCGCGCCCGCGAGGC
ATTCAATTCTAAATGCTTCATAAATAACGATGTATTCATGAATGGTGAACGGGCCCAAAA
CATTGCTCGTAATATGGGCCCGTTTCGCTGGTTAACCGTGTACCTGGTGAGAGTCTCGGG
AAACGTGAGCATGTCAAGATTCTCAATAACGAGAATTATACTGTGCCAGGGTGGGCCTTA
TCGTTGAAAATGGGTCAGACGTGTATTGAGCGAGGATAACGAAAGCACGTGTATTGAGTT
TGTCGAGTGGTTCTGTTTTT
>c496_g1_i1 len=341 path=[1:0-340]
TCTTCGGAGATACACTTGCGAAGGTGCGTGTAAGAGAATCTCCCTTGATTTTCATGCATG
CTGACACCTCGATCAATCTCAGGTTCTCAACCTTTCCTCGTTCATTTAATTGAGTTTTAC
CCCATGATTGGATTACGCTGATTTGTTCTCGTATTATATCATTGACGTCTTTCATTCGAG
AGTTGGATCACTTTCCTTGACCTTTGCCTTTTTACTCTTGCGGAAATTAGATCGATCCCG
ACCGCATAACCTTGAAATCAGTTTTTCATCATGTTCCTGGGGATGTTTCATACAAACGTC
TTCTTCGGGTTTCTTACAGGATTTTCTCAGTGCTTCGAACA
>c498_g1_i1 len=554 path=[33:0-553]
AAAAAAAAAAAAAAAAAGTGATGGACTATAAAATAGGTAAAAATGTCTCTTGCGTACGGT
AGTAGTCAAGACTATAGTTGGGTTATCCTTTCGTTCATTAACTATAGCTTCGTTAAGTGT
ACCGTGTACAAGGAGAGTGCCTCGGGACTCTCTGTCGAGATGGCGAACCCGAAGGATTCG
TGGACCGGCTTGCGACCGTGCAAAAAACGTGCAAAACCTATTCGAGACTCGCCCGAAGGT
GGAGGACGCGCAGGTAATAAATATCGTGCGATTAGATCTTCGAAGCCCGTGGGGTTGGTA
CGAACGGAGGGAGCGACTATTAATCACTCCATGTTAATCAAGCTGCTACGCTAAGTAGGC
CGAACTGTGGCATTAAAGTGCACCACGTATCGTATTAGTACTTTAGGCTTGTATGCCTGA
AAAAAAGCATGATGCCCAACATGCCTTGTTATGCGGTTAGCCTATGGCCGCCATTATTCG
AGCTTAGAATCCTACCTACCGCAGTGGGCACCACGCGTTCCTCATTTTTGAGGAATTAAT
CGGGACTAATTACT
>c500_g1_i1 len=899 path=[1:0-698 700:699-700 702:701-898]
CCTCCGCGTTGCGTGTTGATGCCGAGCGCTGCAGGCTGAGCGGAAAGTCTAGCGAAATCG
GCGTCGCACTCAACGTGTTAATTAACTGATTGATCAAAATGAATTTTAAACAAATTATTA
GTGCTATATCAAAAAGCCCTTTTTAAGGCCACAGTAACGGCGGTAGAATACTCATGTATG
TTTTCTTCTATCATTAACCCTTTGAGCCATACTTTTTTCCTTATCCACAATTTATTCTAA
ATTTAAAGGACTTTGAATGGAGACGCAGTAAAGGATGGACAATTTTCAGGTGAAGCTCCC
TGAAGTAGCAAGATGAAGTCAGGAAAAACTGAAGCAAAAAGGATAAAAAAGGTATCGGAA
GAGTCAGAAAGTGATAAGCAATACAGTGAAATATAGAAAATTAAGGGGAAAAACAGGAAA
GAGATAGTATTGAAGGGGAAAGGTACAAAAATTTGATATTAAAAATGAAGATTGATCACG
TAGTGAGCTGATGCAGCACACGATCAGGCGAGACCAAAACGGAAGTCGACGTCCGAAGTG
ACGAAATTGTTAACAACTGCATAAAAGCATTGTAACAGGAGATAAAGAATTTAACCAAAT
CACGACTGAAACGAAGAGGAAGAGGAAATGAGAGGAAGACCGACAACAGCGATTCAGCTA
AAACGCGAACGTACAATTAGTTCCGGTAGTATAACTGATTATATCAAGAAAAAGAGAGAA
AAAAAGGACCAATTAGAACTCACTAAAGAAGGCTATAGAGTATTTAGCAAAAGCAAAAAA
TAGGCGGGTCACCGGTTAAAGAAAGAACATTGCATAAAGAATTTTGTACATTGGAAAAAA
TGGAAGAGAGGATAATGGCAAGATTAGAGGACTTAATAACATAAATAATGAAATTCCAA
>c501_g1_i1 len=449 path=[1:0-448]
AACTTAGAGCTTGGACACTTCTGTAATAATGTTAAAAATTTTTCATAAACACCAAAACTC
GAATATCCATTGATTAAATCATTAGTCCTTAGGTCCATCCTTTGTTTCTTTTCAGATGAG
ACAAAAATTGCAGTCATTGACGATAACGTTGGAGTGACTTACGTGAGAATGTCATGGATG
GTTATTTTAAACGTTTTTTTGGCGAGAAATGGAGCAGGTTCCCACTGTCGATCCAAATTC
ACATGCATATGATTCGATTATGCATAGTTAATTTGTCAAAATGACGTTGGCGATCAATAA
AAAAAAAAAGCAATGCTTGTGTGACCGTCGATGAATTTGATTATGAAAACTTGAACTTTT
TCCAGTAACGAGTGAAACAATTAAAAAATATATAGTCAAAGTGTCTTGACGCGAAAAAAT
TGTACCTGCTGCCATTCCTCGATATTCTC
>c502_g1_i1 len=268 path=[1:0-267]
CGCTCCTTCCTCCACTACTTGCGCTAAAAGCAAGGAAGAACGAAAAAACAGTTAGACATA
TTCCATAATGAAATTAGACAAGGATTAATCACTAGAGATTCGTCAGGCCTGTTGAGCTTT
TACATCCAGCACGATTGTCTACGGTGTAATGACGTGTCATCATAATAGGATAATCAAATA
AAAGTGAATTTTCACTCCAAAGGAAATAAAATAGAAAATATGTAACGAAGTAAACAAGAC
TTACAAAAGAGCTCGGCGAAATAGGTCC
>c503_g1_i1 len=293 path=[1:0-40 42:41-292]
CGGAATACAAGTGAAAAAAAAAAACAAAAAACAAAAGAAACGGAAACTGCAGGAGGATAA
AAAATTGGAGATAAAAGTCTATAACGATTAAGTAAAGTAGCGTGCATAGTGCTTATACAT
ACACAGGGTGCGAATGCAGTATTGCCAATAAAAATTAAGAGGTGTTAATAAAACGTAAAT
CCGATAGTGATCATCGATACGAATTCTAAGCGAACGGATGCCGTTTTTTGCGCGCACGTT
TTACTCGAAGGGCCGTAGATATTCAAAAGAAAAAAAAAAAGAAAGCACCGTTT
>c504_g1_i1 len=402 path=[1:0-401]
CTGGCGTGGCTCCATTTATGATAGAACGTTCGTCCCGAGAGTACGGCCCGTGGAAGCATA
ATTTGGCGTACGTAACACATAACTCCCCGTATCTATCTGTCAGATAAGGTAGGCCATATT
CGGACTGGACGGAGGTAGAAGCATGGTAGTAATAGGAGGGTGGACCGGTACTCGAGGGGT
GGTACCAGGGTGGTCCATGTGGTTGAATTTCAGGTTGCGGATTCGACGAGCGTACACGGT
AACCGCTATAAAATCGTACGAACACGTACGACCGTTCTAGTTTGATTAATTTCGCGAGTT
AACTCACGGGACGATCGGATAAGAATTGTTGCTCGATCAATTTCCGGGGTGATCACTTAC
GCAGCCAATCGGAAGCATCCCCAGTGCCTATAGAAAGGTACG
>c507_g1_i1 len=1053 path=[1:0-1052]
CTGCTGGTGCTCCCGGCGACGCTAGCGACCGTGGCGGCGATAAAGCAGGATGGACAACGG
TAGAACCGGCAAGGGGACACCAGGGTGACTTCGACTTTTTGGTCAGGAATTGTTGTCGGC
ACGATCCTGTGTGGGTGCGCACGTGTAAGACCTGACGAGAAAGAGAAAGACGGAGCGAGG
GAGAGCCGAGGAAATAAGAAGAAGAAAGAAAACAGACGGCAAAGCAGTGATAAAGTCAGA
GTATAACCTCTTGGATTTGTATCAGGATGCATGGGAACTCCTCCCGCTGGAATAGAGAAT
AAAGAATGGTGGGATGCATCAAAGTAGCCGCGAATTGAGTTTTCCTTCGGGCACGTACTC
TCTACGTGTGTACATCGTAGACACGTGCTGTTGCCGGCCAGTTGCATGCTTTACGTCCAT
GCAGCGCCGCAGCGACATATGCATCTGCACATGTGCATGTGCGCTGCATGCATTCTCGGG
TCTTGCACGAGCCAGACGGCACGGGATGGATGAGACCTCCGTAAGGGAAATAGAAAGGAA
TCAGAGTAGAAAGTAGGAAATGCCATCGTAGTAGAAAATCTTCGCAGCTTCAACACGGTA
CTACCAACTGTCAAGAACTGAGCGGTACGCCGTTCGGGAACTTACTCGAGATCAAAGGTC
ACGTATAATAATTTTCAAAAATTTATATCATCCAATATTCTGTATATCTTGATAATCCAG
CTATTCATCTACCTTCATTTATTTATATACTCGTTGTGGGTCTCTTTGTGGCTCCGTATG
GCTGACAATGCCCACGGGGCCTGTGTTATTGAACGATTCGCCAGTCGAATCTGTTATTGC
GTTACAGTGTTACGCAAATCGACAAAATGACATTGGCGTTCGGTTGGCTGTGCTTTTCGG
AAGCGAAGCGTGGCGACGATATAGTCTAAAATTTTGGGGAAATAGGGAAATCACGTTTTT
ATCTGTTACCAATTAATTTTCAGTTACTTATCCGATAAATGTAAGTTTAAATAAAAAAAT
TCTCAATGAATTTTCCATTACGTTTAAAAAAAA
>c510_g1_i1 len=237 path=[18:0-236]
ATTCTGATTCATCAAATGATATAGGTACGTACCGACATTCATTGACAGCATCGATAGTAT
CGATATTCTTAACTTTATTAGCAATTGCATAAGTTGATAAATTTGTTAACAATGCTGTCG
CAAATTTATTTAACACAGCGTATTTGACCTTAGCGATCTATTACTATTCTACGTTATTTT
TTGGTTAAATAAAAAATAAAAGAGGGGAGGTGTTGAATCGTGTGAACGGAACCGAAC
>c511_g1_i1 len=1062 path=[27:0-1061]
CGCGCATTCTCAGTTAACAACTCTGAAATGGAAGATTAAAAATTCATTTTTTACATGGCC
CTTAAGTCCCAGCATCCACTTGTGCACTATATCATTATCCCTTACTCACTGATTCGGATA
GAAATAATTATATTGCCACATGTTATTGCAAGAGTCGGGGAATAATAATTTTATTGCATT
TAATTATTATAATCCTAATTTTTTTTAACAGTGATAACCACCGTTCCTCATCCTAAGATC
ATCCTTGTTTTTCTCATTGATATTTTGATTCGGCCTTTGAAGCATGGCTACTGGGCTTGG
CTTAGTTAAGCCTAACGGCTCCTACCGAATGCTCAAACGAATTATTTTTAGTCGAGTTTC
TGGGTCGCCATTGCCCGCCTTTCCTTGCATATTCCACAGGCGTGCTTCTTCGTGCGTCCA
GTCGCAAAGTAATATATATATATTTTTTTTTTTTGGCAAACGCGTAAACGCGTCAAACGT
TAAGTGAGAATAAAGTGGAAGGAGATTTTAAATTTTATGACCGACTTTACAAACAAGATC
ACGAGAAAAGCCCTGAGCTTTTAAGGTTCGACATGTTGACCACAGCAAGGATGAGAAAAA
AAGGTACAAAGATTTTAAAAGATAAAATAAAAAGGAGATCAAAAAGAAAGAAGCCAGTAG
ACAAGACTCGAGATGAAGTATCTTAAAAAAAATATTTGGTCCAGCAGGAGGCTGAGATAG
AAGTCGATTACCAAGAAATTGAATAATTCTAAAAATCACTGAAAATACCGCGTGGAGATT
GAAAAGCAACAAGAGGGACTGCGTGAATGTGCATAAGTGTGCACGCAGGCGTATTTTGAC
CAGGTTATTTTGGAAACGGCCTTGCGATCCCATCGTAGACGCTAGTCTACTTGAAGATGT
CGTCGATGCGTGGGTTGGCTGGATGCTGCCAATAGAAATACGCAGGAAATAGACGTCTCA
AGAAAGAACCGAGGAAACTGCCCCGGCGTCGCGGCGCCAGTACTATCAGTGGCAAATCGC
CGAGTCATGTAGGCATACTGTACAATAATTTCACCGGCCGTT
>c514_g1_i1 len=393 path=[27:0-392]
CGCTAGTTTACTTAATCGATTAAATTACGAAGGAGCAATTAACGGCGAACCGCAGGAATA
CAGAATGCTCCATTACGAACAGGCTCGTTTCGTCAATCGTACGCTTCACGCATCCTACAC
AATCTCCCAATTACTCCTTATACAGAGTATAACGGTATGAAATGTGCGTCCGAATTTTCC
CTGAATTTCATACGGCCCTAGATCCCTAATAACTAGTCCTAACGATTTCGAAAGTCCTAT
CGCGAGCAGAACGTCTTAATGGTGAGTCGACTTCGGAGTATCGTCCAGCCATAAATTATT
CATTAATTCACCTCAAGTTCTTAGAGGTAAATAAGAAATCAGCTTTATCGTAACCTCCAC
GATAACAAGCTAGCGTCGTTGGAATTTCGTCCA
>c515_g1_i1 len=257 path=[20:0-178 19:179-256]
CCACGTCAGATTAGATCCATAAAATCATGCGCTCGACTCCGCGCTTAATCAGAACTTTAT
AATGAATACCAAGACCTAAATATATTCTTGGCTTCGATGGAGGTCTTCTTATCGTTTTGA
TATATGTAATAAACGACTACTGTATATATATAATACATACCCTCGGCTATTCATTCCAAC
AGTGATAATTATTTAATGACTCATTATCATCCATACAGACCTCATATGTTCCCTTGCGCT
ATGATCTGAGAAATAAT
>c516_g1_i1 len=238 path=[30:0-87 25:88-91 29:92-237]
TTATAGTTACTTGGTTGACGATTTTTCGTCATGAAAAATACGGTTACTCAGGACTTGAAA
ACGAGAGGCATTTACTCTGGTCTTGTCACCCCCTCTTCTTAGGTCCTGGTACAAGATCTT
GGTCCTGGTACTGCTGGATGCTGCATCCATCCATCCTTGTTACTCGTCCAACAATTTTCC
CTGGTCCTTGGGCCCGACGATGAGGTAAATACAGAATTAAATAGAAACTTCGTTGTTG
>c517_g1_i1 len=241 path=[33:0-176 32:177-240]
AACCTCTCGGAAAACCTATGACTGCAGGATCCGAGCCGACTGCGACGGTCGGAGCCACGC
CGGTATTGATATATTCCAAAGTTCTTGCAAACTACGAAATCTCGTCTCCGTCGAACCGGC
GACGTCTCAGAATAAGCACGCGCGTCCTCCAATTTCGCAGAATCCGATCTTAGCTCGTAG
ACATGTACCGGAAATGACGTATAGCACCGGAAACTTACCCTCCTCAGCCGGCAATTCGTT
G
>c519_g1_i1 len=350 path=[27:0-349]
TGCTTTTACCAAACAGCATTACCGGTAAAGTACCTACTGCAAGGCACGACGCTTCCCCAA
TAACTATGAAGTAAATCGCACAAGGATTGAACAGATTAGTCAGCCATTTTTAACCTAGCC
TATAGGACTGCTTAGGCTCTCGCACTATACCTGTATTTCGTACTTACTGCGCGTCGCCGT
TCGTTTACGTCCCTTTTAGTGAGTACTTTTAAATCAGGCAAACTTTTCCCGGAAGAGAAT
ACTCGAGGGATAAACTTTTTTGGAAAGGTTCTCCTGTGTCTTTTAAATACCTCCGAATAA
CAGATGTTTCCTTCGTTTCATCAGACCTTACTGCATTTTCTGGTTTATGC
>c521_g1_i1 len=389 path=[30:0-31 15:32-45 29:46-388]
CTAAATACGTGGATAGGGAGAAGTCCATCGCATGTGCCCATTCCCCTGTGCCCATTAGAT
CATTGCTATCCACCCTGCTGATCTGAATACCATTCGTGTGATGTTTGTTACGTCATAGCG
ACTCGGTACCAGAAACTCGTCTGCCCGTAACAGCATTTTTCCTATTTAGGTCGGAGGGAA
ACGCAATGCTTTAACGTAAGTAAAATAAAGAGTTGTCCGTTGCGTCAAGAATATTGGTCA
ATGGCTATAAATTGCGTGGTGAAGTAAACCGCTCGATTTTTTAATCCCAATCAGTTGACG
ATTTTTGTCGAGCTCTTGCGACAAATCCGACTGTTTGTGACCCATGAGTTCGCTGATTTG
ATAACCATTAAGGCGGCCAGGAATTGCGT
>c521_g1_i2 len=375 path=[30:0-31 29:32-374]
CTAAATACGTGGATAGGGAGAAGTCCATCGCATGTGCCCATTAGATCATTGCTATCCACC
CTGCTGATCTGAATACCATTCGTGTGATGTTTGTTACGTCATAGCGACTCGGTACCAGAA
ACTCGTCTGCCCGTAACAGCATTTTTCCTATTTAGGTCGGAGGGAAACGCAATGCTTTAA
CGTAAGTAAAATAAAGAGTTGTCCGTTGCGTCAAGAATATTGGTCAATGGCTATAAATTG
CGTGGTGAAGTAAACCGCTCGATTTTTTAATCCCAATCAGTTGACGATTTTTGTCGAGCT
CTTGCGACAAATCCGACTGTTTGTGACCCATGAGTTCGCTGATTTGATAACCATTAAGGC
GGCCAGGAATTGCGT
>c523_g1_i1 len=448 path=[27:0-447]
CTTTATTTCATTTTACATAATTAGACTGTACAAGTAAGGAGTTATATTAAATTAATGGAG
TATTTGTTGGCGCCAAACCGGTGCCTCACCTCTTCTAATTGCATATTTCCCGATTTCATT
TGGCCAATGTTTCTCTTCCTTCCCTCAGCAACTCTTCGTTCTGTAGTTTAAAATGTTCTA
ACCTTTTTGGCTTAATAACAGTTTTATAATGATATCCACAGTAAGCAATATACACAATTC
CCATAACTGTTGAACTCACGCAAGTATACACAACTCCCCTTTGAAGCTTAGTAAGAACGT
TTTCAAGATTACTTCGCTTCATTCCTTGTATTGCCTCAATTTCAGCAATGTTAAAATCTA
AATCAAGGCTAAGTAATGTGAAGTTAAATCAATATAAGTTATAGCCTAGCCTTTACCTTA
CGTAAAAAAAAATGTTGCTAAAACTTTG
>c524_g1_i1 len=392 path=[27:0-391]
ATAAAATTGAGCGGTAGTCTATCGTTACAAAAGCAGCCATTCTTCAGCAGGCATTATGGT
TACTTATGCAAGTCGCATTGCACGCGAATATTTCGTTGACGATTATTTCGTTCAGCAGGA
TTCTTCGAGCGATCCGTGAATTCGTATTGAGGATAATTTTTATGTTTTTCGTGATTTTTT
GCCCGGACGATAATTCGAAAAAATTTATATCGACTGATCAACGCCCGTTACGTAATATCC
GGTATGACCAACGGAAACAAAGGTGACGATAAGCGGCACAGGCCAGTGTATGATAATGAG
GAGAATCCATCCTGACGATCATAAAAGAAAAATTACAATTGCATCGTACGACTCTAGTGA
ATCGTCGTTTCTCATACATTGCCTTGTAATAT
>c529_g1_i1 len=427 path=[27:0-426]
CACAGGAGATGGGCTTCGAACGAAATCCTCTCCTCGTAATTGGAGCGGAAGCGACTATCG
CTCAGGCAACCTCGGAGCGCGTGCCGAGGCTCGCGCGAACGTATTTTATTGTCGCTAGTT
GCGCAACCGCCTAGTCGCTGCGACGGGTAGCTTCTCCGTACAGTCAAATACGTATAAACG
AAGCCAGGAGTGGATATTAGGCTTAACTTGCATAGATCGAGAGATGTGCGCGAAGCTTTA
GTTATTTTTTTTTTCAAATTTTTATACCGACCCCACAAGAGCCCTTTAACGCGACGTAAT
TGGATTATGGTATAGAGTGCGGCTTAAGGATATTGCCTAGTATTTTTTTTCTTCAATTCT
TTATTGTAAACTGGCCTTTGACTATTTCGACGAATTTGTATGTGCCTGTTTTTTTTTTTT
TTTTTTT
>c536_g1_i1 len=424 path=[1:0-423]
CTCACCGAACTCGTCGCCCGGCTCTTTCTATTAACGAACCTTATCCAGCGTCTACGCCGA
TAAGACGCCGAACCAGGTCAAAGGCGAGCTCCTCTTGCTGGTCTCTCGCACGTCCCGTGC
GTCTCTACGTTCTCACATATATCCGATGCTTACACCTATTCATGCTTTTTACTCAATTCA
CGCAATAACGCGCAGTAGACAGTCGTGATAAACAAATTAAGCGATACGCCAATAGTCAGA
TTAAGCGAAATCTCGATCCGACAAACATCCGCAGTACGAAGTGACACGATATTACGAACG
GACGACTTCGGGAGGACAAAGAAACGACGTTTCTGGGAAGCGTCAAATCTTTCAGGTGGC
AGCCATTTCCCTCGCAACCGAACCTGGCACCACCTTTTTCGTAAATACGCAGCTGTTACG
AAAG
>c537_g1_i1 len=212 path=[1:0-211]
GTTTGGTTGTAATCTTAAAAAATTGGTCTTCAACATTCTTTCCCAGCATCTTCCACAAAA
CATTGTACGCCAGTAACTCGCGTAAGAATAATCGCGATCCTCTCGAGTTACAGTCGAAGT
CTCGTCGTCGACCCGCCGTCGCGAAGCGTCCGCACGACACGATTCCAGCAGTTTGCTAAC
TCGAAAGGAAAACGTCGCTCGTTACATATGTA
>c539_g1_i1 len=798 path=[1:0-459 461:460-461 463:462-797]
ATGGAATATCGATAGTCAAAATAGGCAATACCGTGCTATCGTAGCTGCTGAAACAATAGT
CAAAAAATTAGGTAGCAGCGTGCGAAATCCTGATTCAGGATTACGAACCCATATCCATAA
TCCCTCGACTTTCTTAAGTGCTCTATCTAGAACGAATCTCTGAAACTTAAATACAACACA
TACGACATGCAGAATTACAGTTGCACTTGTACTGATTAGGGCCTTCTCTGATCTTCAGGC
TATCGCACACCACTAAAATCAGGTATAATATATAAATACAAGTAATAAATTGATCGATTG
TTAAACGTGCAAACGTATGGTTATCTAAAACCACTCCGAGTCGTCCATCTGCATGGGTCA
TCACTTTCAGCCAAAAATAATTGACAAAAAGAACAGATGAACCTAAAACCGAATGCCACC
TAAGGTATTTGCTAAGCCTATCGTGAGTTGTTTAGTATTAGGTGCATTCGGAATTTCTTC
ATTGCTCTGGTCATCTGAATATATGAATTTTTTATTTAAAAAAAAATTTATATTCAGAAT
TAACTTTTCGCATGAAAAACATCCCAATGCATAGACACAGGGAGCACACTTCTCAAGCGC
AGCCCAATTAGCATTCCTCAACAATATAACCCCACACAAACAATTTTAGTCAAAACATGG
TTAATAACATAATCCACTGAAATAGCGAAGTCTGCTCCACTGTATTATGGGTGAGACTAA
AAGAAAACATGAAGGAAGATAGAAAGCACTTTTTGGCTTTATGTGATAACTTACCTGTAT
TTTCTAGTAGAGTTTTTG
>c540_g1_i1 len=554 path=[1:0-553]
TGTTTGCCAAATAATGTACCACCTTAAATCAAAAAAAGAATTATGATTGTAGAATTCATT
TAAAAAATGTATGTGTGAGTATGTGTATATCGGTTAAGATTAAAGGATAAGATAAATTTG
AAGAATGTTATTATATAATACATCCATGTATTGTGTCCCTGGTGATAAGATACTCTGATT
ATTGTCATACGAATCAATTAATATCTCTCAGCTTATTAGTGACTAGTGATGCGATGTGAG
ATGTGACTTATAATTTTCTGTGTAACTACTGAAATTTTGTAAGGAAAGTTTTCATGTAAC
AAGCAAAACACGTTCTATGCGCCTGAATAATTCTTTTTAAATCTTAGACAGTGTCTGGAG
GTTTGAGAATGCCTGATGAATAATGCAGTGGTCTAAGGACACAATGCAATGGCCAGAAGG
AAGTTGTAGTGTTTTTATTGCAGTACTGTACTTGCTTGGCTCTAGGCCAAAGAAATTCCT
GTGTAAAGTCAAATAAAAATATGTCTTTATATAGATGACATTCTGTACAATGACCGTTCA
GTGTCCTATTGTAA
>c542_g1_i1 len=787 path=[1:0-577 579:578-585 587:586-786]
GAGAGAGAGAGAGAGGGGGGAAGGGGAGGGGGGGGGAGGGAGAAAAGGGCAGTTAGAGAC
GCAATGTGAAAGAGAAACGTGAAAGTTGGAGAATATCAAACAAACTTGCTAAAAGCTCAA
AGAAGATTAATTCTTCCTTCTCTTTCTTCTCCTCTACATTTTTTTCAAGACAACCAAATT
CACAACCAGATAGATACCGTATGAAAGAATGAAGGAAGGAATCTCAAGTGTATAATCGGA
ATGACGTGTGGGAGATGAGGGACTGCCCAATTACGGACAATTAAGTGGACGTTCGATCAC
ACATCGTAAGAGGATCTTTTTGTCGTGTCGTGCTTTTGTTTCAAAATTTACAACTATGTT
TAAACATGAAAATTGACGTCTTGATAAAATTGAAGAGGTGGCTATGAATAGAGAGAAGTT
AATAAATATACAGTTATACACATATAGGTTACATATGGTATACAGTGAGTGTCTATAATA
TTAAAAATGGTTATGTGTGTATCGACGAAAATAGAGACGAATGACAATTACACAAGGAAA
CACATAATTTGGCAGGCAAAATGCAACGAAATTCTCGTGGGACTGGATTGTCCATAGACA
AACGCTTAACGGCATATTGCATCGATAATCGCTATTGGCTTCTTCTCTTTCACAATTTCA
CGTTGCTAGGCAAAGCTGCTTGTCGATTGGTTAAAATTGCCAAAAAGAGTTGTAGACCGT
GTGAAGGGGTCTGAGAAGACGTAGAGAGGAATTAAGGGAGAGGAAAAGAGAAAGAAGAAT
TAAACTG
>c543_g1_i1 len=507 path=[1:0-206 208:207-207 209:208-506]
CTGGCTTTCACCCAGGAGGCTCGGGTTCGATTCCCGGTACCGGAATATTTTTGCCGTTCG
CAGAATACAAAAAAAAGATACCCTTAACTGTCAAAAGTATTTTAAAGCGGTTATCGTATT
ATTACAGCAAGGTTCTTGTAATTCGTCAAGAATTTTGCATACTAAATGATACCGGCAAAG
TGAAAAGTATATACTTTTATTGCACTTCCCTATCTGTCCCTCGCAATTTTCGCTAAATTC
TCTCACAGCGTATCCTTTACAACCAAGAACAATCTTTAGAAATACTGGTTAGGTGCTTTG
TAAATGGCAAAAGATTTTAAGAAAGAAGACTTCTTATAAGTACCACAATTAAAGTGATGA
AACTTGAGATAAAAACGTATTATTGAATACGGAACAAGGTCTGATGTAATTATTTATATA
TTCTCCGTTCATTTTTTTCTAATCAATTTTTGTAATTTCTTTTTTCATCTTTAATACACG
TCACATCTCAGCAATAAAAGAATGCAC
>c547_g1_i1 len=269 path=[1:0-268]
TATAAAAATTAATGATGGTTCGGTACAAGTCTGTTTTTATTTTTAAAAAATTCATTTACT
TTATTCCTTCCTTCGTTCTAACCTCCAAATACTTTTGATTATTCGCCAATGGTTAACACG
GGTCAAAGAGTCATATATCGGATCACGATCGAATCAATTGAATTAGAAGCTGTCAGTGGA
TCTGCGAATAGAAATTATACGTGGAGGAGTATTAGAATCTGAATAGATTCCAGTCGTCTT
GAATATAAAAGTGTTCAGGTGTCATAACG
>c549_g1_i1 len=289 path=[1:0-288]
AGCTGAAGACAATATGGTAGTTTCTACGAGAAATTCGCGTGCAGTTTATTTTTAACGTTC
GTGTTTGTGCTTCGCTGTCTTGCAGCAGAAATTTGTGTTACGCCTTTCACCTAGAAAATT
CATTTTACGTGTATTGAATTAATGCATGGCCGAAAGGAAAGTCATTCCTCGTCCGAACGA
GCCTTGCACTCGCGAATCTAAAACATAACAATACAAACCAGTCGAAGGAATGTGCCTTCG
CGGTATGGCCTGCCACAAACTTTCAGGGCAGATTTTCAGCCGCAGATGT
>c551_g1_i1 len=420 path=[19:0-280 18:281-419]
ATGTGCGATAACTGCTATTCTCTGGTATGTTTTCACACAAATTCTCAGGTCTAGATTCTC
TCCAAAGTGTCGTTAGCACGTACGATACGAGGTCGAATGATTTTGCTTGGAGAGACTGGA
TTTTATTTCATCTTTTACACGCTCAAGTATTATTTCCACTAACAAGTTTTTCTTTTCTTA
ATCGTTTCTTCGTCTTATTAATTTAATATCTCATAATTATCAATGTCCGACTAATACTTC
ACGATCTTCAGAACTTATTGGATCCTTTTCCTTTCCTAGTGTTTTTTTTGTACTTTATTA
TGCTTGTGTGGCTTTTTATTGTAGTTTTGATATCGTGTTGAATGGCAAATTGCGTATCGC
TCGTTACTATATAGAAGTAATTAAACTTACTTTATAGATAGGACAGAGACATGGAGGTTT
>c553_g1_i1 len=511 path=[1:0-154 156:155-510]
CAAGTACCTTGCGGACAATTTGCGCGAGTGACTTTCACCTGACAATTTGAAGTCTTTGAA
AAAGATCTAAGGCCTCAACTCGTCGATGCTGTTTCCCTACGACGTTTCATGGTATACAGA
AAGTATCTGAGAGCTTTTTGTTTTTCAGTCACGAATATCGGAATAATGTCTAATAAAAAA
GAGAATCGCTGAAGTGAAAACGACAGAGCTGTCGTATTACTTTGTATTCTTAAAGTCAAA
GCAAGAATTCAATCTTCTTATCGTCCTTCTTAAATCTGATTCAAACGTAATACATGACTA
CGAGGCTAACCGGTAACTACAAGCTTTCGCGTTGTTATGCGAGTTTAACCCGACAGTCAA
TGCACTCGACGATTAATCGGAGAATCAGCTGACTTCAGTAAGTCTAGAGCCGCAAGATAG
CTTATTTAGCGTAAACGCTCATGGGCAAATTTACTAATAGTAATCGCATCGAAGATTAAA
ACAATCATTTTGTTCATTGTGACGAATTAGC
>c556_g1_i1 len=253 path=[15:0-252]
ATGAAAAAAAAAAAAAAAAAAAACAAGGATGCAAAGTGGAACACAGCACATTGCTTCTTC
ATTACTTTCCGCTTTTCTCAAAGCCATTTCTACGAGGAAGTACGTTGATTAATTATGGCT
TCCCCATATAGGAAGCTTTCTGAAAATTGAAAAACATTGAGAAAAAACTGTGCAAGGTTC
TACTTTGCATCCTTGGTACATTGTCTTTAATTAGAATGGATAAGGTTAACAATTTTTTTT
TTTTTTTTTTTTT
>c558_g1_i1 len=243 path=[17:0-215 243:216-242]
CTTTTTTTTTTTCTTTCTTTCTTAAATGAGCTTTACTCTAACGTGCTGGGTCTCGTACGG
GGTATGTACGAATCACGCTATACCCAACACCGTGAGCCTTTGACATTAGCATAATTCGTT
TCTTTTTATTTAGCAAAAGAGATGCTCGAGAAAACCATGCCAGAAAAAGTGTCGTGGTGG
TATGGTGCAGAAGTGTTATTGAGAGATATAAAATTATGCATATATATACAATATATATAT
ATA
>c559_g1_i1 len=329 path=[18:0-223 17:224-328]
ATTATAAATATCAAATATGTTTGGTAAGTTTATCTTAGATTCGTCCAATCTGATATTGTC
GTTCGCATGTATTTATAATTATGGACAATTTTTTGAGTAATGACGTAATGTAATAGCTCA
TAGATGGCACATTTTGCAGGTTGTGTATACATTTTTTTTAACATTCTTTTTCGAATCGGT
TTTAATGTATCAATACATGTTTTATTAAGAAATTTACGAAATTATTTTTTTTTATGAAGA
TGATTATATATTAGGTTAATATAGCACGAAGACTGTGTATGAGGTTAGTATCATATTGAA
TTTCAGCAGCAGTAACAACATTTAAGGAA
>c564_g1_i1 len=444 path=[1:0-443]
TATCACTTTCCTTTCTTAGCTCATTGTTACATGTTAGATTTAAGAGATGTGAAACACGGT
GCTTCGGACGTTCGACTTTTTGATTACGTGTAATTGCCTTTGGTTTGGCCTTTTGTTTTG
TTTGTGACATTCCGGTGAATTTTTTCATTCGATATCGAATGACTTTGAGGTGTTTAATGA
TTGGTGTATGAAGTTTTTAAAGAAAATTTTATGATTAACAGTTAATTGGGAATTTTGTTC
AGACGACGGCACATTTTGCAAAATAATTTCAAATTTTAGAAAATATTCTCAGACCAGTAA
ATTTACTGACAGTTGCATTGTGTACTTATTTGTGTTTACTGATATTTGTATAGTTTTTGG
TAAATTTCAGTTTTATTGAATTCAACGTTAGTTTTCAATTTTCACTTGTCACTAACCATC
AATTCTGATTCAAACTTTCATAGT
>c568_g1_i1 len=210 path=[1:0-187 250:188-209]
AGAGAGAAAGAGAGAGAGAGAGAACGAGTGAGTTATAACATATTGTAGAGCGACAAGAGC
CAAAGATCGGGAATGAACTTTGACCTTTTCTTTTTGCTCTTCTTTCACATTGTTTTCGGT
CGCGAGTCGAGATACAGGCATCGATTTCCGACACTTCCTTCCTTTACCTTTGCGAGAGGC
ATAGATGGGAGGGAGGGAGAGAGAGAGAGA
>c574_g1_i1 len=286 path=[1:0-285]
CAGGCCATTCAATGCCCGCGACTTTATCACAGCGATAGGTGACATCCGGTTGGTCAGCGG
GTCAACCACATCCTGGCCGTATCACGTGCGTAGACCGATACACCATGGGACCATTCCACA
AGCGTTGTTCCTCTGCGAGCGAGGTCGAAGAGAAACCGAATAAAAAAAAAAGAGTCAAAG
CAAGCTCAGAATAACGATCTAGCACATTGTCGAAGAGCCTGGTACAAGAGCGAAGAACGA
AAAGGAACGCGAGACTCGAGTGACGATGAACGTTTGAAGAAGGCTG
>c578_g1_i1 len=634 path=[1:0-633]
TAAGCGCAAGGCCATAACTTACTGAAATTATAAAGAAAAAATTATAAACTTTTCCCAATC
ATTGAAACTTTTTATTTTTCTGGAAGCCATCACGAGGATATGACTGATCAAAGTGCAGAT
TTATACGTGCGTTCACGAAAGTGCAATAAAGCATTAGTCAACAGTGACACGTGCACCGTA
TCGCATACTAATGTTTTCCACCGATGATTTATTCATGCCACTGGACCATCTTATATTTCC
ACTTGGCGAACAGGATCATCGGATGAGTTTATCTACCTCCGTACGGTATACGAGGTTAGT
CACTCTGCGTAGAGTGACATGGATTTTTGAATGAATCTGTACAGTGCCGTTACTTGTTTG
ACAACTATCGGATGCAACTAGACACTTTGCACTTTTATATACGGTCAAGTCAAATCGGTA
TTAAGGTGCTTTCACAATGCGATCATATATCAGAATCAATACGAAATATTTTCACAAAGA
CGAGTACACTGTTGACATAATTTTCTCTAAAAGCAAAGCCAAGCATTTTGAAAACATACT
AAAGTGTAATAAAGATAGAAAAAATTCTTTCACAAATTATCATGAAATTCCACACAATCC
TATAGAAAGAAGCACTCTCTTATTTCACTGATCC
>c580_g1_i1 len=665 path=[6:0-664]
TATATATATATATATATTACATAAGAGTGATAGAGTTGTAATACGTAAAATATATGTTGC
GCAAGAAATGGATTGTTAACCACTAAACACGTGGAGGGAACTCGGCTACGCCAATGCCGA
CACGAATGCATTTACGCGTCTAGACTTAATAAAATAAAACAAATGCCGCGTGTGAGGTTG
GAGGAAGGAAGAAGGACGCGTTGCTGTTGAAGCAAGATGGAGGACAGGGGCGATTTAAAA
ACTTAGGTAGTCCCTCCTAGCGGTATTTCCTTACTACGACTCGAATAGGCTCCTTTGCTC
CGGAACGCAGCTAATAACATACGAAATTGAGAGACGGCAGCTATTCTATGAGAATCGATT
GTGAAATACGATCGATGTTAGACAAAGTGAAGAGAAAAGGTGAAAATAAGATAAAATGGA
GTCAACTTGATGATACACGTGCCCGTCAGCCACACGTGTGCAGCTCGAGTTGCGTAAGAG
ATCGGCAGGCTATCTAATCGGGGAGGAACCGATTGGGACACGTATTAGACACTTTTTAAA
AAATTTTTTGTATGCTTTTCCAAATACTCTTACACCATTCGGATTATGGCTCATTTTTTC
TTATACTGGTATTCGTAGCTTTATATGCATCAGATATTTCGGTCTTTACTAAAATTTTGG
CAAGC
>c582_g1_i1 len=250 path=[1:0-96 98:97-249]
ATAATGTACAGTTCATGATTCCTGCAAAGATTATATTTATAACGTTAAAAATAAAAATAG
TATTTACCATAAAATAGATTTTTTGTTCTTATTCCTACATCGACAATAATAATTGCTTCT
AGAATATTTTAGAGGACTTAAAGTAGTATGAGCGGTATAGTTCCATCAAGTGAGAGTGAA
AATGGAGAAAAGTTTTAAACAAATGTAAAACATGAAACTGACATTCAGAAAGCCATATTT
GAGAACAAAG
>c585_g1_i1 len=269 path=[1:0-268]
ATAAGACAGAGACAGAAGGATTAATGCGAGAGAGCTAGATGAATCAGCTCTTGGGTAAAA
GAGAGCGAAGAGAAGCGAAGAGGAGGAAAGTGAAGAGAACGTGTTCCGAACTGTGGCAAT
GTCATCGAACTTACATAATAAAGGATCCCATATACGAATGAAATTATGTATACGTAACTG
GATAACTGATTCTCACCTGTGTATCAGATGATTATCATTTAGATTGAATTTTCAAGGCTT
TTCATTGCTCTGGTAAAATTAAATTCTAC
>c586_g1_i1 len=423 path=[1:0-158 160:159-170 172:171-422]
GGAGGAGGTTCGTGAGGGACGACGCGCCAAGTTGTCACAGGAAGAGGAAGTTCGCTACTC
TGCAGAGTTAAGCTACTGCAGCAGTCTGCTTCCGGCTGTGGATTTGATTTTACTGGATCC
GAAGTCGTCGCGACTACCGATCTAATTTGCCTAGTGACGCAATTATGTTCCAGGGGGAAG
TGAAGTTGCATTGGGCAAATTAAGACGGCAGCTCAGAACTCTGCTTCCCTTCGATAAGTC
AATTGTCATTTTTCCAGTCCGAAGTTCAAGCAAAATCTTAGCAAGAAAAGCTGCGGCTGT
TGGTTGGGAATCTGCGCGACTACGACGGATAGCGGGAAGACGTGCCAAGTGTAAAGAGGA
TAAGAAATAACGAAAGTAAAGAATAAAACGAAACAGCCGATACCGACACGTGCAGGGCGT
CGG
>c587_g1_i2 len=272 path=[181:0-91 24:92-271]
ATTTCACCTAAGCCTCAGTAAATCGTCTATAGCAAAAAGTAAAAGGTCAAACCAGATTAC
ATAAGCAAATCCGCTATACATAAAATACTCACTAAAAATGTTGAAATGAATTTAAAAGAA
CCAAGAAATGCAATAATAAAATACAAAAGTGTCAAAAGAGTAAAGATGAAAAAATGAAAA
ACTAAACAATAATGAACACTCAAGTCAGCTGAAGGAAATTGAGTAATAGATGTCAGAATA
ATTATTACCGTATGTTCTTGATGAAGGTATGA
>c588_g1_i1 len=418 path=[1:0-417]
CTCTCTCTCTCTCTCTCGCGCGTACCGGCAATTATGCAAAACGTATAGTCAACGTATACC
ACTGCACGCGGGAATCCTTTAATTTATGGCTAATAAAGTTTTATTCGGTCTCATCGTGCC
ATGAGAAAACGTAGTAATTACCCCGCACTCGGCAATTCGCTACGTTGATGCCGTCGAACG
AACGTTTCCCCAGCTTTCCTTTAATTTATTTTCTTTCTCTCTTCGCGTCACTTGACTCTC
CCTTTGCTTATTTTAAGATCACTACCCGTCTACATTCCATTACCCCAAGTAATATTTACG
CGTTACGGATTCTATTGTAATTTTTTGCTTCGATCAATTTTCCTCGACAAATCCATGCGC
AGTTGTACTTACAAAGAGTTTCACGATCGACTCACTGTGTTCTCTCTTTCTTTCTTTC
>c589_g1_i1 len=786 path=[1:0-785]
CTCTTCTCGTCCTCCTCGTCCAATACCTCTAAAACGTCATCGTCCTCTCTCTTTCTATTT
CTCTCCTACACTCAATATCCACACCTACACGCGGTTCTTATAATTTCGATTTCATTTGCT
CAATTACATCCTACTGCTAATTGGCCGAGCGTCATGCAGAAAACGCTGCGGACTGTGAAG
TATATAATAATGCTCGTTACGTTTAGACGAGCCACGCGAACGGCACCACTGGGCGAGCAA
AACTTCACGTCAGCTGACCAATTTGCGGCTTCTTAGTTGGAATCACTAAGCACCACTCTT
ACGTGGTAGAACTTTCAATTTTACAAGCGGCCAAACCTGGAAACACGAGTGCACAAGCAA
CGACGCAGTGAAAACGCCTGGTTGCGCTTTCAAAAGCGTGTTTATCGGCCGTAGCTACCT
TTGCTCTGCTCAACTTTACTTTTTAAAGTTTCCTGCAAGTCCAAATCGCAATATGCGAGT
AACATCAGCTTCATTGCTTTGAATATTTTCAATTTCCATAACAATTTAGTACACTAAACC
GATCTTAATTCATTTCAATGGACGGATATCTTGCTACCTCACTGTTAGTTGTCCGTTATC
GTTTCATGCTCGAATAGTCACTAGTAATCTTGATGCATTACGAAATGTCTTGGCAAATTT
GTCGTGCCACAATAACAACGACAAAAGGTAAAAAAAAAAAGATATAAAATATTTTGTTGA
TACGTAACAGGAATTTTCTCACTACAGAAAAAATAATTCATTACCAAAACTGGCAGATGG
TTGAAG
>c590_g1_i1 len=757 path=[1:0-756]
GAGCGATCTGCGCCAAGCTTATGGACCCCACATCCCCATGGTATCTCACGGATCCACGGT
CTCCTCTACATTCACCCTGTTCAACCCTTTCAACTTGAGGAACGCGACGACAGCCCAAGT
TCGTCATAACGAAACAAAAAAAAAAAAGTATTTGGACGCTGATTAACGTGCATTGAAATT
ATAAGGTTGGCTCGCTGGATTTATCAAAGGGAACACCCGGTATGTATATGGCTGTCCGAA
TATTAATATAACGAGTCCTCGAGTTACTGGGCAAACCGAATGACAAAACAACCTCGAGTC
CCTACCCCGACAAAGGCTCTGGCCGAAGCATGCTCCTGAAGCTTTTAGCAGTCTTAGGAG
CTTTACCAAAGGGGCTAGATAAGTTCCCTCTCGTAACGCACCTTTGCCTTGGCGAATTGA
ATTATTCGGCTTAGCAGTGCTGCCAGCCCGAGTCGTGAATTCGCGGCTGTTTCTGGGCTG
ACCGCCATAAATCCTTGCAAGGCGCCTCGCGGCCTTAACGATTTAAGGAGAAGCCGGACT
TACTGCGGTCCGTAACGGCGATTGAGGCTTCAAGCTGATTTAAAAGAAAGGCTGGAGGGA
AAAGCCGAATTTTCATTGGGATATTGAAGTCTTTTCTTTCCAGTTCTTAAATCGTCCGTT
TATATCAGCCTGGTCGACTTGGAGATAGCCTTGAGGAAGACATCGATACTCATGAAAGGT
AACGTCGTGCTATCCGATCTCGTGGGAAATTTTGCAA
>c591_g1_i1 len=411 path=[1:0-410]
TCAAAACTTATTGCATCAGATCGTACACGTTGCTAACAAGAGCGATAACGCACATATGTA
CATATACGATCGCCACCTTAGCTGTCATCATTGACCAGCGCAGTTATAATCTCCTGGAGA
AAGAAACGGAAATGGATAAAAAGAAAGAAAAGAGTTTCTCGGCATAAATAGCATATACGG
CACAATGATGACATTTATTTTCAAGTTATCTTATCTGAAATATAAAAAATATAGTTTTTT
TTTTGTATTTTCACCAAGGTCTATTTTTTTTCTCGTATTATTTTGCTCTTCGCCCGGAAG
AATATTGTATCAGTAAATAATATGATTTTCGATCTTTATTCAAACGAACATGATTACTTT
ATGAAATATTTTTTTATAGTATTACACAAAAATAAACATCTTTCATGTCGG
>c595_g1_i1 len=532 path=[27:0-531]
ACACAGAGAGCTGTCCTCTCGGAGGTCGCTGGACCAATTCGTGAAAAAAGGGTCTCCGCT
AACGGGAAGTCGAATTCCTTATAGGGAAATGAAAAATTGGACGTCTGAATGGTATCTGCT
GATGCGGATCGCTTTGGCAGTTATACTTTTTTCATCCCCCATTCGTAGAAAATCTTCTAA
GAATCATCTGCCTTAAGTCACCGTATAATTTCGATCCTGAAAATTCCTTATCAAGGAGAT
AACCGTGACTGTAAATAATAGGGGTTGGTTTTTCAACCACCCTCCCATTTGGCTTCAACC
CCAAACACGTTAATGGCCGTCGTCTTTTTGCCGGCACATAATCTCATTGACCCAAACTCC
CACTTGCAACCCTTATCGTCCCGAAGCTCCTACCAAATTGACCAGCCCCTTTAAAGGAAC
TACACCTTGGATCAAAATTAACCCCTTGGATTCTCGTCTCCTCGCCAGAGACTGGAAGAT
ATCGATTAAAAGAAAATGTAAAATCAATTTTTATTTTATATATAAATATATA
>c596_g1_i1 len=787 path=[27:0-786]
CGACCGTCTATAGGGAGGATAATTTTAATTGAGAGAAAAGAATTTTTTACATAGAAGCAG
ACAAAGAGGTACGATGTAGAATAGCGTTAATGAGGTTAGGTCTAGTTGCTTCCTTGAATG
GAATTATATTGAATTCGCGAAGCTCTCATTAAAATTGCCCAAAGGACTTCTACGATCTAA
ACGCACTTTAAATATGTATTGCGTATACAAGAGATGATATTGAAAAATGAAAAAAAATTT
CAACCATTATTCGATACCAAAAAGTACCATCAGTCCGTATAAAAAATGATGGAGTCATCA
AACGCGATTAACGACGTCATTCAAAAGCACAGCAAGGAAAAGAACGGGAAAAAAAGAGAA
TTTTGCGAAACGAATAAAAAAGTTGCACAGTCGCATAAGCAAAGCTCACTCATCTTCTTA
TCTCTAATGAGCAAGCCAGACATTCAGCCTCAAGTAGGTTAGACTAAAATCGTGAAAACG
GTTTTGATCATTCAAGATACGTTAATGAGCACGGGCCATTGTTTATCAAGCGTCGGGGCT
GATGATTCTCCCGCAGACTGACTCATTGACTGAAATCCGTATGAATAAAGATTTTGACAA
AAGGCGCGAGCTTCGACCCTCGTTATGTCACGTAATAAAGCCGCGCGAAGAATCGTGGCT
GCGGCAAACAAATCATGAGACAAGAAATAAAAAATAATGTCCAACACACAAGACAGGAAA
TAATATTCAGCATCACGTTGACCTCTCTATTCATCCACCCTTACTTCAAATCCCGTCATT
ATATATT
>c598_g1_i1 len=517 path=[27:0-516]
TATATAAATATTTTTTTCATTATCAATGTAATGTCACGAAAAAATATTAATAAACAAAAA
AATTTTTTATGATCTTTAATACCTAGACATATTATGCAAGTGATATGACAAAATAAGAAA
GATAACTTTCAAAATTTATTATAAATGGTAATATACTATCTGCTGAATATCATCTGTGTA
AATTTGTATATTATCTTGTCTAGTTGGTTCATACACTGAATGATAGCATAGAAATAGTGT
TAACGTATTTTACATAGAAAAAAAGAAATAATGTAGTATTGTAAAATCCTCAATTTAGCT
ATAATATAATATACTACTTGCATTTAGGAAATAATAATAAATAAACACCACAGTACACTT
GTTCACATACATTGCTGATGATTCAGAATCACACTCGTTTCATTACTTATTTAATTGTTT
ATTTTTTGTCCACTCTTTGTGAAAAACTTAGAAGTGTCTGCTAAAATAGAACAACAGATG
TTTACAATGTTTTACCACATTTATAAATAGATTATCA
>c600_g1_i1 len=215 path=[18:0-152 17:153-214]
CCCCTGACTCCCATGTCAAGTCCGAAAATGAAAACCGGATCAAGCACAATATTCAACCCG
GCCCCTAAAAGCATTCCGAACATTGCATAACGGGCGTTGCCCTCGGCTCTTACAAGGTCT
TCGGCTGCGATCCCGAGAGTAAAAACAACCGAACCTGCCATTATTATTTCAAGGTAACTC
CGTGCATAGGGCATAATCCCGGGAGTTGCTCCGAA
>c603_g1_i1 len=531 path=[27:0-530]
AAAGAGAGAGAGAGAGAGAGAATAAAGAAAAAGACAAGAAAACCTGAGTACGAGGAAGTA
AAACCCAAGAATTCCTGCAGAAATTCATTTCCGACGGGTTAAAGGCGAGTTTCGAGTTTT
TCCGGCCACAAAAGTTTGTCCATCGCGTATTCGCATAGCCGTTCCACAATTGCAGTTTTA
CAACAGGATTTAAGAATTTCATCAAACGGCGAACATCCATGACCGCAACAGTATTACGCT
CTACTGGACTTACGTAATACAAAAACTAGGGCGGGAGGACATTAACGAAAGTAGAACGAC
GCTCGCCAATGAGTATCGAGATCGAGAAGGCAATAGTTTGATTTCCGAATTTCGATTGTC
GCTGCGACCGACAAATCAGTCAAAACATGATAGACAGAAGTGAACTTATCAGTCATACGT
AATGTGCCATTTCCGCAGTTTCACATTGAGCAAAAATAAATTGCGTTTAAAATCAAAGCG
TGTTTTGTCACATTTCGCAAAATCTTTATTTATTCGCACATACCACGTCCG
>c604_g1_i1 len=287 path=[26:0-116 25:117-286]
TCTGTATAGCTTCGCAATTTAGCTGCAATACATAATCAGTATACGATTCAATTACACGTC
AGCTTTTACTCGTCGAATCTGCATTATATTTCACGCATTATATCCGCTGCATTGACTACA
GGAGAAAGTTATCTTTTATCATAAACGCGCAGCGCTGTTATCTACTATACCGAAGACACA
CGATGAATATCGTAGTACGCATTTGAGAAAAAGTCATTAAAAAAAAAACTTTCAAAGTCC
TTGCAAAATCCTAAATGAAACTCGTTACTAGGCTACTTCGACATCTC
>c605_g1_i1 len=389 path=[27:0-388]
TGCATGAATTTACGTTAACAATACATACCACGGTGATTTTAAAACCTGGCATTAAGTAAT
TAGCGATTAATCAACGAATCAGCTGATATTTTGAAAAAAATCAGAAAGACAAGAGAAATT
TGCCATGAAAAAGTGAGAAGTCAAAATAATTTTAAAAAAAATTTTTTTAAATCCGCTAAA
AAATTGTCCCTAGATCATAAAACCTACCAAGATACAATAAATAAATAAAAGTCACTAGCA
AACAAAATCATCAACAATCCAAAATAATTGTCATAGAGTCATTCAAAAATTACCACCAAT
AAAACGTACGTGGTCTCCCATCAATAAAATATTTCACACTGCAACGTCATCCCATGGAAC
ACAAGCGCAACGCAACTATCACGTCGAAT
>c607_g1_i1 len=251 path=[27:0-250]
CTCGTTCATCGTTCTGCTGCGACGTGCCGAACGGGCAGCTTCTTACAATTAGTGTGCACG
ATCCGCCGTTATACCTGCAAGAGGCGAATCCTGGTTTATGAGTTGCGTGACCCGAGACCT
TTTCGTTATCGACTCCACTATACATTTCACGACTGTCTGTACAGTACTTGTATATATCCG
ACCTGCCTAAATTACATAGCCGGGGTGCACGTAAGAAATGGAACGTCAAGTTTGAAATTA
TTCTACTGTCG
>c612_g1_i1 len=260 path=[26:0-120 25:121-259]
CTCGGAAAAAGCCACCTTGATATCTGAAAACAGGAAATGGTTTAGCATAACTTAATTCGA
GCTAACAATCATATGCTGGTGCAAACATGCATCAATTTTGATAAGAAAAGACAAAAGGTA
TCACCAACAATAACTCTTTGAGAATTCAAAACTCTGAACGATAACTTATATACAAGTTCC
TATTGAAATAAAAATGTATTTACCACTTAATCAGTTATTCTTTGACATCTACTTACAAAT
AAATGGCAAATCCCAGGAAG
>c615_g1_i1 len=516 path=[1:0-515]
TTGCGTTTTAACCTCCTCGAGGCTCAAGATGACTTCCTAGATAAGATCCTCGCGTTTGCT
CGTACGAGTCGCTGTCGAGTTTCATGCTGCGAACGTTTCACGGTGGGCTACGTATTGCCA
GCCCTGATGGCGGCCTTATCATTCCCGGGGAGATACCTTATCACACGCCTCGCGCTGACC
GACCCATCCTTTCTCTTCGTATTATTGCATACCGTGCTTCGTTTTCTTTTTGTTCTTCAT
TACCTTCGTTCTCTTGCGGTTTATTCCGACCTAAATAGTCTGCTTGCTTATTTTCTGCAC
GACCCGATAGAAACTCAACGGAAATATTCTTGGGTAACGAATAGAGATCATCTTTAATTT
TGAGACTACAGAAAGCGTTGAAAATTTATTACATTACGATGTAAGGCGTTAATGATAATG
AATAATTCGAAATTTTTAAAATTTTCTGTAAGGTTTTCGAGACGATTGGAGAATTTTTTT
TTAAATAAAGTGAAAGTTGTATGCTTTATAATTTTC
>c616_g1_i1 len=368 path=[1:0-246 335:247-367]
TGAACTTCGTTGATATCATTGCTGTTTCATCAAATACTTATAATGGATCTTCAATGTCGC
CGATATCGGATTCCCGCAGCTGTACGAAGTTTGATCTTATCTCTCGTAATACTCACAAGA
AACCTTTGGTAGTTGTCCGCCTTCGATTTTCTTCGTTTTCACATATGATGTAGTACTCGA
TAAACTAAACGATACGTATTTTTTCTTATCGGCTCAGATTGGGTTTTCGGGGGGTGAAAA
CCGTCCCAAAAAATTCTGTTACTAAAGCCCCATTTAATTATTTGACGTATAACAGCGCTA
TCTTTCATAATGAAACCAACTGGAAAAATGTCCTCACAGTGAAAGATCAAAAATGTGATT
TTCTCAAA
>c617_g1_i1 len=284 path=[10:0-283]
AAATCAGGGAGTGTCCCGTAGATCGAGATAAGAAAAAATCTTGTTATTGATGTTTTTGAG
AGAAATAAGATCATTACGCAAGTGTGATAATAATTCAAGTGATTATTTACTATGAGTCAT
GTGCAGAAATAAACCAGTGCAATGCGTAATTGCCAATTGTTGTGCAATGAGTACCAAACT
AATTATCATGGATGGGATAATGAGCGAGAACTTCATTGTTAATCAGCAGGATGTCAACAT
TTACACATCAAATTTTTTAATAAAAAAAAATGTTGATGTACAAA
>c619_g1_i1 len=258 path=[1:0-33 35:34-44 46:45-257]
GAAGAACGTATAAAAATTAAGTGAAAAGGATACGTTGGAAGCGCAATGACACATTCTCGA
GTCTTTGACGACAAAGTTAACGGAATGCCTGAGTTGCTCAATAATTCAATGGCGTCCCTC
GTCTTGTTGTGTCTACGCGACCTCGCCAGCTCCGACCCACTGCTAATTTATGCTAAGCCG
CACGAACGGTTACCACGAATTTGCATTGGCTTGGGATAAAATTCAGAGTAAGAGGAGCAG
GATGAAAATAAGGACTTC
>c620_g1_i1 len=539 path=[1:0-283 285:284-538]
TTACAATTTCCTTTGACACCTTAAAATAGGCTTCTACTTTTATATTTACTTATTTGAGCC
ATATATTTTATTCGTTACATGCTTTAAATCAGTCTATGTTGTTACGCATGAAGTAAAACG
GAGAGGATTGATAATTTGCGTTTAAGGACTGAAATAGAGCTTTATTTATCCTTAATAAAA
TGACTTAACTATTCCGTTGGTTCTTTCAAATGATAACAGCTTGCATTCCTTATGATGTTT
TCCCCTTGTTATGTAACAGTAATTATGCAAAGCTGCATCAAAAGTTTTTTTTCTGACTAT
GAAAATGTCACATCAGAGTAAACTTGAAAACAAACAACAGTATATGCATTAGTTTGTCTT
TTGTTTTTAACAAAAACTTCGAATTGCAATTGGCCTTCATAGAACTCAATTATTTTAATT
TAAGTCAATCAAGCTTGGATATATGATTTTTATTATTTTTACCAATTTTAAAGTCATTTA
ACAGGTGTTAGAGCGGTACTTCATTTAATTTGTAATATTTTGAACGCTGAATATTTGAA
>c621_g1_i1 len=286 path=[1:0-285]
GTGACATTTTGCATGACCCAATTTTTCATTTATTGAAACGGTGGGATGTGTGTTTCTATC
ATTAATGATCAAATACATATATCTGAATTTTATCACATGTAAATCAGATAACGCGATAGT
GTAAATTAAATCTTGATAACAATCTTGATATATATTCACTTAGTTTACATTGTGTAATAG
AAGTGTAATAACTTTTTATTTCTATATGATTTGCTCTATGTTTATTTCAAACATAATCAT
ATAGTTGAATCCTTTAATTTCAGCTTATCTTTTTCCATGGGCTAGG
>c625_g1_i1 len=499 path=[42:0-247 289:248-263 41:264-498]
GGGTCTATCTCATGGTCAAACTGCTTGCTAATCAAGAGAGTCCAGGGGGGTCTTGGGAGT
CCTGGGAGTCCTGACTAGTTGCCAAGGGGGAACATAGCGAAGGTGATAAGGGTCATAATT
AGGCGCTTTGAAGTGGACAGCTTCTCGTTACCGGTGGTCATGTGGCGAACTGCAGGCTTA
TTTAAAGATATTTAAGTCCCTGGCCACCTATGAGGGATGAACGGTTCAGCAGGGAGGAAA
ATTGGGAAACCTGTGGAGAGCAGTCGTGAAATTCAGTTGATTTTTCATAAAAAGTCCATT
AGAGTGTAGCTACTAGTATTAGAGTTTCAAACGATTCTAGGGACTTCTAGGGGATTTCAA
AGATCTCTTGAGTATCGTTAAACTCTACTCTCCCATTGTATCGCTCATCACGACCCCTAA
ATTCTGTTCGTCCCTAAATCGACTTTTTTAAATTCAGTCTGCTTTTGGGACAAGAACGTT
CTCCCGGGTTTTCGGCACT
>c626_g1_i1 len=289 path=[1:0-288]
GCACTTGTGAGAGCAAGACGTAAGTAGTAATTCTAATTAAATAATCCCTTATTATTGTTA
ATCAGACTGCCAACTTAATTTCTTATTTACTCAAATATATAGCATGTTTTTTTCGTCTTA
TTCGTTTTACTTTGAAGAAATAACCATCTATCTGAATCCGCCACGTGTATAACCGCAATT
GATGTGTACTGTTTCTATCGAATACTTCGTGCTTGCGTTAATATTTGTGTAGGCTCATTT
CATATTAAGGAATGGTTATTTGTAGGTAACGTTCAATAATCATGGTTAA
>c627_g1_i1 len=385 path=[31:0-324 355:325-384]
TATTATTATTATTATTATTATATACAGAGAGCTTGCTAAGGAATAAAGGGATCGCGTTGT
TACATTTTGTTAATTGACAATTAAGTATTCGATGATTACTATTGAATTTACGTATAATAC
AATTATTATGATTGTTATGTTGACTTCTGAGATCTCCGAGCCTCACGACCTCGGCGTAAA
CGTTAAATTAACTGCCAGTGACATAGCTAAATCTATGCGCGTGAAAATTTAGCGAATTAC
GTTGTTCTTTTAATTATGAAATCTCTTCCGTTTGTCTTTTTTTTTTGGTCAATCGTTTTT
GAACAATTCGTGCAATCTACGTGACCTTGAAGTGTCTTGTTATGTTGGCGATGCGTTTTA
ATTTTTTTTTTTTTTGTTAACGTTT
>c627_g1_i2 len=354 path=[31:0-324 25:325-353]
TATTATTATTATTATTATTATATACAGAGAGCTTGCTAAGGAATAAAGGGATCGCGTTGT
TACATTTTGTTAATTGACAATTAAGTATTCGATGATTACTATTGAATTTACGTATAATAC
AATTATTATGATTGTTATGTTGACTTCTGAGATCTCCGAGCCTCACGACCTCGGCGTAAA
CGTTAAATTAACTGCCAGTGACATAGCTAAATCTATGCGCGTGAAAATTTAGCGAATTAC
GTTGTTCTTTTAATTATGAAATCTCTTCCGTTTGTCTTTTTTTTTTGGTCAATCGTTTTT
GAACAATTCGTGCAATCTACGTGACGTGAATTTTTTTTTTTGTTAACGTTATCG
>c629_g1_i1 len=499 path=[1:0-279 281:280-498]
CAATGGGATCTATCGATCCGATTTACGTAATTAGATATTTCAGGGATCGGCTTTAGGTGG
AAAGTCTATATATTTCCGCTGATATGTAAACCTATACGAGTTATCAATGTCACCGTTAGA
CATATCTGTGTCGTATGATGATCCGATATTAATTTTTTTAAATCCACCTATCGATTAGAC
TAACTTCGCTAAAATATACATACGTGACGTTCGATCTGATCCATAAATCTTTGAAGAACG
TGCGATTGACTTTTTTTAAATTTAACAATCAAGCATTGGCATGTGTTTTAATATACTGTA
TATATATTTAGTTCACATATGTGGAACACGTAACGGAGGATACACGTATGTCACATATGT
GAGAAAACCAAGTGAGCTCTGACTCTGCTAACCTTTCCTGATGAAATTGACCCGAGCTGA
CAATCAGGCAAATTGGTGAATCCCCCTCATGTGAGAAGGGGGGAGTGGAGGGGCGGGGGG
GGGAGTGGGTTAATAGATC
>c631_g1_i1 len=346 path=[1:0-345]
ACCTGAGCGAAATGCAAGACTTGCGCCGCGCGATGTTTTTTGTTGCGTTAAAAAAAAAAA
AGAAAAAAAAAAACAGAACCGCCATCATCATCACATAACGATACAGTAAAGTATGTATAA
GGGATTACCAACGTCGATAGGCCGCGTATTTATGCGTTAATCGCCAGGGCGTTTCCTCTC
TCTTGCGAGGTTTCTCGGTACTTTCGCTTCTTCGCGTAAGAACGACTATTTCCAACAAAG
CTATTCGTCTCGAATGGAATTACCTATAACGGCCCGTACTAGGTGTGATTTATTAATCCT
CTAGAGGGTTAACCCTTTTGTCGTTGTTTTTTTTTTTTTTTTTTTT
>c632_g1_i1 len=479 path=[102:0-478]
TATGTATGTATATATGTATATATAATAATATTCACAGGTGAATCTCATATGAAGGCAAGC
CAAGGCCACGACATGAGACGTGCAAATTAAAAAAGGTAATAATATTAAAAAAGCAATTAA
AAAATTCTCTCCCAAAACCGCTCCAACCACAACCAAGCACAACCACAGGCAAGGTACGGG
CCTTTGTCAACGAGACAGTCATCAACCAGTGAATGTGGCGCATTACCGTGATTATTATGT
AATAGTAAAAATTAAAAAATATATATATATAGAGAGAGTAACAAGTGTATCAATCAATCT
CAAGTCAATCAATCCAATAATGGCGTGATTCAATATTAACAGTAGTTGCAGTCAATAAAA
TGCCAATCGAATATTAATCGGGTAATGATTAGGATTAAAAAAGATGAAGACCATAGGAAA
CGTAGGATTGCGAAATATAGGACAGAAACGGGAGATTTTGATTTTTTTTTTTTTTTTTT
>c632_g2_i1 len=401 path=[1:0-400]
CCGCGCCTTGGTAATACGTTAGTTCTTTATTTCCCCGCTGCCACGTTGCTCTGATTGTCC
ACTTGGTAATTGCATGTACTATGGATATTATTATCTATTTTTATGTATGTATATATGTAT
ATATGCCGTCGGTACGCGCATTGCTAGGGGATCCTTGGAACAGTCGCGCCCTCCTGTGGT
CAATCATGTGTATGCACCTTAATGCGTAAGAGTAAAGAGCCCCGATGGGCGACCGTGCAG
CCAGATGCCAGGAGAAACAGGTTCAGCAACCGAAGAGCCGACTCTCTCGGCGTACCAATC
GATCTCTCATCCACAACGTCCTCCTACGGAACTGACGCGTGGGTGCAGGTTGGACGCAGA
TAACGCGGGTGGAGCTTCGTTTCTCCAATCCTCGATGATCC
>c633_g1_i1 len=394 path=[43:0-393]
TTTTTTTTTTTTTTTTTAATGAGAAATTTGGCATGTTCCAATTTCGTTATCCGTTTTTCT
CTGTAGACTCCTTAGTGTATGGTATGGCCATGGCTGAGAATGAGAGCGTGTGTAGTTCAA
GGCGCTTCCACAAGCAACTGCGCGATCGGTTTTTTGTATGAATTTTTTTGTTTCGTTTTT
TATTTTTTCATCATTTTATTGCACTTCCTTAAGTTCTTACCACTGCTCGGATCGCTCGCG
GAATTCCTGGCGCATTGGTACGTTCGGCCGTTTCCCCACGTATAAAATCGTTCACGACGT
CACACGCTTCTAGAACGTCTCCGAGTTATGAGAAACGGTGAAGAAAGCTATATACGCCTA
CGGGACCTATGAACGCCCCTTTATGTCTAGGTAT
>c638_g1_i1 len=386 path=[7:0-132 140:133-134 142:135-385]
TTTTTTTTTTTTTTTTTAAGAGCAACGTCTTTTTAATAAAAACTTTCAGTTTTCAAATTT
CCCGGAAAACATAAACGACGATTCACGTCCCCCGTAGAATCTTAACGTATGACAATTCCA
CATAGGAATTTGACGAATTTAGGGAATTTTGTGCAGACGATACATGACGTAAGCGAACCA
GAATATTGTTAATAGAAGAGCGGAATACCGGTCGGACACAAAATGAAATTCCGAGTGTAA
TATCGTTGAGAGTATAAAGGATCAAGTGACGGGATGAGATGCTGCGGACCAGATGCGAAT
GCTGTGACATTATTTTAAATGACAATGAAAGATAGGGAAAAATAAAGGAAGTAAGCAATA
CATTGGCGGCGGTGGGATAACGCAAG
>c639_g1_i1 len=322 path=[158:0-165 25:166-321]
AAACTATGATAGTTATACAATTGGTAATGTATATATTTGTGTGTATATACATTAGATAAT
CTACAAAACAGGTACACATCATCATGAAGATGTACAACGTATGTATATCATGTACAACCA
GAAGTTCTTTGCAGTTTACAATTACCAGGCACTATAAGTCATGATGGTTTGTACTTATTT
TATAGACCTAAGAAATATTATTAAATAAGAAAATATTTATGGATACAATGCCGGTTCTAC
CTAACAAAGGGGAACTTTTATAGTTACTGATATCTTTTTCATGCATGGAAAAAGTGTAAA
TGAGAATAATAAGAAGTGTAAA
>c640_g1_i1 len=325 path=[27:0-324]
TCATCTCTCTCCCTCTCTTTTTCTCTCTCTACCCTCTTGTCTTCCCTATCTCCCCTCTCT
GTCCCTCCACGAGCGAGAATCTTCATTCTCCAACCCTACGTTTGGACTCTCACGTATCTT
CAAAGTACCAAGTAGTAAAAAGTGCCTCTTCTGTTGAGCACTGGGAGTACAGAAACACGT
GGAACGAAGAAGGGCGAAGAATCCCGAGTGACAGTAAGGAGTGGCAGAACAAAAAAAAAT
TGCCATACTCCCACCCGGTATAATAAGTGACACAAGGGAGTCACTCTTATTATCGCTGCT
TAATGCCCCGGAGAATGACCGCTTC
>c643_g1_i1 len=237 path=[1:0-32 34:33-236]
TATATATATATATACACATATATCTTTGATCACCTTTCTCTATTTTATAGATATTATATC
AGGAGACTGACACCCTCATTCCAGCAAGAATTCAATCACTCCTTGTAATAATTCTGTGAG
ATCTGGATTGAAGTTGGCAGCTTGCGAGAGAAAGTGCTGAGCGACGAGTCTTTCTTCAGG
TAATCACATATATAGATATATTAATAAACTTACCACAAGTGTTTTCATCAGATCCGT
>c644_g1_i2 len=413 path=[1:0-152 419:153-412]
CGAATATTCCGTATGAAACTTTTACTGGTTGAAAACCACGTGGCTTATTGCAAGGCGCGA
TCACGCTTGACCACAGAAAGCTCAGAAGAGATCGTGGCAGCTACAAAGCCGACTAATTAA
GGATATACCGCAATGAAATCGGCTTTATCGAACTCCCAGGTTCAATTCACGTTTCGAGCA
TGGGAACCAACCAAGTATAAAGTGCCTCCGTTCAGAGCCCAGTGTACGTAAAGTATCTCA
TTGAAAAATTCTTTCGCTCTCAGAATCGATATACCTAGCAGCATAGTACATACTATATAT
AGTCATTCTATCCGGGAGCAAGAAGTTATCGTGTTAGGCGTCCATCTTGATTCGGTCCTA
AAGTCGTAATTAAGTAGACATCACGAGGATGGTCCTTAATTAATTAATCGAAC
>c645_g1_i1 len=518 path=[27:0-517]
CGCAATATGTGCATATACGTACGTATGGTACATATATATATATATATAGGCAGAAATCAA
TATCTCCATTAGCTGACCGAGCTTTACTGATTTTACATACTTCTATATCCTAAGAATTAA
TACGCGCACTCTCTTAATGCACAAGAAATGCGCATGTTGATCCTAAACTGAATTAGACTT
TTGCCCCGTCATAAAGAAAATTATTATGACCGATCGACTTTATCAGCAAAGTATTGGCGT
CATTATTCCAAGAATAAGCACAATAGCTGTCAGCGATTACACATTCGATGAAAGGCAGGG
AAATTTAATTAAATTAAAAATCTAAAAAATGCATAATACACAGTGATACGCAACAACAAA
TTATTTATTTATCCATTTGTACGCGATTCAAAGTAGCAGCATTATTCAAAAAGATATCTA
ACTATATATCAATCTCAAAAAATCATGTACCTATAAATGTACATCAAATAAAACAAATCT
GTCTATTTCTCTAATTTCGCGTAACCTCAAAATCCTCA
>c648_g1_i1 len=519 path=[1:0-518]
GCGGCTGCTCTTTGTTCGAGTACTGAAATCATAAATACGAAGAAGCCTATTATTAAACAG
GGATTATTTTGACTTGGAATCAGTGTGACAGAAAGGGGATGGAAGGTCGGATGATCTTGG
AATTACGAATTAAACTTAATTGTATTTTTGGTTGCCTTTCGTCATTCTAGAAAAGTATAC
ATAATGTATGTATATGGGTCTAGTCGTTATGAAGCAAATATAAAATATTACGCAGAAGAT
AAAAAAGTAGATTATTGAATCTTTTCAAAATACTCGTCTACGATTGGCTGAATGGCAAAT
CTCACGTAGCTGCACAAAGTACTTTCCGTCGCGAGATATGAAAGAGAGCGGACGACAGTT
TGTCTTTGACAAACAGCGACGGACGCGCCGCCGCGGTAGCGGTCGGTACTAGTAGTCAGC
GTTAGCCTATTGAATGCTCAGTGCATGTTCCTTTTGAATCGGGAGACAAAATCGTGACCA
AGCGTTTGATTTACGGCTGATACCAACGACAATTTAAAC
>c649_g1_i1 len=286 path=[1:0-285]
GTTTTAAGTATATTGAGTTACGCGAAACATTAATGTAAGTACAATTGATGAAAGCATCGA
ATATGGAATAGAAAAAAAGGGCTACTGTGAAGCAGCTTGAAGTTTTGTTAGGATTATGCG
AATGAGATAATGCAATGATGTAATAAACACGGGTATCATTGAACCACGGTACACTCACTA
GTAACGATCGGATGTCATTGCCGAAATATTAATTCAGAAATGGTATAGGGATGGCTCCGC
AGCCAACGATGGTTGCAGGCCAACTGGCATGTCAGTTGGCTTGTTG
>c650_g1_i1 len=648 path=[1:0-647]
CAGAGGCTTCGCAGTAAATTAAAAGGATTAACATTTTCGGCTGTTAAATTATTGATTGTT
CGTCTTTTACGTCATTTTGTTGTATAGTTATGCTTCTAACTGTAGATGACATTCCAATAA
TCTGTAAGGGACGGGCGCATATTTTCTAAAGATTTTCACCAATTTTTATTTAGAACTTTA
TTACGTGTGTCGAAAATTCGGCTTTCCGTCTTTTAGAGGTTAAAGTAGCATTTTCTGTGG
CGATTGATCCTCCATAGAAAAATAAACCACTAAAGGATAAACAAGGATAAACAAGGTATA
CAGTACTTGGACTAAACATGCTTGGGGATGGATTATGATTGATATGTAGTTTTTATTTTG
TTGTGAGGTTTTGTCTATTGAATGTTGGAGGAAGTGTGTCTAATAATATCGAGGTTCACG
TTTGTGCAGTTTTAACTTAAGGAGGTAACCCTTATGTTAATGAGTTCGCGCATGATATTG
AGAGTTAAGGAAGTTAATGTGTATCGTGTTAGAGGACTCTGACCCGATTCACGGCCAACA
CGCAACAGTGAAATTGGTCGGAGCCATTTGGCTGTTACGAAAATAAACTCTGCTGCCATA
ACTGAGTTACGTCTTGAAGTTGGAAGATCGAGAGAGAGAGAGAGAGAG
>c653_g1_i1 len=497 path=[1:0-357 404:358-496]
CTTGCGTTGTCAAACTCGTAAAAAAAAAAACAGAAAATGATATTATGCCCCAGTTTGTCT
ACGAGCACAAATTTTCGTTGAGACAATAAAATTCGATTTTCCTATGAAATTGCTTCTAAG
TGACTGAAACGACTGTTTAACCTTTAGTGAAGAGGTGGACTCTTTAACCAGTACAGCCAG
TAAGTCAAAAGCCTTTGAACTTTAATACAGTATAATAAAGTGATATATTAGGATGTAAAA
TTTCATTTTCGGCCCCAAAATTTAATAAATGACTGCGTCTATTAAAATTTTAACTTTTTC
CCTGTCGCACCATCCTTAAGCTTTGAAACGAGGTATAATAGTTGACAGTGTTCCTGATAT
AAAATCAGAAAATAGTAGTGAAAGCCATGTCATTCAAAAAGCAATATTCCAAGCACTGCC
TGCTTTTCGTATGCCAACTGAAGAAAAATGCTGCAGGGGCTAAGGAAGTTATTTGCTTCG
CCTTAGATGAAAATGCT
>c654_g1_i1 len=647 path=[1:0-646]
TGGATTTATAGTATGAAATCAATCGAACGACCGACTACTGGAGTGTTTATTCTAAAAATG
ATATACTTAAACGTTATACTGTATGCCTGTTGGTGGGATACTATGTATTATTTATTTGGA
AATTTTTATTAGAAATTTTATGCTTATGTTGATCGATCGTACGATAAAGTCAGAAATAAT
TTTCTTGTCTACCTGTCTGTATATCTTGGATCGTTTACCGGGTTTATTAGAAATTATTTT
TTATCAATTTCAGTGACGTTGTATGTCAAAGTGTCAAGTAAAATTATGATTTATTGTAAC
GTTAAGCAAGATTAATGACCTGACACGGTATTTCAATGTTTTAATCACTTGTTTGTGATC
CTTGGGAGTTTCTTATTGTCAGTGATATTTTTATCATTCGATTTGATGGAATAGCGAGCC
AGGCACCTGTGCAAATTTCATTGGGTGATTTAAAGCGTTCGAAGAAAAGTTTCTCTCGGT
CTACTCGACTAGCGTATAACTACCGTTCATGACTGTAACAGGAGATAGAATCATGATTGA
TATACGTGGACAAGTATAGGCAGTTATTAAATACCTATTTGTAACAAGGTAGTAGGTATC
CCAGATGACTAAAGTAGGTTAAGCATAGAGAAATACCGGTATTTACC
>c659_g1_i1 len=254 path=[1:0-48 50:49-49 51:50-253]
GCCATGGACACCCTTGAGGATCTAAAACAATAAAATAACATTGATTAGCAAAAACCAAAT
TAATATAAACACTAAGAAGTGGCTCACACTAGCTTCAGTACTGTGTTAAATGTTTAGTTT
CATAATAACTCAAAGAGATTCCCACACATTACTCATCACGTAAAACTTCATAAAATGCAT
ATTTGATTCTAGATATTATCAGTAATAAGATTTTTCTCTATTGTAATGACCTTTTTCTGT
GCTTTTAGGGCCTT
>c661_g1_i1 len=357 path=[1:0-130 197:131-356]
AGGACTTTCTGGAAGGGTACGTTCTTGGCGGCGCCTACCCTTTGCGCTTTGTCTTCCTTC
TTCTAGGGTCCCTGCGTCTCTCGCACCAGGCTCAACACGGTAATCGGTATACATACATAT
ATATATATAAACGATGCCGAGACAATGGAAGCGTCGGGTCTTAACGAGGCTGATCCCTAT
ACAGGATAAATCGATCATTTCGTATATAGAGTGCGCTAGTGAGTCGATGCCAAAGTACGC
CTAATTTCCACGAGTTCCTAATTCGTAACGGGCAGCCCGGTAGACGCACGTTGGGTAATC
ATAGTTTAAATTCGGGTGCCATCCATTGAAAATCAGTGGCTCGGGCGCTCTCTTGCA
>c662_g1_i1 len=416 path=[1:0-415]
ATAGAGATTATATCGGGCAAGATTTTTTGTAGTTTGCAATACCGGCGATCTGATAAATTT
ATAGAAAAAAAAAATGTATAATACGATACATACAAGTGTACCGAAGATAATATCGAATCG
TGATCATCGATCGATTCTATTTAAAAGCGATTATATCCTATTACACTATTACATCCCTAT
TGGGACTGTTATCCCTGTTTCCGGAAATAATGTCCACCCTTCCCACGGCGCACCTTGCAT
AATCCCCACACGCGCGTTTTTACCCACGAACGATAAGATCGTTCGCCCCGATCGTGATTG
CCCTATAATTTTATACGGCCCACGCGGCAACGTCCCGCGACTCTCTTGCTCTCATTGTTT
TATTGCTGGAATGCAGTCAGGCTGATCTATCTAATATTGCGTATGGGACGCGGAAG
>c663_g1_i1 len=300 path=[8:0-225 234:226-299]
CACGATAGTAAGACCTGCAGAATAGTTCACAAAAGAAATTTGAGCCATATTGATAAAACA
TACTAAATCAGCTATGATATACTGTCATTGCATATTGATACTTTATCTTTTCAATTAACC
AACAGCTATTCGCTATCTATGGATGTTCTTATACAAGTATCCACAAAAAAAGAATATACA
AATATGCTTAAAAACATTATAATTTCACTAAAAAACACAACTACTTACTCAAAATAATTG
CTATTGACACTTGTAAACATTGTTTGACAGCTACGAACCTAGTCACTGCTCTGAATCTTT
>c666_g1_i1 len=250 path=[1:0-88 251:89-90 92:91-249]
CCCAGAGTCAGCGTTAAAATTTGACCACCTAGCTCAAAGATGGATACGCGGCTTGTTTGT
TTTGTACCGCGACTTTCTTACGTTTCTCCAGAAGTTAAAATCAGTTCTGTCGACACAGAT
CGACAAGTCTTCGAAATTTCGTACTATAAAGTTAAGTTAAAATACACTTTCAGTTAGGGA
ATACAGAATTTTTCAATAATCGATAACCTTTTATGCTTCGCAACGTGCTTTTTGAATAAT
TCAAACCTAC
>c674_g1_i1 len=358 path=[1:0-357]
CTTATATTTCTTGAAGAAACTATGTACTCCAGAGTTGACACTACTTTTTTATTTTGAGCG
TAGATTCGATCGCAAAGAAATTTTATTGCCTATTATACTTTAGTGTGTTTAAGGTAACAA
AGAATTCACATAAACTATAAAAGTCTTGGCATTTCTAGCATTTTATATCTGCGTCCTATT
ATCAAAGTTTAACAATCTCAATATTGCTTTAAAAATATTCTTTTTCCTTTAAACTTTTGT
GTATGTGAATATTAAAGATGAGTTTATAAAATTTCATAGTCCAAAAGTAACTCTCGATAA
TTTAAAGTCAACGATGTTTTGCAACGAAAACATGATTCATACATTGTGCGATAATCAC
>c676_g1_i1 len=421 path=[5:0-420]
GCTGATACTGCCGGAAAGGCATGTATTCCTTTTTTATTTTTCATTTGAAATATAGAAGCA
AGCACTGTGCTATTCGTTGAACATAAACTCTAATCAAATATATTGTTATTAAATATTTTA
TGTATCTTGTATTTTAAAGTACGTTGGGTCCATATTATATGCTCTTTGTAGCAATGTAGA
GTTGAACCTTGACATTTTATTATACATATACTTGGAGGATTTATTTCATAGCATCTAGGA
TATGATGAGAATAGTTAATGTCATAAGCTTGTAAATACGATGAAAATTCTATCATTTATA
TATGATACTCATTGACTTCAACAGATCAAAGTGCATATTATAAAATATGATTGATAATCC
ATTTGTGGTCTAGAAAGAAAAATGATTTTTTATGCGCAGGTTATCAAGTGTCGTGCAGCT
G
>c679_g1_i1 len=241 path=[27:0-240]
TGGGACAGTACCCTCAGAGTCCAAAAATTGTCAACATGGCCGCCGTCGTTTTAAGGTCAT
TCAAACTGGCGATACAAAAATCAATGGTTCTGATAAGAGTGTCGCTCGAATACTTTACCG
CTCTATTCTAGTCGAAAAAAGGTTTCGGTATATAAAAATAGGTGCTGAGAAAGAATTCGT
CACTTTTACCGAAGTCCGTTATGTGCTATTCCTCCGTAGGAAGATCCAGCTTGACACATT
A
>c680_g1_i1 len=261 path=[1:0-125 127:126-127 129:128-260]
ATACCAAGGTAAAGAAACAAAGAGAATCGACCATATATTGTGTGTATGTATGTGTGTGTG
TATGTGTTTGTGTGTGCGCGCGCGCGTGTATATATATACGCTGAATAATTTACTACTATA
CGAGACGCAGGGACATGTGCGTAAGCATAATTAAATTTTATTATTATATTAAATATTTTT
CTTCAGTTTTTTGTTTCTTGCTGTTTTTGCTTTCTTTTATATTTTATTTTTGCTTCGTCT
ATCTTCTCCCCCCCCCCCCCC
>c682_g1_i1 len=282 path=[1:0-142 144:143-145 147:146-281]
CAACAACAACAACAACAACAAAGAACCGACGGCCAACTCCGACATTCACAAAGCGTCTCC
GCTCTATTCTTTGTCTTTGTCTTTATTTCATTCTCTTTTCTCATCAACGCCAAACTACAT
CTATTTTTTTACTATTATCCACCAGACGACAATTAATCCGCGTAAGTTTCCTATCTCCCA
GCTAAAACGGCTTGGTCGAACCTTCTGTCTCGTAGCCTCGGCAAAAGAACGCGCGAACCT
GAATATTTGAAGGAAATTTGGTGAGTCGTGACGTTGAAGAAG
>c684_g1_i1 len=605 path=[1:0-604]
TTTCAAACGTTATTTCACTACTGAATTATATCCGTTCTGTGCTATTTTTGATCTTGAGTG
CACCTGCATTTCATTTGCCTGCAGCTTTGAAAATAATAATAGAAAACAGTGACAGCACCA
AGTACGACATACAATACAGAAGGCCAATGGACGAAACGTTTGAAATCTCACTTTCTCTCT
TGGCTTTAGACTAATTTGACTCCTTTACTAGCATACGTAAAAATTCCCTAGGGACGTAAA
GCTTGGTGACAATTGTACAAGTTTATACTAAATGTTAAACGTCAATGTTGTGTATACCTT
GAAAGCAATCGCGCTCGTGTACCCTGTGTAGCCATTTTGTTTCCTATTTCGAGTCTGGTG
ATGTTTTTCTCGTATTTTACTTGGAACAATGACCCAAATTTCTCAGACTTTCCTTCTTGA
GTCTTTTCTTTTTAATTCCTTTCAGTTCTATGGCAAAATTTTTGGCTTTTCGTTGATCCG
ATAGAAAAATTTATTTCGTGACGTCACTTTGCAATCAAAGCAATTAGTCGGAGTAACTGT
TATTTTTCGAACTGTAAATATCTAGTGAGTCATTTTTTTTTTCGTGACTCTCGGTACGAG
TTAAC
>c685_g1_i1 len=426 path=[1:0-425]
CATGAAAAATTCTTGTAATTCGAAAGCCTCGTGAACTTGAAGGATTCTTGAGGTTAATAA
TAATAAAAACTTTGTTTACTCCCGTCCCGATACGTAATCGAATCGTTTGATACGCAATCA
AAGTAACAATGGAAAAATATATAGGTCAGAGATTTGACTGATATCAGACATCGACATGAA
AATTATCTTGAAATCTTAATCAACGTTTCTCTCATCTCGTCGTATACACAGTTTTTGAAT
TCTCACTTGTTTTTTGAAAAATTTTTCAAAACGGGCTATATTTCCCTGAGATACGTATTT
TCCTCGAAATGAAATCGTAGGAGTTGGGCTGAGTGTTTGCTACGTCGTCATTCGGTGATC
TCAGGTTGTTCACCTCTGGAAGTATTTTAGGAGGGTTACGACTCTGATAAGAAGATTCAA
GTTTCT
>c686_g1_i1 len=326 path=[1:0-285 332:286-325]
CAACAGCGAGTCTCGCCATCCCTCTGAAAAGGTAAACAACTCCAAGTTACTATGAGAACC
GTTGAAAAGTGACTAAGTGCCTGCGCGCATACAGTTACGTATTGCGTCACGGAATAATCA
GATATCAGATATGAGCTACGAGTCGTAAGACAGAAGGGAGTGTCGGGATAGACGGCAATA
TAAACGCAGCAAAGGGGGTGGTTCCTGATAGGCTGCAGGGTAATGTGGTTAGGGAAGGGT
AACTTGTGACGTGGTAAGCCGCAGGAGGCTTTCATATTGCCAGCGAGAGGATTAAACGTA
GATCGTCCCTCTCTCTCTCTCTCTCT
>c687_g1_i1 len=628 path=[1:0-627]
CACCTAACAGTACGAGAAATATAGATAGGACGGTTGTTTATAATTGTGACAATTTTCAAA
AACCACAAAAAACTTGACTCAAGTATTCTAAGAAAAAAAGCAAGTTCAATTTTCAGCCAT
ACTACACAGACAATACCAGCCCGAGCATCGAGAAGTCAAGAAGACAAGATAAAAAAAGGA
AATGCAGACGCGTGGAAACGAAAGAAAAAAAATCACAGCCCCTAATACGAAAGTCGAAGA
GACCCTTGCCAAACGAAATTCACCCTCGTCTTATAGAAGAAAAAAAAAACTTTCCCCAAA
AGAATTTCGATAGATTAAGTCCAGAAGGAAAATGACCGTATCCCCTCCCAGTAATCCTAA
GAATTCGTCCTATCGGATCCCACCTTTCCTCCCGTTGTCTGATAATTTGTGAGTTTGACC
AAAAATCGAAGTTTCGGCAAAAAAAAAAAACAGGGATAAAATAATTCTTTCCTCCACGTC
CTTTTCCAAGAACCCATTGCTTTCGCACGTGTCTCTCCTGCTCGTTCCCAAACCCTGAAA
TTCACCATGGTGAATTCATCCCCGCGTGCTCTGGCACTTGTCGCACCATGCGAACCATGA
GAATTATTATCACTCCTAATTTCTTACA
>c688_g1_i1 len=262 path=[69:0-63 132:64-106 68:107-261]
GTAATCTTCAGTTAAATTCAACGTCAATATGTTGTACGTAATCTTATGTATTACCCCTTG
TTAGAGGAATGATCCGTTGTCAATATTCAGTATTTAATTCCCTTTTGAAAGCCTACTGAA
GAAATCAGACGTGTTCCCACGGGGCCTACGATAACTCCGGGCCTGCATGCTATTTCTGTG
ACGTCACAAACGGTGGAGTTATCGTAGACGTGCTCCCGTCGCTTTGCCTACTGTTGCTGA
GTCGTGGGCGGGTAAGGTGGGG
>c689_g1_i1 len=402 path=[1:0-192 194:193-401]
CCGGATGGAAGTGACTTCCGGCTTGGAAAAGTTCGTTCCGGTGATTAAAGGACTTTGCGT
AATTCCTCGTGCGAACTGCTTGAGAATTTATTAGGGTGAATAGCTCAAGTTTCCAAGTAC
TTTTTCAGTGGGATAACAACAGTAATAATTGGGTCCATGAACAGCCTCTTCCGCTGTAGA
CCATGCAAAGACGGTACGTGTATTAGAGAGTTTGTGTATATAATAGACATTTTTTTTTTT
GAAATTTCGACTAACTTTAATATCATGATAAACCAAAGCACAGACAGTGGGATATTTGTG
TTTTTTAAAGGGAAGATTAAGAATTTAACTTTTTGTTCTCGCACGATCAGCACCAGCCTG
ACCTCTGACGAAAACTAAAAGATTGGTTACACTTTGGTCCAG
>c689_g1_i2 len=215 path=[1:0-192 424:193-214]
CCGGATGGAAGTGACTTCCGGCTTGGAAAAGTTCGTTCCGGTGATTAAAGGACTTTGCGT
AATTCCTCGTGCGAACTGCTTGAGAATTTATTAGGGTGAATAGCTCAAGTTTCCAAGTAC
TTTTTCAGTGGGATAACAACAGTAATAATTGGGTCCATGAACAGCCTCTTCCGCTGTAGA
CCATGCAAAGACGCCAAAAAACAAAATGGCGCAGC
>c690_g1_i1 len=530 path=[1:0-529]
ATACCGAGCGAGATATCACAGCATTGAAATTCTATCCAATCCTAACCTAACGTGATGCTT
TCTAGGCCCATCGCAGCACCGGGTGCCTAGGATTAGAAAAAACGTTTACAAATTTGGTGT
GACACATCGCTTTATGGTCCTCAATATAGCCCAACGCCAAATTCATACGTATATATGTAA
TGTTTATGTACAGTCAAGTAACAAAATTTTTTATGTATAAATTACACGACACGAATCTGT
CCTGTTGGGCACTGCCGAGAATCTCTTGGCACTTTCTTCCGGGTCGAGTGCTCTTTCCTA
TAGGTAGTGCGCGCCGGCCTATTTAGGTAAAACTAAGAATGAGAGTGGGGGTAAAGAGAT
AAGGAAAAAAAAATAAAAAATATAGACAATGGGGATGACTATGTCGTTGCCGATGGCAGA
GTTTGAGGAGATTGAGTATATAGACTTTCTGCTTCTCCCTCGAGTACTATTCGAGTAACG
AAGCCTTTACTAAATAGTAGTAGTCATAGTGGTAGTAGCAGTAGTAGTAG
>c691_g1_i1 len=672 path=[1:0-671]
TTTTTTTTTTTTTTTTTTATGGCCCGCTCCTGACTGGCACGTTTCCTTGGGCCAGAACGT
CCTGAGCGTCGCTTCTCAATTTCCCGCACTAAGCTCATCAAAGACATAAAAATTCTTCGT
GCGAATTTCGATCAAAGTCTCGAACTCTCGAATCGGGAAAATTCGCGTCTCGCTCGCTCG
ATCCGTCTCGATGAAAAAGGGATTTCAGGTCGAACGAGTTGCACGCTTGCGGCTGTTCAA
ACGAGTTTCGCATTTGGACATGCAAAGCTTATGCTGACACTGACTTTATACAAAACGATC
GCCTAGCCATTATGGGAAGCTGCGTTGATCAGTTAAATTGTGATTTTCCTGCAGGATTAT
CTGGCGAGTGTAGCTTTTCTCCTGATATCCTCTTTCTCCCTCTGTTTAGTCTTGTCTACA
TTGCCCTATCTCTTATCTCTTTTTTTTTCGCATGTCCTGCTCTCCCGTAATTACGCCCTC
CTACGGTATTTTTAATGCTCGCCAGGACTTTGTACGAGGACACTCGCACAGTCGTATCCG
TCACATTGGCCACGAGATGTCGGAATACGTTAACTTCAATTTCGCAGGAAGCAGCCAGTA
GGCGCGGATCATGTCGCACTGTAGCAGCAGCTTCCGTCATTATTATCATCATATCTCTGC
TAGACATCAAAG
>c693_g1_i1 len=626 path=[1:0-625]
ACAAGTTAAATAGACTGTAATTATGCATACTTGAGGCTCTTTCTATTTATACTATAACGA
CCTTGTTAACCGCAATTGTAAATCTGGAAGCAAATTTGCCATTCTTCCACATGACAATGA
AATGTTACTCAATGTTTACTCTTGTGCCATTACCTACGACAAGCCACAAGCTTTTTAACG
TAAAAAGACGCAGAGGAATTAAGAATCCTGACAGTTATATAAAAGTGAAAATAATTGTGA
TTCCTATTGTCTTTGCTGTTACTTTAATAATCCTTCACTATTTAAAAGTGTCCAAATAAA
CCAATCTTGATGTCTCTTATCAGCAACGAAAACATACATTTATTCTCCTAATTAAGATTT
CATCCCCCTAACATTAATCTTCTATAAGATCATCATTGCCATGTATACTTCAATCTTCTA
TATCAGAAGATTTTTCATTTCCAAAGAGATGCTAAGAGTTTTGCAACTGATCTAACAATA
CCATTTAATTCAATTCTATTTCTTTCCAATTCATATTCAATCAAGCAGTATGTTGTATCA
TAATGATAAGTCTCATTCTATTTTGTCTTGTAGGTATGCCTTCCTCATGTCAACACTTGG
TTTAGCCAGCATTGGTAATCTTACAG
>c699_g1_i1 len=294 path=[1:0-142 144:143-144 146:145-293]
ACCTCGCGGCATCGGCGCGGCTGAAACAAACGTTAGAGCCACTTAAGATCGAACAGCTCC
TCGCTCTTTAATTTCTTTGGACGAGCTCGATCATTCATCGGATCCTCGGAGATCAACGAC
GAGGCTGCAAGGCGCCGACACATTCTCGCGTACGATGTCACTGCCTATCAGAGGCCACGT
ACTCTGATCACGTAGGCTCACGTAATTATGTCACGTATGGTCACGTAAAGGCGCACACTA
AGGTCCACTTTGGCAACTGGGCTTCCTTACCTGTCCTTCGCCTTGGACTCTTCG
>c700_g1_i1 len=442 path=[1:0-441]
ATCGGGTAATCCCACAGTGATAATGTAAAAAAAAAAACATCAAATACACATCGGTCGTCC
GTGACTCGTGAAATATAAAATTTACTGACACTACTAACCCACCTAATTAGCAAATTAATA
ACAATCCCACACGTGTATCCTGACTAATAAAATCCCGTGTCCTTAAGCATTCCCCAATAG
AACGGCAATCTTACTCATTTCCAGGTGCAGTCTGCACGTGTCCTACACACATTACTAGTA
AAACCGGCTGCCGGAGAGAAAAGACGTCCAAGTAAAGTAATACGGCGTAGAGAGGTTAAT
CGTCGTGTGGCAGAACAAAGAAATCCTTGAAGACACATAAAACTGCATTGTCCCCTTATC
GCGATGAGGTGTACCATATCTATACTTAAAGTAAATCCATACTTAAAGGGTTTTACCCAA
TAACAAATGAAGCCGATGACGA
>c712_g1_i1 len=627 path=[1:0-626]
TGTATCTTATACAATGGAGTTCTTGAAAGACAAGCAATAAACTTTCATTAATATACATTA
ATTCACTCTATATTTTAATGAGCAACTTGTAATGAAGCATGTAATAATAAAATATAATTA
AATTTATTTCAAGGTAATACACTTTAACCTTAATCAATGACTCATAATTGTAGTAATTTA
TTGTAGTATTACAACTAAGAGGATAAGCAATGTATAATATAAACAAACAAAAACAATTGT
TTGCAACCAGTCACATCAAGCAGGACCATTAAACGTTATCTTTGAATTAAAAATTGAGAT
CCATTTATGCAGAGATTTATAGCAATCAGTGTATAAGACAATCTATCTGTATGGGCGTAA
TTCTGCCAGCAACCGGCAAATGTCAGCTTCCTGTTATCACTGACAGATAGTAAGAGAATA
TATGCGTTGCAGCTATACAAAGGACGTTTTAAAAATACTCAGGAATAAAAAAAAACATAC
ACCAAACCGCACATATGTAAGTGATGTGTTTCAGCATTCAAGAAACAAATAAATGGTTTA
CTATTCGATATTAATAAATAACTAAATAAAAAAAAGAATTAGATAAAGTAACAGAATTAA
TTGCTGCCAAAATAAAATCTCTCTTAC
>c713_g1_i1 len=440 path=[1:0-439]
ACCCCCATGGGTGAAGACATCCTACAACGGACAAACGAAAGAAAAATACTATGCAGTCCC
AAGGAATCCCCCTAAATCAACCATCTTATTGCGTCTAACTTAAAATCTAAGAGCAATTAT
CCTACAAAATCCATTTCATAAACAGAGCACAGTTAAAGCAGAGTAAAACCGAAACAATTG
ATATCACAAGATCAATTTGACATTGTAGCAATGCAAAGATTATAAATTGTGCATTGTTGT
TGACACATAAAGCATGTGGGCGGATGTTTGGTATGTACGTCATTCAGAGTAGCAATCGAA
GTGGTCCCACCTCAATCCTGCAGACTTGAACAACGTAGCCAAGACGCAATAAGCTGCATA
ATACTAATAAAATTCAACTATGACCCAGTACCAGTGACTTTTTCTAACCAGTCTTACCTT
TCCTTGCTCCGTCGGCTCGA
>c715_g1_i1 len=245 path=[1:0-244]
TTTCCGTTCTTCCATTCTCAGCCATTTTCTTCATATCCAATATCCAGGGCATAACGGGTG
ACAATAATTTATCAATGCAACTTGCAACTGTTAACCTGTATTACAGAAACGAAGTTGTAC
GACACAAAAGCACATTCTGTTTATTGGATTGCACAACAGTTACTGTCACTGAGCATTTAA
ATACAGAGACTTCAACGCCCGACTAGGTGACAAGAAGATCACATACAATATCCTGATTTT
CTTCA
>c718_g1_i1 len=306 path=[364:0-22 104:23-305]
CTGTGTATCCTAACCAGGTCCAGAAAGCGTCCAGTATACAGCACTTATACATGACTTCAT
GTACCTGCGTGTCAACGCAGGCAATCCGCCCTTCCCCGAAAATTTACTTTCCGGGTGCAT
TTGATGAGTTAGAATTGATCATTAGATTATGATCGATGATTTAAATGGTGAGGATTTTGT
TCGGTTTTAACCGAACCGACAAAATCCTCGTCAGACAGGAAAAAACTCCTGACTCCATTA
TTAATGAATCGTAATTGCTGCATTTATGATGCAGGAAATTATAGTTATGTGCTCATAGTA
TTTAAA
>c718_g1_i2 len=386 path=[1:0-102 104:103-385]
TTCGGGATGGGTACAGGAGTTACACTGCCGCTATGGCCGCCAAACTCTACCTATAAATGG
GATTGTGGAAAGATGAAGTCATGTACAGTGCTGCATACTGAATAAAGCGTCCAGTATACA
GCACTTATACATGACTTCATGTACCTGCGTGTCAACGCAGGCAATCCGCCCTTCCCCGAA
AATTTACTTTCCGGGTGCATTTGATGAGTTAGAATTGATCATTAGATTATGATCGATGAT
TTAAATGGTGAGGATTTTGTTCGGTTTTAACCGAACCGACAAAATCCTCGTCAGACAGGA
AAAAACTCCTGACTCCATTATTAATGAATCGTAATTGCTGCATTTATGATGCAGGAAATT
ATAGTTATGTGCTCATAGTATTTAAA
>c720_g1_i1 len=555 path=[27:0-554]
ATATGCATATATACATATATATAACAAAGTAATAATCGAACGACCGCGCAACATCAATGG
CGATTACGAGGACGACTTATCGGAGATACTATCTGATCCATAGTAACAAATGAAATTGTA
TTGTACTCTAGATTTTGATAGACTCTCCCACGAACGTAGCTACGAATGACTTCAGGCATG
AACTCGGGCAGCGCGGCTGATTTGGCGTTGAGAACGATATACTGTCAGCTGAAACATCGA
GTCGGGATTGTCAGAACGAAAGCAATGTAATTGGGGGACGGGATAACGGAAGTCTAAACG
GGGCCTTCGGCCGTGACGAATGTTTTTCCACGAGGATTTCTGCTCGTTCCAACAGCCCGC
TGTTACTCGGACAACTCTGTTCGTTTGACTTACCGATTATCACCCGAACCCGTTGCCACT
CCGAAGCAGAGCGCATTCTCAGGGAGCAGGACGTTCGCCTGAATCGCTGAACCGCAAAGC
AGTCTCTCTCCAAAGAAATTATTTTACGAATGGCGTAGAAGAGCCTTTCTTACCTATGTA
ACGTGCTTTTCGAAG
>c722_g1_i1 len=206 path=[83:0-124 25:125-205]
GACGACGTCTCCTTTTCTGTGCCCTGCACAACGCGCTATTAGATGTTTCATATTATAAAA
ATAAGAAAAATCTAGATAATAAACTTCAAAAAATACGATTTAGGGGGGCCGATAAAGGGC
CTTATCAAATTTCTTAGTTTAGTCAGCATAGCTGTGCACGCGTTACATAACAGCGATAAT
GCATGCTTCCAAGATGCCATGAAATA
>c724_g1_i1 len=510 path=[136:0-372 22:373-509]
ATCGACCGATCATTACCGATCGATTGGAATCCTTTTTTCAAGTCACATTCTATTTTCCTG
GCGTTCGATTTGAAACAGAAAATTGACAATGTGCTTGAATACGTTGTGACAAAGAAGTGT
TTTATGATTTTTATATCTTATTTAATTGTCTTGCATGCCATGAAGAGAGACCAGCTGTAA
TTAATCAAATTACGAATGACTTCGAATATCAAAGTGACGAAATTTTGTGAAATATCTTAA
AGCCTTTCTTTAATGTACACAGAACAAGATGGTATCTATCTAATTAACTTAGCGATTAGC
ATAGTGTGGCAAGCCACTGATACCACTGAATCCCGCGTTTTCAAAATAATTTTTAAACAA
TTATTTCTTATCACCTGCTCGACCGTTGATCGATCACAATCGATCCTTGGCTTACTGCGA
TATTCTCAATATGTGAACACACTGCGTTGAGCCTCGGTAATTTTATACATTCACTCGAAA
GTCTCACCTACTTCTGCCGAGTACCAAAGT
>c726_g1_i1 len=276 path=[1:0-275]
ATATATATATATACACGTATATAAATAGGATATATATATTGCGGATATATATATGTATTC
GTTTTGTGGAATGTACTATATACTTATATATCACAACACCTTGTACACTATGTAAGAAAA
GAGAGCATGAAACCTGAAGTCTACGCAAGATCCTTTGTTGTGGATCCCTAGTGGATTCTG
TGACGTGTGCCCTCCGAGGGTGATGTGTTACGGGATGGATAGTATCCATAGGGATGGAAA
CATTGGAAACTCAACATCAGATCTATCGAAGTCACG
>c728_g1_i1 len=383 path=[1:0-382]
GGTGTTCCGAAACTACCTGACCCGTACTTATAGCTTGTGACGAAGATAATCCGATAAAAT
AAAAAAGTCAAAAAGGCAAATAAAAAAATTTTTACTTATATTTAAATTCTTATCACACCG
ATATCGTTCACTATGTATATTACGAATGACAATCCAAAATTTTATAACACCAGCATCCTG
TGAATCAACCTTAATACTTTCCCGTACAAAGACGCTTAACCGTCCTTTCCTTTTCTAATG
GAAATACTAGAACGAGCAAAGACGCTACTGATAAGAGATAACGAGTACGTCTCAAGAAGG
CTTAGGAACTGACCCCGATAAAATCAATTAGTTACGTCCGTTGTCAAGAAATTGTCGTCG
AATACGAAAAAAAAAAAAAAAAA
>c729_g1_i1 len=622 path=[1:0-621]
AGTTGGGAATGCAGCCGCCTAAAGGTTAGTATTTATGGGCACAGGGACATTGTCTGTCGT
CAGCAATGATCCCTCGAGTAGATTGACTGTCAGACCTAAATCCATTTGATCAGTGCCTTA
ACGAACAATGGTTCTGTGTCCCTCTAGTGGCGTAATTTACCAATATCATCCCCTACATAT
AATGCTTGACTGCAATATTTATCTACTGTATTACAAGAGATCGCTTTTGGTACACATGAA
ATTTGTAAGTTACGTCATGGTCAAGATAGTCGTAGTACATTTTCAGATTTACAGTATGTC
AGAGAGGATCCCTTGGTATCTTCATATGCTTCGTGAGTATGACTCTAGATCTTCGACTCA
GCCTGTTCCCTGAAGCATTGTTAACGAGACGTTAGCACCGATAGACTGTTGATAAACGTC
ACAGTAGTGAACATTTATAAAATCAATAATTCAGTATAGACCTAGACGTTTTCTGTGTGC
TTCCTTTAATTGTTACGTAAGTCGAGTCCGTGAAGTATGTATGTAAATAACAACAAAAAT
GCTTCTCAATTACGTTATGGCATATCTAAACGAAAGATTTTCATTCTATTTTGTCAACAG
CCTAAGAAGAGGAGAATCCCAT
>c731_g1_i1 len=815 path=[1:0-814]
ACGTGTCATTGCCTCCCACGAGATACAATCTATTGGGAATGGATATTCCCTTATCGTGCA
ATCCGATCGAACATTAAGGCCACTTTGGTAAGTATGTCGCCTGCACCGTTGCGATAGATC
GAGCATAGGTGATTCGCATGATAATGAGCTATTGTTCATAATCGCCATTATAACGATGGA
CAATCCGTAATAGCAGTGCCGACTCGATATATCAGTCTGTTGATAACACACGTTCATATA
TAAACACCATAAAAATTCATAAGACAAAACAGCGCCTTGTCATCGGTCAAAAAAAGCAAT
GCCATTTATTTTACATTGCTTTATTTTTTCAACGTCTTCGTCACTTTTTGGCACTATAAA
TAACATCTTTCCAAAACCAGCCTTATATTCAGGGTAGACGACTGTAACATCTCCAAGAAG
GGTGTTACGCATTCATTAGATTCATTCGCATCCATCATGGGGCGATAGGGTAAGTTTCGC
CTTCGCGTTTCCTTATGACAGGAACATCATGGCGACTGACGTGACTACTGGGGGACTTAT
TGATTACAGAAAACGAAGTTACAGAAATGGGAAAGGTCGATCAATTTTCCGTGGTCAGTC
GCAAAATCCGAATGAAAAATGTCACACAAATAAATTGCCATTATGATTCTTAATCGCATT
AATTTTTTTGTACTGAATAACAAAAATGATGACTGTACTATGCAATATTTTTGGTTATTT
GTAAAGTCCATTTTTTTTTTCTAAATTCTATTAAATTGATGATCGATCTGTATATTACGG
TTAATACCAACCTTGAAAACCCGATTGACTTTCAC
>c733_g1_i1 len=283 path=[1:0-282]
GTCAATTTTCAATTGAAATATTTCCTAGCCGTACCTTATATTTGTTCTCTCTGAGGTTGC
AGCCGATAGTGCGATGCCATTCGCGGGGAAATTTATTCAATCATTCGTACGGTCTCTCGG
TCAGGGACACCTTACGATCGTAACGAGAATGTCCTCATAACGATCGCGGAGGTCGTCACT
TTGAAAACAGAACAAAGTTCCCTCTCCGAGAGAATCGCGTCAGCCTCGACCTCGAAGTGC
TTTGCCATTCAACGAGACGAATGACTCTCGAACGGAAGGCCGG
>c734_g1_i2 len=211 path=[1:0-79 81:80-210]
ATTCAACTTCATCGACGAATGTATAAGGCTTATAGTGGTTTGATAATCGTTATATTCTTT
ATAAAGGAATTTTGTTTCAGGAAGTGTAAAATAATTACATTTGTTGATATTAAACAGATC
AATGAGAGGAATGTAAAGAATTATTTTTCATCTTTTTGTTAATTACAATAGCTTCTTGTT
GACATTTGCAGGGCCAGGATCATTAAATTGA
>c736_g1_i1 len=398 path=[1:0-21 23:22-308 310:309-397]
TGCTTTCCGTCCACAGTAGTTCAGGTAAGCAAGTAAAAATCAGCAACTTGACCAAACCAA
AGCACAAACCAGCTCCTTCGGAACCAAATCCTGAAACACCTGCGCCAAGAGTACCACTTC
CCACGCACGTTCCTCTCACAGAAATACCAGGTCTATGAGTTTTTCTCACTATACGAACAT
TTGACTGGTAACTAAAGTTACGTCATCGCTTGCACCATACCTATGTGATACACGTTTGAA
AGCACACAGCGTTGTAGGTACAAGAATGTTTTAAAGACTAACATTAAATTAAAGTTGATA
AAAACACCTAGGTCCTATAATTGAACCAATACTTCCACAACCGCAACCTGTATCTGTACC
CCCAACTGAAATTCCAGCACCTACCAAGGGAAATAATA
>c739_g1_i1 len=464 path=[1:0-463]
AAAAAAAAAAAAAAAAACAAAACTGGGCAATCTAGTTAAATTGATCGAAAACGATCTAGG
GATATTCCAATAACTCCGGGTAAGTATCTGGTCCCTATAAAACAAGAGACGGCCCCTGAA
CGTAGGAAGGGGCGAAAGAGCAAAAGAAAATACCAGGTGGTGGCCAAACCTCGTATTCCG
TAGGAAAGGACAGAAATGCTAGTGTTAAAAAGTACGAAGCTACCCCGAACGAAGGGTAGC
CTTGAACCCTGAAGGGCTGCTGTACCACTGTCGAGAAGCTGCGGCGTCTGCCGACGCACC
GGATATCCGCTCAATCTGGCCTTCCGACTTAAGGAGCGTCCCCGACCGCTTCTGTGCTCT
GTTTCGACTGTGACTTCACCGGATTCGTCGAATCAGCCTGTGACACATGAAGAAAGATCG
AGGCCTGATTAAATCACGTGTCTCATATATGTAATCTATGAAAA
>c740_g1_i1 len=312 path=[1:0-240 242:241-311]
GCCAGTAACGCCGCCGCAACCACCTGCAAGCCAAAAGGTATAACCTCTACTAGGACTACT
CGTGTGCTTCCTTCGTATACTGAAGATCGAAGATCTCCCGAGGACCGGGACGACATGGGA
AACTGAACTCGTAGGTAGTTCGCGATGATGGGGCGATGCGGGATGAGACAGTGATTAGTA
TCCAAGGTTGACGGCAGACAATAATAAAAGGTTGAGGAACGTGATGCGTGGATCTTTTTT
CAAAAAAGGCGAGAGGATCGATCGGCAAGGCTGCTACTTTCACTCTACTTTTTAATTTTT
CCTTTTTTTTTT
>c741_g1_i1 len=626 path=[33:0-625]
CTTCGCTTTTTTTTTTTTTTTATTACTCACATAATTAACACTCAGTTTTCATTTGCCACT
TGCACTTATTCATTCCTTGTTTATACAAGTCACTCCGTGTCGTCCTATCTAGCCTTCCCT
TTTTATTTATTTAGTATTATACTTTCTTACTTGTATTCACACTGTGTTCACTCTACACCA
GAGACAGAGAGATCATCCCTTTTGGTGATGAAGTCTATTGATGTCAATATTTTTTATACT
TGATTATATAATCGATAAGGGAGATAGTTAGCGATTATTCATTTCTTTTCTTAAAATAGT
GTTCTTCCTGAGGTGGTCAAATCCTATGTGCAAACTTTATTTATATATAAAATGAGGCAT
TTTCTTGTAAATAATTCAAGTTAACCAGGATTTGAATAGTAAAAATGGCAGTTCTGAACT
TTTGTAACGTTTGATCGTTTTATAGATATATTGCACAAAATTGGAATTATTTGGAATTTA
GAGGTAAACTCGTGCTGCTGTCGCTGACCTGTTATTCCGAGCATTTCACGATGAAAATCA
ATACTCAGAACGCACATGCAATTCAATTGGAACGTCACGCTTATTTGAATTAGTCTTTCT
ATTTCTGGTGAATAATGAAAGCTTTC
>c742_g1_i1 len=232 path=[1:0-136 138:137-231]
AAATGACTCATTAGAATATCTCACGATCCGAATCGAAAAACGTTTCCGACAAAAATATAT
GCTTTCGAGGGGGAAATGTGGAAAAACATAAAAGAAAATTTAGAATTTTAAATGGTGATC
CCACAGCAAGAAACGCTCCCCTTCAATAGAATCATTTTTTCCAAGTTCCTTGGTTAAAGA
CCTATAACTTTTAGAGGAAATATTTCTCGACTAACTCAAAGGTTAACGATGT
>c745_g1_i1 len=276 path=[42:0-154 196:155-170 41:171-275]
CCAAGGAATGCTCCGCGATTATCAAATACTATATATTAATAATAACAAGCCTTGAATTTT
CTGTTATTAACCGCGGGAAATTTAAATTTCTTAAAATAAATTTAGCCAAGTTTCACTGAA
TCACGCCAAAAGCGAATAACACAAAATCGTCAGTCGTACATACACGAAGACCATAATCGA
TCGCTATCATGGGAACTAGACGTTAGCAACGAGTTACATTGTAAATTGAATGATGATGTC
ATGCGGGTGGAATCGATTGGTAGGAGCTGAATGACG
>c751_g1_i1 len=671 path=[1:0-269 271:270-670]
CTTTATTATAAAGGTACTTAATTAAAATTTGTACTATTCACTTCTCTATATTCTAGATAC
TACATGGAACCTTTAGTATTATTATTCAAAAAGTCACTTCTTAGCACAGTGTATCACGTG
ACATTACTCCCTTTTTTTTTTAACATTTCGTAAATTACTACATTCCGAGGATTCTCAGTT
TCTAATATACATATATTTGTCCATTGGCCAGTGCTTCCATTTAACGGATGTTCCGAGTAA
CTATCTGATTGCAGCACATCGTTAGATCAGGTACCCGTAATTTCACCTAATGTTTAAAAA
CCCGAATGTATGTATGTACATACACTACTGAAATGAACCTTCACGAATGATTATTCTTCT
GAAATGAAGGTGTATCGAAAGTGCCATACAATTCAAGTTGCATTAAACATATGTTGAGAT
GTGCACGGGAATAGCAGAGTTTTTCGTTTTGATGCATGTGCATTTGAGGAGAATAACCAT
TCACGGAATTTCATTTCAGTTTTGGTAGTATGACATTCATGTTTTTAACCATTGGGTGAA
ATCATGGGGTAGTGGTTAAATCGACTCAGAAAGGCGGGGCTAAAGTGATACGGAATTTCC
GAATATTATTGAGAGATGTCGCAAGCATCCAAAGTCGAGAATACATGTTTAAAGCGGAAA
AATTCAAATAC
>c753_g1_i1 len=638 path=[49:0-69 118:70-637]
CATTTCGATTACGTAATATCAGCTATTTATTTAAATCCCGCCTGAATTCGCTGGTTGGGA
TGAAAATTGAATGTATTAAAATTACACAAAAAAAAAAAAAGAAATTACGGATACATCATA
ATAAAAAAAAATGCATGTATAAATAGACTGACAAATCTATGTATACAGTTTCTGTATAAT
TACCAAAAACAATGAACTGATTGAAATCAGTTTGCTTTACGGGAGATCTCTTTTGATAAT
TTGACTGACCTACAAAATTGATAAACGTCGCTCGAAAACGTAGCTACGTTGGCTTAGTAA
ATTATGGCCGCGCCTCAACACCATAACCCATCACGTGCTTACACGACTGTACAACGTATC
CATGTTAATCATGATGAGCCTACGGAGCGCGTGCGTGTCTGATATGTAAACATGGAAACA
AGTAGGTGCAAACGAATACACCCATTCAACCGAACAGTTACGTTTTAATCATCTATTTCC
AGCATCCGTTGCTGCCGTCGAGCCTCTGTCTCCGGAGCTTTTGTGCTCGAAAATAAACGG
ACGGAATTTATATATAAATTGAATTTGTTACTGGACACATGAGAAAGGACGTGACCGACG
GAGCTTTCATTATTTTAGTTACCGCGAGCGCTCGCATT
>c757_g1_i1 len=665 path=[86:0-44 772:45-664]
TTAATATTTTTTTTTTTTTTAATTTCATATATCTTATCATAGACTAGTACTGTTTTTGAA
AAACGACATCTGAGGTGCAGTGGCTACTCGGACGAGAAAATAAAATATATAAAAGTGAGA
AAAGGTCAAGAACAAAAATGGATGCTCCATGACGTACGTTGACGTGGATATATCGCGCAC
CGATCGTCTATGATAATTATCTTCGGTTTTCATTTTTATTTTTGACGATAAATCTTGATC
TCTATTTCATCATTCGTGCAGCATATAATTTTTTTTAAGGTTTCGTAGGTGTGCGTGTCT
CTCCATGGGGAAACAGGCCCTTCGTATTTCGATAAAGAGAAAACGTCTGGACATTTTCAA
CATACAAATCCCGTTAATACATATCCACAGCAACCATTTGATAATGACCCCTTCCCATAA
AATTATGTCGATAAAATTTTAACTGCACATGCAATTTTTAAACCTTTTCAAAACTGTATA
CTTAGCGAATCACCATTGTATTTTATTTATTTTTAATCATGCCATATATGCTGTATAATT
TATATCATCTAGGGAAACTGGGTTTGTATTAAAGAGCAGAGTAGGATCGTCATCCAGTGC
TGTCACACATAGTGAATGTCGTACGCGATCAAGTCACTATTCCTCCCGAATCACACGAAT
CTCAT
>c760_g1_i1 len=564 path=[5:0-563]
TTATTTTTTTTTTTTTTTTGTTAAAATTTCAAGATCATTTAAATCATTGGTTCGTACACG
GATGATGGATACAGTGCGGAATGTGGAATTGCCAGGACGTGAAAACTGGAAAAGAAAAAG
TATTTTTAAAAATATAGGGGTCCGTAAGATCGGCGTAAGATAAGGCGGATGGCGGAAAAG
TGGCACCATAACGGTGGCTGTGCTGATTGCCATGTAACTGCCTTGTTAAGTAATTATATC
ATGTGCAGTAAGAAATACATATACGGATTCGCATATTTCCGAGTTTAAAATTGTTTAGTC
GTCTGCAGTAATTTTTACTTGATACGTGACATATATTTTACCCCTATTTGACCCTCTACT
TTGTACTAGCCTTTGACTCGTACCAATGACTTTTGTACTCTAGATAAATACTAAGCACTA
CATGAAAACGAACGAAGCCTGAGGTCTTATTTACAATACGCTTGTTTCCTACTTGCCAAC
GCTTGCTACTATGTGAAATCTAAATCCGATCAATGTACCATTCGATCTACTTATGTCTAT
CGTGTATATATACATATATATATA
>c761_g1_i1 len=752 path=[1:0-751]
AGTCAGTAACTGGATTTCGTAAGGTAAGTTTTGCGTATAAAAATAAAGCATAAATATCCA
CGAAACTTTGGTTAGGGCGCTCGATAGAAATTTTCGCGATTAAATATCACGGAGAAAGAA
GCACAAGGAGTAACTGCTGTACCGTAATGAAATATATCGTGAGCCGTAGCCGTGGATGCA
GTTAACTCCGGTAAAATGTACTTGGGCTTTCGTGGCCCTTTCATCCTTCCGAGTGGAGAG
CTAAGCTGCCGAGCGACCGTGCCGAGTCCCGGGTTTAGTAGTTTTAGATTGTGGAACGAG
CGATCTAGGTATTTTCCTAGAAGCAAAGCAGCCAACGGTCGTCGGTCGACAGTGGCGTCG
GCACTGGCATCGGTGCCCTTCTCCTCCCTCTGGTCGCTATTATTGTTGGCTTCCAGGAAG
AGAGACCCAACCGAACGTCTCTCTAGTTCTCAGTCTTTATGTTTCTCTCTCTTTTTATTT
CCCTCTCTATCCTACTCCTCTTACTCGTACGAACGTATACACTCTCAGTGAGAGACTTGC
CGTCTCCCCGAAACTCGTATATACCTTCTCCCATTTCTGCTGTGCTCTAACGTCGTATTT
TCCTATCCGTGCTGTTTGCATTTTTCTTAGGAGACTAACCTAACCTAACTACCGTCGACC
AACCCCTGGAGAGAGGACGCGCCCGTACCAGGATCGTAGTAATATAATAAAACTCTAGGG
AATTTTCTTGGAATGGTAAAACTATTAACCTT
>c762_g1_i1 len=243 path=[3:0-242]
CGCCTATGACACTTCGATCGATACAAAGGATGCAACCTCTTGCTACGAGAAATGCCGTGA
ACACCTCGTTACCGTGGTCATCAGGGCTTCGTAGCCATTTTATAAACGGATTTATTACGC
ACTTTGAGGTGGCAGACGAATCTATTACGTTTTTCACTCGGATCTCCACTGCTTTCACAG
CTGCCTATTGATCTCGTTAAGTAACCATTTTTTTTTCTTCGTTACTCCTGCGGCATTTTT
TTT
>c767_g1_i1 len=592 path=[3:0-419 423:420-591]
ATTGAAATTACTTTTTTTTTTTTTAGATATAAATATTCCTCGCGATTATAAATAAAACGT
TGATTTATCTTATAGTGGTATTTCGTACAGTCGCGTACACCTGTCGAAAAATCATTGCAC
GTGGATCTGATTAATTATTGCTATTTTTAATTCAGCATTTATTCGGTTATTGTATTAAAG
TCTGTTACTGTGGTTTACAAAACTTACAGATTTGACTTTGCGCTTATGCGATACGAATAT
TCAAAGTGCATTTTTATGACGTCACGATGATGCAACATGGAAAAGGGAGAAATACGCGAG
ATGTCTGATGGATGGGAAATGTCAAAAATTAAAGTCAGCTGTTTCTCTTATCTGTTTCAA
TAGAATTTTTCTTTCGAGTGCCAGCGCGTTGAATGGGACGTAGAGTTAATTTGAAAAATT
ATATATTTCGATGGAATTTCAATGTCTCGATTTAAATTGACTTTGTCACTATTAAGAGAT
CCGATTTAAGGTTCATAATGTCGCAAATGATTCGGCGCTATTTATGATGAACTTTGCATA
GTTTTATAGGTTAAATGGCGTAAGCGTATGTTACGTATATGCGCATATATAT
>c768_g1_i1 len=317 path=[1:0-131 317:132-152 153:153-316]
GGATGCATGAGCAAAGGGTGGACGGCCGAAGATAACGCAGGTTGGTTCTCAAAGATAGTT
CGTTCTCGGGTGTTTCGTTATCGATGTCGAGTTAAGAAAAAAATATACGTTAAAAGCTAT
AATCAATGTTTCAAATGTTTAGTGTTTCTGTGCAACTGGTTTTTTCATTCTTCTTCTCGC
GGGTTATCCGCTAACTTTTTTCAACATGTCCGTCGTCGCGGCGTGGGCTGATTAAAGGGA
AAAAATAATAATACCCGGCCACACAGGTGAGTGCGTTTTCAATGTAAATACTTGTTTCCT
ACTTGTACTTATGTTCA
>c769_g1_i1 len=340 path=[1:0-339]
CAGGAGACGGCGGGGATAATCTGTAACAAGAATTTTCGTTTGTGTGATTGTTCCTATTGA
TTTTTTTGTTCGATTCGCTATGAAATAATATAATCAATGCATAGTTTGCATGTTTTGATA
TACCCACGTGATGAGTGTTACTACGATTTCTAAGGAATGCGGTGAGAATAAAGAGAACCA
CTGAATCTTACCCAAGACTGTAGCGTTCACGAACGAATGTGTGAGTGTGGTAAAAGCGGA
CAGTAAGAAGATGAACAATAGTAGATTAGTAGAAAAGTAGTGTTGACGAATACATTAATG
GATGATTTCGTTTTACCTGGGATTTTCGGCCGACGCCAAC
>c772_g1_i1 len=259 path=[24:0-128 152:129-129 23:130-258]
GTTTAGAGTCAAGGCGCACACGTGTCGTTCGGATGATCAGGAATTCATGTACACAGGGGA
TGTAGAGGATATGACGTATCTACAGGGAAGAAGAGGCTATCTTGACGTACATACCACGGG
GCTGGATTACCCACGTGGCTCCATTCAGTAAAATTCTGAGACCAACACTGAATGGTATCA
AATGTTATTGTCCAAAGTTGTATTTACTACAATGACTGTACTACCGACATTTATTCTCTT
GAACAAAGGTTGAATCTCG
>c775_g1_i1 len=536 path=[1:0-535]
TTTGTCTAACTTTCGTCCTTGCGGTGAGTTTCAACGTAGCGGTTCCGCTCGATACTTTTA
TCGTAGCAAAATTGCCGGCAAAACCGGTGCAGCAACGGTAAAAAATCGCGCAGAGGATGT
TTGCAAATGTCAATAAATAAAACGGCAAAAGCGCCCGAGACCCAAAGTCCCACTTTGTCC
CACTTGAAAATCCGTAGAGCGGGATTCACGTTCCTTCCGACTGTTAGAGAAGAACCGGAA
TTTTCGTTAATTACCGGCATCCCGTTACTTTGAGTCTGCGAAATTATTTAGTTCAAGACA
AACTTAATTAATACCGTTTAATTAAATGTCACTCATGTTCCACTAGATGCTACTTATCGT
TTAGGACCCTTGCAGACGCCAATCTGATAATTGCCGTTGAAATTACTATCGCGAAAATTC
AAACTAGTAAAACTGCCTCGAAGTGCTATTTCATTAAATAATTATTAATTATATAGAATT
ACATTAATTATTCGGAGGAAAATATATAATCTGTCAAATCCGTCCGATAAACATTA
>c778_g1_i1 len=444 path=[1:0-292 294:293-443]
GAGAATTGAGATATCAGAATTCACTGTACCTACACTGTTATACTTACGCGTACATTTCAA
TATAGATTGAACTTTCATGCTGTGATACTGAAATTGAAGTCTCATTGAGAATGATTGTCC
ACTTGAGAAATTATTACTCTCATATCTGGAATTTCAAAGTGCTACGTATTATAGTTTCTT
GCTATTTCCGTAGAAAATTTGTGGACAGTTAGGATCTTCGTTTTTGGAATGAAGAGTTTG
ATCTTGTGTTTTCTTACATTGGTATGTCGTTAATGTTGGAATACGGACATCGAAGGACGT
AAAAAGTTTCCTCTTCAAGGCGGATCCTTTACCTTATACTGGAACGGAACAGAACTTCCT
CACGTTTTCTATTGCATGGGATAGGATATGTAGGAAGCATCCTAGGATGAGAAAGTTATT
ATATAGCTGGTGTACTTATATTTT
>c781_g1_i1 len=628 path=[1:0-627]
CTCGTTTACAATTTGCTGATAATAACCTGGAAATTTTTGATTCGTACACGATCGCAAACC
GATCGCTCTCGGCTTATTCTCGATTAAAAGTCCTGGTCGATTCAGAGCCTGATAAATTTG
AGCGATGCGGGCCTGGAGCAGCGCGAGGCAGCTCAGCACGGACGCCGAGGACTCGGAGCG
TAACTTCTTTCGCGTACTTGAAAATCGTTAGGGTCCTTAAGGCGTGCGCGCGTCGCTCGA
TGCGAATAGAAACAGTTATAGCTATACTGACACGTAACACGGTACCCGTATAAAGATTAA
GACGGGATCGTCGGAGTTTTCGTTTATCATAGTCTCTCGGTCTTCCAGAGACATTGGGAA
GTGATCGACAAAATTTATAGCACAGTTTACGAGAGAAGCGTTAAAATACGTTGAGAGCAA
AAGAAATAATTTTAATAAATTCCACGAGTATGAGTGCCCATAAAGGGGGGACGTTCGAAC
GCTGCTAAAGGTTAAATAATATTTCTTTTTTTTTTTTCCATCTCGAAACTTTTAATATCT
ACGTTTCTCATCCATACTGTATATAATTTTTTGATGAGCTATGTAATCGACGTACATATA
TACCCATATCTTAGCGCGTCTCTAAAAT
>c783_g1_i1 len=202 path=[1:0-201]
TCCACTCGTCCGTCTATCCTCACCTGTTTGTTGACTGTTTGGCCATTTTTTCTAAATGAC
CACAAAAATGCAATACAGCAGTGCGGGTTCTCTTCCAGTTCTTTGGTCTTCCGACTCCGG
TTGTCTGTCATGATCACGAACCCGTCGTCGTCCAGCCTTCGCAACAGTACGTGTCTTGAG
CTTGGAATTCCGTCCTTGGAAC
>c786_g1_i1 len=427 path=[27:0-426]
ATTCGAAACACGTATATCTGTACTGTGATTAGTTTTAATCGAGATTAGGGGAAAGAAAAA
TAAAATAAAAATTTTTATCCAAATATCGTGAGAATCAAAAATATATTTTTTTTTTCGTTC
GAATAAAAATAAAAATCAAAGCTTTTCGCACACGGGAGAAAGTATTGGATAAATTTTTGT
CATTAGGTTTATCTGTAACTGGCTGTTATCATTGATCCATTTTGATCTACCGATCCGTCA
TTGTCGCAATCGACAAGGACTTAATCTGATCACGAGACTCGTGATGCTCGCTATAAAAAT
ATATAAAATTCGCTCGTCTTGGATTTTCTTTAATTTTAATATTCGAGGTCACCCGTCAAC
TTTATTCTTTTCCATGAGCAGCCAGTATTTAAACATTTTTTCTTCCTTTTCTTTCATCTA
AATTTTT
>c787_g1_i1 len=208 path=[1:0-207]
ACAACTTTTTCTTTTTATATCCCCCTCCAGTAGAACCTGCTCCGTCTTTGACGGTACTTC
TCGGTCACTGGGTCTACGAATCCAAGCAACCTGATCCTATTTCTATGGCTCGACTGGAAC
TTTATCGGTGATTCGATGCAAGTGACGTCAGCGGCTGTTGGATGCACCGTAGAGGAAGAT
ACAGGACGATTCAAAAGTTCGAGCAGCC
>c789_g1_i1 len=387 path=[1:0-386]
CAATACTGTCCTCTTGCTGTGATGGAATCCCAACGTTTGCGCATGCGCAGATCTCTTCGG
AAAGACAAACCATTTTTTCTACACAGAATTCAAATTTTATCCGTCGGCAAATCTCGACGG
ACATATACGTGGGTTTTCGATATCAATTTTCAAAGGGTTAGACGCCTGCTGTTGGCTTAA
AAGGGATTCGGACACGGGTAAGTAGACAATGTACAAGTAAATGGTGACGCGGAATATGAA
TTTACCCCTTGGCAATTCCATATCAATTGCATGGAATTCGAGTCAGCCGCACAAAGTGTA
CATCCGGCCTTTACTTGTTCGTACGAATATTGGATTTTGTCCAGATTTCGATTCTGTTAT
CTTTATTCCCATTCTTCCCTGTCCCGC
>c790_g1_i1 len=368 path=[1:0-367]
GGTACCGAGCTCAGGTATAACGTGTATGTATGCATGATTTCATTCTGTTAACTTTTCCGA
ACTCTCGAGACACGCCGCGGTTGCTTCATTCACGCACCAGCAGACAACCGTTCTTGAGGA
GAACCTGGGCTTTAGTAGTTTGTGTTGGTTCGGGGAGAGCGGCGGCCCGGCGACCCGGCG
CTCGAGGGCCTCGTGTAAATTCGATTGTTCCTTCTAATCGTAGATGCAAACTCAAATTGA
ATCGCAGCGACGCTGCATCTGGGACACGTGCTGTGCCCGCGTAATAACGGTAGGTCGATG
CTCAGTTGGTGTTTCGTTAAAGTCGATAAAACAGAGCGCACCGTGACGTGTCTATCCCTA
TCGGAGTT
>c794_g1_i1 len=427 path=[1:0-205 207:206-217 219:218-426]
TGAACTTGAATTTCCTACATGACGTAAGATATATTATTAGTTTGGCAAAAAAAGTCGAAC
CAGAACATTCTGTTTAGCTGGGATAAAAAGTAAACAGTCTTTAATAAAGAAGATAAAAAC
TTATCTCTTATTTACAGAAATATCTAGTATAAAATGTCATGAAATGTTCTAATGCTCCAT
GGACTGTAGCATGTTTTTTGTCTGCAGCATTGCAGATCTATAAGGTATATACAGACTCTC
AGTCTACATGTTTTTCTTACACACCCTGAATCTTGGATTTTCTTTTTTATTTCACGGCTA
CGTTTCTTTCATTCAAGATCCGGTCTTGCAAAGTATTAACCCTTTGCACTCCGAACCATT
CTGGACGTTAGCCACTAGCTACTCAGCGGCACGTTGTGGAAATTTCAGAAAAACACGCAT
TTCTCAA
>c796_g1_i1 len=593 path=[1:0-177 203:178-592]
ACCTAACCTACTCATCTCTGCTATATTGGCCTGTTTTCACGTTATCCCTGTCTAGGTGGC
GCCCCTCCACTACCGTACGCGTCCAGTATACTTCTATTTCAGTGATCTATGGCTATGTTT
TCACACATCAAGTATAGAGATGAAATGCATGTGCTGCACATCTATACATCTATGAACTGT
AAGTATAATCCAATATATTTCAATTCTCCTTCAACTACGGTGGAAACATAGCCTCTATGT
ACCTAAAGCCAACCAGCCAACTTCATTCTTTGAATACCTTTAATTACTATATATTCCGGA
TAGTAATATTAAAATTTCGGAGTCTACAATCGAACAAATCCTTATTTTTCAAAAAAGACG
ACAAAACAGGAAGGAGCATAGAGATAAGAATTAGAAGTATTTTGACGTAAGTTTTGCTAT
GTGTGTACTAAACAGTTCATAGTAGTAAACGTGTGTATACGTGTACATACATATAAAACA
AATGTATATACAGAACTTACGTTTTATGTATACACTAGATAGTATGCACATACATACGCA
TGCGGAGCGAATAGTCAGATGCAACTTTAGATTAAGAATTTCACAGATAGAAC
>c797_g1_i1 len=220 path=[1:0-118 120:119-127 129:128-219]
GACCGACTACAGATCCTTGACCCTAAAAAAATACGTATACATTATATGAACATATTTTGT
TAACTCAATTTTCCCATACAATTCAGTAAGGCCTGTAAAGTGATTAATATCAAAGAGCGC
ATTTAATCACACAAGAAGTAATGATAAACTGTAAATTCAAATTCATTACGGTCATTTTAT
CGTCTGTCTAGTTACAGAACTTACCGAATGACTTGCTTCT
>c798_g1_i1 len=353 path=[1:0-207 209:208-352]
TATAGCTACTAGCTAGCGGCTAGCGGCTAGCACCTGCAAACCAGCATCGGGTAGACCTAC
GTGTACATATGTGACTACACGTATATCCTGATACGTACATAAGCGTACCTCCTTTACTTT
ACTTCTGTCCCACAATCGACACACGATTCTCTCATTGCGAGAATCCTCTAGGACAGCCGC
CTTCCTTTCGTCTTTTGGTCTTTTGGTCTTTGGATTAAGGACGAGCGCTACCATTTAAAT
GAGGGGCTCCATTAATGACGCGTGTTTCGTGAGAGAGTGCGGAGCTTCACTTTCTACCGG
TCGCTGCTTCCATTTAGAAAGGCGTGAGGATATATCCGTCGAGAGCGCAGGAG
>c802_g1_i1 len=527 path=[1:0-86 110:87-526]
CCGATTCCTAATTGAACGACTCGCAAACTTCTTTGAGATGACAGAGACAACTTCCTCGGA
TGACGGGATGCCGGAAGGTCCGGGCGAGGGCGAATGGAACGAAATGTCATTCTCCGGGAA
TATCCGACACCTTTTTCATTTTCTCTCTGACAGATGGGAAAGTCGGCTGCTCTGAAGTTG
GACGCGTTTCTTTGATTTTCAGTCTTGAGACAGAAGATGGAAGAGCAAGCAAATATTTGA
TGTCGCCTGGAAGGACTCAAATTTCAATTACTCATCTATCACGTGTATTGGACAGTCGCT
AAGGGCTAGTTTCTAATGGCACTGCAAGTTCATATTAGCGAAACGGTACGGCCCCAGCCG
GTGGGCCCGGGGTGAGTGCAGGGATCGATGTGGAACCTGCGGAGGGAAAGAGAGAAAGAG
AGGAGCGAAGATAAAGGAAAAAGAGAGAGAACAAAGTCCAGTCGATAAACCGGATAGGTC
GAAGCCATCGGAAGAACCTTGGCCTAGCTTCGTCAACGAGATTAGAA
>c804_g1_i1 len=821 path=[157:0-508 136:509-664 136:665-820]
TTTCAGATTTCAGCTCATCCTCGTCACACCGGGGATTTTTCAACATTATATCCAATTCCG
GTAACAAATCTATCATGGCATTGGTTTCTTCTTGTAAGTGATTCAACGTCACTTTAGACT
TGATCATAACCTCGGCAACTGTCGAAAGCTCGTAAAATAATGAATTTTCCGAGCGATTCA
TGTTTTTTATTTTTGTCAGCAGTAACAACGACGGTTAATAACTTAATTATTTATGATGAT
TTGTTACTTTTCATATGTTGAAGACATACGTTCAATTCATAATGACGTCATGATGAATTC
TAATGAAAATATTGACCATACATGTTTCAATTGTCATTTGCGACAAATTGAAAAAATAAA
AGAGTTTTCTTAACTCAGTCTGCAACATTCGATTTCTCATGCCCGTTGGCAGTGTGCGAA
GTGCCCGATTCACCCATTTTGAGCGAAATAATCATTTCGCACACCGATTGTGATTTCAGC
TCGCTGTTTATGATAAACAAAACGATATTGAGAAACAAACAGCTGCTTATGATAAACAGA
GGGTATCGTAGCGATATAGTTGAAACCCACATCAAACACTCAGTTTAAAAAACAGGCATG
AGAAATCGAATTTTGCATACTGATTGTGAGTTCAGGTCACTGTTTATAATAAACAAAACG
GTATCGAGAAACAAACAGCTGCTTATGATAAACAGAGGGTATCGTAGCGATATAGTTGAA
ACCCACATCAAACACTCAGTTTAAAAAACAGGCATGAGAAATCGAATTTTGCATACTGAT
TGTGAGTTCAGGTCACTGTTTATAATAAACAAAACGGTATC
>c806_g1_i1 len=224 path=[1:0-35 37:36-59 61:60-223]
TTTCGTCCTTCATTAATCCTAATATTTTTTTATCCGGAGGATAGTCTGAAGTGCCAAATT
TATCTAAGTAGCGTTTTCCCAATTATCACTATATTCGTGGGGGAAACACCTTTTTCCAGT
CAAAAAATTGAATAACTCACCAACGCACTCTGTCACTTCTCTCTCGCCGTCCTTCACCTC
CTTTTCGAAGTTTTTTTTTTAATTTTTCGTTCAGAGATTTGAGG
>c807_g1_i1 len=262 path=[27:0-261]
GCTTGATTGAGACGATCCCCGAGGTGGAAGGAATTCAGGATGAAGTGGTTAACCTGGTGC
TTGAGTTGGTTTACCCTCTGGCGGGGAATGTCAAAGTGGTGGACTTCCGGTTGGATTTTC
ATAGAAGATACAAAAAAAGGTGACCACGTGGTTTAATCGAGAATAAACAAACTTTCCACA
GATCGTCCGTGAAAATGCACGGATTTTTTTAAGGCACGAGAATAAGTCTGCCATTTTAAT
CTAGCGAGGGATTTTTCGTTTT
>c812_g1_i1 len=260 path=[151:0-158 73:159-259]
CGAGGGCCAGAAACACCGGAAATCACTTCACTTCGAGCCAGATCGCGGAACGGTTAGAGC
GTGCGGATTGCGAGCGAGTGCAAAGTAGAGAGTGAGTGAGAACGGTGAACGATTACTGGG
ATTATCAGTGTTGCGGATCTGTGCGTGAGTACAGTGTGTTTGAATTCTCCCTATCTGCCA
TCCCTTCCCTATCACCCTTTTATAATTTGCGCCGTAGATTTTGTAGGTCCCTTCAAGACG
TCCACGAGCTGGCCCACGTG
>c813_g1_i1 len=314 path=[1:0-313]
CAGCCAAATGTAGCTTTAAATCTATAAAGGAATTCATTTATCTTTCACAATATAAAGCTA
GACTTTAAAGAAAGTAATTATATATTAATTGCAAACTATTTAATTACTCCATATTTGCCT
TACACAATTTGAACAATTTATAGTAAACTGGGGAACAGTTCTATGATAATTTATTAACAA
ATAAAGCATATATGAGCTTTTCTGTTATGAATATATAGAAATTTTTAGATAATATATAAA
AAATGCCATTATTTATAGCGAATAAGGTAACAAAGTGGATCTTAATTTACCTTCAAGGGT
CTCACATTGGACCA
>c815_g1_i1 len=263 path=[44:0-191 235:192-209 43:210-262]
GGCGAGCAATCGACGTGTCACACTGGTGGAAGTGAGAGAAAAGGCAGGATGGTACGAGTA
GTATAAGTATCAATGAAAACTAGTGGGAAAAAGGAAAAGGGCATAAAAATATAAATCCGT
CTCAAAGTTTCTTTTCCGCAAGATTCCAGCCCGTTAATTTTATTATACTTCGCCGTGGGA
AACGCTTCCTCGGTGGAAGAGGGAAACGATAACGGCGTTCGAAAAAAGAAAGGGAATTAC
TCATCGTAAGGAAAAAAAAGTCC
>c816_g1_i1 len=552 path=[1:0-551]
GCTCTTTTCCGTGGGTGGGCGTCTCTGCGCATGCGTCATCCCCTCCAACGCTTCCCTATT
CTCACTCTGTCGAGTGGCTGGCCTCCTCTCCTCGCTGCGCTCGCCACACGATCTCCCTTC
GTCGCACTGTACTCCGGGACCCTCGGCCAGACGTGATACTTCATTCATGCTCGTATTGTG
CGACCAGTAGCGGATCCATTGGCGCAGGCACCCGCTCCTCGATATTTATTTTCCTTGAGC
AGGTCTGTGGGACGCTGAGGAGGTGGGTCCAGGAGTCGTTTCATTATCCGGGGGATAGGC
TGACATTCTTTCTAGTGTTCTACCGATGCAATGGGTCGCTATCTACCTTTCACAACCTGG
ACAAGATTTTCAACGATGACTCTAGGTTCACGAAGACCTCGGGACGGTACTGTCTTACGG
GTCTACGAGCTCCCACACATCGGGGGTTCTCGGTCCGCTTCGTAAAAGTCCGTCGACTAC
ATCCTCTTTCATCCTCATCGGAAACAAATGGCCGTCCTCGTCTCTCGGTCTTATGCTGGA
CCTGGAGACAGG
>c819_g1_i1 len=220 path=[1:0-219]
TGAACTTTCTCGCAGGATTAGTAATTCCTTATGTTTTCGCACTCTTTGGTTCTTGAACCT
TTTATTTACTTTGTTTGGATTATTTTATTCGGTCGTTCTTTGGGGTTCTTATTCAAATTG
GGAATTTTAGTAAGGATGATACGGATACTGGACTTCTTCATGAAATTCTCACGGGTCGTG
CCGGCTATTAAGGAATTATTTAAGTTTCCTACCAATCCAT
>c824_g1_i1 len=302 path=[27:0-301]
GTCCTTATATCATGGCTACGAGAATTAGTCAGTTTCTTAGAATCGATAGCAAAATATTGG
AAAGAGCGATAGGAGCTTCCAGGAAATCGCCGCGTCGCGTTAAGTCATTATTTTCGTATA
GTATAGCACATGGCCGTGATAACTAATGCCGATGTGGTAAATGTAGAGACTCACGTATAA
AAACAATTCAAACGACCATGAAATCTTTTACGAATACGATACCTGCTTTTCAATTGATCC
TAAAATAAAGGAATCGTAATCTAATCAATTCTCAATTAAATACTGAGAATTCAGATATCA
GA
>c826_g1_i1 len=579 path=[27:0-578]
TATCAATACTCTTTGTTAGAGGAACTCAGAGCAATCCTGTACTTGGCGTAGCCCCCCACA
CGTAAGTGTTTTTTGGAGGATTCTCATTACCTTAACCCAATCATAACATTTTCGAGGAGC
GTCCGGGTTTTTATGATAAAATGTTCAGAGCTCGGTCAAAACAATACATTTAACTATTAT
ATAACTATTTTAAACAAAATATTTTACAGTACATCCGAAAAGAAAAAACGATCAAGAAAA
CTCAGAAATAAAAGGTATCTCGATAAAAAAAAATAATGAGAGTGAATAAGGTAAAATTAG
GCAGCGTAATCAACAAAATGCTAAAGCTTATCGAGACAGATTTAAAATACAGAAAACTTT
ATTATCTGAACAAAATTCTAATGAAGAAAGCAGACAAGTACATTCTTCAACAATTACATA
GACAAATGTTTCATCAAAGTAATGTATTCTTTAGACGTCGTCTATATCTACTTTATTTTC
ACTATTTCGCAATTATATTTAACATTTTAAAACATTTTCTACATTTAGAAAAGAAAGAAA
TAATAAAATCAAAAATCAATCCACTGTACATAACAAAAG
>c829_g1_i1 len=282 path=[27:0-281]
CCGATGGAAATATCTGGTTCGATCTTAAAAAATTTTGAATTTGGAAGAGATATCAATTAA
AAATATAAACGTATTAATAATAGTGCAATATTTAATATTTAGCGTAACGAAAAATTCATA
GTAACCGTACAAATGGTTTTACATCGAAATCGCTTCAAGTGACAGAAAAATAATTGGATA
AAAAATAATATTTGCGTAACGTCTAAAAGATTCTGAATAGCTTTGAGTTAATTAAATTTA
CATGAATTACTGGCTCACCGTATATCTTCCAGAAGGTCGCAC
>c833_g1_i1 len=232 path=[77:0-117 76:118-231]
ACTCCAGAGTTTTGATATCTTCACTGAAAAAATTGTTTCGATCATTTATACAAAATGGTC
AATTGAAAGTTTCGGGCAATTTCGAACTTTTCTATCCTGAAGGTATTTTGAAAGACACGC
CATATCGATAATTTGTCAAAATAGAATTTAATTTTAAAAGCACATTACACCTCTACCGTA
TTAAATAATTTAATTAAACTGTACTCACTCGTTTATGCTGTTCGATAAGTCT
>c834_g1_i1 len=390 path=[17:0-157 16:158-389]
AATGCTAAAAATAACAGCGGGGAAGAAAGGTCGTCATATTTGTGAAAGCCGTACGATAGT
GAAATGTATGTGGAAGCTAATATGCTGGCTCGGGTCTTGGACGGTCTTTGGCCGTTGACG
CGTACTATTTTTGTACGCGATTACTCCAGAGGTGTGTATATACTCGTACGTGGCGAGGGA
ACTGCCTGAAAATGGGCTACGTTGAGCGACATGGTCGTAAGAAAGTTATCGACTGATTGC
CTTTAGGTTTACGCAGATCGCAGCTGCGTTCGGCACAGTGGACTTGGTTAATGCTCGATT
TTTATCTGAGTACTCCACAAGTTGTGTAAAATTGTAACGTGCGAATGACAAAATGAAATT
TGTATATGAAAAAAAGAAAGAAAAAAAAAA
>c835_g1_i1 len=367 path=[27:0-366]
GGTAATACAGGGCGTCTATAAAATTTCATCCATGATGGCGTCCGATACGTATAGCAAATA
AGTATACAGAGCACAATCGACTGTTGCACGTAACCCAAATCGTTTGCCCGGCTCTCGTAT
TTCCTCCTGAGGTAAGATCGATGCACGATCCCCGACCGCAAATTACGTTCCATTATCCTC
GATAATGGCCGAGGCATGAGATTTTAGGAACGTCTTCCGCGTACCGAAACTGTTGCCGGT
CGAAGGTATAGACAACATATTAGTACGTAGTTATAGATGTATGTACGTTAAGATGGTTTT
TGCGGTCCATTGCGCGATGATGCCTTGGCGAAAATAATTGGGTGATGATAAAAAAAAAAA
TAACGAT
>c838_g1_i1 len=281 path=[35:0-237 272:238-246 34:247-280]
CTCAACGCTTAGCGATCTTTAATTTTCAGTCACTCCCCGGAAAAAAATATAAATTAACAA
GTTCTCCTGTGCAAATATTACAATAATTTTTGACATCCAAAAACATAAAAAAAAATATAA
CTGGGTATTTAGAGTATTCAAGTAATAGCCCCCCTTCCCACCCCATTATTATAACTGTCC
ACTTTAGCATAAACCATCTTCACTCCACTCTTACAAAAACAGCCTTCTCTCCGTCTTCCC
AGGATTAGGATTATTTATCAAGAGCAGTGTTGGTTTTGATT
>c840_g1_i1 len=245 path=[27:0-244]
GTTTTTCTTGTCACGACCCGGCTTCCATCACCATCTTCTTGATGCTGGAGATACTTTTCC
GATCGTAATCTTTTAATTCCCTGAACTAACTAACTCTACTTACTCCTTTTATCTACTATA
CACTATTCGAGGCTTGCAAACCAAGAAATTTGTTTGCACTCTGAGATTGCTTAAAAATTC
TCACTATTATGTTTGTTTTCGTTACATACACCTTCTGCACATTTCAAAAAGTGCAAATTC
TTATT
>c842_g1_i1 len=378 path=[33:0-78 111:79-85 32:86-377]
CTTTAATTTCTTTCTTCCACTCACAGAAGGATATCTTAACATATTTGCCATGGGTTAACC
TTTTCAATTAACAAATAATCATCTATTTTGCCCCTGGTATCATTTTTTAATTAAGGAGAT
ATTTCCATATCTATAAAACTTAGTTTAACAAACTTTTATTATCTTAAATCATAGAGGGAT
TCTTCAAGAAAAGAAAAGGCTTTACTAACAAGCAATGGAGAGTGTATTGGGATTGCAAAA
AATATTCTTATGAAGGGGATTTTAAGGCAAAGGAATACCTTCAAGTAATTTCAAACGCTT
TTTAGCACCTTTAGCATAAATAAAATCTCTATCAAAAATTACGTTTAAATGTAAAACTTT
TTCCATGGGTGATTAAAT
>c843_g1_i1 len=877 path=[27:0-876]
CTAGTTTTTCTTTTACATATCACGGTGAGTCTTATTGTATATTTGTTTTTTAAATTTTTT
CTCTTTCACTGATCATCCGTACTGACATGAGATTCTTTGCACCGGATGTAGACCATGCCG
GTGTTCGATTGACAGTAATCGTGCTGACTAGTTTGCATTTGTTTGATGTAGACTTACCGT
TACGTTATCTCCAGGTGGTGTTTGATAAATATTAATATTTTCATCGGGTATTTTGACGTC
TTTTGTATTTACCTTATTTTTGATTCTGTTATCTGAATTCTACTGAATCTAAAGCTAAAT
CTACAATAATCTCGTGATGTAACATTTTTGGTTCGGATGTTGACTTTGGTCACATCTTTG
TTAACTGTCAGAGAATACGGAAAAGTTGTTTGATTAGTGAAAAGAAAGCGTGAAATTGTC
AAAACTCAGGAAGAGGTAATATACGAAATGACAGGGTAAACCAACATCTGAGTGGATTAG
CTGAATTGTTATAGAAATATTCACTCGCGTCTCTCATCATCGTTCCTCTTATATTTTCTG
ACAGAATTGTACACAACTTCGATCACTGTCATAAGGAAGGTACACGTCTTTAATCGAGCG
TTCCTTTAATTGACCACAAGTAAAAATGTCTCTAGACGAATATAAATGTAAATATCGTAC
CAATTATAAAGATGTATTCGAATCGGCCTAGAGAATTGTTGAAACAAATTTCAAAAGAGC
GGCAGTGGCGCCATCGGCGGAAAATTTTCTAACGACTCTTGAATGAAGTTTTCAACGGTT
TCTTTCTTTATTTCGCAAAAGAAAGGGAAAAAAGGTAATACACAGATGGCATTAAAAGAT
CAATCGAAATTAAAGACGTTTGCATTTTATAAGATCG
>c844_g1_i1 len=738 path=[27:0-737]
AGCAAAAAACCGTGGTAAATCTGGTATGTTAAATTTTGTGCTTTTATTGCATGTAATTTG
CATATAGATTTTATTTCTCATTAAGGCTGTTCAAGGAGATATTTCATATCTGTTATGTCT
TTATTCATGATTACACATACAAGAGCATCTTCAATGTGAATGCTCAAAGTTTGAAGCATA
CATTCTAATTCTAACACGACTAATTGATTCCTAGCATCCAACTGTAAAGAGTAAAACATT
GAAGATATACATTGATTATTATAAAAACTAAAAATTACCTAAAATATGAGGAAGCTGTAG
GCTACTTAAATACTGTACATTAATAATTATTTTTATCATTTGATTTTACTTTCGATTTAA
GTTAAGTGAAAATTTACAAAGCCCCCTTGGACAGCAATAAAACTGTTGTTTGGTTAGTAT
ATAGTAATATAGTATGAATACCATAACGCGATGACGTTAGGGTCAAGAAATTCTTGTATT
CATGGTTCTTCTCTATTTTTTTTTTTTGGATCAAAATATCAGCACTGCCATATTCTTATA
TGATAATGAATTTGATTGAAGTTGGTGTAAATAGTTTGTAAATCTTAATCTGAAGAATAA
TGTACAGACACAGGACAGACGTAATACTAATAGCGGCATCTATGGGATTTTGACAGATTT
CAATTTTCTTGATTCTGTTTGACACAAATATAATAATTGATCAGAAATCGAATACATTGA
CATTGCTTATAATACAAG
>c850_g1_i1 len=227 path=[23:0-143 22:144-226]
CCTCTCTTCCCCTCTTGGTCCTTCGAGGCTAACCTGTTATTAGGGGAGCCCCGGCGTCCC
GGCGTCTCGGCGATTAGATTGCGCTAATGGCGAACCGCTGTCTCGGCTCTCGAACTACGA
GGAATCGGGCACTCGGCCACTCGGAGATTCAACCATGGGAATCAGCCAGGGAAGAAAAAA
TGAAGGAACAGAGAAATGGAGAACCTTTCCGAGGAAGAAGCTCGAAA
>c852_g1_i1 len=642 path=[27:0-641]
CGCGCAGCCTCCGCAACGAGCCGATCCTCTTCTGGGGGGGAAGAAGGTATCTCTGGCTGT
TCCATTGTACTTCGTATGCACGGGTGCAGCAGACTAGAGATTCCAAGCAGGGCATCGCTG
ACTATTTTGAGAAGATGAATTTTAAGATCGAGTCTGAACAATCGGTTAATTAATTTCACA
GTGAATCTTGAGTCGGCAGTTTAACCCGTATGACACGTCATTTTATCTCGTATGGTATAA
TACATAAATTTTCAAGGCAGTACACTTACTGCTGATAAAACTTCAAGCTGGAGTATGAAA
GACAGTGATAATTAACAATTAATAATGTCACTGAGTAATTGATGTTTTTTTTTTTTTTAA
TACGAGTAACCTAACCCGTTTAACCATATGTTACGATCGCTGGATCCGGAAAATCAAGCG
ACGTAAATGGAATCTGTAATAAAAGCCATGAATACGTTACATACGTTACGATCGAATTAT
CGAAAAATTATGAAATTTTTTTTAAAAAAATATTTTCAAACCTACGAAGCAATCAAGGGG
AAGATTGACGTAATTGTCAGAATAACAAAATAAGCACGTGCGAAATAGGCACTAAGAAGA
TCTAAGGTGGTTAAAAGTCGATAAATAGTGATAAGAAGAATT
>c854_g1_i1 len=434 path=[57:0-51 56:52-433]
TAGGGAGGATATTATTGGGACCTTGTGTCATTACAGCCTTAGGATTACTTGCCGTTTATT
TTCCCATAGGAAATAAATTGTTCAAAATCTATGATAGCCGACATTGTCTTATTCTTGGTG
GTACAAAAAACTTTGATTACTAAAATGTTGCCTAGTGTTGTTAAAAGGGTTTAAATGGCT
GCCATTTCAGAACGACTTGACCGATTTTGACCATTAACGAACTTGACCGAGATATTATGC
CCAAGCACCTGTGTGTCATATCTAATAAAAATCGGTCCAGGCGTTCGGTTGCTATTGTTA
TCACAGACAGACAGGAAAAACAACATTGTTTTTTGTCATCCCTTAGTGAAACAAGATCTC
ACTCGCTCATCCAACTGTATTTTAGTGGTGTAAACGTATAACAGTAAAAATCTAGAAACT
GATCACAATTGAAC
>c855_g1_i1 len=291 path=[27:0-290]
TCCATCCAGTTCGTATTCTTCAGGTAATCCAATGGCTTCAAGCATTCCTTTTCCAATAGA
CGTTCAGAATCTTCGCGGATCGCAGTATAACGTTTACAAGGATATATCGATCTTTAAAGT
TTTATCTCATCGAGATGTCCATGTGACAATAATCTTCCTCGTAAATTCTCATTACAATAT
AATTCAAATCCGGAACACCTTAACGTTATCCCTGCGATAACCATGAACCAATCAACAAAT
TTTAATCGACCATGAATTATTTAATCGATAACACCGCGTCTTGTCGCTCAG
>c857_g1_i1 len=817 path=[27:0-816]
CAGATTCGCACCCTGCGAAAACTATAATGGACTGAGTATATATTCTGTTCTCTCCGACGT
TTCAAGTTCAGCGATAAGGGACTTCCGAAAATGATAAGACAGACAGATGCGGCAATTAAT
CATAAAGAACGGCAACGAACTTTTAACAAAATTTTTTAAGGAATTTGATGAACCACATTA
AAAATCGATACCGCGCTCGCGATCGACTCAAGAATCATCCCCTGAGAAGTACGCGAAGAG
ACTTTTTTTCCCATTTTTTTTTTGGTCTACCAGAAAAGTTTTACGGGTTAATTCGAAGAT
ACAAATTATATAATTTCTCACTCTCGTGTATGACAGTACACCGTTAATACTTTATTTACA
TTAGTCAATACCAAGTCTTCTCGTTTTCCTTAGATAATAATGTTAGGGATATACAAATCG
ACACAGATGATTATTACATTAAGCGTTGGATAAGTATTTGAAGCATGTGTGTTCAGTGTA
TGACAATTGATAAACAATTTTTAACCTAACCTAACATCAAAACAAATTTCTCGTATTACC
AGCAACATAGCATTCGCCTCTCGCAGGCTCGTGTACTTCAACAAATTCGTACCTGAGATA
CAATGAATACAGTAACGGGTCTTGTGTTTCGGATAAAGACTACAGTACCTGCGTACAATC
CCATTCGATAGTTTAACATGAGAATAAATAAATAGAGACAAATCAAATAGGATAAGGATT
GAAGACACTTTCGCGAGACCAACGAACACAAGAAAGTACAATTCGATGATGATTAGGTGA
TTAGACTACTTACAGAGTTAGGTATGCCGTGACTGGT
>c858_g1_i2 len=386 path=[1:0-19 21:20-385]
GCAAGTCGGGTAGCCAGGCAGGTATCCAGAGTGTAAGAACAAGAAAATGAGTTAAGGTAG
AGCAAATGCAACCGTCATAAAGAGCTAGAGTATAGTAGTAGGACGAAGAGCCACAACAGG
ATATTAGAAGAGAGGAAGCTCGAAAACGTTGGCGTATTGTAGAACGTCATTGCAAAGAGA
GGAAGGAGTGGGTTCGTATGTACAGCAAGTCGGGTAGCCAGGCAGGCAGGAGGGGAACTA
GACAGACAGTCGTTTATAGTTATCCAGTTATCTTTTAAGAAAAGCAATAAGACAGAAAGA
ATAAATAATGAAATAACCAAGAAGTAATAAACTTAGGACACTCGTGCCTGTAATACCAAC
TCACCTTTTGAAATGCTCTCTTATGC
>c859_g1_i1 len=834 path=[41:0-79 120:80-833]
AGATAGAAGCATCCGGGCCGCCGAACGATAACGATCTTATCGATAACGATAATGCCGGGC
AAAGTCCTGCAGCCCAGGCGGTAGTACTTACTTCTTTCTCTTACTTCTCTCCTACTTAAC
ACCCTTTTTCATCGTCTCACTTTATGTCTTCCTTCGCTTCTTTATTTGAAAAAATCCTCC
GTTTTTAATGACAGAATACAAACCGTATGAAAGAATCATTACCGACGCTGAGCCGGGAGA
TTCGCATTTTGAAATAATTCCTGATCGACCGTAAGTTCAGCCGGTGATTCCTTCATGCCT
TTTCTCGTTCTTTTCACGTTTATCACGATAATCCTCTTCACCATTCACTTTCAGTTTCAA
AGCACTCTGGCACGTTATCCCAATGTTGACGGCAGTGGAAACTTTGACCGATCAAAGTGT
AGCAGTTGGATTGCTACTTCGTAATATCTACTTCGGATCATCTACCAGAGTACTTGGAAC
TTTGCAATTCTTTCAACACTATACGCGTTATGCATGCAGTCTGTATTGGGTTTCCTTCTT
TTGTACCATATCCTTTACCAAGTAACCTTTGGTTCGGCGTTATGTATATTTTTCACATTC
TCACTGGAATCCCGACACTTGCGAGAGCGGCACGGCCACCGTTCTTCTCTCGTGCCTTTT
CGCCCAAGCTGCTAGATAGTATTTTCTATTTTACCAAAACTCTAAGCTCTCGAGTTTCCC
ATTGATATCGACACGTGATATCGTCGATAAACGTTTATCTAGATTCTCGAAGAAACGAAT
GTTCGCTCATGGAACGAGAACCACTGTGGCCGTGCTTAACGAAAGGATCTCCGT
>c860_g1_i1 len=623 path=[24:0-340 23:341-622]
CAAATTGACTCCATGGATCCAGCCAAGGGCTAATCGATAACATGGATAATAATGAGGACG
CTTTAGTTCACTTGAATCGATCGAAGTTGCTTGGAATTAATCAGTGATTGTGAGGCTGTG
AGACAACGTACAGGAGGTTGCGCTCGTAATCTGGGTTAATTCGGCTAAACTTAATTAATG
ATTACAGGAATAATTAACACGTATACCCGTTCACTCTAGAATGTGTTGTAGGAGATTAAT
GATTTTACGTAATTCAAAAAAAAAAATACTTACAACCTGCTCACTTCTTGCAATTGAGAA
TTTTAATTCTACTTTCTCTATTGGATTTCGGAATTTTACTGGAAATTGATTTCATTGGTA
ATTGGACGTCTTTACAATGTCAAGTATTAATGAAATTCTATGAAAGAAATAAAATTGAGA
AAATCCATTTTTTGAAATAAAAAATAAGCTAGTTTTCTCTTTGAATTCTATGCTCGCAAT
CTATTCTAATAGACTTGTGCAGAAGGTACTACGCATCGTGCAACATAATGATGCCGGCTC
GAATTACGAAATACAGAGAATAAATAAAGTCAATCGATCGAATCGTATATGAACTCGAGC
CGACTTCTATATTTTGCCAGAAA
>c862_g1_i1 len=264 path=[27:0-263]
GGGGAATCTGTAAAAAATATGAATCGTATCTGACCGAATTCGACGTAATCCGAAATCTGT
AGTGAAAAGGGTTGAAAGTTGTCTCGGATGAGGTTCGAATTCATTCAGATTAGGCGAACG
GATTAAAAAGGGTTGAAAGTTTGTTTCGGATTGCTGTTGGATTCGTTCAGATTGAATTCT
TATTTGAAACTTTTACCATGGTGATTAATAATACATTCAATTATAAATGTGCAACTTTAC
CGGCTGAACTCGACGTGCAGTACG
>c864_g1_i1 len=294 path=[27:0-293]
GTCTTATCCTAAGAACATAGATCTTCAAGAAATTACAAACCAATAAGCAATAAACGAGTG
AGTAAGTCATTGAACAAGCTCAAGCTTTAAAAGTATCCAGAAATGTGGATCTAAGATAGT
CGTGCTAGTAGTCCCAATATTTTCGTAACAGCCACGATAAATATCAAAGGAGAGCAAAGA
CGTAAAGCAATTCTCCAGAGAAGGTCGCGGCGATTAAAGAACGTGAAACTTGAGCGAGAG
CAATAAATTCTTTTTTTTATTCCCACTCGGAAGCTCCTACCAGATCTACGGCGC
>c865_g1_i1 len=286 path=[27:0-285]
CCAAGCAATGCGTCACTATCCACTTTCTTACAATTCGTACTCGGGCGATTGCCAATTAAA
ATGCCACCCGCCAAATCAGCCTGTCTCGAAAAACGAGGATACAGTAAAAATGCTTATAGT
TCGTAATTTCGCAACTACTTGGAAAGTACGCAGCATGCGTGGGAATTGTCAAGATGCGTG
CTGCGTATTTGCGTAACAAGCGAAGGAGCACTTCGCTTTCTTTTTTCTTTTCCAAACTAT
CCATCGAAATTAAAATAAATTTTTTTTTATGTAACTCATGCATGAA
>c868_g1_i1 len=789 path=[27:0-788]
CAAGATCCGTTTAAAAAAAAACGCTAATTGACCAAAGCATCTACTAGTCTGACTCAAGAT
CTGTAGTATCTCCACACTTCCTTATTCTCACATATTTTATCTAGCTCAGTAAAATCCTTA
AAAAAAATCTCATAAAACTTTCAACCTAAATTTAATAAATTCCTTCTATCCCAGAGCTCA
CGGTTTTTTTTTTGGTATTTCAGAAAGTTATGATATATCTCCCAGCAGTAAGAAACATGT
AAAAATGCATAACACTCGCAGGCATTTAGATAGGCGGGATACCAGTTTGTCCTGTGGAGG
CAAGGCGAGGTCGGTAGTGAAAGGAACTCAGGATATTATTTCTCAAAGAGTGGCCTGTCT
TTTACAGCACCAGCATGCAGGTAGACATTAAGATAAAGCATATATAAAAACGGAGGACGA
TTTCTATATAATATGTCGAAATTTCCGGAAATGTTGCCAACGTTTGATAATCACCTGACG
ACTCTCATATTTCCGGGACATAAGACAGGTAAAGGCTTCTTTGAGAAAGCGTTAGCAGCG
AGGATTAAATCGGCATTTAAATATCACGTAAGTTCATTCAACGATCGCGAAGATCAAAAA
GACAGAGGTCTATTCGAGAGAGATGGTCTGGATGAGAGAAAGGTTGAAATCGAAGTCTCC
TCACTGCTTCCGATCGGGGATGAAGCGTAACGCCTCATCCTGTAGCAAAACGTTTTAGCT
TCGCATTGAGACTTAGATTCCGATCTTCACGATTCAACCGCTAACTTTCACTGTCTGCGT
AGAAACGAC
>c869_g1_i1 len=545 path=[26:0-69 95:70-544]
GACGAGCGCTCCTTTCGACAGCTACCGATGACCTTCCTATTTATTTATACCCTTATACCT
GCAACATGCCGTAAGTTTTTTTGCACTGAACACTTTGAGCTTTGCACGCGCGACTTCCTG
CATTCTGATGGAAATAAAACACGAGGTTCGAGCGATAACGCAGTCGCTTCCCGGCATTAA
TCATCGGGCACTCTGTATGCTCACGAAATGCATTCCCAATTTCTTATCCGTTCGAGTTCC
ATGGTCGCCATGGGTACCGTTGAAATATTTCAATGAATCCCAAGCCCAAAGTTCTGGGAG
ACGGATCCCGGCGGTCCAGCCGAGTCTGATCTTCGCAGCAGCCTAGGTCAGGCGTATTTA
CATAAGAGGCGACAGTTAACGTGTTCATAAGCCGATTATCTCGAAGCAGACCTGCATGCA
TGGCTGCACGCATCGGCGGATAGGGATGCCCGATAAACGGGGAAGCCGCTGCTCAGATTT
GCTCGCTGGTCGATGCATCGCAATTCGCAGCGAGCGGATCGCGCGGCGCTCGAGCCGCGT
CTCTG
>c870_g1_i1 len=326 path=[1:0-97 99:98-325]
GGGTGCCAAGCTCACATAGCCGAAACATAGTATATTTTAAAAAAGAAAGTAGTACAAATT
CCACTTGTGCGTTAAGAAAAAAAGAGAAAAAAACTAACCTCACACTATCACGAGGAAAAA
CTGCTCAGTACATAATCTGTTATCGTCATATCGGAATCGATCAAGGTGATTTCACGTATA
ATTAGAATTTAATACCAGTTATCTATCGTGCTTAAAGCCAACGCTCGTGAGAAATTATGA
TACATTTGATATAAAGCATTTGAGGAAACTTGAAAATCCTTCACAGAGAAAAACACTCCG
CGCTCGGTAAAAAGTCTCAAAAGAAT
>c873_g1_i1 len=240 path=[27:0-239]
TTATTATTATTATTATCATTATCAGTGAATAACAGTTATAATTAGTATAAACACGAGAGT
ATTTATTTGTCCTTGCCCCAATTAACGTAAGAATTAATCGATATGGGAAAAAAATCAATT
TTCAAAAACTGACTGGTAACGTATGAAGTTTCGTGATTTATATATATACATATATACATA
AATAATTAATTTATTTAATGAAAATTAAAATCCTACCTATCACTGCATCTTAATGTTGTA
>c875_g1_i1 len=229 path=[27:0-228]
TTTCGACAAAACGTCAGGTATCAAACTGATTTTTGTTAATTATTTTATTTTGACAGGTAT
AATCGAGGGCTTTTGTAATTACAATTCGACAATTTTGCTGGAAATTTGCTAAGTATATAC
GTGTGCTCTTATGGCAATAACTTGCTGTTCGAATTCCTCGCAAAATTGAAACGCACTGGA
ATTTTTAGCATGAACGAGGAAACTATTGAGTGAGTTCATTAGTAATGGG
>c876_g1_i1 len=278 path=[42:0-100 142:101-277]
ATGCAAAATCTTTAGTGGAAACTAGATTTCATAACATAAGCAAGGACTCCCACATACCTT
TTACTTAGTATATCAGGGACAAAATAGGCGGGAAATCAAGGTCGACTCCGTTTAAGTAAT
TTTATGCTTCAATGAAGTAAAGGAACCTGTACACATTACAACTAATACTTATTCGTATTT
ATAGTCGATCCACGTATTCAATGTGTTTTATTGACAGTTTGCAAGCAACGCAATCCTTAG
GAAATGACACGTGGTTTTCTATAAAATAACGTAAATAT
>c877_g1_i1 len=1206 path=[27:0-1205]
GTTATAGAGCCCCGTGCTCAGCATTAGAAGAATTTAGAAAATTCGGTGTGAACGTCGCTT
TATGATACTTGGAATATGCGTTAAATATGAATTCTCGGATTCTTTCACTGCTAGGCACGC
GGACCTGTGATGAACTTGTAATGGGTATACTGGATTAAGATAGCTTAGAATTTTAATGGT
GGATACTGCAAAAAAATTTGTAAACCTAGAATTGCATGTATGGAACATGTTTTAGTCAAT
ATACAGAAAACTTATAGAACGCGTTAACCAGATAGACCGCACATTACATGTCGAGAAGTC
AGGTAGACTGCACACGACATGTTGCCGGATTAATTTGAGTATATAGATATTTAATAAATG
AATATATTTATTATATGTTTATATATTTTTATTTAAATATATGAATATCTAGTAACGTCA
TTTGTTCTGTTTCGACACTAGGATGACTTCACATCCGTTCACTCTTGACGAGACGTCGGG
TGACACAGACGTCTAACACGCGATATAAAAAAAATACGATTTGCGTTTCTCACAGATAGA
ATGGCGTCATTGTCAATGCTCGGCAAACATTCATAGAGTTTGCATAGGTGCTGCGGTTTC
GTTCCCACACTTAGATTATATACATGGAAAAAAATAGACATCAGACATAATATTGTATAA
CAAGGTAAGTAATATGAAACAGTTACCTACTTCTGTACAACAAGAGCCGCTAATCTGTGT
GAAACAATTAGTGCGTACTGAATGAAGAAAAAAATTAAATGTAAATCAACCATAGCAGTT
ACCGTTTCTACGTAGATCGTCCGTCCCAATGCGTCGCCATTATAGAATGTTTAAACATAG
CTTTGACCTGTCCACATGGTACCAAATAATAATGACCTGCCCGACTTGTGTCAAAGAAAT
GATTATAAAAATCACTCACGTACAGATTCGTACTTCATCGACGCTTATTAGGCAACCGCC
AGTTAACAGTACGATAGGTTACTATCTATACTCTCGTCAATTTAATATTTAAAAATTATT
AAAGGATTTTTGATTCGATAAAAAAATTATCTGCTACAAAACTTGCTTCGTTCCCATGAT
TGCCAAAGTATTCTCGATGTTACGACTTTCCTGCACGTTTAGAAAATCCAAGAAAATACA
AAAAGTACAACAAAGGTGCGTCTACGTCAGGATACTCATGAATGCATCCTGCTGCCACAG
TGGCTT
>c880_g1_i1 len=590 path=[27:0-589]
CCGAATACACGTACCGCGGTCTGGAGACCAAGGCGATACTAGACACAAGCAAGCTAGACC
TAATCCCACCTAACCTAACCTAACCTAACACGCACAACTGTCCAAGCCGTACGTGTAGCA
CTTATCAGCATCACAAAGCACAGCCGCTTGGTTGGCCTACATAATCCCACGCCTCGTCAG
CCATTAAACTTTAAACCAAATTGCGTTCGAATTGTTTACACGCCTATTTACATGAACAAT
TTTACATTCAAAAGACAAATTTATAATATGCATTTGTATTCGTAGTCCGAGGCTATCGAG
GCCAGTAAATCGTTCTTTGTCACAGGGTTCAAAGAGGAGCCTATAGGTGTCAGTCCTGTT
TTACCGAGGAGGCCATAACGATATATAAAAAGGCCGATACACATGTATCTTTTTTTGAAT
GCTTATACCCAGAGTGCCAAGTGCAGCTTGTGGACGTCAATGAAAAAGTCAAAAACCTCT
CGAGCCTTTTCGACCAATTAGAGAGCTACGCTCTGTTATCGCTACCGTGTTGGATAGAAT
ACCGATAAGAGCGTTTCTACGAAAACAATGAAACTTATTTTGACTTTTTC
>c882_g1_i1 len=292 path=[27:0-291]
TTACTTGTAGTCGAAGGCAAACTGAAACAAAAATAACATTCGTTATAAACTGACGATTCA
TCACAATAACGACAATGATAACTACTATAGAGATTAAGAAAATGACATTTACTCCCCAGA
GCAGAGTGATGTAATTTATATTACAAATTAATATGATTTTTGTAAATGGCATAAATTAAT
ACAAGTCGTCACTTAAAATCTCAATAATTGAGACATTTTTTTGTATATTTTACTTCTAAT
AAAATACGTAAAGCAAGTTCTAAAATACCTCCAAGAACGAAACAAGATATGC
>c883_g1_i1 len=724 path=[27:0-723]
TTTGATTTTCATAGTCGTCACTGTTATTATTATTGTCAGGATTATTAGCATTTTTAATAA
TCTTTTTATCATAATCATTTTTTATATTTTCTTTTATTATCATTATCGTTATCACCGTTT
CTGCTGCTAACCCGATCACTACTACTATTACAGCTACTACTATCTACTATCTACTATCTA
TTACTTGACTATCACCATTATCGCCACTATTAGGAATTAATAGTTTAAAATCTTAAATAA
TTTATTAAGACAAGGACTTTAATCTACATTATCCAATGGTTATCACCATCTAGTTGTTAT
ACGAAATGACCAAAGATTACCAACTAACTGTACCAAATTAGATGATAGCGACTACGAATC
GTGGAAGCACTTTTAAAGGAAAACAATGGATTTTGCATCGAAAGAATTCAAAGTCCCAAA
AACGTGTTTGCAAGAATGTGAATAAATTTTTTTTTTTTTGTATTTTTAAGTAAAAACAAA
CAGTCGCTCTCATCCCAGTGTCAATGATGACGTTGTTGCAATTTGATATTTAACATCGAT
ATACAATGATAGCTTTGTGCACATGACAGAACAACTGTTGTCACTCTGTATGGTTGTAAT
GTTATAGACTGTCGATACCTATTGATACCTATTGATACCTATTGATTCCATAATGGCACG
TATAAACGCACCTTGGGATGGAACGAGCACAGAGTTATTTCGATTAACGTCCGGTTGCAC
AGAC
>c888_g1_i1 len=525 path=[23:0-147 22:148-524]
GAGAGAGAGAGAGAGAGTAGAGTGCGTTTAAACTCTTCCGCACTGCTTGCTCTCTGACAA
CCAAGGGTTGTGCGACCGATAGACCGAGGGGCGAAGGTTCATTTTTTATTGCTGGGTGAA
ACGCTGATTTTCTTGATAACATTAATCATTTCAAATCTTTTATTTTTGCACTTTTTCTCT
TTCTAGCTGCCTGCTTCTCGAGGGAATTATTGTTAATAATTTTTATTATTTTTTAAATTT
ATTTTCTGTACTATAATACATCTTGAACACTTGTACTAGTAGGCGGACGAGTTATACAGT
GTCTGACTACCGTCGACTACTTCATTGAATTCGTGCACAAATATTTTTTTCACTCTACTG
ACTCCTACGTGACGTATCCGATGGTTATGATATTGTTTGTTGAGAGATGGGGGATGATTT
ATGATAATCAATATAATTGATGATTAATTCACTCTGACAATCTTATTCGTAATCTTTGGT
CCATACACTTCTTTACGTAGTCCGATACTAGTGGATAAATTTTGG
>c890_g1_i1 len=319 path=[24:0-318]
CTCTCTCTCTCTCTCTCTCTCAGACTCACTTACTCACTCTCTTTCACTCACTTACTATCA
TACAACTCGGCATTATACTCCGTGCTCTCAGGATTTCAAGAGTAATAAGTAATAGTATAT
AATATACAATGTGTGCCCACTCGCTATCGCCTGTCTCCTGTCTATCTTGGGGCCTGTTTC
TTGAACGAGTACTGGGATTTCAATATTCTTTTTGTACAATTATTTACACGGGTGAGTTAA
GAAACCGCAATACTAATGTACGCACGTTCACATCGCATTTTCATTGTTACCCGCACGCGC
ACACACGCACACACGCACA
>c892_g1_i1 len=254 path=[22:0-202 274:203-253]
AATTCGATATCCATAATTCTTTTTCTCGATTCTATCATTAATTTATAACTAATTATATCT
AGGTGCAGTGCAGAACTTGAACTTAAATGCTTTATAATTAGAAACAGAAGTTGGTAAAAC
TGATAATTAGAATAAACGCAGGAAAAGTTTAGTAATTATGACAAAAATACAAACACAAAA
AAAATATGTTAAGATTGAAGGTCTAGGTTCAAGGGTTGCCAATAGTCATTGAAATGAAAG
AAGGAACGTCCTGG
>c893_g1_i1 len=366 path=[24:0-319 23:320-365]
TTTAGTTGCTTTTTTTTTTTTAACACAGAGCCAAGCCTCGTCTCCAATAACTTAGGTACT
TGGTCTATGGACACGGCGGTCGGCTGTAACGCTTTCGAAGACGCAGCCGAGGAAATTAGA
AAAAGATCGAGGAGTCGAAAGGTCGCTTGTCGCAATTTCTATTAATTACTTACCTACGCG
TACGCTTGCCAATAGTATCGCCGACTGCCGCTCTATAGTGCATATACCGTGGTGTAACGC
TTTGAAGTTTTACTTAACTAACCCGCAACCATGCTATTTTTGTTTTCTTCTATGATTGTG
CATGCAACTTAACTATACCGAATGCCCAAAACAACGGGACAGAGGGCCTCCTACTGTAGT
TTGGCA
>c894_g1_i1 len=269 path=[39:0-232 271:233-268]
TAAGCGACTTCCAGTCCACCCCTAAGAAGACAAGCATTTTAGAAAAATCGAAATCTTTTA
ATTGATTGTTGCAGTTATAGAAGAAGAAACAGATGATCAATTTAAGAAAGTGAAAATACA
CCAAAAAAATATATATACAATTCATCATTACACATATGTATATACAGAGCAACATAATAA
GCATATTAATATCTGTTTCATCTTCGCCATCTTTAAAGTGACACCTTTACTATTCCTTAA
ACCCGAAAGAAAAAAAAAATATATATATA
>c895_g1_i1 len=271 path=[47:0-105 338:106-270]
CAAATTACTCGAGATGTACGGGACAAATATTTGTGTTTGTGTTCACGTAACGATTTGAGA
GGGAAAATATTACGACGACCGTTCTTGCAGTGCAAGGTGGCCTTAAGGTCTCAAACTTAA
TTTTATCTCTCCAGCAATTGCTCGGCATACTTCGCTTCCACTCTGCTTTGTCTCGAATTT
AGTCGTATACAAACTTTAACACGTTTTCATTCTCTGCTCTTGAATGAAAGTTTTCTTTGT
TGCGTTCAGATGTTATTATTATATCTTTTTA
>c899_g1_i1 len=709 path=[27:0-708]
AAGATAAAATGCTCCAATTGCCACTGGTAGACTTTGTATTATTCTCGGTAGTGCGTAACC
GGTAATGCAAGCCACTCGAAAGGTCAGTAAAATCATGTTAATCGAGAACACGTGCGGATA
AGAAATATTCCATTGCAGAAATTCTCACTGTCACGATCTTATGTAGATAATGTCAGTTTT
TTGGTGAATCTTTCTAATAATATCATGATAAGACGACTGGCAATTTTGAAGAAGGCGTAT
CCTTAATAAATATAGAAGCGTAACGAGCTGCTGCCACGGCTAATGGTTGTTTCTAATTAA
ATTCTGAAGATAGAACCAAATAGGACGTTGGGCGAGTCAATCTCATTAGCTATGTTTCTT
GCAGCTTTACTCGAGAAAGAGTTAAACATCTTTTTTTTCTTCTTTTCTTTTTGGCTTCCT
TCTTATAGAGTTGTGCCAGTAACGATGAGTTTAAGATGAATCAAACAATCTGAGGAACGA
CCTCTAGTATAGTTAATAAAAATCGGATACCCAGCAAAGACGGCTAGTGCGTCAGTGTTA
CAGGGACAAGTAATTCAAGTGTTTGTCGTCAACACGATTCTCACAATGAAGACGCATCAG
TTAGTCAATGGCAATTCAGGCCAATTAGACCGTATATCGTAATTGTTCTTCTGTTCCTCT
TGATACTGCATAGACATACATATGCGCGATGAAACTGCTTAGAATGCAT
>c901_g1_i1 len=222 path=[27:0-221]
CAATATATAGGATGGCAGAAAGGAGGAAGCATCGGAATGAATTCGGCAGGACCCGAAGAT
CTTCTACTCGATGAAAAATTATACGAAAAGCTTTTCAGCACCCAGAGAAAACTTTGTTAA
GGACCCTAAAAGAAATTTCGTTACTCAGACTCCCCCTCCTGTACCACAAGCCAAACCTCC
TCAAGGAACTCGGCTGACTCGAAGTAGAGTAGGAGAAGCCAG
>c902_g1_i1 len=951 path=[27:0-950]
TAATATTATATGTCATATATTACAATGACTTGTACAATGGACTGCCCCTCCATTTTACTG
TATAGGTTCATGTAAAATTGACTAATTATTAATATGCGAGTGCCTGTAACCGTACGAGAG
GTCTGTAACGATCGGAACTGCGATCCAATGATCTGTTGATCCATGTCACGCGTCCACAGA
TCGCGACCAGCCTTGAACGCGAAGCCGTTTACCGAATTCCGGCCAGATGAATAAATTTCG
AAATTTAATATCCGAAGGGCCGGGAGCAGCTCGCGGTAATAACGTCTAAAAGCCCCCAAG
GACTGTGACTCTCCCGCCTCTCGCGGCACCCTGTTTTTCCTATCAGATCGGGATGGCAAA
TCAGCCAGTCAGCCAATCAGCCAGCATATACCTCATATCTTCCGCACTCTCGTTCAAGTA
AAACGTCGCGCTAAGGTTTACCTATAGTCCTATACATATATTCCAACAGGATTATTGATG
AGCCTCACGATAGATAAGATGGGAAGGAATCACTGCTGGTGCAATTACGAAATGGCTGTT
ATGACGCTTTCCTCTGTTCGCTCGTCCTCCCTTCTCGATCCATCATCCTTCTGTTCCTCC
TGTCAGAAGGCAGAAACGTGTCAACGCCACTTTTCGCAGGATAAATTTGATTAACAAGTA
ACGGGGCTGATAATAAATCGTTGCCTTTAATTATTAACATGGTTGCAGCCCGCTACTTCT
TATACGATTGGTTCTCGTACTCTTCCACCTATTTACCTATAGCTACGAAAAAGCTAGTTC
AAGTTCCAAGGGAAGCTGTCTAGGGGAACTCGACTGAGTTTCTCATCGAAAATTAGTTTA
AGCCCCAGATTGTCATTTATGTCCAAAAATAATGACTTTCGGTTTAAAATGGTGCGAAAA
GAAAACCTTAGTTTGAACCTAAAAATTATATTTTCGAGGTAAAATAATTCG
>c904_g1_i1 len=310 path=[27:0-309]
TGCTGTCCTCTGCCTCTTTTTGGCTGGGATAAAGAATTTAGTCGTAGCTCTCTCGTAAAC
GGAACGAAATCTACATATTCCGTGATAGCTCGCCGTCCTCAGAAATCCATCCGATTAAAC
TATAATCACCCCCAATTCCGTCACTCACAAACCGAATCATCATAAACTTCTCATAAATCG
AAATGGCAGAATCCCTAATTTAGACTATACAATGCGAAGTCCCCTGCACCCTTCAAATCC
ACCATCTCAAGAGTTGGACGAGGAAGCAACCTTCCTCTAACACACCTTCAGCCGACTCGC
TGTACCAGCT
>c905_g1_i1 len=313 path=[27:0-312]
ACGCTACTTTTATAGATTGCGGTAAGTGAAATTAACACGTTTACTCTCCCCTTTTAAGTA
TTTTTAACAGTAGAAAGAATGCATCAGACCGTGTGTTATAATAACTATAGAGATAATTAC
GTGATGTACTATTCAGGCCGTAAAATTCACTTGTGGATTAAATTATATAAATTCTACAAT
TTTTTATACTGCATGGAATTGATTAAATATGCACGTATTTGCACTAACTTGAATCAGTTT
TAATATTTCTTTCTCTCATAGATCCTTCTTTCATGCAAACACTATAAAGCATTGTTCTGT
GATATAGTTTTGC
>c906_g1_i1 len=687 path=[27:0-686]
TAAGTGAACGTGACACAATTCATAAGATGCTCGTAACAAGTAAATAGCTCACTTTGAAAT
ATTACTGAATTCATATTTTTCTGCAATTACTACTTAAAAAAGGATGTACCATAATGTATA
TTTACTGATATAACATTTGTAGGTAAGTATTTATAGTGTAGAAGGATTAGTTTATTTATT
CATTTTTTAATATTTGTTTATTCCTACTAAACGATTTTTAAAGATACGTCAAAAAAGTGG
AAAGTAAGTAAATTGATTTTTAACCTTCGACACTAAAAAGCCTCATTATCAATAAAAATG
TAATTCAATTGCCGATAATTCAAGCTAAAACGCGACAGTTAAGATATTGAAAATCTCTAC
ACAAGTCGCATGCGATACGTTAAAGACACGTCATTCTGGTGTGATGTTTTATTATCAAAT
TAATAACAAATGACAAGGAACCGGACAGCCGATATTTATGTTATTTATAACGCCAGTCTT
TTTTCCACGTTTCAAAAAATATTCATCACTTAACAATAAATCACATCTGTAATCGGTCCA
CGAGTTCTGTGTGATTTTTGGACAGTTCACAAATAATGCCATCTTTAACGAATCACTCAT
GTTGAGGTATAAGAATAAAATATATTTCAGCGCAAAATCCTGCACATGCATGCTTTGTAA
AAAAAATTGTATGCAACGCTACATATG
>c912_g1_i1 len=705 path=[27:0-704]
CCATAAGGAAAGGAAGGAAGGACCTCTGGTATCTGGTGCATTGCACAATTGTATTTTAGT
TGGTTTTTTTTTGGTGGTTCAATTTGAATTTATTCTGGATACGAATGAACTATTGTGTAT
ACCTGATTATGTGCGAATGTACTCATAGGCTTACCCCAACGATTTCCAATTTGAATTCAA
CTGTCCGTTGTTTTATGATTTCTGGGAAAGTAGTGCCAGTTCAGTGATGTTGTTTCTATG
AACCCTTGGTACAGATGAAGTTGTGGCAGGGTTTCATAAATGATAGTAGTGATGATGCTT
CACTTATTTAAAACTGATTTGAATAGTTAGTCTTAATACTTGACTTTAATTTGTCCTTGC
TTTCAATAATTATGAACAACAGAGAGAACTATTGAATACAACACCTTTGTTGAAGAATGA
GGATTGGAATAATTCAGACCAGAGAAAGAATACTGACTCTAAACAAAAACTGTGACTGAC
TGGATACAAAAGCTGACTTTTAGTCTCTGCATCCCTATTTAAAGACATTGTTTCTTATCC
CTTCCATTACTTCTTCTGAATTTGATTGGTCTTTAATTTCCTATCTTATTAATTAGTAGA
CAAATCGGAACACTAACAATTATCTGTCTGTTACTGCATACCTAAGTCTTCCAGTTCTGT
ACCTAAAACCTTGCGAGTACCGCTAGTCTCGAGGAGCTTCAGGTT
>c913_g1_i1 len=519 path=[27:0-518]
CGCGATTAAATCATGACCGGCGATGAAGGGACAGTCAGTCTTGTTGAATGCTAGTAGCTT
TTCGCGACTGTAAATAAAAAACACATCCAGCCAGGAGTGGGCTATAGCTGTGTGAAAGGT
CGGTTCCGAATCTACGAGCCAGAGTGACAGCGAGAACGCTCACTTGCGTAGATAAGTGGA
CTCAAAGTTTTCACGCGAGAGGTTGCATTTGAGATCGCTAGATACGACTATGTTATTGAA
CGCATGATAAAATCGATTGAGCGATTCTGAGAAATTGTCTAACATGAGACGTTTAGGGAG
TCGGTAGATGGACACATACAAAAGTGGTGGTGAGGTAACTGAGGGTATATTTAGTAGCAA
AAACTCGGGCGCGTTCGAGAAAAAGCTCGGGGACGAAGAAAGAACATTTGCTTTTAGTGA
TTTGTGGATGTAACATGCAACACCTCTACCTTCTTTACGTTCGCGATCGTTGCGTACTAT
AAAATAATTCTTAATGCTAATGAGATCATCGGAGATGTG
>c915_g1_i1 len=749 path=[27:0-748]
ACGTAGTTGACAACAGCAACCCTGCAAATCAAACAGCTCACTCGGTGTCCTCCAGAAAGT
CGTCTCCAACGGCTGCGGCTTTCACAATCAGCAGTGTCAGTCTCTCAGCATTGAACATCC
AAAACGCGTATACATCAGCCAACTCATTTGAACTTTGGCAAGCTCAACTGAATAATCCTG
GCGCGTGTATCTACTAATTGGAGCACATTAAATAAAAGACATGCACGTGTATATGGAAAT
AGTCGGCATGAATGAGGCTTCCCAATCCAATTCCATCCAATGACCACTGTTTGCTACAGA
CCGCTGCAAACCTCAGGAAGCGACTGTCCAAACAACCTCAGCTACCTCCAAATACTCGCC
GTTACGTTTTGTTTGAAAACTCTTTAATTCCTATGGATCCCGCCTCTTTCGCAAGATAGT
AATTGCGAAACTCGAATTATAACGAATTTAAATACTCGACCTTGTGATATAATTGTGCGC
GTTTAATTAAAAATTTCTATTAAAAACTTAGTGGCTTGCGATTGTCGCTTTTTTATCTAC
TGACCTAATAAAATGGTAGAGCGTGTCGATCCGCTTAAAGACTTTTTGACAAACTTTATA
GCGGGTCATCTTTGCTTTTTGTAATGTGAAACAGTTTGCGGATATCGTGGCTTACTAAAA
AATATGGTTTATATAAAGTTACATAAGAAACTCTCACCTCAATATATCGTCAATTATTTT
AAAAAGCATCCGGGCATCACGGGACTGAA
>c916_g1_i1 len=456 path=[41:0-304 40:305-455]
CGACAATCGATACTATACGTCGGCCCGACGCTGGGGTCCTGGTGGCTCTTCTTCGGGTCC
TTTTTGACACCCTTGTGACACAACAGTATTCGTACGTAGGAATACGTGCGGGGGAACGAG
GTTCGACAATGGGCCAAGTTCCTTCGCGGAAGGCCCATACGTGGTGAGGAAGTCCCCTGG
TCCTGGTTTTGGCATTCGGATGTTTGCCATTCGACGGTCCACATTTAAGACGCCATTGTT
TCAAACTCACTAAGTGGATACGGTGTCAAAAGATTCTTACCCCGTTACAATTTTTTTTTC
AATTTACCCCTAAAAAAAATTCAAACCTCATAACTGGCCCTTTCATCCATTTTTGTCAAA
CTCGTATCCCGCGGTACTGGACTATGAAAATTCGCGGATCCAGGGACGTCTCTACGTGTC
CAATAGGGGCCCCCCCATAAACCAGTCCACGGTATC
>c917_g1_i1 len=544 path=[27:0-543]
GTTAGTACGTACGACGCCGATTACATGGTGACATCGTTACATGTGTACATAGATACATGC
ATGTAGATGCCTACTTGCTCTCTTCTTAAAATCAGTGATGATTGCTCATTAATGTCGCGA
TCGACCAATCGAGCGACCGGCAAGAATGCCCAACAATGGAGGCACATTGGCACGCGCGAA
GATATCCGGAATTCGCGGAAGGAGAGGAAGGGGAGGGGAAGGGAAGGGGAAGGTGAAGAG
GGGGCTGAGAAAATACGACTTCTCGTCGTCCCGACTCAGGCGAAATTGCATTCGATCTAC
GGTCGTCTAAATTCATTGTTAGATGCAACGTCGCCTCGTTGCCAGTTTTAACGAAAATCA
ATTAATCGAATCACGATCGGCCGGATTGGTTTAATCGGCATAGCTGGATTTTCCAAAAAA
TTTTTCTACACGTTAACGAGCCAATATTTGAATTTTGCAAACGATTCCGAAAACCGATAA
GAACGAGGCACGACGAGAGTCTTCGGAAAAGGAAGAGTAGTTTTGAAGAAAAGAAAGAGA
AACG
>c919_g1_i1 len=303 path=[34:0-302]
GAATTTAAAAAAAAAAAAAATTAATTACACGCAATACGTATTTACGACATACATGATTAG
TACGGTATTCCTTCTTTACCGACCGAGGCCGGTATTGCTGTAGAAACGAAATGGCTAGTT
TTGGACGGTCGTACAATACGCGAACGGTACGTGTACTTAGGGAATATGGTGTTACGCAAA
AGAGACTATAGAGACGTTATTATTTTTTCACGTTGATCGGAAAGAGAAGGGAAATGAAAA
TAGTATAGTCGCATGTTGATAACTCGCTAGTGATAGTTCTAGAAGATGACGAGGGGGGGG
GGG
>c920_g1_i1 len=221 path=[21:0-24 20:25-220]
TTAATTGAATGTTGGTCGCTGCTGGATGAACGAAGCACAGGATGGAATTATTTTTGTTAG
ATAATTTTGATCTATGTAATTCTGCGATAGATCTACTAAATATAGCATATACGAATATGT
AATATGCAGAAATTGCACTAGGAACAGAAATCGCAAAGCTCAGCGCGGAAAAACGAGTCA
GGCAACAAGTCGCATCGAAAGAGCGAGAGCATTAATCGCAC
>c923_g1_i1 len=285 path=[27:0-284]
GTTCTCTCAAGATCCCGTCTGACCCCGTGCAGAACTGATCTGACTCCCACAGATCGAGTC
TCCCCTGTTTGCACAGCTGGCTCGGCCCCTGGTTCGGTCCATGCTCTTCGGGTACCAGAT
GGCCTTGACCTCAAGCCTGTAGTTAGCCATCCTCTTCGGATCACTTCATCGTGGAGGCGA
AGATCCCCAAGACCTAGGTAGACGTTTCTATGGTACTCAACGAGTACTCATGCTGGTTGA
CTTCATCCACCTTCATCCCCGTCCAACGCTTGCAGTCAGGAGCAC
>c924_g1_i1 len=215 path=[40:0-63 235:64-86 125:87-214]
ATAATTTATACGTGTTTCACTCACTGTATTCGGTCAAGTCCTTTTGCCGCTGTTGCACTA
GGTCTATTGGTGAGGATGGTAGGTATTTCAACGTGGGCGACAGAGACTTTTTTTAAGAAA
TCGACACAAGAAGAAGAAACTTTCGCTTGTCCAGTATCGCTGATAATTTTTAAGTAGTTG
TTTCTTTACCACATTCGCCTTGAAGTTTACTTTCA
>c926_g1_i1 len=451 path=[27:0-450]
TGGGCGTCGCTGCACGTCGCACTGATAAAGTATGCGTTACGGCACGTAACTGTGCGTTGA
AAATAAAAACAAATAAAAATGGCCGCCGCTGTCAATATTTTGAAGACGGGCACCACTGCT
CCGTGCCAGTTGCTCGATTGGCTGCAACGTTGCAATTTCTGGAATAACGCCGCCTCGGGT
TACATAACACGGCGGCATTGTTCGCGGATTCAAAATAATCGTCGTACCGGGTGTCCACTT
TTCTTCGATGTCAAACGGTATTACGATCTCGCTTAAATACGTCGTTGTCGCTCGCGTCGG
AGCTTCCGGACCCTTTAGGCTTTGGCAGTCGTTGGGTTTCCTGACTCTTTAAGATCCGTC
GCGAAGATCTTTGCTGCTTTAAGAAATTGTCGCCGATCGGATAACAAGCGGACGCACTTA
GCGATGATTTATTTTTTATTTTTTAAGGAAA
>c927_g1_i1 len=430 path=[27:0-429]
GCTGGACACCACGGAGAACCAGCCTGGTAGTTGGTATTCATGTCGCTGGTATATGAGTAC
GTCGTTAGGTATGTTTAAGCCGGATCCACAATAATGGCCAAGTCATTCTTTAACACCTTG
CCAAATAATTTTTCAATTGATTTCACTGACTGTCAGATCGTCTAAAGTGTCAGGGCTGCG
ATAGTCGATGATAGGCTATTTGTGCGTTGCATCATTTCTCAAGACCATCCTCAGGTAGGT
ATTTAATCATCATAACTGATCTTGCTTGTGAATAGGCGATGCCACTTTCGCCGTAGAATA
ATTATTATCGAAAAGGACAGTTACGACGCTTCTTACTGTAATGGCGCTGGGTATATACGA
GGATCCTGTAAGATCATCTAATTAAGAGCGATCCTTAGATGGGTGATTAATGTCGGAAGA
CTCGACTGTT
>c936_g1_i1 len=246 path=[27:0-245]
CTCCAGCATGTACAATAGCCTGAGGTAAATATACAATATTTATATTAATATCTATATGTA
ATTATTTTAATATGTGTCAACAAATATCTCCCAGACAAATTAAAACTTCCAGACGCGGTT
TCTATCCTAAAGCCAATTGTAATCATATGAACAGCGACTGCAGAATTCTCAAAATTATAA
AAAAATGTCTTATTTTATAAACTAATAAGATTTACCTTTATCAGAGCAAATTTACCGAAG
GAAGTA
>c937_g1_i1 len=407 path=[27:0-406]
TCCAACATTTCTCTCCCTTGCCTATATGCAAAGCAAATTGTAAATATTTATTCAGAACTA
TTTCTCAGTGTTATAAATGTTAGAATGTATAGGTTAGACAGACAGCATTGTTGATTTGAT
TATATGCAACGAATTAAAGAGTACATAAGTATATCGACTAGCCATATAAATTTACAATAA
ACGTTCTAACATAAACTGGTACTCAATATACTTTGATAATACATAAATATGATTGAAAAT
GATTAATGCCGATAATTGTAACTATCAACATGAACCGTAATGTTATGAGTACAATTACCG
AATAATATAGTCATGCAATATCATGAACATAATAATTTCTATAATACGTAACAACAACTA
CTACAAATAATATAATGCACAAACCTTAAAAAATCCTTAGTAAAGTA
>c938_g1_i1 len=487 path=[27:0-486]
TGAGATAGCTGTTAACTGATATATACAGAAGAATTTTAATCATTAAATACATTCGATCAA
GATTACAAAATAAAGGACCTCTCAAATATTTAATTATCAATTAAAAATCTTGCCTATGCT
GATTGATTAAATTTTACAATTACGGCCTGGTATCAGTTCATGATTCTTCTTCGGTGTAGA
AGAAAACGAAAACGCAATGTAATCATATAAAAATAATACTAAGAGTACGCTATGATGCTT
TTAGATATCGATAAAAAAACATATATATTTCCGCACGTCACTATTGTGCAGGATTCATTG
AATCTACAAGGTAAACAATATCGAAATATATAAAAAATAATTATACAGGTTTATGCAAGG
ATTTGTGAGAGAAAGACAAAGTATGACTTTTAACGAAGGGCGTGGAGCATGCGTATAATG
CAACGTATCGAAAACTGTAAAAGTTCAAGTGCAAAGGGCAATAAGGGCAATGCGTACAGC
CGTGTAT
>c941_g1_i1 len=639 path=[47:0-309 356:310-330 46:331-638]
CGCGTTATATTACTTTAACTACCCAAATATGAGTATGGAAGTATCGCGTGTTGACGGAAC
ATTCGAAATTGCATTATACAGAAATAATAATGAATCAAATAATACGCGAAGGTGCGTTAC
CAGTAAGCATACAAGTACGGGAGCTAAAATAAACACAAATTTTCCTTTGAGGATTTCGAT
CACGCATTGACAAATATCAATTGAAGTGGCTAATTAATTTAACAACTGTTCACATATCCC
CATACGCTTCTGTCTATATTTGTTAACGGCGACTAGCTAATTACAGTATCCAACCAAGAG
AAACGTCATAGACGCAACAATATCTAGGTAAAATGATTTTGAGATAAGAAAATCTTTTTT
TACATAAATTTTCCATATCAAAGGATCGTAAAGTTATATACAATAAATTTCCTAAGACGT
CGTTGCAAGGATGAAATTACTTCAGAGAGAAGAAACGTGTCTCTTCCAGAGACATGGCGA
GTAGGAGATGGCTATGCACGGAGGAGGGTAAGATGGCGTGAGACAAGTTTCACTCCAAGT
GGAAGTTTAACTGATAATTATCAAGATTTACCCCTGGGTGAGACAAGAGGGGCGAGGACG
CCGGGGCAGAAGGGGGGAGGGAGCTCGTGCAGAGTCAAA
>c942_g1_i1 len=320 path=[30:0-116 29:117-319]
CTAACATTTGACCCTCTCGCTTCCACATTCCCATAACAATCGGCTTATGTCTTTTCGAAG
AGCCATAACGACATTAGCCGGTTCGCTTGCCCGTACACGTTTTTTTTCCCTTATCGCCTT
CCTTATCACTTTCAAATTTTTTTATTCCTCCCCGACGGTCGAAAGGCGTAAAATTTAGGC
TGCGTAAAAATATTACCCTTTCCGCACCTTTACAACCCTTAATTCCCACGTCGGGCCAGT
TAAACATCGTATAACCTTGATTAGGGACGATTAGTTTTTATGTATTTTTTTTTTTCCTTT
TTTTTTCATCATCCTCATCA
>c943_g1_i1 len=303 path=[27:0-302]
TTCAAACGTACTCAACAGATGATGCCATATGCAGTTAATTTGAGGACAACGTGGGCGGGA
AAGAACACGGTCGGAAAGAATCAGCACAAAACAGCTGCTGAATGCTCATCGTACTAATCC
GGACATAAGTCTTCAATAAACTCTAGACCTAAATCAAGAATATTACTGCAGTTAAGGTGC
AAAGAAATATGTCATCCTTGCCTAACACCTTCAACATACGGTCAGTATTATCGTAATCAC
ACTGAAAGTGAATGTAATAGAATAATAAATCCAATTTGGATATGTCTATATAGTCTTCAT
TCG
>c944_g1_i1 len=221 path=[27:0-220]
CGTTCCCATCCAAAAACCTGGAAGTTCCGAACGGCTTTAAATGATGCTTTTTTTGTCTGG
GAAGAGATATTGAGGTACTGGACTCACGGGTTGCGAGTTGTTTATTTATTTTATCCCTTT
ACTTGCGGAGTGGATCTTGTACTAGTGTGGGGTGTTGAAGGGATGAGAACGCAAGTTATA
CTATGCACTTCATGTATATAACACTTTTGTAATTATATGTA
>c945_g1_i2 len=212 path=[40:0-173 25:174-211]
CGGAGCTCTGATACGCGATAACTATTGAGAGAGTGATATTACAGAGAATTCCCAGTCTAC
TGTAATATACGGAGTGTCCGATAGAGCGGAAGCAACAAGTGCGCCGAGAGGCATAGCAAC
GAGTCCTCTGTTCTCGGCGTGATAGCTTAGAAAGAGAGCTCAGGGGAAACGCGATTATAT
AGAGTCGTTTGTATAGCCAGAGTCGACTGCAT
>c948_g1_i1 len=803 path=[52:0-802]
GAGAGAGAGAGAGGCACAAGAAAGAGAATAAGAATGATGTAGGTATATACGCGGATAACA
AAGTACGGAAGGTTGCCGCTATACGTATATGGGGACTCTCTTGCGGGAAACAGGGGGTAG
ACAGCGCCGCCAATCTGTAATCGAGAAACCTGAAGCCCTCCGACAGCGCCATATAGGTAT
TACGGAGTGGCAGTTGGATGAATTATTATTGTCAACTGGATCGATCCTTCCAGTAACTCT
CTTAGCTATGTCAGTTATTTTTCCGCGCTCACCTGATCTCTGGAATTCGTATCGGAACGA
TTTTTCGTGACATTCTAGATCGCGACAGTGGCGCCATCTGCTAACCATGCAGTTTGTCAC
AAATCACATGAACGCGTGATATCTCGACTTTTGAAACGTCCCTCCGGCACAACAGTCGCT
CGTATGGAATAGCTGGTGTGTATATAAGTAACTTGACTGAGGACTCTTAATGCGTCTTCC
ATACGCCAGACATTTGCCAGTTGGTCGACTCGTACACGGATATTCGGAAATACCCGGAAT
AGCAGATTTTTCCCTGCTTGTAAATCCGGCGGACGAGCGGCGTATTATAATCGGAGTGTA
CTGCTGCGCACCAGATGGTAGCAGCTGGATGACGCACCCGCGACGCTGAAAGCATCCCGT
CGTGAGTATAATTCCGCCCACGGCGCGCGGTGAAAACACAGAAGGGGGCGCCAGGACGCG
GCGCGCCTCACAAGACACTAAACTTAGAATGCACGTGTCGAGAACACCGCCGCGAGAACG
AGACACGATGCGAATCCATCCTG
>c950_g1_i1 len=512 path=[27:0-511]
TCGCTTTTTTCTATAAAACATTTACTCCCGTCAAGATAGCCCAGTGCAGGCACCACGATG
AATACTCTAGCTACGCCCGACACTGCCAGCTAACCTCACTTTCGCATTGCTAGACTCAAT
TCATGCCAAGGCTGACTGGGTGCGTTGCCCTCTATTGCCCCTATGTTGCCGTCACTGCTG
GCCCGCCGCTTGCGACGCCTCCTTCCTTTCGTCGGCCACTTCCATTGCACCCGGCCACGA
CGCCAACTGCAATTGCCTTAGACCTTGCAGCATTTACGTTAGCCGGCCTCGTGCGTTCCC
GATTCCTTTCCACGCCTTAGAAACGAGGTCTCCCTATACTATAGGACGTTTATACGCTGC
CATCCTCAGTTTCATGAACAAACGGGGCTATTTACGGTACCTAGCATGTAATAGTATTAT
ATTGAAACGTTTCCCATTGCACGTGTACAGTCTAGGTTAGATTACCTTCACATACAAGCA
ATATGAACTTCCTCGTAAGATGAACATCCGCG
>c954_g1_i1 len=331 path=[23:0-304 345:305-330]
TATATATATATATTTCTTCCTACAAAATTAATTGGCATTCTCGCGCACTCGCTGTGCCAC
ATTAACTTTTCAGATGCTGTTCGGACATCTCGCTGTAATCGCGAATCGGAAGTTGTCGTC
CCGACGTCAACACTCGAGGAAAAGGCGCCTTAGCATTACTTTCGAGTTTTCGAGCACGAA
ATATTCGGTATCACTTGTTGTCATTTTATCTTGGTTCGTACATCGCAATAGCGCTTTTCT
TTCGTGTAGACATCGGGAAGAACTTTTCGTCCCCTTAGGAGCGAATAGCATTTCCTCGTA
TTGTCTGGCTATCTCTCTCTCTCTCTCTCTC
>c955_g1_i1 len=508 path=[27:0-507]
GCAAGGTATACAGACATTTACGTATTTGCATAAAGATACTGTAGATAATTCAAAATTTCT
CAACGCTCTGAAGCCCCGTCAAGAGCGGACAGACCCACTGGCTGGTATAACCGCTTCCTT
CCTCGGTCAATCGCCCGGCCAATCAAGATTTACACAGCAAGGGGATTCAGAGAGATGCAC
TCGTACATAGGGATGCTCTGCCGGGGGAGGGAACCGTAAATTTGTAGTAGACGATGCATT
AGGAGACATTAGTATTCCCATGCCCGATTCGTTGGCGTCGGCATCGGGCGACGTGCTCCG
TCACGTTGACGTGCTCTATGCAAGAGCGTGACGGGAATCAAAGGGGTTGGCGTTGTTTTG
ACGTGACGTACAGTCGTAATCATTGCGGCCACATGCGTGTCATCCATAAGCTATTGGCAG
ATGGGATTATCCATGGCACCGATTTTACTTATACTGGCAATTTCGATAACCGAAGAGTCT
ATTGCTAAGGGGAGGCAAGTGGACGCGG
>c956_g1_i1 len=484 path=[27:0-483]
GGCGCTGAGAGTGTGTCCGATAAGGTGGACGCTAAAGAAAAGAGATTAATGAAATAAGAA
GCAACAATAAGAGAATGCTGACAAATCTTCAAGAGATGGAGGCAATGGGTGTTGGTCAGT
ATAAGCTGTAAGGGGAGAATTGTAATGACACAATGTGGGTCGACCATGAGAAATGAACGG
ATTAGTAAACAGACTAATTGTACAGACAGTATTGACTGGTTAACGAAATGCCATTTCTCT
ACGGTGAAAAGATTGCTCTAGCATGAAGAGGATCGTGTCGTTCTATCTCGAGACGCCAGA
GAATTTAGCACGAGGAAATCGAACAGCCGTGAAGACGATTCGTGGCAAATTTTTAGAATT
AATAATCCATTAGAAACGGTAGCCAATAAACGAGATTGTCCGTTAGCTACTTGTGCCCCT
ATAGATCCGGATGGCACGTCCTCAATTTTTTATACTCCAATAACGATAAAAGGAAAAAAG
TTTC
>c957_g1_i1 len=455 path=[27:0-454]
ACTCGTATTAATACTTTCGTTAACGTAAGTTATGTGTTTTACATGAATTTATAACATGCT
GTTGTACTTGGTTGTATTATGTTATTTACATATGGGCATGTACAACACACTGTTGCACAC
TTAATTAGCCTATCTGATATGTATATCATTGTTGTACGAACCTTGAGTGTTTCCTCGATA
GTTTGTGATTTATTATATTCCGATATACGTGAATTATTTCACCGAAAGTTTCAATACAAT
GTTACTATGCCTAAAACAATGTTGATGAAATTTCATTCCTACTGGATAAGGTATGGAATG
GGAGAAAGATGATGTATTTTATTGATCTTATTAGACATCGGTGTTAATTACGTATGTTGA
AAATAATGGAATTACATATTGTCGGGAATACTGCAAGATTTGTCGTCTATCTGGTTATGT
TAGTTTTTTGTTGTGTGTATGTATATATATATATA
>c958_g1_i1 len=230 path=[28:0-76 104:77-78 27:79-229]
CTCGCTGCTGGGAGTCCAAGACATAAATCCATCGGTTTACTCTCTATCTTTACTTTATCC
CCCGTCTGCTCGCCCTCTTCATCTACCAACCCAGGAGCAGCCTCCCAACCATCTCTCGTC
ATCTCAAACTGTTCAGGCACCTCGAGGCACCTCGCGAGATGCCCGCGAGAGATCGCCCTG
GAAGATCTTGCCGTGGATATCTCTGGCGGACAAAACGGATTATCTTGGAA
>c959_g1_i1 len=1177 path=[27:0-1176]
GTTCGCGGCAAAACAGGGAACTAATACCTTCGTATTTCTTTCGTACTTCATAACGCATTT
ACATCGTGCTACTGACTCACGGAATATCATTGGGGTAAAAGTAAATTGTCTGAAAAGCAA
TAAAGAGTTGGACACGGCACGAGACCTAACCTCAAAGACTACTATCATCTTTCACTTTCT
AGTTTGTGACGTATATACGTCGAATCGTAACAATATGGCCGACGTAACACGATACGCACG
CTCTACGATAAGAGTCTCCCGGCGAGCCGGAAATTAATGAAATTAACTAAAGAAACACAA
TACTGCTCCCTGCTTCTTTCATGGAGAAGTTCCAGAGGGAAATCAAACAATTGTCCTGAC
AGCTAAATATACACATACAAGACTTAATACATATAAATTCTTGCGACAAACATCGACTTC
AATCATTGTTCCCATCCGATAACGTTAAATTGCAGACGGTTTAATTTACTCCAATATTTC
CAATACCCCACCTTCGCTCCGTATCGTTTCCTCATAAACGTTATTGCCCGTGACACTCGA
TACGCGTCGCCGACGTTTTATAAAAACGCCGCCTTAATTCCCACTCCGACTACAGCACGG
TATACCCGTCGCTTGAATATCCTTTTGATATTCGCCTTTGCACAAATATACGAGCAAGTA
CGCTTTCTATGGATCAAAGTGTTCCTTCGTACCAATTGGTCTTGTTATAAGGGCTAATCG
TGCCTATATCTCGCGCAGAATTTTTTTTACATACTTTTTTACAATATTTTTTATTTAAAA
AAGTCATATTCTTCGTAATCAATTATTCTAATTGACTTTTTGGCACGTTTCCATTAATCT
TCCTGGGTACCGTATAAGCACGTTCTCGGGCAATTCCTTTCCGGTAGAAAATTAATTCCA
GACGCAGGCATACCACAAGGAACTCAATCTAAGCGGGTAGATTCGGTTTGCAGTTTGCAC
GCTTCCCCAAGCCCGTAAGGACACCGTGGAAATTTTACTCGTGGGGGATGGGACGGAGCC
GGCAGTTGAACTTATAGGTTAGGATCACGGAACGAAGCGGGACGGGTTTTGTGGCGTAGG
ATGACGAGGTCCTAGGCTAATCAGACAATTCCCTAATCAGGCCAACTTCATTTGCCGTAG
CTCCTTGGCTGACTGGAGATATCTTACCTTCATATAC
>c963_g1_i1 len=391 path=[27:0-390]
GGTACCGCTACGATCTCTCGAAAAAGTCGCAAATAACATTTTTCATATCACAATAGTTAA
TGTTTAGCTACCAGAATGTATTGCGAATATTGCGCTGAATGGTAACCTGTTCCGTTTGCA
AAGTGGATATTTTTGGCATACATTTTGATAGCTGTAAAAGATGTCAAATAGATACCAAAT
GCAGATTAACTAAATTTCAGCTAAAGGACATCTATAAGACATTGCTGAATAAGATCGTGT
TTTAAGATGCGAAAAAGATGTCTGTCGGTGAACGAAAAGGTGTCTATTGTCACAGCAAGG
AAGTATCCTCAAACAGTTGCCCAATAATATTGAAAAAAAATATTGAATAAATGTAATATG
TACTGTAACCTTATTCGCACGATACGGTTCT
>c964_g1_i1 len=541 path=[27:0-540]
TCTGCCCCCCCCTTCCCCACTGCCGTTCGGATTCCAGTATAGTCATAGTTCAGTGGTCCA
TGTGGCGACCAACAAGAAGACAACCAATCCGAGCGCAGTGTATTCACAGTTGTAGCGCTC
CTTCGATAAAGTGTCTGTTTTTTCTTCACTATAAGACAAACGTTAACCTGATGGGTTCCT
TTATCCACTGTACTCAGAATATTTATCGTGACACCTCTCCTTCTGAATTTATGAAATACT
TACCGATAACATTATACTTCATTCCTTCTTTCCCTTATCGCTGCTTCCGCCAAACAGCAC
TATTTATTGATTATAAATTCCTATTTCATTAGCATCCAACTTTAAAATGAAATAAACTAC
GAGAATCAATCAACAACGTATTTTATTCTAATGCATCATGCGTAAAATTAAACGCATTTA
TCCTAGAAACGAAACACGAACCTGAATATACGTACAATTATTTATCATAAAATTAGTCAG
TGACAGGAACTAGGTCTTGATAGAAGTAAAAAGCATGTTTGTCCAAATTAAATTTTTATT
A
>c965_g1_i1 len=267 path=[27:0-266]
CCTGAGAGTCTTGAAATTACTGTAATACCGACTACCGGTATTAGTTCAGGAATCATAATC
GTCATTTGTCACAGTCGTGCTAGACGTACAATTACTAGTTCACTTTTACCCATCAAAGCA
TATAATACAAAAGCACTGCCTGACGGTAGAAAATAGATGGCAAAGAACGTTAAATTGGAT
TTGAAATATTTAGGCGGGAAAAGGTACATTATTTAAACGATACCTAAATAAATCATAAAA
TCGTATGACTTCTGTATAAAGTAACTC
>c971_g1_i1 len=261 path=[29:0-260]
ATATATATATATATATATATAAGTGTCTGTCAGGAGTGACTGTGTATCTCGCCATGTGTT
CGCATTATGTGAATTCCGCGTGTAATTGTCCCACCACGTGTTTTTCAGTATTGAATCCGA
TAAATCAATAATCGTAACTGGATACAATCGTCTTCTACCTAGGCTAGACTCCGACGGAAA
AATATATTTATAAAAAGTTATAATATATCATTACAATTTACGTTTCAAGCGTTCTCTATA
TATATATACATATGTATGTAT
>c979_g1_i1 len=370 path=[27:0-369]
GCCAGCATTACCAGCAGTCGCACCATTTATCTTGCCACAGCGTCAACGTGCGTCTTTATG
CAGCGACCGCGTCCCACGTGCCGAAACAGTCATGGATTCAGGTTGAGCCGACGCCAACTC
GCGTTACACGTCGCGACGCCTTTCCACGTCGAAGCAACGACTCCTGGACGAGCCCCAAGA
AAATCACAACGGGTTAACGTCAGTCCCTTTTTCAATACTCGACAACCGCGATCCGCCATC
TTTTCAATGACTCTACGGAGATTCGCGAGCAATTTACTATCACGTTACCGGCAAACCTTT
GGCAAACACGTCCACCCGGCCTGCTGTACACTGAACTACAGTGAACTAACCGTAAACCCA
TAAAGTCCAA
>c981_g1_i1 len=264 path=[27:0-263]
TTTTTTTTTTTTTTTTTTCGTATACTCTGTGTCTAAATTTTTCGCGATGGATGACGAGAG
GGTATATACTACGAGTATATAGACTTAGTCTTAAAAATTGTTGACTACAGTTAATTGAAA
AAAAATTAATTATCGATAAGGGTAGTCATTTGTATTTTAATCTAAGACCTTGATATGTAT
ATATAATTATTTACTGGTTACTATAGTCTGATTATATATATATATATTTCTCTTATTTTT
TTTTCTTTATCTTTCTTCTTCTTT
>c983_g1_i1 len=311 path=[27:0-310]
TCATCGCTCACCCAGACACCAGCACCCATAACGAAGGTTGCAATAATTCAAGTTCTTCCA
GAATTTCGTTGACCCTTATATCCCAACAGGGTTTTGCAGGTCAATCACTAGTCAGCTGAA
CCACCTAGCAACCCAGCTGTTCGCAATTTTCCCAAAACTCATATTTAGCACAATGCCATA
AGAAGAATCCATGTGTCGTTCCATTATTCCAGACAAACGTTAATCTGTGTGCGTAGACTC
CTCGACCCAAATAAAAAAGTCATTCCAAAAAGCCGCAATTTGTATCTCGCAAGAGATACA
CAGGATTCGAC
>c985_g1_i1 len=308 path=[27:0-307]
CGCGTGGTCATGTCGTGGGACGTGGTGGGAGAAAGACAGGAATAGATGTTTCTTTTAAAA
GGAAAACAATTGCTAACATCTCTGTAAACGTCGAGCTATATCCTAGTTTCTCCTGTACAT
ACTCTGTTATTCAGCCCAGAGGTACCACCTGAAATTAGTGCACCCATTTCATTCCTATGG
TGAAGCTATGTTCAGGTGGTGCGTTTGGGTTGAACAACCGGGTATACAAGCAACGTACAA
TTTCACTTAAGGTGAAGTATTCGATTGACGTATTCGCCGTTATCATTATTTTTCCATTCT
TTACTCCT
>c988_g1_i1 len=289 path=[27:0-288]
GCTTCTGCTTGGGGGTTACGCCTTTTTCTGAATTTATATTTTTTTTTGACAGGTGTCAAA
GTAAATTGCGGACATCAAATTCTACGTGGTTAGAATTGTCTCAGATGTTCCTGGGCGATG
ACGACCTTCTTCAGCATCTTCCCTAAACTCGTTTAGCCTCCGTGGTCTGGGTTTTAGTCT
CTGAGAACGGACCTGGAGATAGTTAAGTTTTTTTGTTTATATTTTTATTTGGGAAGAGAT
TGATTAACAAATTTTTACACAGAGAAAGAGAGGATAACATAGAATAAAA
>c989_g1_i1 len=330 path=[20:0-75 95:76-76 19:77-329]
AGGAGTACGATCCACGTACTCCTGTCTGCTGGACTTCTGGAACTGTATGTTAAAGAGTTA
AAATTTATCCCATAGATTTTTTTCACTACTGACGTATACCTATATTATACGGCGCGATAA
CTTTTTAAAATGTAAATCAACGTACAGTTAAATGCGTATCAAACTAAAAAGCAGATATCG
TCGTTGTACGGAGCTGTTTATCGCGAGCCTATACAGATTATCTTTCGCGCCACGTACCGA
AAAATTCTTCGGTGTGAGATGGGTTTTAATTATTAGGAGGAACATTGAGTAAACCACGCC
TTTAACGTTATTCTTATAGCGTGCACGAGG
>c991_g1_i1 len=313 path=[27:0-312]
GTTGGATTCGAGGTGTACGGAAAACTCGTCTACCGGTACTCAGTCGTCTTGGGCAAAGTT
AACTTCAGTCGTGTGTTAATTTGCTATTTATGTTGTTAGTAGTTACGTATAGGTAAGGAA
AGGCACGAAAATGGGAATTGAAAAGAAGGAAATGGAGACGGCGCGTGCTCAGTCAGCAAG
AATTTACTTCTTTGTGGTGTTTCCAGCGAAACGAGGGGCAGTTCGGCAAAAAGGGGGTTG
CGAGATATTTTTTAAGGGACGAATGCGTGAATTTTTATTGGTATCGAGAATGGTTTTTTT
TTTTTTTTTTTTT
>c995_g1_i1 len=334 path=[1:0-20 22:21-333]
TCAGACCTGAACGCGGAAGAGGCTTAACGCGAGCAGCTAAAATCCTCAACGTTGTTGTTG
GCCGATGTCGTCGTCCTACTGGGTGGGGAGTCGACGAACGAATTCTCCGAGAAATAAAAG
AAATTAACACGTGACCTTTACTCGGCAGTCCGCAACATGGGCGTAGACGGCTTGACGCTT
CCGATATGCGAGCCGGGATTTACAATGAAGGGATTCAGTGACTCGAAAGTTTTTCGATCG
ACTGCTGTCGGTTACGAGATAGTTTTACGAGTATACGAGAATCTATATAATATACTATAC
GTTAACGAGGATCAGAATTAATTTTCATTATGAA
>c995_g1_i2 len=459 path=[23:0-145 22:146-458]
TTCAGACCTGAACGCGGAAGAGGGTGAGTTTTTTTTCTTGGTCATTAATATTAATTTATT
TTTAATTATCGTTATCGTTACGCGCAATTCGTTTACGTTATGCACAGGATTTACGTAAGA
CTTCACGCTTTTGTTATGAACTAGCAGCTTAACGCGAGCAGCTAAAATCCTCAACGTTGT
TGTTGGCCGATGTCGTCGTCCTACTGGGTGGGGAGTCGACGAACGAATTCTCCGAGAAAT
AAAAGAAATTAACACGTGACCTTTACTCGGCAGTCCGCAACATGGGCGTAGACGGCTTGA
CGCTTCCGATATGCGAGCCGGGATTTACAATGAAGGGATTCAGTGACTCGAAAGTTTTTC
GATCGACTGCTGTCGGTTACGAGATAGTTTTACGAGTATACGAGAATCTATATAATATAC
TATACGTTAACGAGGATCAGAATTAATTTTCATTATGAA
>c998_g1_i1 len=275 path=[27:0-274]
ATCTATAGCGTAAGCTGTACGTTAAATTAAAGTGAAAAGCTGGTCAGACTTTTTTCCGTG
ATATCGAGTGTGGCATCTTCAAATGCTTTTTTCTATTTGTTCATTCATTGTGCTGTTTTG
TTTGTTCAAAATCTCGATAATTTATCCATGACGGTCGTCTGAAAACTATCGATGACGAAT
GGTCGCTACTAAAGGATAACATGACAAGTACCTGGCTTATCTTATCTGTCCGAAGATATT
GCTACTGCTTGTACAAACGACAGACAATACTGAAG
>c1000_g1_i1 len=207 path=[27:0-206]
TGGTACAAGAAGAAGGGTGGCCCTGCGCAGATAAAAAGATAGAGAGCTTAAAAACCCATT
TGATATAATCGAATGTAAACCCCCAACAGATTTTTCTGCACCGTTAAAAAAAAAACTCCT
CCCTGTTCTGAAAAGTCAAACTGAGCGTAGTGCAGTATCTCGCGAGATCCCGCGGAACGA
TCCCTTCGGCAGGTAGAAATGATAAAT
>c1003_g1_i1 len=700 path=[27:0-699]
TCTCTCTCTCTCTCTCTCTCGGAAATATTCCGAATTTCCGTTATGATCGATCGCAAAATA
TTCGAAAGCGTGCGCCAAACAACTGGGAAACACGTGATGTCGTAATCGCTATGTCGCGCA
AAAGAAGTTACAGCAGCGCCATCTGTCCGCGGACTTTTTTTTCCTTACGATGAGTAATTC
CCTTTCTTTTTTCGAACGCCGTTGTCGTTTCCCTCTTCCATCGAGGAAGCGTTTCCCACG
GCGAAGTATAATAAAATTAACGGGCTGGAATCTTGCGGAAAAGAAACTTTGAGACGGATT
TATATTTTTATGCCCTTTTCCTTTTTCCCACTAGTTTTCATTGATACTTATACTACTCGT
ACCATCCTGCCTTTTCTCTCACTTCCACCAGTGTGACACGTCGATTGCTCGCCATCTCTA
TATATTATCCATAAAGGTGTATACGTACGTATACTGTATACGATGACATAATGTAATCAA
TTCCATTTGTTCCTCTACCATTCATCCTCATTCTCCCAACTCGAAGCTCCCATTGTCTCA
CGTTTGCTTCCGCGTCTGTCCTTCGCGTTACCTTAGGCAAATACTTTACAGCAGATTAAA
GTCACTCGTTACGCGTACATCGCGAAGAGCTAATGGCTACGTCGAACGGAACAAATTCAG
CGCTCGTTTCGTATTCCCAGCGAGGCCTTAGAGAGTCTTT
>c1004_g1_i1 len=439 path=[27:0-438]
ATTAACCAGGACAAATGGCGGTGGTTATGGAAACTTTTATTTTTTTAAAACCACGTTCAG
GGGTAGATTTAGGGATGAAATTTCCTCGAAATATTTTATCACTAGAAAATTCTTGTATCG
GCATATTCGATGCCGAACATGGAATGCGCGACTAAGAAATACAATTGATAGTTTATTTTC
TAGGATTACACTTGTTACCGTACGTCTTTTTAATCCCTAGTGCCAATACGAGATTATTAT
TTTGCTACATGCTGCGTTTTATAGAGATAAATGCGTTTTTTCTGCAGGGATTTAATTTAT
ACGATATAGTATACGTGTTGTATGGCTCTGAATTCCTTGTTTTCGCATAAAAACCATTAG
TTGCGTATACGATCGTTAACTTGGATTTTCAATCGCGTTTTATTCAACTGGAATTTCAAT
TTCGTCCTATTCTTTCCCA
>c1005_g1_i1 len=334 path=[27:0-333]
GTATTCTTATGTACGTACCTTGGAGTGAAATTACTATTTCGGATCAGCTTGTAATTTGAA
TTAAAAAATTTCCAATTCCTACCAAGCCAATCGTCTCATCCGCAAAATAATTTTTTAAAA
CATTAATATTGCTATAAGGATGGCTAAAGACGATGGTGAAAAAATACGTCTACGGATGAT
GCAGTCGGCCTTGGGAGGCTTTTGAAAATTGTTTAGTTGGATTAGGAGCTGATCCGAAAC
ACATACTTTACCATACTCGCTTGGCGATTGTTCAGATAGTCTTTAATTTTCATTAGAAGA
CTCAATCTAGATTCTTTGAATATAATACCAATAT
>c1007_g1_i1 len=490 path=[41:0-174 215:175-189 40:190-489]
CGCGGTTAAAAGGTCGAGGGTTCGCGATGTTTTCGACTGCCAATGATTGGAAACTTCCTG
TTTGGTGTGGGTTTGAATCGAATTACTGAATAATCCCGTTCCGCATAGTAGAGAATCTAT
GGGAATATCCTTGTAGCTACTACGTATAGATATATTACTGTACGAACGATACGTCTTCCA
TCTCTCTCGATCTCTGGCTTTAATTAAAATCGAACACTCGTACGCAGCAGGAAGCCCGGG
ATGAATGTTGAATTAAAAGAGTCTCGAATTCATTTCTCCTCCTCCTTTCCTTTTCTTCGA
TGTGCGGCTGGATCTCCGTATGTTTCAGCGTATGCAGAGACGGGCTCTAATTAGCGTTCT
TACAACTAAGCAGACATCCAAAAGCCTTTCGCCACTCGCGCACCGTAGCGTTAAAGCCGC
TAACCTCGTTAACGGAGGCAGCAGTCTTCTCATCTGAATTATATATTTTTCATATCCCGT
ACTATAAGAT
>c1010_g1_i2 len=237 path=[1:0-35 37:36-236]
CACGAATCAAGAGCAACGGCAAAGGCAACGAACCTCTGTCCTAGTACTAGATCAGCGGAC
AACAGAGGTTATGAAAACTTTGGCCAGGATATCAAGTGTCTTCTGGGGCAACGACCTTGG
GCTCTGGTCGAGCAGCTCTCTAGCCAAGTAGCTAAGGTATACGCGTAACGTCCGGTTACT
TGGTTGAGGTCGCAATCAGTCCCAGAGCCGATGAGAACCTCTGTCCATTTACCTATG
>c1014_g1_i1 len=626 path=[1:0-78 521:79-184 80:185-625]
GAATTAGGATCCTTGGACTTGGCTATTTACATGGAGATTTGCATTTTTTTAGTCATAAAT
CGCCAGATCGAGGTCGTAACTGAAACATTGGCCGAAGGCCATCGCAAATGATACACTTTA
TTTTGATTATATGTAGCGCTACTATTACTGTATATTCTCATGACAATATATGCATATATA
CATACACAAGTTATTCCGTGCGTTATTTTTACTAAATATCTACCAACACAGACAAACATC
CTCTCCCGGTCCGAAACCACAGGAAAGGAATGTTGGATGGAAATTGATAAAGCGTCGAAA
CGAAAGACGGCGTATTACGTGGAAAAGGATGATTCGACGAAAATAAATGAACCTCGAAAA
ACTAGCCTTGGTACATTATTCGCTCACGTTGCTTCATTCGACGAGCTGACCAATAAAAAA
ATTCAAATCCTGACGCAAAGTTTATCGCACGTTTGTATATCTGTAATCAGAATTTAAACT
TGTACAGTGTAAACGATCGAGTTGAAAGTAGGTTGTCACAATGGACGGAGAATGATACAC
AGCTAACTTCACGACGATCGACTGGGTAACCGATGTCCGATTGAAATAATAAAGGCATAG
TACCATTGTTGTATTCATACATATAC
>c1014_g1_i2 len=520 path=[1:0-78 80:79-519]
GAATTAGGATCCTTGGACTTGGCTATTTACATGGAGATTTGCATTTTTTTAGTCATAAAT
CGCCAGATCGAGGTCGTAAACAAGTTATTCCGTGCGTTATTTTTACTAAATATCTACCAA
CACAGACAAACATCCTCTCCCGGTCCGAAACCACAGGAAAGGAATGTTGGATGGAAATTG
ATAAAGCGTCGAAACGAAAGACGGCGTATTACGTGGAAAAGGATGATTCGACGAAAATAA
ATGAACCTCGAAAAACTAGCCTTGGTACATTATTCGCTCACGTTGCTTCATTCGACGAGC
TGACCAATAAAAAAATTCAAATCCTGACGCAAAGTTTATCGCACGTTTGTATATCTGTAA
TCAGAATTTAAACTTGTACAGTGTAAACGATCGAGTTGAAAGTAGGTTGTCACAATGGAC
GGAGAATGATACACAGCTAACTTCACGACGATCGACTGGGTAACCGATGTCCGATTGAAA
TAATAAAGGCATAGTACCATTGTTGTATTCATACATATAC
>c1018_g1_i1 len=420 path=[27:0-419]
GTCGGGTTTTCAAAGCGACGACAAGCCGCAGGACTCTCAAGGAACAAAAGGATCCCTAGC
GCGGCTAGGAGAGATAGGTAGACGCTTCTCTCAGCATGTGGCCTAAGGAACCTATCCTTG
TAAAACAGCTTGTAAAACAAGGAGTCCTGGATGGGGCTGGAACGGCGCGACGGTGGCGCT
ATCTAGCCGACGAATCTATCGGCAGCGGGTAGAAGTAATCCCACGATTTTTCAGTTTGGG
ATACGTTAATGCACGAGGAACATAAATTGACTTGGAACAAAGATTAAACCATGTGAACCG
ATCATTAAGATTTCAATGATTTTCAGTAAGAGTGAAATGTTCATTCTTCTAGACGCCATA
TTGGTATTCGACTTAAAATCCTACGTAAGATATGAAATGAGAGCGCGAAAGAATTTTGAC
>c1021_g1_i2 len=245 path=[50:0-18 49:19-244]
CATTAAGACTTCGTGTTCTCCTTTGCAAACTACAGAAAATATTATCCACGCATCCACCAA
GAATGCGACCAATGCACATCACTAGCAACACAGACCAACAGCACAAATTTCGTACCACAA
TGAAAATTAATAAAATAATAAAAACACGTAAATTTGGCAAGTACCCAGAAACACCACTGG
TCGACAGTAAAGGAATAGATTAAAAGTAAACTTCTATGCTGACCTGATTGTCGAGTTAGT
GAATA
>c1022_g1_i1 len=598 path=[27:0-597]
CCACGCTTCCCCTCGCCCCTGCCGCCGCCGCCGCAGTTCAACTATTGACGAATCCTCGCG
TCTCGTGAGTTGCTGAGGCGACTTCAAGCCGGAGCTCGTGCGTCTTCCACTGCTACCACA
TGCCCTCGCGAGTGCCCATTGTTTTGCAACGACGATTACAGGCACCGAGAGCGATGTTTT
GCTTCGACACGAAAATCCAGAATGTTGCGCAAAGAATTGCGTCACGTTGAAGATGGCGCA
GTCTCTCCTTCGATTGGTTTACATTTACGTTAACGCAACACGGGAAATTTCGCGAGCTCC
GCGTTTCCTCTGGATATCCCGAAGGACTCTGTTACGACGCGGCTCTTATGCGTAAAATTG
ATCGACGGAAGGCGAATGAGGAAGGATCGCCAAGTCCCGGGATGAGAAAGATTCGGACTC
GAAGCGTCCCCTCTCCTAGTACCTATAACCAGGAGTATCGTAAATATCATTATATTTCTC
GAAGAAAATGGCAGGACTCAAACGAAGAAGAGCCAAGCGATATGTCAGCGAGCTTCAACG
AGAAACAGAGAGATTATTATTGTGCTCTGCAAAGAGTGCCAGCCTCCACGAAGGCGAC
>c1024_g1_i2 len=714 path=[1:0-229 231:230-713]
CCACGCGACATCCTCGAATACAGGTAATCGTATAGTGCCGTTTATCTTATGAGGAGTATC
AAATAAATGATATGGATAAACCTGGCAGCGTTTTATACCCTGTTGAGGAAATTGCTTTTT
CTAACCTCAATTCAAGTATTTTCTCGCGATAATTTGCACCGTTGATTTATGAAATTCTTA
CACTGTGTCAATGAACACTTTGAGCCGAAGTCGCTGTTCCTTTCTTTTTTTACAGTTAAA
AATACGACTTTTCATGGGATATAGTGATCAACCAAGCTATTTTCGACGCGGTGCAACAGC
GTCATCAGATATTACACCGAGCTTCCATTTTCTACCCTTTCTTTTTTTAATTTTCGAACT
ACAAATACAGAAATATCTCACTCACGTTATTCCATTCTCACTTACGACTAGAATCGAAGA
TTCATGTTTATTCATATCAATTGGTTTGCAATAGTTCAAGACTCACGAAATTAGTTTGTG
GATAGTATCATGCTTATATTAGGATGTATAAATAAACTAGGATATCTATCGTATCAGTAA
GACACTCTCTGATTTAATCCATTATATATTATATATTGCTATTACTTATCTTTTTCTTTT
CAATAATTGTTCACGTTTCTATAATTAATGGTGTTTTCTAATGAAGCAGATACGGCAGTC
TTGTTTACATGCCTGTTTAATCATAAGGTAATTGTACTTGGTGGTCGCTGTCAT
>c1026_g1_i1 len=308 path=[1:0-307]
TATATATATATATATATATTAGGTCTGTTTTTCTTGCTGTCTCCCTGCCTGTTCCCTGAT
ACTTTTTCGTGAATTAACCGGCACGACACCTTGCACTTGCATCCGTTCTCTCGAGATGAA
AAGAGCTGTCCAACTGGGAAGCATTTAGTTTGTGCAATGACGTGAGACAGATCTAATCAA
TAATAACGATTGTCAGGGCCAGTTAAAATTACGTGCTAATACCACGCTGTAGTAAACACA
CTGTATACGTAGGTACGATATACAATACTATTTGATATAACCTCAATTTAACATGGACTA
TTAAAAAG
>c1028_g1_i1 len=235 path=[28:0-234]
ATGTATATTGGTGCTTGTATCACGTAAGCATAATATTCTACAGCGTCGTGGCTGATTATC
AGACAATTCAAACGTACCTTCCATATCATTTTGGATTATGGGTTATAGTATTTCTAAAAG
ATTGTTCTTCCCCTCTTCCTTTTCCTGTAGGACACGTCCTTTGATCCTTCATAAATTCAC
GGAATGTTTTGACGCTAAGAGAGGGTGAGAAAGAGAGGAGAGACGTTAACGGATC
>c1030_g1_i1 len=409 path=[30:0-408]
AGAGAGGGAGAGAGAGAGAGGAGAGAAAGCGTAATCGTGATAGAGAATCGAGGTGAAAAA
GGCACGGCGTGTAAGCTCGCCGGGCCCTGTCCTCTTCTCGAATGTAATGAAGTCCCAGTA
CGTTGGCTACCCTGAAAATTCAGGATCCTTGACACATAGAGAAGACCAGCTACCAGGAGA
TGCTTCAGTGTTTGTCGGGTAACCGCCCCAGGTCGAAGCACTGTGTGTCCACGCTCTTGA
AATTCCCTAACCGTATTTGCGTACTAGGATCCTCTTTAGGCACAGGACGGGTTCTTGTAT
TACAGAGATTCCCCGGGTACCGGAGTAAGGAAGGATGGAGGAATTAAAGTATCGTACCCT
GATCTAATATATGTATTACGCTTACTTGGCTCGGGTGGTGGTGCTGTAT
>c1035_g1_i1 len=353 path=[27:0-352]
CTTCGTTTTCGACCACCCCCTAGTACCGGACACCATATGCAATCTCGTGCATATTGCATA
AGGAGTAACGAGGGGATTTTGAACTTTCGATTATTTCATCCATCCGCTTCGATTTACGGG
GGCCTGACGGAATTATTAGTCCGTGGGAAATCGCACTGATTCACCCCCCTTTTTAGGGAT
GAAAGGATTCGACGTGGCTAATGGCGCATGACCGGACTCCATGGTCCATGTAAACACGAC
CGATGGACTTGAACGCATTAATTATTGACACTTTGACATTTTTGAAAAGGTTAACTATTT
TCTTTTTCATGCGTAACGGTAACTCGAATGCTTGTGCAAATTTCGACCTTTTT
>c1036_g1_i1 len=433 path=[27:0-432]
AGGGAAAAAATACTATAGTTCTAGTGGAAATGGCTAAGAATAATTAGAATAAGAAACAGG
AGAACTCTGATTATTAAATTAAAAATTTCCTTAAGCGTTATAACAATCCCACCCTGTGCA
TATTTATATTTCAAAAATCGTTCTCAAGTCTAATTTTTTTCCAGCTATATAGATTTTCTA
GCTTAAAATTAAGATGCAGATAGGGAACAGTCCGCAAAATTCGAATATAATTTTCAAAAT
TCAAAATGACGAACTCCAGCTAAACATTGATCGTATTTTCGTAAAAACATACGCACTGAG
GGTTTTGGTACGTTGTATTCGAATACAATGATCAAAGTGTGGAATTTTTCATTTCAATGT
TTTCCCAGACAGAATCTGTCTTTTGGAATTTTCCATGTTGATCGTTAAATTTCAATTTAG
CCCAATTAAAAAC
>c1038_g1_i1 len=309 path=[1:0-308]
CTCTTAACCAACGATTACTATTTGAAATACAAATTTTTGTTTCTACAATATATTGAATTT
CTATTTGATACAGTGCGAAGTTTAAACTACAAATAAAAATGAAACTTAAAGTATCAAAAT
TTTAGAAAAAACATTTCCGCTGCGTTACAAGCTATCTTCATCCTGTTCCATAAAAAAATT
ATGAAGCTGTCTTATATAAAATTTCTTTATCAAAAAGTTGAGTCCTCTGACTAAAATTAT
AAAAATGTCGTCAGATAAGAAAGGCTTTACGAAGGATGAGGCGTCTTGCGAGGAAAAACT
TGGAAAATC
>c1041_g1_i1 len=364 path=[33:0-363]
ATTAATTTAAAAAAAAAAAAATTTCACTTTCTACATAAAACATTTATTAATCCACAACGG
ATTACTATATCATTCATGTTATACGTCAAAAAGCCAATTCCGTATTCATCCTAACAGAAA
TTAGCTGGATTACTGCAATTCCCTCTGGCTACTAGAAGCGTAATTAACTATTAGCTATAT
CTGCTTAGCACCCTACAGCCATATATATACGCACTCCACGCGAATTTAATACGTCAACCC
TCATTCAGTCCTTCCACATATGTATATACATAAAGCATTACCTAACATACAGAATTTCAT
TCATGTGCAAACTTTTCGCATGAACTGTGGAAATTATAGAAATAATAACTAAACTAAAAT
TATT
>c1046_g1_i1 len=585 path=[27:0-584]
TCCTGTTCTGAATTCAGTTTTGAGGTATATCCAGCAAAAGAACTATTCAAGTTGCGGTTT
AATGTGTCACGAATATTTATGTTGGTTAAGTGAATTTTCATCTGATTCGGAAAACTGGTA
TGCGAGTGTCAACGTATGGTACGACGCCGTCGCCATCTGTTGGAACTTTCTGTAAGCTAT
TGGTTTCAGCAGCTTTCCTCTGACTTATTGGGTATGTGTATAACGAAGATGTAGATTGTG
GCGCCATCTTTGTACTTTACTGTCAGCTGACATTAACGTATTATCAGAATTGTTGAAGAG
GTTCGAAAGCTGCTAGTGAAATTTATTTATACCGTTTTATCAGATTCACGTTACGTGCTA
AATTAATTTTGTATTGACAATATCATTCCGTACTTCATCCCTGATGCCTATAGCGCAATT
TGCAGTGCTATTTTTTATGACGAATTTAGATATTGATTGCCAGTGTAAAATATATAAGTT
AATTCTAATTTTATTGCCATTGGTAGAGAGCATAACATAGGCGTGACTCTGCAATGCGCA
AGCCAATCGTAAAAGAGAAATTTCTGCGCATTTCCACCCCTTGAG
>c1048_g1_i1 len=410 path=[32:0-92 31:93-409]
ATGGTGTCCGTATCACTGCCTACTGCACACAATACATAATATGAATCTACTGTTCCTATT
AGTTGAAAAAAATATTTGATATACTTTTTCCTACAGAAACTCTGATGCATAAAGGAAATC
TGCATGTTCAATAGTAAGAATGAGCATTGACAATAGAGACTAAATCTAATTCCTATCAAC
CTGTACTTCTTGTAATGGGACATTAAAAAATTTCCTACACCATCGTCATATTCATGGTTT
AAAATAAAAATAATGAATGCTGATACAATGCTTGTCCAAATTGAATATGAGGGGTGGTGC
CTGACAGTCAGGCGACAAAATGGAGATAGGCGACAGAAAGTAAATTTCAATTAGAAGCTT
GATGTAACTTTATTTATTTATAATTACCCAATTTGCTTGTTCAATATAAG
>c1048_g1_i2 len=347 path=[1:0-29 31:30-346]
CGACGCTCTTCCGATCTGTCCGTATCACTGCAGAAACTCTGATGCATAAAGGAAATCTGC
ATGTTCAATAGTAAGAATGAGCATTGACAATAGAGACTAAATCTAATTCCTATCAACCTG
TACTTCTTGTAATGGGACATTAAAAAATTTCCTACACCATCGTCATATTCATGGTTTAAA
ATAAAAATAATGAATGCTGATACAATGCTTGTCCAAATTGAATATGAGGGGTGGTGCCTG
ACAGTCAGGCGACAAAATGGAGATAGGCGACAGAAAGTAAATTTCAATTAGAAGCTTGAT
GTAACTTTATTTATTTATAATTACCCAATTTGCTTGTTCAATATAAG
>c1049_g1_i1 len=328 path=[2:0-116 119:117-327]
GAGAGAGAGAGAGAGAGAAAGACATTGAAAAATTGTTTTAACCACACTAAATTGCTGCGA
AGAATAAGCATAAATTAATTTTAGTACTATGCCCACTTTAACATGATCTTTTGTAGCTTT
TTTAATCGATGAAATTACACATGCAATAATACACTCTCGACACTTGCCAACAAACATGGC
GCATTTACATCTATGTGTGACACTTTGTAAGTGCTTCTTTTTGGATATTACGTATTGATG
ACTGATGGGCTTGATAATACCCAATGGAATGAAGACACGTTTGATGTGATCCTTCCGTAT
AATACGGTATAATAATAATAATAATAAT
>c1051_g1_i1 len=1201 path=[45:0-471 44:472-1200]
CCCGAAACCTCTCGATGTTTATCATGCATGATTCATAATTAATTTTTCGATCGTTAAGAC
TCTCCATTATTTAAAAACGTTCTGTACGACGTTAAGTGAGACTGATCAGGTAAGCCGTTT
GGTATTAGAAATTCATCACGCTGAACGTTAATGATAATTAATATTTTATAACTTTTATAA
TTGCGCATTAGACTCTCGATGATTCTGGATCGCACGAAAGCTGCTCGAGCATTAGTGATC
TCGAAACAAAGAAAGAAAGATAAACCTAAGGCGTGTACGGTATATAACCATGTGACTTGG
AGAGTTCATGCTTTTCACATAGTGGATGCAAGAGTGAATCATTTGTATTGTAATCTTGTG
CAAATCATCATAGTAGTGCACTCGGCGAAAAATAGATGATTGTCCGAGTACTAAGGGGAC
TTATGCGGCATAAGAGCTTTCGAGGTAACAAGAAAATTTATAGGATACAGTCAGAGCGTA
GATAACAGATAGACAGAGAATTATCTAAGTAGCGAATGATAGCCGCAAAAAGTTCAATGT
TGTATAGTGTATCAGTTTGTAGAGGAGTCAGCATATATAGTAATTATAATCGTAGCCATT
CCTTGAATCATTAATATTCATTTATCTTTCGATATATATATGAACCTATAAACGTGCACT
AAAAAAAAGAGAACAGGCAATATATCGCTGATAAAATATAATACAATAAGGTACGATATG
GTATAAACGCTTGATAGACAAAATATCATGTATTATTTTGTTAAACTTGTATACAATTTG
TAGTAAGAATTACGAATACATTTTCGCCTTCTTTTTTCGTCGAGTGTTACTATATGATTG
CCACTTTGATTTGGCGCGAAAGTGATACGCATTGGCATTGTCCGTGATAACTCATAATAT
ATCAACGACGAATTGTGAGAACACAACGTGATAACAGCACAAGTAATTTAACTAATGTTT
AATATTTCTGTTTTTGTTGTTGTCCGGTGCAATATGGATCCCAAGTGAGAAAAAAATGAC
ACTTATTGAAAGTGACAGCCAGACGATACCCACGTGATGAGTGACAATGATTATGAATAC
GTGATTGTGATTTGACGATTATACGTATATATATGTATATTATTTTATATATATGTAATA
TATTCTATTGTGTACTACGTAAGTACTGCATACTGTACCTCTGATTGTACGGTTGATTCG
G
>c1052_g1_i1 len=228 path=[1:0-227]
GTTGCTTCTGGTGCCAAGCCCCAAGTATCTTGGATGGTACTTGGATGCTGGATGAATGCG
CCAATTCATCCTGAGATTTTGTATGCGGCTTAAGGGTACCACTCGTAAAACTTCTTGCGT
GGGTAAGACTGGCAAGATCCCTTTATTAAGAGTGAGAAGATCACGGTACTGTTATCACTA
CTAATTTAGAAAGTATTAATAGTCGTATGCTAAATGCATTAATTGATG
>c1057_g1_i1 len=447 path=[27:0-446]
CTGCCATAATAGGTAGACATCACTTCCCATCAGAACGTTCTCCGTTTCCGGTTGTTATCG
CGGCGATGCGGACGAGTTAAACGTGTTACCTTCGTGTCTGAAACTTCTCATTTGAATGTT
ACGATGCCGTAAATGTTCTGGTTGCTTTCTTTCATTGATCCTCCTTTTTCTTTCTTTCTC
TGTCGGAATCGACACGGGGTCGTATAGTTTATGCCAACCATTAAAATACCTCAGCTGCCT
CGAATAATGCTCGGTGACACAGTTCACGTTTATAATGTTGGCTCTTCCTTTTTAGTGTAC
GTCCAAGTAAAATATAGATTACTGTTTGCATCGAGGACTCGTATAAACAAGAATGAATAG
ATACGAAGTAAGATGATTTACGAGCATACTTTTTGTAACGTCACTCACTCCTTGAGTATT
TACGAAACACGAGGACCTTCCGGTGCG
>c1058_g1_i1 len=226 path=[1:0-91 93:92-225]
AATAAGAGGAAACAACGCGAGCTCCGAGTTCGAATACAATTACTATCAAGGAATATCGAG
TGGTGTCCAGATGCGCATAGACCACTTGCTCGCGGAACCAGATGCGCACGGACCGTTTGC
CCACGGCCCACGTACCCAGTTGCTCACGGATCACTTGCGCACAGATTGAAATCTTTACCG
ACCCAGATGCCCACGGCCCACCTGCGTACAGATTGAAATCGGGTGA
>c1067_g1_i1 len=225 path=[27:0-224]
TTGTTTTTTAAATTAAACGACGAAGAAATAAAATTTTTTATTTTATCTCACATACTTTTG
GGGTACTTTGCGCATTTTTTAATTTGTTTTACAAAGTGGCTCGAATTATTCTAGATTAAA
GGGGAAGTACAGTTGACCGGAAACGAGAAAGAGACACGTAGATGGACCCTCCCTAATTTT
GTTGTACGTGTTATTCAATGGGTGCGATGCTTAGTGGAAATTTAC
>c1068_g1_i1 len=926 path=[25:0-580 24:581-925]
GTATCTCAATAATAAATTGTAATAAAATTACTATATTGTGGTATTAAATGAACAAGATAT
TTTTTGTAGGTTAAGAAACCTTCCGAAGTAATTTCTTTATTCTTACACGTGTCAGGACAA
TCCATTATTTGGCGACAAAGTGACTCGAAGTTCTTAGTTCTATTCACACACATTTTCACA
TTCGGACAGATGTAATAATACGTGTAGTCACTGGTCTTGTTTACCTGAGAGGATTTTCGG
TAACACCCTATATCTTGCGAACACAATATCAAGATACTACATGATTAAAGTACTATAGCT
GCTATACTAATAAATAAAAGTATTGTAGAAAATGTCAAACGTTGTACAGAAATTTTCTTT
ATTCCTGCGATACTTATATCCATGCTCCACAAAAAGTCCGTACAGAACGTGTACAAGAGT
ACAGAGATAATACATAACAATTATTCAAGACAATAATATATAATGTACGTATACATTAAA
ACGTTCGTAAAAAAAATGCCTTGTTCTCTTAATATCATAAATATAATCAAACATACTATA
CTCATCATTCTTGACTCTTGCAACAGCCACAATGTTGTTGCAACAGACAAGATAAAAAAA
TGAAGTTTATTAAGTTGAAGACGAACATCGACTAGAAAACTTTGACATTTGTACAACGAA
ATTGAATCGATCCATCACTTAACTTCAATATTCGCACGTATTCTCACGACTCTTTTTCTT
TTCTGGATATACAAAAGCTTTGACGTCAAGTCTTGTTTCAAGAGATCTCATCGAAGATAC
TAACAATGTGCTTACGACAATATCGGCCGAACAAATCGTAAAAAAACTTTCCATTGGAAC
GTGACAGGTGATAAGTCTTGATATTTAATTAAATTTCAACCTAATGAATGATTTAACTTC
AAATTTATTTTCAGTGAAAATAATTC
>c1071_g1_i1 len=296 path=[49:0-48 48:49-295]
TACCTGCTCTTACTTCCTTCGTTTCTCTGAATCTTAAATACTTCCGGCAGGATCCCACCT
TCTGTCTACCAAGGAGCACGGCATGAGCATGCGTGAATGGACTCATGATTTTGATGCTGC
CAGGTCCACCGTCACTCAGGATGCATACCAGAGTTCCTAGTGACACGTGTCCACCTTAAC
CTGAGATAATACTCTTGAAGCCAGGAAGAGAAAGAGAGAGACCGGTTGTAACGCTGTTAA
CGCCCTTCCTGATGAATATGGTTCTGATACCGAGGACCAGTTTGACAATCTGTCCC
>c1071_g1_i2 len=269 path=[26:0-21 48:22-268]
TCCCACGAAGAAGCAACGTCTCGGATCCCACCTTCTGTCTACCAAGGAGCACGGCATGAG
CATGCGTGAATGGACTCATGATTTTGATGCTGCCAGGTCCACCGTCACTCAGGATGCATA
CCAGAGTTCCTAGTGACACGTGTCCACCTTAACCTGAGATAATACTCTTGAAGCCAGGAA
GAGAAAGAGAGAGACCGGTTGTAACGCTGTTAACGCCCTTCCTGATGAATATGGTTCTGA
TACCGAGGACCAGTTTGACAATCTGTCCC
>c1073_g1_i1 len=391 path=[27:0-390]
AATTTCTTAGATATCCAATTTTCAGATAAATATGACATGTAAATATACGTTGAAAATACT
TGTCCACCGGATAAGCGTAGATACTGGAGAAATGTCGAATGCGGTTGACAAATCTGAATT
AAAGTGTGAGGCTCTGTATACGTGTGTATTGGTCCAGTAAAATCTTAAAGTTGCATAAGA
AGTTGCCTGGAGCGAAGTGGAAGTACCTTATGCAATCCAGAAAGGGTCGATTTTTGTATT
CGTTATATTTCACGGTGCATTATGCAAAAATGTCAGGAAGTGTATTCGAAGCCAGGCAGT
GCAGTACAGCTAACGGCAAGAGAATACGAATATTTTCACTTTGGTCGAAAAGTATGTTGA
ATGAAAAAAATTTTGAGAATTAAGTTTAAAA
>c1074_g1_i1 len=291 path=[1:0-109 292:110-131 133:132-290]
ACGTTTCGTAAATTATATCTATAATTTCTCAGCTTACCGTTAATCAATGAACAATAATAG
TAATAATAATAACAAGAGCAACAACAACAACCGAATACGATCGGAATTCTGCAACGTGCA
CAACTGGACGAAGACACGCCTATGTATCATAGCCATAACGGCATGTAAGATTTTCAATTT
CAAATACCCTGCTAACCTCATCGACAGTAGCGTTGAAGATTATCGTAATTTTCGTTACAA
TTTGAAACATCATTGTAATAGCGTCGCGCAGGCGTGTCTACGCGAGACGTG
>c1076_g1_i1 len=238 path=[1:0-237]
CTGCATCGATCCAAGCCATAGCATCTGTTACAAAATGTTTGGTCTTTATTTTACCTTTTA
GTTTTTTTTCGAGTTTCTGCCAAAAAGGAAGGTAAACTGGGGGAACGTCAAACTTAATGC
TCTTACTGACTTCCTCGTCCACGGCTACACCCTTTAGCAAATCCTGGACTTCATTGATTC
TTTCTAGTTCTTCAAGTCTTTTAGTTGTTTTCTTAAATTCCTGTTCCCCTTTGGTTCT
>c1080_g1_i1 len=390 path=[1:0-389]
CCTCTGAGGTGGACCCGTGAACTAGAAAGAGAAGGAGGATACTTATCACATTTTCAGTCA
ATAGTGAAGCTGATATATGATCGCGAGAACACTTAGGTACTTTTATAGTGTATTGTAGTG
TGTAGTGGCTTTATCCAATTAAGTGTAAGAAGCTTTGAAATATACATCGACAAGGTAATA
AAGTGTATTAGTTTTATACCAAGTAGCTTACGGTAAGGAAAAAGGGTTACACGTTGTTGT
ATTTATTAAGGTGAGGTTCTTGGTAACGGCCCGATGATGATGCTCGTTCGTTACCAGTTA
GACGAAGGATTCGCATCGCAAGGTGTCGGATGGGTGGTAATAAATATAAAGCCAGCGGTA
CTTAACTACTACCTGAATGGGCATTTGATT
>c1083_g1_i1 len=311 path=[569:0-172 454:173-310]
CATGGCCACCAACGTGTGAGTCATCAAGAGGATTTTCATGTAACTTTCTTTTTTTTTGGT
TATAATTTTCGTCAGCCACCCCACGCCCTTTTACGTCATCATTTTGTTACATACGCCACC
CCCATGTTCATTTCTAGCCCAGCCTTTCTTTTCCCTCATTCGACGCATTACCCACATTAG
CTTCGGGCTTGAGTTACGATCTCGCACTGTACTCCATTACACCAGGAAGACCCGGGGCTG
ACACGGGACGAACTTGAGAACCTTGAAGCAGCCACTTCCAGTATCGCGTCTTCCCTTGCG
CTATAATATTG
>c1084_g1_i1 len=897 path=[27:0-896]
TTGGTTCACCGCAGCCTGTCCAACTGAAAGGAATGACATTGTGGCCAAATGACCAAATGA
ACAAAAAAGAAATCAATGCGATAATACGGTGACCGTGCCAGGTTGCCGATAGGTCAAGAA
TCCAATAATATTCTGGGAATACGCTTAGTATCAAGTGCCGTGGCAGAATTTGGACAGCTT
TTGTTTTTTGTCAATCTTCTTTTTTCTTTCAGTCGACTGTCCAAAGAGTATGTCTGAAAG
TTGGAACAGCGGGAAATGAGAGAGTAAAAAAAGGCTACCGAATTTAACGAGAGAGTTATC
GATTCGAATTGCAGAGGTTAGGTTAGGTTAGTCCCGTATGGGTTTGGTCTCTCATGGGAA
CCCCATAAATAAATCTGTTTTCCTGGTCTCGGAGCGTGGCTAGATTTTGCTATGTTCTGT
AGGTATATGTGCAGTGTCTACATACACATACAGATATACAGTACTATACTTTGAGAAAGT
TCAACGTATATATCGTGTTATTCCGGTCGATAACTATGTCGTTGCTGTGTACTACGCGTC
TACTAGTGTACTGCGTGGAAGCATGTATGCACGTGTGTGCATGGCTCAGGTCAAATTGTA
ATATGCATGCTGCATATTTGGAAAATGGAGTAATACGTGAATCACGCGTGTCCATGCTGT
GGATAATGCGAGAATTGTACCGTACACTATTTTTAAAATTATAGTATAGACGCCATTATT
AACAGCAAAGCTGTATTTAAATAAAATTGTATTTCAATTTTTTCCCCTGCATTTTATTTA
GAGATCCACTTGTGATACTACTCTCAGACCAATACACATTATACATAGGTGTAGGATATA
TCTATATATTTCGCATACACCCTGTACACCCTTTGTCCACACAAGGCAGACACGGAG
>c1096_g1_i1 len=366 path=[27:0-365]
GTTCGTATAAGTAGAGCACCATAAAGGAATACTTGTTTAAGGAATATCAGTAGATTGTAT
TTATACGAGTGTTTATTGTGCATTTTTGGTATAGAAACGAATAATTTGGTTGAATCGTTA
ATTAGAAATTAATTGATAACTTGAACAAACATTTATAATATATCTGCCAATACGTATCCT
TGTGCGCAATTCAGATATCCAAAAACAAAATTGATCTTACCAGAGTAATAAAAATTTTAG
TTACCAAAGAAATGTTTCCGGATGGCTGAATAAATTTTATATAATTCTACTGTAACATTT
ACAAATACTTTAAAAAATATTTGGCATATTAAAAAAAATGCAGGTCATGGTACATAGTGA
GGAGAA
>c1097_g1_i1 len=293 path=[20:0-118 309:119-292]
TTAAGGGTCGTCACCGCGGAGAAACGTTCACGAGGACTGTCTGTAACAATGGGGTGGAAA
AGTCTGTGCGTTACAACGTGCTATCGCAATACGTAGGTACACAAGAGGCACGTGATCGAA
GTCGACGATCGTGCCAGGAAATGGGACAATTGTGAGAAACGATTTAAACCCTATTGTCAT
AAACATTTCTCCGTAGTCAATGTGACTTTAGTAACGTTACAGCACGTGCGTAACCTATAG
CATTATTATTATTATTACGAACGTAAGAATATTAATCATCAGCTCTGTTATGC
>c1098_g1_i1 len=379 path=[79:0-272 350:273-300 78:301-378]
CTCAAAACAAACAAAACAAAAGCAACAAAAGTTTTAGAAAAGTCTAGCTCAAAGAAATCA
CGCACTTTCTTTCAAAAATTTCATACCGATGTGTTTACACGTGTTCATAGTTAGATACTC
AACACGATTTAATTTGCATGTATGAGTTACGTTGAGTTAAGAAAAAAAATCTAGATACTG
TCATCCATTAAAGATAAGCGTAATCGATCGCGATCGAATGATCGAATATCGATTTTAAAA
CAAAAAATCGACATATTTTTTCCTGATCGATATCATCAGTTTCAAATATCCCTCTATTTT
CCCCACAGTGCATTTTACCCCGTTACAAATAATACCGCGTAGATCGTATTAATTTTTATC
AAGTCACCCTATAGTGACA
>c1099_g1_i1 len=285 path=[17:0-162 179:163-163 16:164-284]
AGTTTTAAAACCTGTAGGCGAGCGGTGGCCTTTCATCCGCGATTTAATCGACTTTTTTTT
CTTCCCTCATTTATTTACATAATGACTTTTTACGGTTCAATGATGTATTCGCTTTGTGTA
TCCTCGACAGTCGCTTATACACGGGTAATTTATATGAGCGTGTAAAAAAAAAAGCACTCG
CCGAACACAGTATGCGGCACTGTAGTAACTGTTTATACATATGTAACACAAAGGATTCTA
TGTATATGCATATAAAATTTGCAAAAATTTGCGATAACCTCTGCG
>c1102_g1_i1 len=442 path=[1:0-230 430:231-255 244:256-441]
CTTGATATTACAGTCGCGCGTCAATTTCTCCGTAATTGTAAGAAAGAAAAGTAGCATCAT
CGTGAAACAATAAACAGATTAAAAGGTAAAAGAAACAGAATGAAAATAAGATAAAAGCTC
TCTCTCGAGAATGCACAAATACAGAACACGGCTCAAACTATAAGAAACGAAAAATTCATT
CGATTGAATTCGAAAGGGATCGAATAGGGGAGTGTGAGGAGGGGCGTGAGGGGGAGGCGT
GAGGAGGGATCACGGGCACACGAGGAACGTGTCAATGGATCTTTCGATTCTTCTTTTTCT
CTTGGTCGATATTTCCCTTTCGACGGTGACAACACGGTGTAGCCGTCTCGAAGGAACCCG
CCGTGCAAAACAACACTGCTTTCGTACATACAATCAAAGTGTTGCTCGAATAATCTCATC
ATTTCAGCCAGCATGCGACACG
>c1102_g1_i2 len=429 path=[1:0-230 232:231-242 244:243-428]
CTTGATATTACAGTCGCGCGTCAATTTCTCCGTAATTGTAAGAAAGAAAAGTAGCATCAT
CGTGAAACAATAAACAGATTAAAAGGTAAAAGAAACAGAATGAAAATAAGATAAAAGCTC
TCTCTCGAGAATGCACAAATACAGAACACGGCTCAAACTATAAGAAACGAAAAATTCATT
CGATTGAATTCGAAAGGGATCGAATAGGGGAGTGTGAGGAGGGGCGTGAGGAGGGATCAC
GGACACACGAGGAACGTGTCAATGGATCTTTCGATTCTTCTTTTTCTCTTGGTCGATATT
TCCCTTTCGACGGTGACAACACGGTGTAGCCGTCTCGAAGGAACCCGCCGTGCAAAACAA
CACTGCTTTCGTACATACAATCAAAGTGTTGCTCGAATAATCTCATCATTTCAGCCAGCA
TGCGACACG
>c1103_g1_i1 len=283 path=[1:0-282]
TGGATTTGTTAATTCTTAAATTTTCTTTACAAATTTTTTAACACAACAATTACACATGAC
CCCATTCTTTGGAGCTTCTTTTTCTTCGACGGGCAAACAAAACTGTTCCTTGCTTGCAAA
CACATGGCAGTGTTCCAAAACTTTCTTCCACAATCTTATCTCGATTTGTATTCTCTCCAC
AAGGTACATATATATCAAATATATCTATACTATTACAGTGTAATATAACGCACCAGGGAA
CAATAGCAAACTGCATTTCGTTTTAATATACCGCCGCCTTCTT
>c1104_g1_i1 len=409 path=[7:0-9 17:10-408]
AAAAAGAAAGAAAAAAAAAGAAAAAAAAGTCCCAGCAAATTTCACCATAGAATTTTCCTT
AGAGCAGATTGCCCCATCCAATACCTGAATATGGATTCCTATGACGAATCACCCTGGTAT
CCCCCCTCCTTCCCTTTACGACACCCCCCCCCTCCCCCGTCACCCCAAGTATGTAAATAC
ACCAGTTTAATATTTATTTATTTATGTTTCTATGCGCTGGACGCGTCCATGTTACACGTA
ATCGCAGATTAATTAACGATGTTCCCCCTATTGAATAGCGAAGAGTACATTCATCCTTAT
ATTAAAATATTCTTGTTAGAATCTAAGAGCCCCGAACCGTCGCGGTTCCGCGTTGCTGCG
TGAAATTTATATATATATGTTTTTCTTTCTTTTTCTTTTTTTTTTTTTT
>c1105_g1_i1 len=242 path=[1:0-241]
CGTAAAACGAGTCCTGAGCAAATATATCGGGAGTGTCGCGACGGTCGGTAAAAAGCACAG
TAGAATGCGGTTTTCATCCAGGACGGTAAGGCTTTATCTGCCGAGTCCTGCTGGCCAGTA
GTACACAACGAACGACCCGGGCGTTCCGAAAAGCATATTCTACGCGTACACCGACGCGGC
CAACAATTATAAGGAGATCGCGGGATATACTGATGAAGGTTGTGGTCGACCGTACATAGT
CG
>c1108_g1_i1 len=729 path=[24:0-484 23:485-728]
ATATATTCCTAGGGACACAATTTGTTTTTGATAATTGATCAAGAATTTTATTTGAAGTTC
TCACAGCGCCATTTAATTATTAGGCATTCCTAGATTTCGGGATATCGGAACTCCATTTTC
TTTCAGTGATCTCTGCTAACTTACACATACATTACAACTCGCACGTTATTTAGAAAGTCG
TAAAGCACGAACGGCAAGGTTTCTTCTAATTGTCTGTAGCATTGTCGACGTTAATTAAAC
ATGGCAACAAAGTTGATCCAGGAGTATCTAGAAAAATGTAATGGCATTGCGGAAAACCTT
CAGCTGCTTTAATATTTCCGTAGGTCTATTGTCAATCATTTTTGTTTTTTTTTACTCAGT
CACGTCCTTGCTCGGCGACATAATTTGTAACATTTACTCAATCATGCGTATAATCAATTG
GCTCGAGATGCTCGGGAGTATAACGTGCACAATTGTCCGACCGGTTCTTTTTATCTTTTT
CGAATAATTCCAGTCTTTCACATTTCCTTAAACTGTCCAAGTGACGCAGTCGTAACGGAT
TCCCCAGTTAAATGAATTGTAAGAAATGTCTACTGTGGTTTTCCTGCTAGTGACGTAAGC
ATGGCGATTGCGCATGCGTAGAAAATAAAATTCGATATGATTATTCCTCAAATAAGATAA
ATAAAATTGGAGTTTAATGATACACGCATTTTATTCTTTATAATCTTACAGTGAATCGTC
CTCTGGAAT
>c1113_g1_i1 len=205 path=[27:0-204]
TAATAATTAAGCTCGTATACTGGATCACGTGTTTCAGAAAGCATGTAGGCACCAACGTGA
TTCCATAATGTATATGTATATGAGTGAGCTTGGAATTTTATATCAGAGCTCAAAAACCTC
GTCACAGTTTGATAAAATTTTCCGACAGGCTCGCAGCAGTGCTACGATCTTCTTTACCTA
CCTATAATTAGTTTCTTGTCCCAAA
>c1115_g1_i1 len=394 path=[27:0-393]
GCTGCTTTACGCGTTAGCAGGCTCGCGCGTACATTTCACGTTAACATTGCTTGATTAACT
ATGGCTAATTATTATCTATTGTTCAATTAAAAATTGACTATGATTATTATCTCAAAAATA
CAGAACGTGATTTAAGTCTTGATAATTCTACCTTATTATTTTCCTGCTTATCATTGTGAG
TTATAATTATAAAGGTGGAATCGACAGTGGGAATTACTTATACGTATGTTTAGTATCACG
TCGATAGGTTGGTAATACTGTTTATATCGAAAAATAAATTCGTACACGTTATTCATGCCT
TCCTAACAATTTCACCATCATTCTCTCCATCTGCGTGAACCGACTATTGTCAGATCGATT
GTGCTACTCCACTTGGTGTATGGGTGCACTTACA
>c1116_g1_i1 len=306 path=[1:0-305]
TTGGAATATACCCATTGTATCGGATTTGGAAACAGCTATATATATTCTTTGAAAACCTAT
GTAAAATTTTAATATTAGTAATTAACTTCTAAAAGTACATGTATATAAATGAAATATAAT
AAATAAACTTAAACGCATTAAACTTTAATTCTGTCTTTGGAGTTGAGACTAATGAGAAAC
AAAATACAATATTATATATTTTTTCTATATCATATATCCCAATATATTGTTACTTTTGTC
CTGAAGCTACTTTTTAATATATATATTATTTAATATCTTGTTTCAGATAAATGATGGTAA
TACAGT
>c1119_g1_i1 len=1037 path=[27:0-1036]
CTTTCACGCTCACAGACACTTTCTAAGCGCTCACCGCTTTTTGTATACATTTAGCGTATC
TACTTTTCATTTATCTTCTCTTACCTCTACTTCATCTTATTCTTCAAACTTCAATCTTCT
TCGTTAAGTGACTTAGTATTTATTTCTATTTATTGACGCGCACGCGTTTATTTAATGAGT
TACATTATCTCTGGCATGGTTCATCTGTACTCCAGTCTCTATAGCTTTCATACGCATATA
TGCTGTAAGGGTGAGAGAGAGATTTTCAAAGCAACATAACGCGTACGTGCTTATCCTCTT
GTCGTTCGAAGCAGATAAACAATTTATCATTGTACACGCAAGAGAAAGGTTTTAAGTTGA
CGGAATCAAATTATAATTATACACTAATCTAATGCTATTTTTGTAAACGTTCATCGCGAT
ACGCACGTACTCTTATGTTAGCTGTTTTTATTACAATGAAAATCAAAATGGTTAACGTGA
CGTTGTAACGCGGTAGAAAGAAAAAAATTTTCGCCTTTTTTTTTCTTTTCCTGTGACGAC
ACGTCACGTACTCTCTTGCGGAATTATCATCGACCCATCATACGTCTTCACTCAATTGTA
TGGACAGAAGACAGACTTATTGCGACGGTAAATGCTTCCTTCAAGTCAATATGGACACGG
ATGAACATATACGATAGAATGAAAATAGTTAAAAAGTAAATGGACGTTTTTGTATGCATG
TACCCGGAGTGGCTGTTGGCTTGTGATATGGCGTATGCTTGAGTGGGATAAAGGACTGTG
TTAATGAGCGTCAAAGAGAGAAAGAGAGAGAGAGGAAAAAATTGAAGTGTATAAAATGAG
TGAAAAGAAAAATCAAAGAAACAAGAAAGTGACTCGACCGTGACAATTAGCCGACAAATG
TAAATTCGTGTCCATTGGACGGAAGCTAACAGATAATGAAAATAATTCCGTGTAAAGAGT
TAAAGAAAGAGCTCGAGAAAATGAAAAAAGAGAAAGACACAAACCACAAACTGTACAGAG
ACATTGTCTGATCTGAA
>c1120_g1_i1 len=360 path=[27:0-359]
GACCGTGAATCGAAAAATCACGTCGCAGAATATATATGAGTATAATAATATTCATCTAGA
AAAAGAGTATTACACAGTTGCTAGTCACGGTCATGTGGATGGAACATGTCAAAGTAACTT
CAGTCCAGCATTTTCCTTTGAAAATCAGGGAATATGTAATGTCTGTATGATAACGAAACG
TTTTGTTGACAAAATGTGGAAGCAATTCACTGAATAGATTGAATTTAGATTTGTAGGGAA
ACTTAAGGAATGCGGATATACATGAAGTAGTAACAATTGCAAATATCCAATGATCCCAGT
TTTAAATTGACACCTGTACAAACTTAATTTTCTTGCGACGGCGAATGTAGCAGATATAGC
>c1121_g1_i1 len=390 path=[27:0-389]
TACTATTAAGAAGGGTTGTCGAATGTTTTGTTTCTATTGTGGTTATGTATAGATACAGTA
TTACGTAATTATGTAATTTTACCTTCGGGTTTAATTTAAACGGTAGGACATTACGTTTAC
GTAAAATAATAGGGTAGTAAGGATAGTGACGTAAACCTACTGAATGTCAATTAAAGAATT
AATTCATACGATTTATGTAAGAAATCATTCTTAAGTCATATATACACATCAGTATGTACA
AAATCAAGTACGTCTTGACTCTTGCTCGAGATATCGATTATCGTTCCTACGTTTGCGCGG
TTAAACAGACCGCCCCGAGCTTTATTTTTCAAATTTATACACATTTATTTTTAATATGCA
GTGAGAATCATTACACATATATTGAAGATT
>c1127_g1_i1 len=284 path=[112:0-259 371:260-283]
TAAGAAGATTCCGCGGGCGAAAGAGCAGACTCCTGTAGCAAGGATCACGCTAGAGTCGGC
TTTCTCAGCTTTCTAGGATCTACGGCCGACTTAGCTCCGGTAAGCTCGTACTTTACAGGT
TAGGTAACCCTGGACACACGACCCTCGCGGACCAGAATTTCCGAGCCCTTAACCAGGGAG
TCCTCTCAACCCCTTTTTTTATATATAGCCATGACGCACGTCCCAGCTCGCGGTTATATT
CCTTAACGAGTAAAAGCGTCCCGACGCTGTATGCTGTGTGTTGC
>c1128_g1_i2 len=354 path=[21:0-157 19:158-353]
TTTTTTTTTTTTTTTTTAAGAAACACAATAAGGTCACTCGATACAGAAACGTGCTTTTTC
GTTTAATTCAATTTTCAACTCGCGACTCGTTATTGGATTTACACGCAAGAATGATGACGG
AGACTTTCGCGACACCCTGTAGATAGTCACTTTGATTATTTACCAGGCATAGGAAAGCAG
GTTCAGTGAGAAGAAGAAAGAAAAGGAAATTCAAACTTATCCGTCGATAGGTTCCTTCTT
GAAAAAAAAAAGTCCCTCGTATTTTGCACTGATAATCCCATATCGCGAAATCGTGAACTA
TGACCTCGTTTCACCGTATGATTAACGTACTTACGTAGGGGAACGGTTGGATAT
>c1129_g1_i1 len=377 path=[39:0-22 17:23-45 415:46-376]
TAAAAGGTGATTGGTCCTTATTGACATAGCACAGTAAATTTCACATTCGTCAGCCTTGAG
TATTTCCAAAAATTCTCAGACAGTGTGCTCCTTGTAGTAGCGACTTGTTGCATCCTGCTT
ACGGCGGCCATGTTTCTTTCTTTCCCTCCTTGTCTTAATCGCTACGTATTCGTCCGCGGT
TCAAACAAACCTTCGTCAAACAAGGACAAACTACCTGTACACATTTTCTAACAATTTTTT
CAACGTCCCATAAGGATAAGCACGTTCCTAAAACTCTGCAAACACCTTTTAGCACGACCA
CTCGCTCGTTGATTTGCTCGCTCACTCGGTCGATGAGATCGACATTCCAAGCCGCACCCA
TTTCGCGCACATTGACT
>c1130_g1_i1 len=487 path=[42:0-486]
CATAAAGGTAAGTCTCCGAAAGGCTGGTAGAAATTTGTTGGCAGAGAGAAAAATTTTGAA
ACGCGGTTGAAACTTCCTGTGACGAGAGACCGCCTTCGTAAGTCGAGGCTTCCAATTAGG
TCTTGAAGTGCATTAACGAACCTAATAACGTCATTCGTTGCTCTACTACTATTTTCATAC
ACAATAAAAATTCATATTTCTTAGATTTCTCACAGTGCCAAAACGCATCCCCCTCACGAT
ATATAATTAACCCGCAGCTACATTCCTTTTGCTTGGTTACTAATATTGTTTACGTTTATT
TTTCTTTTTTTTTTCTTCTTCTTTTCAATCCCTTTCCCCCATTCCTCACGATACCATCGC
CGTACCGCCAACATAACCTGCATCTCATCCACATACGGCGACTTCTCGACCAACGTCTTG
ATCCTGTACTCTATCCGGCGACGACGATGCCGCATGACGACACAGAACTTCCCAAACGTC
GTCCCGA
>c1131_g1_i1 len=413 path=[1:0-24 26:25-412]
GCCGGAAGTGACGAAGGACTGTGAATAAAAATAAATTAATATTTGGATTATAAAGTATTA
AAAGCTCAAATTTTTGTATAAATTTCCTGATACAGGCTTTTTCAAAAATTATCCTTATCG
GCTTACGGAATTCTCAATATTCTTTATAAATTTAATTTCAGTACCTTTATAGCGTGGTAA
ACGACACGAATCAATTAAAATTCTTGTGTCTAATTGATATTGAACGGAAATATACGTTTA
TAGATATATCAGACGTATTTTGCGTACTGACCTTGGTAACCCAGGGGAACAACGTTACCG
AAACGTAAGTAATTTTCAGTGTATCATTTTTCAGTGTTTCCACGCACACAACTTCTAGTA
GATTCTGGTTAAGCCTCGCAATCGATATTGAGCTTTATTTCTCTCGGAGAAAA
>c1134_g1_i1 len=252 path=[1:0-184 186:185-251]
CTGCTTACAGGACCGTTTCGCACAGCTAAGTCGTCTGCAAAGGATTTGACCCCGCTCGTG
TTAAAATTACAATACGCGAAATACCACGACGCGCTTCGAGCGCCGTGGAAGAATCGCCTG
CTAAGACGCTAAGCCGAGGCCTATTCTTGTCCATCTATACGTGCGGGTGGTATCACCGCG
TTCTGGCATGGATTCTGACTTAGAGGCGTTCAGCCATTATCCAGCAGATGGTAACGTCGC
GGCAGTGTCTGC
>c1135_g1_i1 len=214 path=[1:0-213]
GCGGAAGTCTGGAATTCCTGCAGCTAACATCATAAAAGATTAATGATTTGAATTTCCATT
TTCCAACGTAGATCAGAAGTAAATTATTGTAAAAATATTTGTCTATAGATTATAATAATA
TTGTTCTTGGGTCATTTACAAAACAATGTTTAACCAAAGAATAATAAATTGATTCCAGAT
ATCTACTTACACGTAGAAATTCCAGCTCCAGCCA
>c1136_g1_i1 len=592 path=[1:0-268 270:269-591]
CTTCTTTTTGTTTTACGACTTTTGTTTTAGTAGAAATTCCTATGGTCGGATATACACGTT
AAGTTGATCGTTCCGGTTGCTTCGAGGATCTCGAGTCGATTTATACGTCGAGGCGGGAAA
ATTCGAATCTCGTGGGTATCTTTCATTCGTCCATTGATATTCCACTCCATTACAATGCAA
TAATCCTTTTCAAGTGTTCCAGAACGTCATTTAGTGAATTGTCGATATAAAAAGGCAAGT
AACGATGCGCATGCGCATACCTCGCGTCGTTTGACGTCAATAACGAGCAAAAGTAGTGCG
TATGAGCACAGCCTAAATAACAAAGGAAACAGATACCTACCAGATTCTTCATTCTCAAAA
TCCGTATACAACCCACTGATTTTCATGAAAAATACGTTTTACGTTTTTTATTGAAAAAAA
CAAAAAAAATGTCGAAAGTCAATCACTGAGTTCGTCCCGTTCTAAAAATTTCAACCGACG
TTGTAATCGACTCTCGTTACAAAATTCTTGTTACCATTGATAATACATGCCGCGACCATA
TTGGTTTTAATATAGGCACATATATATATTTATATATTAATATACGTATGTG
>c1137_g1_i1 len=419 path=[1:0-418]
CGCGTGATCCCAATGGTCCTGCTGAAAAGAAAGAACACGCTGATCGTTGGTCGTGCGATG
GGTACAAACAGACTCTAACGGCGTCTCTTTCACAGTAGAGACGCTACCGCGTGGTACCCT
TCTTATTCCTATGAAACTGATTGATCAATACTCCCACGCTCCCTTACTAGGAATGTTATC
GAACTTTGCCACGAATTTCGATAATCGGCTCGAGCACCATTCACTCAGAGAAGAACCAGT
CCAATCTGTGTGCAAGTGCAAGCTCAACCAGGATTCAATTCCAAGGAGTTTACAGTAAAT
CACACATTTACAGTCTTCGAGTAAATTGCTAAAGAAATACATGAAACACATTCGTACGCG
AAAGATACAATCCTGTTCTGTGTATAGAAACGTACAGATAGGTCGGTAGGAGAGCAGCG
>c1138_g1_i1 len=351 path=[27:0-350]
ATTTTCCATCCCGATAACGCGGTAAGTTTTACCTCACTTAAACATTATTAAACCTTTTTT
CTTTTTGTTTGCAGCTTTATGCAAAATAGCAATATCATCCTGTGCCCCAATACTAACTTC
ACCCAAGTATCGTTACCATTACTTGTCACAATCTCTATACAAAGAGCAAATATTTAATTT
TCCATGTTATCTCCCGTATCATTGATATAGCTGATTTCCTTCTCCAAAGTTCCAATCCTG
AGCCTTTATTCCAATGGTGACGGTGGTAATGATAATTATGATGGTCATGGTCATACGATG
TCATTACCGGAAGGACACATCGGCAAAGTGCCCGTGGCTTCGTGGTTCGAT
>c1139_g1_i1 len=443 path=[27:0-442]
TATTATCATTCGAAAGCATGTTACATTTAAATATTTTGATATTTTTTGCTTCGCGATTTT
ATTATTTTTTTAAGTAGGATATCTATATAGGATAAATATGTCTGATTGTGAGACGGAATA
CATATTCTCCTATTATTCTCAGTGTAGTCTCAGATACTTTTCCCCTAGGTCCAATCAAAT
GTGCTTATACGTTCTTCATCTCTCAGTGAGTTCATCCTTTCTTTAACCTTCATATTCATT
GGAAATCTCTGGTTCAGTTAAAGAGAGAAACGAACTAATAACACAATATATTATTTGCTA
TACCAGATCTTTTTTCCGGAATCCGTGAAATATAGTTAAACATGCATTTCCCGTGCAATC
ACAGACTGATATATTTCATTACCATGCCTTGCAATAGTCTGAAAGTTAACATAATTTTGA
AAAATTAATATTTTCAACAAAAG
>c1141_g1_i1 len=594 path=[1:0-392 394:393-593]
TTCGCGGGCAGTTATAAATGAGCAATTCCAGGAAAAACCGGCCGGATTTCAACGTTTTTC
GATCTCGTATTTCTTAAAACGATTGACATTTTTTTTACGTGAAATAGACGTGAAAAAAGT
TGATATGTATTTTTTTGTTCGTCCGAAATATTTTTTGCAAAGGTACAAATTATTGAATTT
TGTTGCAAAATTATCGCTTCGGTAACTTCAAGAATTAATATCTCCGTTTTTATTTATCGT
AGATAGACGAACCAACGGTCTTTCAAAAGCTGAAAGAATAACCTATAAGAATAAATTTTG
TAAGTCGTAAAAAAATTTCTGTTTGTTATAAAGAATTAAATTATTTAAAGATTTTTCGAC
AGAAATCGGCCATTTTCAAAATTTTGACAAAAAATGATGGGATTCGGCATTCAATTCTAC
TTCATAAAAGAAATTTGTTTACGATGGAGGTTTCATGGAGTCTATTTTTTAAATGTTTAA
TACGGCGGTGCAGCGGCATAAAATAAATTTGAATTCAGTATCTAATGCACGGAGGGAATC
GACCATAAGTTATCAATTCAATAACGCTATCATCCACGAATCCTCAAATCAACA
>c1142_g1_i1 len=241 path=[1:0-240]
TTATTCCCATATACGCTGCGTCTGAGAAAATAAATGGGATTTAGATTGAATAATTATTCT
AATACAAATTTTATAATAATAATCGAAGGAGGAAAAAATAATTTAAGCCTCATACGATAA
AAACATGTATACATAAAACAATTTACTGCTATAAATTCACTATATCAAAGATTTGCAGGT
ATAAAAATGGATTTTCAGAACAATTATTGATTATTACCTCATATATTGTTCCTGCGAACT
C
>c1144_g1_i1 len=226 path=[23:0-39 21:40-40 22:41-225]
CGCATCACAACTACAAAGAAAGCCGTCCGAATGCGTTCCCTTTTTAAGATCGTGCTTCCT
CCTTGACTGTATCACATTATGTACAGCCTTGCAGATGCATGCGAATCCACTGAATCCCGG
TTAAAACCCCGTCCACTCCAGTATACGCAAACAGAGGACCAAACGGAGAACAAATCCAAC
ACAACCCCTTTACCGGTTGCTCTTGGCAACACGCTCGAGCTCGTCC
>c1145_g1_i1 len=259 path=[51:0-61 51:62-123 110:124-258]
TCCTTTATTATTTTCATCTACAACCGCTTCTCCTTTTACGTACATCGAACTCTAGTCTAA
TTTCCTTTATTATTTTCATCTACAACCGCTTCTCCTTTTACGTACATCGAACTCTAGTCT
AATTCCCTCTATCACTTTTATGTCTCCTCGGATCGACCCCAATATTCATGTGCCCTTGAT
TCTCGTCTCAACTAGTGCGATACCTAGCTCGAAAATTTCGTGACGTACGTACGTTTCTCG
TAATGGCGGCTGCTAATTC
>c1146_g1_i1 len=236 path=[1:0-44 46:45-235]
GCAGCATACCGACTTGACTTAAACAATTGCAATTAAAATGTAATGAAAAAAACCAGTTTT
AAAATATAAATTACATTACAGAACTGAACTTAAAAAAAATATAAGAGACAGATGAGATTC
CAAATGTCTTGAACTGCGAACAATTGAATTACAGCACTAAAACAGACGATTTGTTGAAAA
TATTACTAACAAACTTCTTTGTCTGTTGAAAGACTGAATTATCTACTGCAACGAAT
>c1147_g1_i1 len=229 path=[22:0-76 98:77-113 21:114-228]
CGTGAAGGATTTTTTGATTGTCTAAAGAAAAAATATTAACAGATGATAGTAGTAATTGTA
AGAGTTTTCTACCTTACCGACGGCTTTTGATAATAGCATTTTCGATTAGCAGCGCGACTT
GGCATCATGTCATATTTTATGACTGTAGACAAATTCTATCAATCGAAAACGCTGTAAGTT
AATATTACGGAGTGACTGATCTTACCTCGAGAATTGATGACGTCCTGTT
>c1152_g1_i1 len=679 path=[27:0-678]
ATTTTACTTCTGCCTTTCTCCCAGAGACGGACACTGCTTGAAATTAGTTTGACGGGTTTT
TTATGCTCGTTTACATGTTTAAATTCAAAATTTTTAACAATCCTGAACTCCACTATATTC
CGTTATTTTTTAATAATTCTGTTACCCCTCTCTTTTATATTTTTCTTATTTCTTTCACAC
CTTTTTTCCCTCATGCATGTTATCTTATTTTCCCGCTCGATCTTTCATTATTTCCTTGTC
ATTTTTATGTTTTTCTTATTCTTTCTCTTATTTGTTCATTCTCTCTTGTACGATTTAATT
GTTTATGCGTTGCAAAGAGAATCATCAAATTTTGGTATTACGTTAGTCATGTGTTACCAT
GTGGTATTTCGCTTCTACGCAAAAATGTAATGCCGCCTATTATCAACGTTGGTTTTGTCA
AAAAAATATTCATGCGATAGCAGTTGGCTTTTGGAAATATATTTGCTTTATTACTGATAA
TTTTGGACGAATCGTACTAAAATACACTAATTAATCGGTTTTTCTTGAATTATGCATGTT
TACGAAAGCATGAAGATATTCGTAGCAGTTCTGGAAAGTAGTGGGAGAAATTGGGCTGCA
TGACGTTCACGATTACTAATACGTATTGTCGCATATCTTTCTTATCTTGTTAATGACTTG
TATACATTTTTAAATTGAC
>c1154_g1_i1 len=348 path=[1:0-347]
GTCGAGTGTTAATCCCCGTCCATCCAGCAACTAGAGGGGTCGGACGCGTAGACGCGAACA
CCAAGAATAGGGAAGAAAAGATAAGAAGATGAAAGGAAAAAGAAAATTAGACATGGAGAA
TGAGACAGAAGGGGATGAGAATGAATCCGTGCTCGAATTTACTGTTTGATTTTCAAGCCC
TACTTGTCATCTTTTGCCGAGGATTTAAAAATATCCTTGGATGACTGTACCAGCCGCCCA
CCCAGCTAAACCTGATCTGCCTGGTCCGAAGAAGCGCGGAAGTTCCATCCGGTAGGTCGT
ACTGTCACGTAGAATCAGTTTCTCTTAACCGAACGACCCTTAAGTTAT
>c1157_g1_i1 len=414 path=[1:0-101 103:102-104 106:105-413]
CGTACTTGATCCGCGTGAACCTTAAAGCCTGAACCTTAAAGTCTGGTCGCGGGAAGACAC
GCTTCATTTTTCGCCTGTAAAAAGTTACTGCCTGTCTCCGTGGTCTTCCTACCGGATATC
GGTATCCCTAAATGAAAGAATCGACAGGACGGATAGACAAAAAGTAAACACGAGTAAATC
GTAGATAATTAATTGCTCGCACGTTTCGATGAAGAGTTAAAATATGTTTAAGGACGGTGA
CTGTGTAGTCGGTACCTGTACGGACGGTCGTATAGCTGGTGCCGGGAGATTTGAATAATT
GGTCATGGCGCGAGCAATTAATCACCAGGATCCACCTAGGGAATTTTAATGGGCCTTCTA
GAAGTGAAGCAGCTGCCTGAAGGTGGCAGTCGCGCGTTTACGTTTCTCACGACT
>c1158_g1_i1 len=243 path=[1:0-242]
TCCTGTTCCTTCAACACATTGACCTGAAATTTGCTTTGATCATTCTGATTCATTTTCAAT
TATCGATATGTTCATTTACATAGAGATAAAATTGCATAGAAGATATGAACTTACAGAATT
AATAATATGCCGCACCATAAAAGGTCATGAAGTATAGTTACATTAATAATAATCAGTAAA
ATCTCAACTGAACTCATTTGTAATAAGAAAACCTTACTTACATCACTGAGTGCAGAGATT
GAA
>c1159_g1_i1 len=429 path=[1:0-428]
CCCGAAGTAGCCGAAGGCAGAAAAGTATTTATCGAAATCCCTTGAATCCTTTAACAGTGC
ATTAACTGCATGGTATCCGGTAGTTTCGCGTATCACGGTTATCGGACTGGATTGAAATCC
AATAGGGCTATTTATAGTACACGTGGTCAGAAGAGCTCGTATAATCGATACCCTAACTAT
AACGTCCTCCAAATAATCCGTCTCCGTGATCGATCTCAATTGGCCGCAAGACACGTTAAA
TTATATATCCATTAGCGAAATGGACGATCGTTTCAAAGTGGACGATTGGATCGGGAAAGA
GCTTCGTGAACGCGACACGTCGACGTCGCGTCGCGACAGTCGTTTTCCGCCGTTGAAGCC
CCAGAGTGAGGCGCATTGAGCAAGCTCAGGGATTGTTTTGTTTCCTCCTTTTTTTTTTGC
AATTTTTTT
>c1161_g1_i1 len=331 path=[42:0-110 375:111-330]
AAAAAAAAAATAAAAAAAAAATATATTAGTTTTCTCACATTAGTTTTTAATTCAACATAA
AAAGCCTTCGATCAGCTGATTTTCTAATAGCCGTTATAGCGTCGCCCGAATGTGTCGGTA
AAACAGAGAGGGTATATGTATATGAATTTGTAAGGTGCCTACATATCCCGGTGGCATCCA
TTTAAATAATAGTGCGACACTTTCGTTAACCGTACCAGGTGCACGTGGCGTTGGGATATT
GTTACTTTCGAATTAAGAGGATTAATGAAATTGCTATGCAAGCGCAAGCGGAGGACAGAG
TGGTGTATGTAGATAGGAGGAGCAGGAAAGT
>c1163_g1_i1 len=540 path=[50:0-302 351:303-539]
ATATCTATCGACAATCCCAAATACATTGTATCGCTACGCTTGAGTCCGATACATTATATT
TTTCATATCGCCAGAGAAATGCATCCAGCACAGTAGCACATAGCATATAAGCATAGATGG
CGCATGCATAGAAAAAGGGAGCATGCAACATATGCCAATGATAAAACAGTATAGTAAAAG
TATTCCGAAAGTACGCAGCTGAATATTTTTCTGAAACAACATATATAAGTAATCTCCCAA
CTTTGTATAAATGACACTTCCAGTTCCCTATCTACCTTAGTTCTCTTCCCCATAGAAAAA
AAAGGTCGCGTACTTTCAAGAAGCGATTATGCCCAAAAGTACGCGAAAGCGTTTTATTAT
AAAAATATAAAAATTCGAGAAAAAAATTATGTTTACAGATTAATTATATTATAAATTTAT
AAATATTTTTTTCACGTGTACGCCACTTTAATTCCATCGTATGGCCAATATAAAATATTT
TTTATACCTGATGTCGCAATACCAAATAAATACGTATATCAAGTGCGTACTCCTTGGCCA
>c1167_g1_i1 len=563 path=[24:0-376 23:377-562]
TTTCAGTGTTGCGTCTATTTTGCATATTGTATATAGTAATGAGATACGGTCTCACAATTA
GTACCGGATGCTATTTTGAAAAGAAGTCTTCTTGATATTTATACCATTTTGCTTGATGTT
TCATAGAAGATGTATAATACGTGTATGCTTATTACGAGGAGCAGCCAGACTTTCCATCTC
ATGACATTGACGATTCTTAGCGAAGAATTTATATACTTTCGATTTTAAATTCGAACGGCC
TTTGAAATTCTTTGGAATTACGAGAAATCAAACTTATTTCTATCGGTTAACGTGAAAGTT
GGCTTACTTCCCTAACAACTTACATATAGATTAAACGTAATTTCCAAAATGTCAAAATCT
TTTCAAAAATTTTCTCACTATCGTGTACAATCATTACTAGTACTAATGATTCAGATAAAA
AATTTGTCTTCCAAAATTTATAAAATCAATTTAAATAATAAACAATGTTATATACAGTCA
TTAACGGTAATTAATATTGCTTAATAACTGGACAGTAAGTACGATAATACGTAATATATA
AATGAAAGGAAGTGAAATAGGCA
>c1171_g1_i1 len=252 path=[1:0-251]
ATGTTTTAAGTATGGTTTGCATATCATTTAATTCATACATACTTTCTTTTAATAAATTTG
GAAATGCTTGTTTGCTTATTCTGAAGAAATATTAAAATTCATACATATACAGCAGCAGTA
ATGTTTCTGTAAAGACTGGCTATTGCTTGATAAGTAGACGGCATTTGAATATAGTGTCAA
GTGTATATATATAATTTTTATATTAAATTATCTGAATATAATTGATGCAGGCATTGTCGG
ATATTTACTTAA
>c1175_g1_i1 len=242 path=[1:0-241]
GGCGGTGGCGAGGCGTGTCCTAACTATTTGAAATTAAGGTCGTCGCGCAGGAGGAATCAA
ACAGGCGAACTCGACTCGGCGAATGCCGACGTGCAGGTAGCCTCGCAGAGGTAATCCACG
AGATGGTCACCATTAAAAAAATAGAGATGACGTCACGGCAGCACAGAGTTTAAATGTCGC
ACAAGGAGTAGCCATCGTATGCACTTGACGGGCCGGACGAGGACGAATACGAAAAACGTA
TT
>c1176_g1_i1 len=229 path=[27:0-228]
GATCTACAGTATATACTCGTACGGTACGTACCTAATAGAGAGGGAATAGCAGGCGCCACT
ACGTGTACAGCTAACTTACGCAATCTTTAATCATAATACTTCAACGGTTTTGACTCCATT
CTCATTTTTCTCTTTTCTTCCTTCTTTCCCAGCGTTATTTCGTGATCTTTCGATTCTTAA
GAATCTCACCTTTTTTTTTTTACTATTTTTTTTTTCAACTGCTGTCAGC
>c1180_g1_i1 len=484 path=[1:0-483]
CAGTTCAGGCAGTCAGGCAGTCAGGCAGGCGGACGGTCGTTGAAGAAGAGGAAGAAGAAA
CAGAGTGGCGTGGTAGTCAGATATTCGTACGTATATCTGTCTCTGCGTTAAAGGGAAGAA
GAGAGCCACAACGCTTGGAGTATCCGAAAAGAAACACAAGAAACTCCCGGGCAATGAGAA
CAAACGAAAACAGTTTACCAACTGTGTTACTCGCGTTGCACTTGCACTCACTTGTACTAA
CCGCTTTCTACGGCACCACGAAGACGAGGATAAGGACCCGACCTATTATTCGCACGAGCA
TATTTCCTCGCTGTGCTGCGTCTTTTTCAACGCGCAATCTGTACTGCGTGTACCAATCAC
GTAAATATAACTTTAAGTACAGCAAGTGAGAAAGAGAGACAAGGTTAAGGACCGATCCTC
GGAACAACCAGAGGAAATTCCAGAACGTGAAACGGCCCGACCGAACTACCGGAGTAACTC
GCGG
>c1181_g1_i1 len=313 path=[43:0-183 226:184-200 42:201-312]
GCCAGATAGAAAATTCACTGAAGACCAGATAACACTGCATGATCAAAATAGTAGAAACAG
AATTAGGTCACGGATCGTTAGAATGGAGGTTAAAAATAAAAAGTCAGCCATAATGAGTTC
GTTTTGTTATTAATTATTATGTAAATGAAAGGAATAAGTAAATGGGCTGGTATAGCAAGT
ACCTGAAGATACGAAGTAAAAAGAAGGAGAAAGTATAAGAACGCAAAAGGAAAAATGAAG
TAGAAGACTAAACTGGGAATCCTCTTTCGACTAGAAAGGATCTTCCAGAGATTCTCAAGA
GCGTTGTAAATTA
>c1185_g1_i1 len=457 path=[231:0-227 25:228-456]
CGGCAGGTAACTTGTTTTTTTCGCAATATTTTTACTGATAGCGTTTTTGCTAGAAAACAC
ATTATTCCTGATACTAGACATTATTGCAAAAACGACTCATTGTTTATATATGCCGTGAGA
TTTGGGTCATATGTTAACCAGTTTTGAACCCAACATATATTACATAATGTTTGAAAAACG
CCATCATTAAAAATACTTAAAATCTAATGTCGACCTGCCGACTATAGGTTTTAATGCTTA
TTACAGTATATTTAGGCTCTTCTTTCTACTTCTTTCACGATCTTCTTTCTACCTCTTTCA
CGATCTTCTCTCTACCTCTTTGAGACTTCTTCCTTCGACTCTTTCTGCTTTTTGGGAAGG
GCCGCCAGACAAGCTGGCGGAGGCGCCCTAGGAATGTGAATTAAACTTCGGTTTCTAGGG
TCAGGAAAGTATTCTTTTAAAAAGAAATACATTTCTG
>c1185_g1_i2 len=254 path=[231:0-227 458:228-253]
CGGCAGGTAACTTGTTTTTTTCGCAATATTTTTACTGATAGCGTTTTTGCTAGAAAACAC
ATTATTCCTGATACTAGACATTATTGCAAAAACGACTCATTGTTTATATATGCCGTGAGA
TTTGGGTCATATGTTAACCAGTTTTGAACCCAACATATATTACATAATGTTTGAAAAACG
CCATCATTAAAAATACTTAAAATCTAATGTCGACCTGCCGACTATAGGATTTATTCTTCT
TTTCAGTCATTTTT
>c1192_g1_i1 len=484 path=[1:0-483]
AAATGTTTGGCTTTCACTGCCCGTCGTTTCATTTCACATTATCTGTTTGATAACAATTCT
ATTAATAAAGTTGGGAGGTCTAATCTTGAATGACCAAAGCAATTTTTACTCCATTGCTAA
GTTGACAAGTGGCACTTCTAAATCAGATAACACAATTCATTAGGAGACATGCTTCTCCAC
CACCTAGAATTTATCCCCTCTTTTTCGTACACATTTGTCAATTGGAACAAATTGCACAGG
GCTATAGACCGATTGGCTCCAAAATATTGAATGTTGCTTAATATTATTGAAGGCTTCAAA
TGTATTATTTATGTCATGCGTGCTTTGTTAACTTTATTTTAGCATAAGTTTTCTGTAAGT
TCAATTATTTATGTTTAAAGATAGTGAGTTTTAAGGTAGTCTTTATAATCTTGCATGAGT
ATTTAAATACTTCATATCATTAAATACTTCATTTTATTTTAGCTCCAAATATGGGATACT
GCAG
>c1193_g1_i1 len=560 path=[27:0-559]
CGCTTTTCCAATCGACAAATGCGCCAGGTAGGACCTTTGTGCTCATTGAGATGTATACTA
AGTACGTGGAGTTCAAATATACAGGAAGGCTGGGATATTTTCAAAATTGCTTCTTTGAAT
ATTTATAATTCTCATCATTGAATATATATGGGACTGTCTCGAATCTAATTCTCCCAGAAC
GTAAGTGAATCCTTATTCTTCGATCATGTATGTCAATGTCAACTTGAAATTGTTCATTTT
TAGAGTACATAAGGTTTCGATCCTTACTAATTATTACTTTACAATATCTTCTACTACCGG
TTATAAATATGTCAAAGGATACAATTAACAATGAGAATCTACTGCATTATCTATATACAA
GCGGTTACTAAGCAAAGTTGCTATGTATAATAGTTATGAGATACTATGGGTTACAGAGCA
ATAATGAAAGATGACTAATGCCCAGGAATTACAGTAATAGAGAGAAACACGAGAGGCAAA
GAAAGATAGAAAGTCATAGAGAGGGATTCGAGTACTTTGAAGAAGCTTCTTTTCTTACCG
TCCAGCCTCACAGAAATAAA
>c1195_g1_i1 len=333 path=[27:0-332]
CTACTCCGTGTGATGTTCAGATGGCGCCACAAGCGCAGAATCTTTCGTGCGCTGTCTGCT
TCGTAGGTTCGAATTAAATATCATATTATTAGGATTGATCTGAAAGTATGAAGATATTTT
GGAAAAGGTTATTTGTAGCTTTCGATAATTATATTGTCGATTATACAATAAATTAGAAGC
TATTTTACGTATGTATATTACTTAGAAGAAAGTATCAAATGTCACTTGAAAATTTCCCTA
GGGATTCTATGAGACCTAGGGATGTTTTTCAATTACAATATTACCACGTAAAGCTTGCTA
TAACTTGGGTTACGATTTTCGACCCAATTTCGG
>c1196_g1_i1 len=220 path=[27:0-219]
CAACATCCAGGATATTCCAATTAGAAATAAATTTGGCTACATAAAACTTTGTCATTCTTA
AAATAAGCAATGACTTTCAAAGTAAAGAATTATGCAAGAAAAAGGAGAATAGGCAAGAAG
GAACAAGTCGGCCTTTATGAACATTCGGAGGCAGAAAGGAAGGCAAATATAGCACATGAC
TTTAAGTATACATAACAATCTTTGCAAATGCACAAACAAG
>c1200_g1_i1 len=332 path=[1:0-331]
GCTAACCTTATGTCTTGAGTCTCTCAGAGAAGCGCATGCGCATACGTTATCTGTATTATA
GCTACGCAACTTCAGGTGGGACTTGTTGCTCTTCTTTGAGCTATTTGGATTCTACGTTGC
TGGGGTGTGGTAATGAAAAATTTGGAAAAATTGTCAAATCTTGACTACGTCTAAAGAATT
TTCAAGGTCGGTGTCCTTGAGAAAAAAAATAATAGGGAAAAAAGTTACGAGTCGATGGTC
CCTTAAAAAATGACGTCTCGTGCTGAGAGGTATGGGTGGGTTCGCAAGATTCGAGATAAA
CGAAATTCCGGGAATTTTTTTTTTTTTTTTTT
>c1201_g1_i1 len=239 path=[83:0-86 169:87-119 58:120-238]
GATTAGTACAATCGCATAGATCCACTGTATATAAGAGATGACAGAGAATATTGACAAATG
ATAAGAATTAATTCAAAGATAAAAAATTTACATAACATCTTAAATAAACATTCTCGGAAC
CCGAGTTAAAATTGGAAAGCGTACGGTTGCCCTTGAACAGTTCTAATTTTTTGCTACTAT
ACACTTTTACCTTGACCATAAATTTCTTTACTTACGTTCAAATATTGCGCCATAATTGT
>c1202_g1_i1 len=317 path=[1:0-76 78:77-78 80:79-316]
CATTTACAACGCTTGCTACCCCCGACGAAAGATCACATGCTATCGGTAAGGTGGCGAGTA
TTTATAAGCAATGGGCAGCGTCAGGAGGATGGTCACGATGGCCTGTTTAGGGTCTAACCT
TTCGGAAATTTACCCTGGATCGGCCAGTTACGACACCCTGTGTCGTTGATGGTCATGAGA
CTTAATGAATTATTACCGACGGTGGTTAGAATTCAAATCCACAATTTGAATTTATTACGA
AAATGAATAAACTGAACCTCTACTTACGATACTGTGCACTCGATTATGAATTAGAAATTT
TATAATTCTTGGATGAG
>c1206_g1_i1 len=225 path=[1:0-224]
AATTAATTAATCCTCGAACAGGCGCGTAGGCATTTCGCATTTTTTGGGATTTTACTTCTA
AAATAACAAAGAGTGCTATAAAAGCAAATTATTTGTGGAACCCTCTATCGAATGACTAAG
GCCAGGTTTCCACAGGCGAGTAAACTCTAGGAAGTCTTATAAAAGTTACTTGCAATACCC
TTTACACTAGCATGTAAATTCCCGTGGGGAGATAGTCTCGACGTA
>c1207_g1_i1 len=230 path=[480:0-141 415:142-229]
ACTTATACGAGACGAGACTTCATTCTCGAGCCCTGAAAGAAAAATAACCTATTGCCCTTA
AAAGAGCTAAGTAGGAAGTAGATATTTTAAACCTTTTCAAAGAGCTAGTCCTAGAGGCTG
TTAAAAATTCCCATAAAACAACCTTTTGTTGTACTTTCGGCACGTTCCTGCCTAAAACGT
AATATGTCAGACCGTTCTTTTCCTACCGGTTATTCTTGTAGTGTCGCGCG
>c1207_g1_i2 len=499 path=[4:0-410 415:411-498]
GGTATCCGGTATATTTGACCACGTACGACGAGGCTGGCTCCCTGGCTTTAGGCCATCCCG
AGATCTTCATCGTTCTCTCGACTGTCCCGGATCATCCTTTTGAGAAGATCATTGTTGAGA
GACTCAACGATTAAGATCAGTGATCCTTTGCCGGGTGTTATATGCTACCAACCGGATACC
TTTTTATCTTTTTCATTCTTCTTTCTCGTAGCGTGCACGTGCTGAGACTGTTCGTGAAGA
GGAACGTTCTGGACCGTGGATTATTATTATTGTTCTGCAAACTCTTGCGAAATCCTCAGC
GTCCCGTTATCGATTGGCAGTAATGCGCATACGCCATAGAATGTTGATGGAGGGTCGTAG
TTACATATATCCATAAGACACCATACTTGTGTAGCTGCTTCTCTTTGTTCTCTTTTGTTG
TACTTTCGGCACGTTCCTGCCTAAAACGTAATATGTCAGACCGTTCTTTTCCTACCGGTT
ATTCTTGTAGTGTCGCGCG
>c1208_g1_i1 len=289 path=[26:0-179 205:180-180 25:181-288]
TGATTGTATCCATCCATGTCACTCTGACGTTACACACAGCTTTATCACACGAAACGTATC
ACTGCTTGGTACGCGACGAGCAACGTATTCGTTCCGGTAAACATATCAATCACCTGCCAA
TAATGCACGGCGGACGTCGTTCTCTTCTCGGACGGTTATGCTTCTCGCTATTCGCCTTTT
CGGCATATTATTCTTCACGAAACCGTGGTTCGCGCTGGAATGATATATCGACGGTGTTTT
GTTGCTGTTGCTTTTGGTATTAGCGATTCTCTTTTCTTTTTTTTTTTTT
>c1209_g1_i1 len=316 path=[5:0-74 80:75-77 83:78-315]
GGCGTCCTTCATCCTTGAGTTAAGGACAGACTATGAATACGGGTATAAGTCGTGATATAC
AGTGACGAACAAAAGTATGGGCACGATGGTCCATCAGGACCGAAATAGATCTGCTTTATT
CAACGTAATAATACTCACATATATCATTCTTCATCTTACTAAAACGAAATCGATTGCAAA
CAATTCAATAGCAGAAAAAATTGTTTCTTTGACTGTCTATTTTGACGCGAAAATAAGGTA
TAGCACATGACTTAAATTTACAGTTTTTCAAACATTTTATGCCACTGCCTTTTGTTGCTA
GTGAAGTATAAGTAAG
>c1210_g1_i1 len=252 path=[1:0-251]
CCGTCGTATCGTTAACATCAGGTATGTGAATTTTATTGGATATTTCATCATAATCATTTT
CCAAAGATATCGTAGGGGTTCATTACGTGTTAAAGAAATGTTACAACCATTTTTATAATT
TTGACAATCAATCTTTCCCTATGAAAATTAAACGTTACGTAAAAAAAATTATTGAACAAG
TTAAAAATAGTCACCGGGCGATCACGTTTATTTTCCCGCTGAAATATAAGAAAAATCTAG
ATTAAATGTAAC
>c1211_g1_i1 len=277 path=[1:0-147 149:148-148 150:149-276]
CAAGCAGAATAGGTTAATTAGAACAATACTGTTCTCGATCGCTGGGCAAGAACAGTGTAA
TAATTTAATAAACAATATGCGTAAGTAGAAGCAATCCGATTTATTATTATTATCAAGCAT
TATCTCAAAATATTGTTATCGTATTAATAAACATTAAGCTTTTTGTCAATTTTTACTAAA
ATTAAGGAAACTCAACGATTTGCTAATCATAATCTGAAATCATGACTATTACTCTTACGT
GTATTACTGCACGTTGTAACGTGGCGTTACAGAGCTG
>c1215_g1_i1 len=489 path=[27:0-488]
GTACGAATCTGAGCGGCCATGCTGTAAAACAAGTGCGTAAAAAAACATAATGAGTGGATG
CGTGTGTATGCTGTAAGGATGGAAGAAAAATATATAGTCGAGACAAAAGAAATCGTGTGG
GTATTAAAAAAACATATAACAAAAATTAATACGAACGATGACGACTGTAGACACGAGACG
AGAAACTTCTTGCGTCAGCTGTACAGCTTGTGCGCATGCGCGCACTAAGAACGGGTACGC
ATGTGAATCGGTCGTAAGTTCGAAAATTGAGCTCGTGAATATCGTAAGGGAGTCAACGAC
GTAAACAGCGGCGGCCATAACGCAGTAAGGGGGAAGGAGGGTGGCCGGATTTCTGGATTT
TCCGAGGGATGACTCAGAATAATTTAGGGCGACAGTATAGCGCGACTTTACCAAGTTGGA
AGGGTCGTACGATAGGGTGCGTGACGTCACTTCCCTTTCCCTGCTAACGACTCGGGCTGG
TTCGTCTTT
>c1216_g1_i1 len=352 path=[1:0-351]
TAACAGCACGACGGCGCCCCCCCCACCTCCCTCCCACCCTATAAGGATATCGATTGGCGT
CGGCGTAGCTGTCACTGTCAAGCTATAGATATACTGTCAAACGATATCTCACGATTACGA
GGGACGATAAGAAATTACAATTTTATCATTGATTGAGCATCGAAAACCTTCCTACAGCAC
ATATACTATATATTGTACAAAGTGAGGGAAAGGCATTCGCTATTTTTTATCTTTTTTTTT
TTAATTTTCAATTTTCTTTCTCACTCTTAAAGGACTATTCGAACAAACGAGACCTGCGTC
GACGAGGAGTACCACATACTATGTGAGTATATGTGTGTATACATATATATAT
>c1217_g1_i1 len=296 path=[1:0-295]
GCTAACTTCAGGTGGGACGGAAAACGGTGCTGGGAATTGCTATCTTACGATGATAAAGCC
GAGAACTTGGAACAATTTCAGGGGATGCGTTTGCCGTGAATAACCCTATATATGGTCATT
CAAGATTCTTGCAGCATTTGAACTTAGCGCGCTTATGTTATTTCTATCATTCCCTACGGT
AGACTATATTCAAGTGGTGCAACAGTCCTGAATAACCCTGCATATACATACGTATTGTAC
AGTGACGTAAATATTTGTTTATCTAATTACCATTAATCATATTCGAGTAATATTAC
>c1218_g1_i1 len=469 path=[1:0-468]
CTTTACTATACCCTGAAGAAGACGACCATCGAGATAGCCCGGTAGGCGATTTCGAACCCT
GAGGTCGATGAGGGCCTTCCGTCGTTTGCGTCCGACGCACTAGGTAGCGTCGCGACGCCA
CAGCGAAGTCTCGCCTATTGTCATTCAAGCAGGGTAATTTATGGAAAACGTTGAAAAATA
TCCAGGATGTTTATCTTCAAAAAAGAGCCATCTTCTTGTTCGCGCTTGGACTTCGCCATT
GGCCACCCCTGGTCCATCCGTCGTGACGACCTCAGAATCCAGGATCCCGTGCACGTCGGT
TTCTTCGAGTTACCTGACGTCATCCACCACCCAATGAAAACCTCGCCCTATACGATTCTC
CCTCTCCTCCTCGTATCCCCTTACCACTGCTTCCTAAGGAAGTTTCTAGCGAACTTCGAC
GCCCACCCAGTTCGCGGCTCCACTCTACGTATGCAGGTCTAGGTACATG
>c1220_g1_i1 len=322 path=[1:0-21 45:22-263 23:264-321]
CCTCCTGTGTATGGAGTTCCAGCTATAACCCAACATAAGTGCACATATTAAGTGACTGGC
AGAAATTATTAATAAAAAAAAAGTTGAGGTAATATATAGAACCTTCCTCAAGAAGTGCTA
AGAAAACAATTTATAACTACTGATGAAATATTAAATTAGAAAACAAGAAATCCATCCTAC
AGATACTAAAGCTCGCTTCTCTAGTTAACAGCAAACACTGACTGCCGCAAGCAGTATAAA
ACACAAGAAATATTTTGAAACAACCTTGTCCTATTGAATTGGAATAAGATAGTTATACCA
GGTCCTTCAATAACTGCTTGGA
>c1221_g1_i1 len=754 path=[27:0-753]
AACAAGCCAATCTTGGAGTTCCCTGTCCCTTTGGTCCACTGTATATAAATATATATATAT
ATAATCTATAGATATAGGTATATAACTATGCAATCCAGTTTGATTGACTTGATCTTATTT
TATCAAGTTAAATGATTCGGTTAGGATATCATTTACCGGTCTGCGATAAAAAACAAAGAG
CTGAGGTTAGGTTGGGATTGTAAAACCTAGTATTATTAATGGCTATTCGTAATACGTCCT
ATAATATTGGACGAGTATAATTGTGATAGACTGAATGGAATTACTAATAGTAGAAGCCGG
TTCAACGTCTCTATGACTATAATGTATATCTATATAGTATTGATCTGATTATTGTTATGC
TTGGATTTGCGTGGTTGATTCGCGGCTATTGAATATGTAGTGACTATTATTGTATTGGTT
AACTGCGCTTATTTCGTTGTATAATAAACTATTGCAATTTCTTTTTTTTTTATTACAATT
AATACTCAACGACACAATAGAGAATATGTATAATGCAATACGAAATAGACGCGTGAGATA
TATGAAAATTATTATTTAAAGTTTGTAGTAAAATAATTTGTATTTTATATGAATATGGGA
ATTACTGTTTTTACGATTTAGCGACAAACTATTTTATTAATGAATCTTATCAGTATTATG
TAACATTGCCTCACGTATGTGCATGTCTGATTAGTTTCAAGCCATTAGTTCTTTATAGGT
ATTAATTCATAAGTAAAAATTTGTAAGGTCAAAG
>c1222_g1_i1 len=350 path=[1:0-312 314:313-349]
CTACTTCTGTTTACTCTGAACGGTATACATAATAAACTTACGGGGTGGGGGTTGTATATT
TCATTGTTGTGTGTTCATTGCCACACACTACTTTTATTTGATACAACATCATCAGTTTTT
ATACGTAAAAATCACTAATCTGATGCATGTTGCTTTTAAATTTCGTAATATTGTAATATC
TTTATTTTATTTTTTTTTATAACGATATTTGGATTTCATCCTTATTTTTATTATCAGTTT
TCTTTTTTTTATATATGCTAAAGTGCAGTGAATTAAATGTACCATTTTATGTTATTTTTT
TATGAGCAGTGACAAAAATGTTTTCAGGTTTGCGGATAAACAATTACGGT
>c1223_g1_i1 len=373 path=[1:0-372]
TTAGTCATACGACGCTACCTGCTAGTCATGGCGTTAGGACGATCTTTGCCATTTTTTTTT
CTTTCCTTCTTTCTTTTCATTTCCCATCGCCACCATCTCTCTCGTCGTCGTTTCTTCTCA
TTGCTTCCATCCCGGACTGCCTGCCGACAAATGAGCGACGTGGCATTTCGCATGGAACGA
CAGCCCGAGAATTCAATGTGTGACGTAACAGGAGGATCTTCGGGAGAGCGACCGATGGAT
CTCAAGTAATAATAACTTGTATCGTTTGACGAGCGAGTCAGAGGTGACCGACGATTGGTG
ATTGTCGAGAGAAATCTTAAAGAAACGTATAAGCGCTATGCGAGAACAGAATTGAAGAAA
AAAAGAAATTGAC
>c1226_g1_i1 len=373 path=[1:0-133 135:134-372]
AAAAGATATCACGATGGCTGACCTAATTGGATTTACATGCTGTTCCTAAAGGAATTTTAT
ATGGTAACCTTACAATGAAGTTGTTCCTATTTTCGAAAAGCCTCGTAATATCGTATGGGA
CACGCAAACTTACTGAACCTGTTGAATCCATTTATGGGGCAACAAGTGTTTTACATTTGC
CGGTCGCACCGCGAATTTCGAACTGTAAACAGGCATGTGGGAAATTCACTCGACTGACCA
TTGCCACACCATATTAACCCAACCCATTCTGAAACGTACCGTAGGGAAAATGTGGTATTA
TTATATTACCACAATAAAGGAGACACTTGGGAGTACCTCTATGCATAGACGCGTCTGTGC
ATAATGGTCTATT
>c1227_g1_i1 len=497 path=[1:0-496]
CACTTTCTCCCGCATAGCGAACTCCCACGCGAATAGCCGTACGAATAGGCCTTTGGCGAT
CTTGTCCCAGCGACGTTTGTCATCGGATCCGTCGGTACTGTCGTCGCGACGCTTACCAAG
CGCCTGGGAGTAGGGAAGCCTAAGAAAATGATACGGCTACGAGTGTAAAGGCGAATTTTC
ATATTTCCATCAATTATCGAGCGACGATCAACAATGCGATTCGCATTGTAATTTTACTAA
GAAAACGTCATTGGGCGCGTCGCGTCGCTGGAAACTCGCCCACGTTGCGTCGTCGCGACG
CCTACCTCTCGCAATACTTCGCAGTCGACTGCGTCGCCTCGATCCCACCTCACGACGACA
ATGACTGATGCTTCACGCTAAACGCTTCATAGAAACTGGATCCGTACGCCGAGGGCGCAG
CGACGTTATAATCCTATAACATATAACATTCTATATTAAACCGATACCCAATCTAATGCG
TAATCTCGAGACTAGAC
>c1228_g1_i1 len=296 path=[1:0-295]
CAGCCGGCCAACGAATCGCGAAACAGTTTACAAACTGCAAGACAAACTAGAGTTTAGCGA
GTCCGCCATTATTCTGACGGGAATAATCAGAAGTTCTGAGAACATAGCGGTTAAATTATT
AACTGTGTTTATGTAGGTATCGGGGCTAATCCGCGACCTGTATTGTCGGCGCTTGGCCAA
GATGATACATGTCTTATATTTTCACTATTTGAAAAGAGCTGTATGGTTATACGGAAGTGT
ACATATAATAATGTAGGAAATTTGACATTTTCAGGCAACGGATACATCCCGACGAC
>c1230_g1_i1 len=416 path=[1:0-166 168:167-189 191:190-415]
GGTTGACTACATGCATCTTGGAAATGATAAATGATAAATGAAAAAGCCGGTAACTGAAGC
TACATAATTTGTCCTAGATTTGCTAATACGCAAGATTTTGACAGGCCGCGGATCCGCTAT
CAGCCCTGCTTCGTTAGGATGGGTAGGAAGTAATTTCGGAAAATGGAATCATGTAGGGAA
AGTACGAGATTAACAAGCAGTCGTCGTGATAGCAGAATGTTGTATAAAAATGTAATCGGA
TTTGGAAAGTGCTGTAAGAATGAAAAGGCAGGAGACGATCCGTGGCAGAACGGTTTTGAG
AACGGGGTCCTCCCTAAGGTCTTTCAAAAGCTTTTTCTTATTGCAAATGGATCCTGAGTG
CTCGCCGGGGAACTCTGGATCATGCAGTACGTACCGATTTAATAGAGGGTTGTGAT
>c1232_g1_i1 len=414 path=[1:0-413]
TTGCGGCAAAAGTAGCTGAAACCTATAAAACGGTTTTTCTTTATTTAATATAATATTTTC
AATATTGTAATTCGAGTGATGGAACATAAAGTCTAATCTCTCATACAAGTAATTTTATCA
GTGATACTTCCACGCGCTGTGAGTCATAGATAATCGATACGTTATATTATCTTAATACGC
TACTTTTTAAGCACTACACTCTTCACTGAATTTAATCAATGATTCACATTTCCAATCCGA
AACTCGATATTTTCGAAAATTATACCGCATAAACGCGAAATATATTCTTTCATTATATAT
GTACTTTACAAGTGGGAAAAGGTATTTGAGTCGGTATAAATGTTGCTGTTATCCACTATG
CTGTCTCACACACCTTTCCCCTCTAACAAGTGCATTTCACAATTTGCTACTAAT
>c1236_g1_i1 len=220 path=[23:0-124 22:125-219]
GGAACAGATGTGAACCCATAGATCGTGGGTCGTAGTCGACTGGCAGTTCGTAGCTGCGAA
GTTTTTAAAATCAATGGCGTGGGTATATGCTCACCGCTAACCACTCCGTCGTGGCTTCTA
CCTACCAACGGCCTACAGCTTAGTAGCTATCTAACCTCTCTGCTTCCCTCACTGCTACAA
TATACACATGCGCTCTACGTTACTCGCCGACTCACTTTTA
>c1237_g1_i1 len=312 path=[1:0-311]
TTTTTTTTTATTTTTTTTTTTTTGGTTTATTTGTTTTAGTAATTTTTACCCTTTTTTTTT
ATCGTTTTACATTCGCTCACTCGTGTAGGGGTTGTATGCATTGGGTTAATTGATGGGGAC
TTTTTTTCTACAGAATGTTCTCCCACCCTTGCCATGGTTTTGCGTCTGGGCTTTTTTTTT
CGTTGGCAAAAAGTTCAGTTATATTCACTGAGACAACTTTTGGAAAAACGACAGCACTCG
CAGCTATTTGACGAATCGACGAACTCGTAGTTTTTCTCGTAAGCGCTTACGTGCGACCGT
GCTTGCTGTTTT
>c1239_g1_i1 len=354 path=[1:0-353]
CGACGTTCGATTTAATTATTTGAATGGAAGGATTTCGATCAAATTGCCTTTTTCAGGAAT
GAAAACTTTGGGATTTGTGTTATCAACATTTTGACAATTGTTCCGACCACTCTTTTTTTT
CGTGCCTGTATATGGAACAATATGCAATATGTATTCCGATATAACTATATAGCTCTGAAA
TTGTTACATTTATAAGCAATCGAGTAAAGTTCAAGTTCAGTTGAGCACGATATGAAATTA
TTTTTGTTACTTCAAGTTTTACTTGTATTAAATAATGAACGTTTGTGTCAATTGGTTTTT
ATCCACGAATGTGTTATATACTCGTTTACTCGTATTAACTTTATTTATGCAGAG
>c1245_g1_i1 len=275 path=[27:0-274]
GGAAAATCACGGTCTTAAGTTCGGTCATGGTTGAACTTTTTTTTTTTTTTTTTGACGACT
ATTTTTGACTTTGGTTCATGGCGTTTCTACGTGGACCTGGTACACGTGTAACGTACATAC
TGCATCTTTTAGCGGTTCGATAATGAGTTAAGAAAATGGAGGCGAGAAAGAAGGAAAATG
GGACGATGAAAAGAAATAGGAGACTGAAGTGGATGGACGGACGGAGGTCGGAGGTTTTTC
GTGAGAATAAAAGAATAATATATATAATATATCGG
>c1248_g1_i1 len=247 path=[1:0-246]
TTCTTCTTCTCTCTTTCCTATTTCCTTCGGCCTCTTCGAGTTCCCTCTCGTTCTTCCGCC
AATCGTCTCATAAGACTTCCCAAGGTTAGGAGGCGCAGCATCCTTCCAGATAAGCGTATA
GGTGGAAAAGGGTGCGAGAGACGACGGGGAAAGATTGGGGAGGAAGGGAGAGAAGGTGGA
AAAGTGGGAAAAGTGGCAAAGGTGGCAAAGGCAGAAGAAATCTGGGGAAAAAGCGAATGG
CATCGCG
>c1249_g1_i1 len=299 path=[27:0-298]
GTTGGGAGTGCACGTGATTACCACTCATATATATGTATACACTGACTACTATTTTACTGT
GCAGAAACAAGCCGGAGTTACCATTTATTACAGTGGATAGATACTGGTTAACAAGATTTT
TTTTTTCTTTTTTCTTTCTAAACTACTTATTTTACTGCTACGTGAATTACTAGAGGTTGC
GATCTCTTTGACTAGTGTACACAATTTTATATGCTATTATCGTGAATACTTTTGCCATCT
ACTACGGTAACTGATATATAGATATATATATCGTGTATATGTGTATGTATATATATATA
>c1251_g1_i1 len=330 path=[1:0-329]
CTAATTCGCACGGGCCTCTATTTCGCTCCATTATCTTGATAAAATCCCAGTCCCGTTCCA
CTTGCTCGTTATACCGATTAATCGAGGCACCCTTTGATGTCACGCGGTCGATCAATTAGC
AGGGTGGCTAGCGTGTTGGCTGATGAATCCCGATTGAGTTAGGGGTCGCTCGGTTACGGG
AGTGAGAGAATTTCATACTTTCAAGGCACGAACGAGACGCACGAGTTCCGGTGTGAGATC
CGCTTTACCGTTAAGGACTTCGTTTAAGCCGAGTCACACTGGTCGCTGTGTACGAGGCTT
GGCTTTTATTTTATTCTTGCTCCTGTCCCA
>c1252_g1_i1 len=325 path=[1:0-159 161:160-324]
AGAAAATATACATATGTATATATATATACATAGAGAGAGGAAAAGAGTAATATATGGGAA
AGTTATAGCAGCGCGCATGCGCAGTTGCATTTTTACTCGAAGCGCCTTTGCGCGCGTTAT
TTGAAATTTAATATCGGTAAAAGCGCCACGCCTTTTTTTTGGTTTTAAATATCAGTCGCA
TCAGTCGTTGTCTTTGCTAGAAATTTATGCAGCTTTGCTTTTCCCACTTTTGAATGCCCG
TTAGTTTAAAAAAAGAAAAAAAATGCTAGGAACTCTTTTAACAAGTAGACGTGTTTCAAA
ATGCGAAATGTGTTTGTGATTTTGT
>c1252_g1_i2 len=342 path=[1:0-159 340:160-176 161:177-341]
AGAAAATATACATATGTATATATATATACATAGAGAGAGGAAAAGAGTAATATATGGGAA
AGTTATAGCAGCGCGCATGCGCAGTTGCATTTTTACTCGAAGCGCCTTTGCGCGCGTTAT
TTGAAATTTAATATCGGTAAAAGCGCCACGCCTTTTTTTTGGTTTTAAATATCAGTCGGT
TTTAAATATCAGTCGCATCAGTCGTTGTCTTTGCTAGAAATTTATGCAGCTTTGCTTTTC
CCACTTTTGAATGCCCGTTAGTTTAAAAAAAGAAAAAAAATGCTAGGAACTCTTTTAACA
AGTAGACGTGTTTCAAAATGCGAAATGTGTTTGTGATTTTGT
>c1257_g1_i1 len=593 path=[1:0-592]
ATATATATATATGTAATTACATATGCATATACTATATACACATAATATATAACGTAAAAT
CAAAGTCTCTCGACGTGTTTAGTTATGCACTAGTGCATTGATCTCAGATCGCAACCCGCG
TAATTAACTCGTAATATATATCTATGGTTAGAAGCACGGCGTTACGTAATGTCGATATCT
CTGTCTACAACTCTATGTATACCACTCTAGGACTCCGACACTCCACAGTCTGTCGTTCTA
GGGATTCCCCCCACTTCTTCCCAGCCAACCAGCATCCCTGTCCGACGACTCTCTTGTTCA
TAGATTCTCTGGACGAAGCGACTGGTCCGTAGACCGATTACGCTAGTTACACTCTTTCAG
CTGTTCCCAAGTGCTGTTTTTTCTCTTTCTTACGATCCTGCGAGACAACGAAGCACGTTT
AAATGTTATCCTACGACGGCAGTACACAGGAAGCGTCACCAGCAGCTAATGAGAAAGTTG
CGATGGTCTTATCAATCGATCGATAATTATCATTAGACAGTCACTCGATTCCGCGGCTAT
ACACGGACTTCTTGCTTTCTTTCTCAATCCAGCGAATGTATTGACTCCGATCT
>c1258_g1_i1 len=292 path=[1:0-59 61:60-291]
CGTGGAATACCTGACACCTACATAAGATTCACGGAGAGAGGCTGGACGAGGAGAGGAAGA
TATAGAACGATCATTATTGTTTATTTACGCGAGGTAGAATTATTTGTCGAATTTCTAGGG
AAAGATATAACATGAAAAAAAATTTTCTTTTCAAATCATGGAACTCGCGAGGCATTGAAA
AATATTTATTTAATCATTAATATGGTTATTCAATGATGCGTTCAACCGTTTATTCCTTCA
TTACTGTTAACACTGTTTCAGTGTGCTTTATGCAACAGCCCAATTATTATAT
>c1259_g1_i1 len=307 path=[27:0-306]
TTATCCCTGTGGTAACTTTTCTGTCACTCGTATCCAAACAACAAACACGAGATCTCTAGG
CCATAGTTTCCTAATTATAAATAAAGCTGACTTTACTCCTTGTACATCACACATGGTTTC
CATCCATGCTACGTCAACCTTAGGACAACTGCGATACACTTTCACAGTCGTGCCGCCCCA
GCCAAACTCCCCATATACAAAATTCGACACACAGTCTATTGCGCTAGTGGTTTCACACTA
TACACCCACCTCACTACAACGCACAAACCATGCATCATCACATACTAGAGTCAAGCTCAA
CAGGGTC
>c1260_g1_i1 len=593 path=[25:0-45 25:46-91 70:92-592]
ACCTCAGCGACTCTCTTTTACCGTTTACCTTTTACCTTCTATCTCTACCTCAGCGACTCT
CTTTTACCGTTTACCTTTTACCTTCTATCTCTCATATACTGAGGTATATATATGATATAC
GTATATACACATATATATATACATTGTACCGTAGACGTTCATACGAGACTCCTTGACTTA
CTTTCACTAGATTCTAGCGATACACACTTATTACTGCTAGATGTATGATTTCTACGTGGT
CGGCTCGTAAGTCCGATCGATACACGGTGTCCTCGAAAAAAACAAACTTCCATCCACCTC
GAGCTACAACAGTTCGTTCAGGCCGTATGGACCTTTGTCCCACCCCTTTAGCAGATAAGG
TACCCAGTGGACATTGAAAGTCCCGATTTTTCGGGAGCACCGTGTACTTATGGTATGATA
AACGCGCTTTCTATGCGCATCAAGCAGGAACATTTTAAATTGCGGCGAAACAAGAATTAG
GAGTAAAGTACGTTAAAAGAGTAGGTCGAGCAGCTTACTTTTCTCTCGGGCATTCATGCG
TTCGGCTCTTCAATGCCTCTACCGTTTCATACTGTGTGCTTCTTACAATTAGG
>c1262_g1_i1 len=676 path=[1:0-675]
AAAGCGATAAGAATTCATCGCGAAATTTGCTATCGTCATCACTGTCAATTTTCCAAAATA
AAAATTCACTATAAAAGAGACATTTTTGGTATGTATTCATTTAAAAAATTATGTCCCATC
TCTCTTCAGTGGTATTTTTTTTATCGGTACGAGATGTAAAAAAACAATTTTAACACTTTT
TTTTAATAATATTATTTAGAAATAATTTAACATCTGTACCTGATCCTTACATGCGCGTTA
GTCAGTCACGCTGTGATTGCTGCTGTGAACATCCTATAAATTAATAAAACGTCACTGTAA
TTCATTTTATTTTTGCCCACTTAAATATGAAGTGCGTAACTAATTAATTATTCTTACTAA
AAAATTTTGTTTTCCATTCTTATATTTACACTCAAACACGTATGTAGCTTAATACCGTTA
GATATAATTTTGAAGGTGGCTACAAGTAAAAAGAAATTCCCGACTCCAGGAGTTATTTTA
AATGCATTACTGAATTATGAAGGAAAAAATATCTATAATACAGATCAAGGGTAATTACGT
ATCCAACAACTTCAACGGCTTCAATATCGAAGCACAATAACAATCGTCACGTAATATTTC
TTTTTTCCTCTTCACAACCCGCCAATCATTTCATGTCTCAATCAAATAGCGATCGAATCA
GCTGACTGGCCACCGG
>c1264_g1_i1 len=283 path=[27:0-282]
CGCCCATTAAAAATGCTTGGACTTTGCTTCCTAGTAGATGGACCAGATAGTGTTTCAAAT
AGACGAATGAAAGGCCCGTAACTTAGCTCATAATGACGCCTCCTTACGTGCGTGCCCTTT
TAATACTAATAACTAATAACGCACCAATAGGCTTGTGCGGAGAGGAGAAGGATAAATGAG
GCTGCAAAGCCATATTTTTATAATTAATCGGGAAATTCAGCACTAGGTAGAAGGCTCCGT
TTGAGGGAAGAGTCTTTTTCTTTTTCTTTCTCTCTCTCTCTCT
>c1266_g1_i1 len=456 path=[1:0-313 315:314-337 339:338-455]
CGTGATATACCCGCGCACAGTGGAGCACGTACCACATGACGAAATACACCGTGGCCATGC
AAATTTTTCATCTGTACTTTTACGAACCATCAAAATTCGTCCGACTCGTACCCCTAGTTC
CAATGATCATACGACGCATAAAGCCTTCCGACCATCCTGCACGCCGGATCTTCGTAGATT
CGGTATCCACGCGCGCTTGGATCATCGATAAAAAATGCGTGTACAAACGGAACCACTCGT
TCGACGTCCCATGAAGTATTCTACGAAGCTGCGTATCATTGGTTGACAATGGTATCTTAT
GGTTACCAATGGCTTCCCCCATGCTCCAGAAGAGTGTATAGCGAGAGTGGTTGGGATGCG
TGGACGCCAAGAGATGTCCTCTTATGGTATCGCCTTGGTCTTACGAGGTTCGCTTCTCTC
GCTACAAAAAAGAAGTCGTAGCCGGCTTCTCTTTAG
>c1267_g1_i1 len=392 path=[27:0-391]
CGAGACATTCACTGTAGTTCGATTTAAGACAATGAAATTCAATGAAAAATCTTACAGGAT
GATTAATGGATTTTCTCGATAAAAATATAATAGACACACCCGTTACATCGTCGTAGGAAC
GATTTGATATAATTAACGGTAGCAGTTAACCGTCACGATTTTATTGATTAGCCGTTTGTT
TTTCCCGCGCAAATAACATCGTGACTCTCATACGAATAAGGATAATGGGATAAACGTGAT
AGCGTCGTAGATCGCAGATCTATAGCCGAGACACACTGTGCAGATGCTAGTAGCAGGGTA
ATTGCAAAGTATATACATATATACATAAAATTATTGTAATTTCACAAAGTCGAGATGATT
GGTTTTACCTGCATGATTTTTCGTGGCGTCCT
>c1268_g1_i1 len=341 path=[21:0-67 21:68-135 21:136-203 262:204-340]
CTCTAAAACCTCTCATCCACGCTCTTTTACACTCGCTCCTTTACTCATACTAATCCCAGT
CGCCTCCTCTCTAAAACCTCTCATCCACGCTCTTTTACACTCGCTCCTTTACTCATACTA
ATCCCAGTCGCCTCCTCTCTAAAACCTCTCATCCACGCTCTTTTACACTCGCTCCTTTAC
TCATACTAATCCCAGTCGCCTCCTCTCTTTTACCAACCGACACCTTCTGTCTCTTTTTCT
TTTATTACACTTGCGAACACGACAGCATTCGACTGCAAGTTGCACCTGTGACCACTGACG
TTGTGTTAGCTTTGCCAGATGAAAAAAAAAAAATAGTCTCG
>c1269_g1_i1 len=214 path=[1:0-213]
AATAAATACATCTAATAATTGAATATTGAAAAAACTTGCTTCATTATGTAATAGCCACTA
TATTGATGTAAAAATTAATTGATTGACAATGTTTTTGTGGCATTATAATGATTCTTCTTG
TTCATTACGAATGTGCATAACATATTAAAGGCAAATTTGTACTTTAAGATATATAACATT
TTTTTCACAGTTCGATCAACAACTGCAGCGGCTC
>c1270_g1_i1 len=385 path=[40:0-345 407:346-384]
TCTCTCTCTCTCTCTCTTTTGTTTCTTGCCTTTTGTCCTCGAATATCGCGACCCGAGGTA
TCTTATCGATTCGTCCCCACCTCAGGGATTGATTAATTTTTTTCGATCCTCTACCCACTG
CCGACTTTTCGTTCTACCATGATCCCGCCTCGAGGCATTACCAAAGCCTTTATTGTTACG
TAAGCACTTGGCGGAAATTCGTGAAAGTAGCTGAAATGGTGAAACTGATTCCTTATCGAC
AACCTTGAACGGTTCGATGAATTTCTCGTTGGGTAGCAAGGTCTTCGGAAAGAATCGAAA
GTCCGTTTATAGATGGCACAGTGACACGCGTGACGATATAGGACAAGGTAAACCGTATCC
GACCGACAGCCATCTTTGATCTTTT
>c1271_g1_i1 len=304 path=[1:0-303]
CGACGCTCATAACTTCCTATGTGATTACTGGTATTTTTTTAACGCTTGTTTCCAACGCTC
TCACACAGGACGCTAATAATGACAGTCGATCCTAATAATAGTCGGAGCTGTTTACTGTTT
TTCTAATGCCAATTGCCACCGTATTGCGCCACGTGTGATATGGACAGTTATGGTACCGAT
GCCGCGTTGTATACCCAATGTAAATTTATAGATAGTGTCAGATACAATGTTAGTAGTTTC
CTCTTTATCGTCGACGTCATTAATCGCTGCCACGATGACGTCATTCCCGATAGGACACCG
GGGC
>c1275_g1_i1 len=275 path=[41:0-111 152:112-126 40:127-274]
GCATTTCACATGGCTATTTCAATAGATCCAAGCTTCTGCTATTGCCATTTATATTTAACG
GGGATTCACCATTGACCCTGTTATCGCGTACAGCTCATAGCACAGAGTTCCTATTGGAAT
GAGTCTCGCGTTACGAGTCAGACCGTGACGTGAGCTTTGATAAGATACTGGTTTTTCTTT
TATCGCATTCTTTTTTTTTTTTTGAGATTTCTTCATGTCCTTGTCACGTGTAAGGGAGAT
TGCCGTTTGGTTGCGAACGATGAAAATTTCATGGG
>c1278_g1_i1 len=259 path=[27:0-258]
CTGCAGTCGAGGAATGTACCTTTGGTGCTCGTTCTGCCGTTTCCTTGAAATAAAAATCAG
TACCCGACCATTGACTCTTACTTGGGTTTCGTAAATGGAGTATGGCACAAGAATTCAGTG
TGAAAAATATGAAAAATATATAATAAAATAAATACAGTAATTATCCTATAAATCTTACGC
AAAGGATCCCTATCGTTTTTGTTCCTTTTCAACATTTTATTTGCGCTTATCTTTAGATGG
AAAAAAATGATAATTCAAC
>c1281_g1_i1 len=296 path=[1:0-295]
AGGAGGCCATTGCCTCGGGTACCTGAAACCCGAGGTGGGGCTAATAAGACTTTCTCTATG
CCTACTTTATTCTATTACCTAAAAAAGGGGGCAAAAAAGTTGCGCAGTTTCGAATTGTGC
TATTCATTGTCAGTAGGTAGTAAAAAAATCATATTCACGCCTTTTTGCGTTTTATTAAAG
TAGATGATTATTAATGACTAGTGGGAATTTACGTCTGGTGCGAGGACACGGTATCTGGTC
CTACAATAATCCTTACCCTCGAGCAATTCCGTTTTTTTGTTCTCTCTGATGATCAG
>c1282_g1_i1 len=867 path=[1:0-866]
TACATAATAACGCAACCTGCAAGGTTAGTTACGCCCACGTAATTTTTATATAAATCTACT
ATCCTTAAGATTTTATTCTTTCGAAAGGTATGTGAGTTTCGCTCGTGTTTCTGGGCGTGG
CACTGATACGCTTATTTGTTTCAACGTTTACAGGTCATCCTCCTACATTTATGTTGAACT
TTGTACGTTTTGATAAATTTCTGAAGTTCTAGAACACAGTTTCGTTGGTTTTACTATTGG
TTTTTGCTAACTATTATATATTTACTTTACACATTAGTTAGAATTTGAGTTGATACACTG
ACTGAGGTTAACTCATGTAAACAGCCTATGCTCATCTTTACTTAGATGACTTACGGATGA
CTGTACCTTTTGTTAGAACTTCTATTTATACGTTGTATATGACTGTGTGTTTCTTTTAAG
ATTTGCATACTGTATTGTTTTACTATGTAAGCAAATGTGCATTAACGTGATCAGAATATA
TATTGGTTTTAAATATTATATCTGTTTCATTGTAGAGCAACTCATGAAGAAATTATTGTT
ATAAAGAGTTTATTATTTCCAACGAACATGAGCTCTGAAACTGATATAAAATTTGCAGAA
GAACATTCCAATCATATACGAGATGAAGAACTGTTATATTTTCCACAGAAACATATTTCA
AATATTCCAGAGCATTCAATCGATATAGAACCTATCAATAAATACTCAAAATCATTATCC
AATCCAGTGTCATCTGCCCATGTAGACTTGGAAGATGCTTTACATGTAATCCAGACTGCT
CGAGCATATTGATTAAACCAATGATTAAGTAATAATGATGAATTTGGGCCTGGTGCTATT
TTCAGCTTTTAGACACAATTTGTACAG
>c1283_g1_i1 len=232 path=[1:0-80 242:81-231]
CGTTGTACAATGCGCACGTGAACTTGCTTCCATCCACGTACAGGTTCCAACACACTAGCT
GCATACTTATGCCGAGGCTCTGCACATAAAGTTAGGGTCTACCACCACTATCCAGGAACA
CTAGCTACCAAAGTGAGCGGATGTATATAGCTAGAGGGTAGCTGCCGTTTCCACTCGCAC
CCGTACGTCCCTTCTTACGGACCAGCAGGAGTTCCTCGCTGCCGCACAAGAA
>c1284_g1_i1 len=483 path=[1:0-404 406:405-439 441:440-482]
CGGTAACGAGAGGAATAAACCAGAATGAATCATGCGAGCAATGATGCACATGGCGGGAAC
GTATATGCATCGAGTGCAATAATTAATTGTATCAATGGAGTATCATTAGTTTCCATATAA
ACAGACTCTCGCCCTCGGTCTTCGCGCTACTTTTCGTTGGGTGTCGTCGACGCTCGCCGT
CGGCGTCCTCGACGCGGTGAGCTACGTAAATATGATATCGGAATCAGATACAAGGAAACC
ATAATTCACAGCGGGCTTTGCCGCGACTAGAAAGTGGAATATTTTTATGGGTGGTTATCT
CAGTGAGTTGCGACAAATTGAGTTGAGTCAATGATTAAAAAAAGTCTCAAGGATAATTCA
TGAGAAAAGGTTTGTCAAAATTTTCATTTTACATTGGTATTATTTGATCTCCCTCATTTC
TGAATCAGGCGATTAAGTGCATCTATGGTAAATACTTACGTTAGACAATTGTTGAATTCA
GTT
>c1285_g1_i1 len=489 path=[1:0-488]
CGAATAGATACACGAATTCTGTGTAAGACACCTTGCGAAAAAAAGTAAAGCTTAGAAAAT
TTGTAAATTTTCACCGTAAGACTTTTATTTTCAATTTTGTACAATTCTTACACGTTGGTC
ACACTGTAATTCCAGACTACAGGGTAATTCACGTGCCTGTATTCTGTGCGCTCAAAGTTC
AGTGTTGTGTATGTAGGTCGTGCAACGACCAGCATTGTAACATGAACGTTAGGAAGTATT
GTTGGGTCGATTTAAGAATTTTATGAATCATTCTCTATGACTGTCGACGAATAATGCATG
TATTCTTCGTGAATTTCCGGCAACGAAGAGACTTCCGTCAGCGGGAGGGAAAAAATGAAT
ACACTATAGTCTCTGCATTGACCTGGTTAGTGCCAGAGCATTTCGAATGCGCAGCAGCCT
GGCTAGGCTTTTATATTACCTATAGTCACAATTAACGTAATGAGGATTATTTAAATCTGG
CGCTATTTG
>c1287_g1_i1 len=436 path=[17:0-320 16:321-435]
GCCTGGCTCGATGACGTAACAATATAAATACGAGGCGCGCATTAACAAATTCTCTTAATC
TTATCGTTTACAATAAATATTGATATAAAAGTTAAGTTTCGTTATCGCTGTTTGATATTC
CATGTAAAATAATTAGCCTAATCTTTACTTTCGGCACGGCGAGCGTGACGGCCCCGCGTT
ATCTCAACAAAATAACAGCGAAATTAGGCCTACGCCAGAATCAGATAGGAGCCACACATT
GTGATCGCATTGGGATCGGAGTGAGTGGCCGTCAAACAGCAACAAAATTGTATAATGAGA
TGAAGGGAAAAAAAAGAGACCGAGAAAGACTCAATAGACTCCAGTGATGTCTGCCGCTGC
TCCCCGCTCTGGAATTCAACGTTCGGAGTGGCGAGGGACGCGGGCGGGCGGCGGGGGGGG
GGCAAGATGGACGAAC
>c1288_g1_i1 len=359 path=[1:0-183 185:184-358]
AACGGAACGTATTCTGAAAAACTATAAAAGAAAAAAAATTCTATTCAAAATTTGCTCACA
CCTATGTCGTTATATATATAAAAAAAATATGTCTATCAATGCTGTTTTCTAAACTGCACG
TAAAAATTTTAATGATTTGTAATGAATGTATTATTTCATATATTAAGGAACAGTTTGAAA
TTACTATCGCATTAAAACCCCACGTGTAGTTCTATAGCGCGCGGTCTAGACTCATTGAAG
TATATTACTTTCTCATAAAGAAATAGGTAATAATAGATTTACAAATCTTGATAATACTAT
AATCAAAATAATTTTGAAACCCAATTTTTTACCTCGGTGTGACTTATGAAAAATCTCTT
>c1289_g1_i1 len=406 path=[33:0-234 25:235-241 32:242-405]
ATCGGAAGTCAATCTTGACTTGAGACTCGTTCGCGTATCAAACCGGAATGACGTTTACGT
AAACGGCGGAGTGTGAACTCGAGGCGTTGGAGATTGAGGAGTAAAAATTGTCGGACGTAA
AAAGATTTTCAGAGATCGAGGTACAGGGTGAAATTTAAAAAAAAAATTATTTATATCAAG
GAAATTAAGCATTTTTCACTTTATAGGTCTTTTAAGGTAAGGAAGTATGCAGGTATAGCG
TCAGTAGCTTTTTGGTGAACTACACGGTTAAAACGTTACCAGCTGGAGTTAGACAGGCGC
TTTGTACCCATCAAGATTTTACTGCGAAGCTTTAAAATTTTTCGTAATCACTTACCGACG
GTTCCCGTCTTCGGACTGGGATGGATAATTTTTACTTCATTTACCT
>c1292_g1_i1 len=254 path=[1:0-215 217:216-253]
TTCGTATCATAATCTAGGATGCATCTCGTTATTAACGTGATTATGTACTTCTTATCGAAA
TGCATTGAAGAACACGGTTGGTAGTAATTATCGCAATGACAAATAGATATGACAGTTTTC
GATTATACGATAACCTGTTGCCAAGCAGAGCGACGCTGATAATTTGTTAAGTAAAAAATA
ATGATTTTGAAGATACAAAGTAAAATATTGACGTCGGTGAAAAATTGCCATTGATTTACC
TTGAAAATATAATC
>c1293_g1_i1 len=395 path=[1:0-394]
TCCCTCACCAGCCCGAATTGTCGCCAATTGTGGATACGCTATTAGTGTGATAATAGTCGT
TCACAAGATTTGCATTGTGTCTCGTTGTCTCGCGTGGCTGGCTTACACGTTTTCCTCGGT
AAAGAAGAAAGGAAGAAAAGTCTTGATAACAAATCGGTTTCGCTCTGTTTCATTGCGAGG
GTCTCGATTGCCATGAAATCCTTTGACAGTTTTATTAAATTTATCGCAGCTGATTGTCAC
CGTTGTCTTTAAGGACGCTCGCAGTTTCGGCGGTTCTCGTATACTTGCTACATTCATATT
ATATACGATATGTATGTACTTTATTCAAGTATATATTTATTATTTTCATTCACGATGCAC
AAGTATTCATGTAATTTTCAATCGTACCGTTTCTC
>c1294_g1_i1 len=232 path=[1:0-231]
CGCCACCATCTTGGAACATTTTTCTGGATAACAAATTCATATATTAGAAAACAACAGAAA
AAAAAGAATATCATTGTCCTGGATAACTCGAAAAAGAACTGATACTAAATCTAATATAAT
ATTTTTTATGTACAAAAGCATAAATGGCTTCAAGCATACATATTTCTTTTTATACTTTGT
AAAGAAATGTATTCCTCGTGACACTTACACTAACATGTGATTAGCAGGATCA
>c1295_g1_i1 len=356 path=[1:0-115 117:116-355]
GTGCCGTTATGTCTCTCGATCAGGTAAGCTGACATAGCATCATCGTAATTTAACTATATT
CACTGCGTCTTGAAATGCCGGTATATCGTGTGGCTAAGGACTAAAACCATAATGGGGTAT
GCACGGAACAATAAAATCATAAAGGCGTACGTTCACGTAGATAAACCTTTACGGTTTTCT
GAATTTTTGTGAGTTAACAAATTTTTCAGTTCCAACAATGTGAAAACAAAAAAACGAATA
TATCGACGAGCACCCGTAAGAATAATATTCCATTGCCAATGACTGTTTGTCAAAGGTAAT
TAATGATTTTATATTGCAATAAATGATTTCCAGTAATAGACTTTCTTAAAATTGAG
>c1297_g1_i1 len=217 path=[1:0-147 149:148-216]
CACCTTCCCTCACATATACATAGCCTCGGAATACAATTTCAGTAAAAATGACAAGATTCG
AAAAAGACAGGACCTCCCTCACAAAAATGTTTTAAATCATTCATATAAAATTGAAAAATA
TCTCAAACTCAATTGAGAGATTGCATAGGAAACATTTATAATATTTACAGTAATCAATAT
TACCACCCCCATAGTTACACAAGGAAATAAAGGTGGC
>c1298_g1_i1 len=224 path=[33:0-22 26:23-223]
CCAGAACTTCTGGCGCTAAAATGACAAAGTAACTGCGGTAAATTAATCTGTAGATTATTA
ATTAATTTATTAGATAATTAATTAATTTAATGTAATTAATTCCACGGTATTAATTCCAAT
GGAAAAATTATTCATATACATTACAAGACATTACTCAATGGACATGATCAATTTGAGTAA
ATTAATTCTCTTCTGCTTACCGACATAATAAGGCGTATAGCAGG
>c1301_g1_i1 len=223 path=[47:0-125 25:126-146 46:147-222]
AGCCGACGGATGGTATCTCCTGTGTTAATGGATTCTGCATCGCCTTTTCTAATAGCGAAA
GTATCCTTGTAATAAAATTTGAATGCCCTGAGAAAATTAGAGCTGTCTTATGAAACTGTA
AGGAGAAATAAACCCAGGTGCATCATGATTTTTGGATGCATTTTGCGATGGCCAGGTTAA
CTACCCTGTATGTATATATACGTATATACAGTATAGGGGTAGG
>c1302_g1_i1 len=370 path=[27:0-369]
CATTGCGATACAACACTTTTCTCTCGCTCTAAGTGACATTTGGCTTTTCATTTGTCACGT
ATCTTTTGCATAACGCAATCTCCGTATGTGTGTTTCTCGATAAAATCCATCTTAGACACG
GGCGACTGACCGCTTTCTTGGATAATAGTGAATGCACCGTGGGTCATATTGCACATTGTA
ATACCGACAGACAGTCATGAAAGTAATGAAAAGATTGAAGGACTATTGGTAGAAAGCCAT
GCTGTGCCTAATTAGCATAATCATTTTGTATTTTTTACCTTTTCTTAGTCATTTCTTGAG
TAATAATTGAATATGAGGACGCCTAATGCATGACGCTTTAGAAAATATACGTAAATAATT
TTTTTCTATA
>c1303_g1_i1 len=478 path=[27:0-477]
CTTTTATTTCCTCAAACAGAGTCGTGATTTTTACATCGGATCGCGTAAATTTGGATTTTT
CATTTTGATCGGTGAAAATCGAAATGCACAGTCATCGTAGCGGCCATTCTTCTTCCTTTG
ATGCACTCTCGTTCGTTCTGCTCGTGAGTCACTTATTTTTTGCGGTCGACAGAAAAACTA
CTTTTGTCGCTCACTATTCCGAAGGAGACGAGGGTTGCGCATAGTGTCGTTACATGAAAA
GGAACCAAGTGTCCCGTATCGCCTGCATTAGCATATACGGCCACAAGGCTAGACGAATAT
ATCACGTTGCCTGAGTCTGCTTGAAATTCAAGTGCCGATATAAATTTCTTTTTCTTCGCC
GTTCACCTCCCCGCCTCCTCTTTCTCGCGCTACACCTTGTCCGGCCATCTTCTATTTCCT
TGGGTCTGCAAAGGGGAACGATTGCGAAGGGATGTGGACCCACCTTTACCACTGGGAT
>c1306_g1_i1 len=388 path=[25:0-64 25:65-129 25:130-194 89:195-387]
TACCCGAATCCCGTTAGTGTATAATTTCGAACGTTATTATATTTTATATATATTATCGCT
ATTGTTACCCGAATCCCGTTAGTGTATAATTTCGAACGTTATTATATTTTATATATATTA
TCGCTATTGTTACCCGAATCCCGTTAGTGTATAATTTCGAACGTTATTATATTTTATATA
TATTATCGCTATTGTGACCCGAATCCCGTTAGTGTACTCGGAGAAAAAATGCAGTGTATA
AAAATTCCAAAAATAGCGCTTTACACCACTCAACGGAAGGAACGAATATAGACGTATGAA
TTTATCAAAATTTTCTCTGTATAAGTGGAATATAGAAGAATCTGTATAGAAGAATCTAAA
TAAGAATTTCTTTCCGCACGCGGTTCGC
>c1309_g1_i1 len=296 path=[37:0-295]
AAAAAAAAAAAAAAAATTTCTCGCAGCAAAATACAAGTAAAACGTCTCGTTGTCGCATCC
GCCACGAATACAATTATCATTGTAAGACGCACGTATAAGATATATTAATATTCATATTAA
TATTCAGTACACAGGCAAACGCACCCAGGTACGTTCCAACGTGTAGACGATATGCGCAAA
TGTCAGATTTTTTTCTTTTTTTTTCAAACAAAACATTTTTTTTTAGCAATATATACAGTA
CAGCGATTAGTATCGATTAATTTTTAAACGATTAATTGGTGATAAGCCGGCACAAG
>c1311_g1_i1 len=284 path=[18:0-232 251:233-283]
TAATTTTCTTTTTTTTTTCAATACTTTTACTGCACTGTAAATAAATTATTTTTATCGTTA
TTGGCTACAATTTTTATTTTACAATGTTTATTGTCGTCAAAATGGTTCATTGTCTAAAAA
CTCTACCGCTTTACTGTTTTATTGCTATAAATTAATTGTGCATTCTGCATCGAATGATGA
ATGTAAAGTACTGTGTACAATGACATTTAAATAACATATAAAATTCCACCTCTATTAAAC
TTTTTTGCTCCTATAAATAGGGGGATGACCATAACTTCTGGGAG
>c1312_g1_i1 len=219 path=[1:0-218]
CCCATCCTGTTCTCAGGTACGATTTCCGCGAAACTTATTTTTCCTACTCGAGGAAGCACG
TGTAGGCAAGGCAAACTGTCATCTACTCCAATTCCGTACTTGGCTTTAACATTGAACTGT
TACTCCGAAGCAGAATCCATGTGGAAGTATTCCCATACGTACACGCAAACAGCATCTTCA
TATCCTGTACCTACCGAACCCGCCGTCACTTCAACTTTG
>c1313_g1_i1 len=293 path=[26:0-109 24:110-292]
GAGCAGAGTCCTGTCCAGGCTAAGGTAATCTAAGAATAAATTAATAGACTTTCAGTGATT
CTCGCACGTTGGCACGTTGGCACGTTGGCACGTTAGCTATCGACTTGTACCAAGTTATCG
GACAGTTGACCATTATCAGTCAAGTTCTTGGTTGACTACACACTGAGGATGGAGGTGCGA
GCTACCGGGCCTAGCGAGCACAAAATTATACCGTCTTGTCCATGAGAGTTGATGTAAGCG
CAAAAGACAATATTGCCGTTTTCCTTTCGTAAGACTCGTGGAACTGGCGAGTT
>c1313_g1_i2 len=205 path=[2:0-21 24:22-204]
GTCCTGTCCAGGCTAAGGTAATCAAGTTATCGGACAGTTGACCATTATCAGTCAAGTTCT
TGGTTGACTACACACTGAGGATGGAGGTGCGAGCTACCGGGCCTAGCGAGCACAAAATTA
TACCGTCTTGTCCATGAGAGTTGATGTAAGCGCAAAAGACAATATTGCCGTTTTCCTTTC
GTAAGACTCGTGGAACTGGCGAGTT
>c1314_g1_i1 len=406 path=[1:0-313 315:314-336 338:337-405]
GGGAGCCGCCTTGCGGTTAGATTAGTTTAGGTTGAACCCGCTGACGGGTCCGATCGGCCT
GTACGGAGGCTGCCGATTGCCCAGCGCGCAGAGTCTTTCTTGCTGCTGCAGGGAAAAGAA
TTGCGATAAACTTTTCGGCTGCGCGTTGCCAATCGGAATTTCCATTAACGTGCAATTCGA
AAAATAAGAGAAAACTTGAGGCTTGGCCTTCGCATTCGAGCAAACACAACTAGGCCGACA
CCTGCCGATTACCTACCGCAGATGATTTCTCCAGCGACGCGACTGGCAGCGGATGCTGTG
CCGAAAGGACTTGCTGGATAAGATTAAATCTGGAGTAGCTGAAATGGGTAAATTCAGTTG
GCGCTGCGGCGAGGGAGCAAAGATGTCCGCGTGAAGGAAGAAGCTG
>c1316_g1_i1 len=384 path=[25:0-323 24:324-383]
TTGTTCAAACATTGCATTGGCAAATACCAACTTTAACAAATATCAATCAAAGATACAGTT
TCTTCCAAAATGAGATATATCAAAATAAGAAATACCAGATACAAGAACGTACGAAAATAC
GTATTTTCTTCAGAATTTCATAACTTACTCTAACTGTTAACAGATTTCATATTTAGACGT
AACGTTAACAGAAATCAATAATTCGAATGACACTGTATTAAGTAAGAGATCATTTGATAA
ACGAATAAGACTATAAAAAAAATTCTAAGTGATGAATGAGAAATTCGTAAAGTCTTGCAA
TGAATGTAGGAAATGGATGGTCTGGCTTTCCAGATACATGACACGTTTCCTGAAGTATAC
CTTTGCACTTCTTGTGAAGATCTT
>c1318_g1_i1 len=460 path=[1:0-459]
GAACATTCTAAAATTCGAGGTAACAATAGCAGCATTTTCATACGTTACTATATGAATAAT
ATTTACATTTACGAATAAGTAAAACAATCGCTTTAATGGCTTGATTTCATTTATAGCATT
GTTGTGTCGTTGGTGGTTGCAAGGACGCCATGCGAATGCGCCCCTTTAAGACCCCCAAAA
TGTGAAAATAACTGAAAAATTAATAGAATCTATATCGACAGTCCAATAACTATAGAGCAT
TATGATTTTCGTAGCTTGTGTCTGTCTGTTTTTCTGCTTTATCCCTAATTTAATGAGCCA
TTATATACGTTTGACGATGTAAACATCAGTTTATGTTGGAGTAACGTCGAAAATTTAGGA
GCGCCATATTTCAAACTGAGTGGATGAAAGTACAGAGTGGTTTGGAAAACTGACAAGAAA
TATTTATTTGTTTGTAAGGTAATCATCATGTCGGCGGAGG
>c1320_g1_i1 len=237 path=[40:0-236]
TATTTTTTTTTTTTTTTCATACTAACCAAACGCCAGGGACGATCGATTGATCTCAGCTTC
TGCTCTGGACCAGGATAAAAGATTCCGCGGCTGGTACCGGAGCATGCACTTACGAACGTG
TAGGTGGGAGCAAAAGTGGGAATCCGGAAGGCCACTGGAATTTTATTACCTGCCACAGGG
TGCCGCAGCTCGATAAAGCAATTCCACCCACCGCCTCATGGACAACGAGGAGGAACG
>c1322_g1_i1 len=412 path=[1:0-411]
TTTTTTTTTTTTTTTTCTTATTTGCTCCACTTTTTTTATAGTTGCTTTATGGGCGAGTAT
CCCTATCGTTACCGTGCTTTTCATTTATTCTTAGTCTCTATATAGTTTTACGGTTAGGTT
TTGCTTTTTGAGTTTACTAATAAAAACTTCACCGAAACCATAAAATACTCTCAGTTTATT
GACGGCTGTTTGTGAAACCCTTTGTGGAATTGATCCACTTTTGTTCTCTTTCCTCTTAAT
TGAGATACATCGCATTCACAATTGCACGACGTACCATCCTTATCTACCCATACGCGTAAC
GCTTGCTGGATTATGAGACTGTCGCGATGAGCAGCTGGGGCGAGTCTTATCGGTATTGAT
TCTTGGAGGAACTGCAGTGTTTAATATGAAATGGAATAAATTAATTTGAATT
>c1326_g1_i1 len=269 path=[45:0-182 26:183-268]
CAAAAGACTTATTATCTGGTACTGGAGTAATTGAATCAGTTTTAAAATTCCACCAAATTA
TTATCGAATTTGGCAATTTTTGTAAATTACGCTATAATCTTTATAATGTACCGTAAACTG
TATTAATGTTTGAAAGTATAATTAGCAACTTTCCAAAAAGTTTTTCACGGGGCGTAACAT
TAAACAAGCTTGACATGCAAATAAGAAATTCATGAGGAACTGAACAATGACGTATACCGT
CTGTTTTGTGCATCTCCCTACTCATCTCT
>c1329_g1_i1 len=447 path=[3:0-446]
TTTTTTTTTTTTTTTTCGTCAGACTTACAAGCCTTCGGTTTCGAGTATGAGTCAGTGCAC
GTGAGTAATGTCACAGGAAGCGAAGGAGTGTCAGTTTGAATTATCGCGGCGTAATCTAAA
TTGCACTTCCACGAAATCCTTGGGGTGATTGGGCAATAATTGTGAATCCCGGTGATATTC
TTTATCGTTTGTATTGTATGGCACGTGGGTACGGGCTGGGTTCGTGTTTTAGTTTCTAAT
AACGCCGATTGCGGCTTCGCCAGGCTGTACGATTCGCGCTCTGTATAAAGGGACAGCAGC
CTCGATATGGTTTCGCGTTACAAGAATTACGATCGCAGACTGGTTCTTCTTCATGTTCGG
GAATTGGACTTTCTTGGCAACTGCTATTCGCTTGGCACCGTTTTCTGGTTACTCCGTACG
TGGCTCGCGGCACGTGCATTAAGATCG
>c1331_g1_i1 len=317 path=[1:0-52 54:53-53 55:54-316]
TTCCAGAGATTTTTTAGTTATATTTCTTATTCACGATGCTCCTTTAGCTTCTTGCTTATT
CTAACACCTTGAATCTTTCCCTTTGTCTTATTTGTCCAAATAGGCGATATATGAGAGCGC
ATACTCCAGCTCGCGAGTGAAATGTATTTTCTTGACGAACTAAAAACAATGTGGCTTGCT
AAATATGTTATTATTATTTTCCACGTATAAAAAGAAAATAACATTGTACCCATAGACCCA
CTATTAATGGGAATATTGTGAAAGAGACGTATCTAAAAATAAATGAAAACTGTCTTATTG
AAATACGATTGGAGTAA
>c1334_g1_i1 len=396 path=[27:0-395]
GGTTTTAGTGCCTACCTAATAAAGTTATTAATATATTAGATACATGTTGAAATTTAAAGT
CATTGATTTATTTAAAATGCCTCTAACTTGAATTTATCTCTTAATCATGAAAGTCTGTCT
GTGAGCTCCAAATAAGTTAGAACCCCACTATTCCAAAACCACGAACTTGGTTTTATAAAT
AGAATTATTGAAATACACTCCTCTCGCAGCATGATTTATGTAATTTGTATTATATAATCT
AAAAGGGGACCAGCTATGTTCATAGAGTTTCAATATTACATAAATTTTTTTTATCTTTTG
AATGTATTACTCAAGGACCTTTTCTTAAGGATATCAAATATTTTGAATGATATGTATATA
ATTCCATTATCCAGGTGCATCTCCAAACCCAACAGG
>c1336_g1_i1 len=243 path=[63:0-179 23:180-242]
GCAGAAGAGGAGAATGATCTCGCCTGAAATTTTAATAGAAAATCAATTAATTGTGCTTTA
TAATCTAAACATTTGTGTAATTAAATGATCAAATTTGTCATGTAGAACTATGAAGGAAAA
TATAATTTCGATTGTAATTATATCTTTTCTAGTACACTTGAAATATAATACATTCCCATA
CTTGTAACCAATATTTTTCTTTAACGTCATGTCATTATTGTACGGAATTTAAAGAAATAG
AAC
>c1337_g1_i1 len=765 path=[27:0-764]
CGGATCGTGACGCGTCGTCACGTGAGCACACTTCCGAGTTGGCATTTCTTGTATACGTGT
ACAGCCTAAAGACAATAAAAAGAAGAAAAAAAAAAAGTAACAAGGACTTCGTGTTCGGGG
AAGCGCGAACGCCTGGGATTTATGCAAATATTGATATCTAAACCAATAATCTTTATAGGC
ATAGGATTGTACATGTGTATATAGTACATATATTGGTTTTTATTGTACGTACTACGTTTT
TCTATATAGACTCCTCGATTCTTTTTGTTATTTCGTTTTCCCTATATCTAGTATAGACTC
GTTTCTTCTGAACTTTGATCGCTCATGCTCGGCGCTGGACGTCAATGACTTGCTTTCGAT
CAATGCCGAAAAACAAAATTGTTGCCGAGCGTGCAAGTGCAACGTATGTCACGTTTGTAC
GGCGAATTGGTCGTTTAAAAATACGCGCAGGACCTTTCGAAAGGTAAGCGAGACGTGCTC
GAGCGACTTTTCTACTGCGTGGACGTAACGAATAATTCAATCGAACTTTTATTCAACTGG
GCGAACCAATCCCGTATGTAAAATGGATGTAGGACTTGTACCAGTCTGACTGGTCGCGTG
AATGCTGTTCGGGTGTATTATTTGGTTGAATCGAATTACGTTCTTTCTCGAGGATTCTTC
CGCGATGATCCTGACCTATCCATCCTCTATAACCAGTCGTCCGTGATGCTTTCGTATAGT
TTCGCGAGAAAGAGAGAGGAGGCAGTTAGTCACTGTATGTTTTCC
>c1340_g1_i1 len=362 path=[27:0-361]
AATTATTTGAGTCAATAGTAGATACGACACAGCGATTTGCACTCAGCGTATCTGCGCTGG
TTCAGATGACAAGCGAGTCGACGGGAAAGGAAAAACAATATAAGGAAGAACGAGGAGAGG
GTGACGTCAGAGTTAAAACATGGAGTTCAGATGAGGGAACGAGAGGTTGAGAGGAGACGC
GAAGATTTGTGGGAGAGCGCGGATATTCATTAGGTTCTTGGCATAAATCAAATTTTATTC
AATTTTCCGGGATTTCGGGGCACTAAGGCGTCGCGACGCCCTTGAACGATCGAATGAGAA
GCTTTATCGAGGAATTTTTGTGTGTAAGGCGAGTATACAAGAATACTGTAATTTCCTTAT
TT
>c1344_g1_i1 len=531 path=[1:0-230 232:231-232 234:233-530]
CTTAATTTTAGCACTCGCTGAAAGTTGTAGTGGTTTGATACAAACCTACTCTTTCATTTA
GTTCTACCTCAACGTAACCTCGTCGGCGACTAAGCCTGACGTTAGCAGCCAGATTGCTAA
TAACAGTGCGGAATCTTGGGACATATGTCCACAATAACCAAGACAAACAAACAACCAATA
AGCATATAGTAATAGTAATAGATGTAATTGCTGTGGTCGAAGGTCTTGATGGTATAGGTG
CCAAAGTTGGAAATGGCATTGGAGTTGTTGTCGAACTGTTTGGACAGAAATTTGATTCTG
TGCATATCCAATCCTCTGCACAATAGCAGCAGTAGATTTTGTTACGTGTATAAAAGCACG
CTGGGGTGTCGGCTGTGAGTTCGGTTAATACCGAAAACACACACACACCGGCTAAAGCCT
GGTGTACAGCAGTCATTGTCAACGGAAACATGACAGCTGGGGGTGTTGTAAAGCGATGTA
TATGTATGTAAGTGGCGGACTTCTGTCCTAGACTTCGTCTGACAGTGTTAG
>c1347_g1_i1 len=581 path=[27:0-580]
TTTCTTGTGCCAATGCTATAGAGAACTGAGCGATACAGCTGGTTTACAGCACACTTCGGT
TAAATGCACTGCTGCTGGCGTAGCACTCATTTCCCATGGGGTAAACTATCTTTAGACGCG
GCACATACCGAATGTTTTCAGTTTCCATTGGACGTCGTGCAGTTCGCAACGAACTTTAAC
GCCATTTTAATTGCGCCTAATAGCTTTACACGCCTATCGACGCTCATTGCGATTGAGTAA
ACGAAACTTTTATTTTCCAGTGACTTATGCTTTTCCAAGGCTTCCCCCTGCACTTATTGT
TTCCTTCCTTTTCCTGTCCTCAAAGATATCAATGCGTATCCGAGCTTCGTGAAACTGTCG
TGTATAGAATTTATTTTTAAAAGAATGTTGGTGCACGACTTTTTGCTTCTCTGTCAATCT
TTACGCAATGCCGCTCTCTCTATCTCTCTCGCATACTATTTTTATTTAATAGCACACGAG
GTCTCTCGTGTTTTATTGATTTCTCTATTTTTATTTTATTTACAGTAGAAGTGTCAGATT
ATTCTTTTTTTTTCTTACTCTTTTTTTTTTCTTCTTTTTCT
>c1349_g1_i1 len=412 path=[27:0-411]
TCTAAAGTACCGACAATTTGGCATTGATTGATTAGTTTGTACGTATATTTAAATTTATAA
AAAACATAAGGTCGGAATATTATATTATTCCTGAGTCAAAGAAGAAACTTCGCGTTATAC
ATTGTACTGGGTGCTGCCGAAATGTCATTTCAAATTTGCGGCTTTTTTTCCATTTAGCCA
TTTTTGAAAAAAGGCCATGCTTCTTTTTGATTCCGCGACTCGATCTTCCGCACTCATCAC
CCCATACGGAAATCCACTTTCGGGGAGGACTTGATTCGGTACTTTCTTTCTCTTCTCTTA
TATCTTTTATCATTTTCTCGAGAATTGACGACGGTGGAGGATTTTCTAGAAGCTACCAGA
ATATGAAACAGGTTAAATCTTCGATCGACCAACCTTATAAATCCACATGCTG
>c1352_g1_i1 len=460 path=[1:0-459]
GTCATATCGCAAAAAGTCTATGTATCGAGTTGAAAGCTGTCCTCGTAAAATAAAGCGTTA
CGAAACGCTACGTCAACGGTCGCGCCAAGCAATTGGCACTCGTCGCCGACATTTTAATTA
AAGTTACTCTCGCTAACCGCGACAGCGCTCGTTCCGCATTGAAAATTGCTTGAGCTTGTG
GTTGTCGCCGCTAGGTGACCGTCGTTGCCCGACGCACGTCAAACTTTATTGTTAATCAGC
GCGTCGCTTTTCAACCTTCATGAAAGCCAGATAAAAACGACAAAGAAAAATCTAAACAAT
TGGAATAAGGACAGACTCACAATCAGTAGGTAATTGTGACGTGAGAACCTTGTTTCATTT
ACAGTACATTTTTATTCACACTTGTTCTTTCATGAATCATTGACGAAATATTCGTATTGT
TCTTCGTACACATTTGTCTGAATATGTTTTCGTGTCAAAG
>c1353_g1_i1 len=335 path=[16:0-252 343:253-334]
GTTTGTTTGAATCAGGAGAATGTAATTATTCGTACAATTATTTATATAGGGTCTATAATA
ATTAATAGTGACAATGACAAAATTTATGTCACTTGAGAAAAACAGGATTTCGGAGAAATA
AGGTGACAACTTAGCGTCGACTGAGTAGCAGGCATGTGATGATTTTTGAAAACGATATTT
TTCCATGAAAAATAAAATTTCGTGCGGAAACGTATGACAGGATAGGAAGAAAATGTGAAA
ATTATTGTAATGCGTAAAAAATTGATTAGAAATTACAAAAATAATTATACATAAGAGTTG
CGAATTTTAAATTAAGAATTAAGATATTCCTTAAG
>c1355_g1_i1 len=735 path=[1:0-734]
ATGAGCCGCAACATTTTCTGTCTGCAATATGAAAAATATTTGTTATCGTCGTACTCGGAT
GTATCAATACAATCGTGGAGAACATATTATGCAAATCTTATGAAGGTAAATATTTCATTG
TTCCCGTTAAAATGTTTGTTGGCTATATTCTGATACAGAGGTCGGGTCGAAGCTGCATCC
AAATCTTATGCAAGGAACTGTTCAGTACATCCATAAGGTCGATGACCGATGGTCGATGGT
TTAATTAGATGCAGCTCAAGTGCTTCGAGGAAACCTTCGATGGTCAACTTTCTTTAAAAC
CGGTCCTATGTTCCCAATATTTTATAGGGTGGTACAGGGAGTGGTGTATCAGTGTTTCCA
GAATACAAAATAACACAGAAACTTGTTTTCTAGGAAACAAGTATCACACTGAATCGACAG
TAATTAGTTAAAGACAAATTGTACTCTAAATCACAAGTTATACAAGGAAATGACTTTTCA
TCACAATTTACACTAAATAAGTAGAGTATTCATGTTACGTTTTAATATCTGCTATGAAAT
TATCGAAATTCTTAATAAAATCTAACAAATAAACTGTCAATCCTTTTTGTGGATATATTA
TATTACATGGAAATCACTATCACAGGTATCATCAAACCTTCACCGTCTTAAGGAATGTTA
GCGAAAAGAGAAAAAGAAATATTCAGTCAAATAGTTTAAAACGATGCTCACCTATGAACG
TTCGCGAACGAACTG
>c1356_g1_i1 len=690 path=[23:0-635 22:636-689]
TGTACATACAGCCGAGAATTCACACATTTGTATAGCCACGTTTAAATAAATATTACACCG
AGCTTATTAATACAGTACTAATTACAATGAAACATTATCGTCCAGTAAATCATTATACGT
CACAGCTATCGAAGTTTCTGCTTATCTATCACGATAACAGGTGGCACATCATTAGCTTTT
GTAAATGACTTCGAATTAACACTGTAACACAAGAATGTCCTGTTATACATTTATAACAGT
GACGATGATAAATAGAATTATTCATTTTTCTCGAAGACAGGTCACGTAGTTTTGGGGTCA
TTGCCATGTCGCACTGTATGGCACAGACTTTAGAAACTATTCCAATTGCGTAATTGTTTG
CAATACATCATTTTCTCTATATCAGGAGCGTCGTGACAATCGTGTCAAAGTGCATAATAC
GATTTGGTTTTACGTAACAATATTTACATGAGCAGTGACGAATTAAAAATTTAATAATGA
GAAAAACTCGATAATGACATTCCTGCTGTTGAAAAGTTTAACAAAAAGAGCGATAAATAT
TGTGTCCTAAATATTTCACAATATTTCATACTCGTCTACGCTGATCAAAACAGTAAACGA
TAGTAGCTCGACGTAAATGACATGAAACTTCCAAGTACACATCTATACATCAGGAAGTCA
AATCTCAAGCGATCGAGGTCGGGACGACAA
>c1358_g1_i1 len=539 path=[24:0-254 278:255-335 23:336-538]
AGGGACTCCACGTCCATTTTCGCATTTTGTAACTGTGACAGAGCGGGTCCTTTGTTAAAC
GGATGCGGGGAAGGTGGGATCCTGCTGGAGAGCGAACCTTAAGATCCCCGGTCTATTGTT
TTAGGACCTTAGAGCAAGCAATTTAATATCCAAGTTTTCCAGATGCGGGCAGCACGTTCC
TTAAGAGTCACCCGTATCCTCCGAGAGATTCTCGTCGGCGCAAATCCAGCGCGTCACATT
TCACCAGATCCAAAACTATCAGGATGAAAAAGAAAATTCACGTCCCAACCGAGCGCGTAT
CGTTCGGCCGCGGAATGTGATAAATTCTAGGAATACCTTGAGCGTGTCGCAAAAGGTTTT
GCAAATCGCACTACAAACAATGATGAACGTGCAAGAGACTCCAGTGCAAAGTTCAAAGTG
TGAATACGTACGTGGTGCGAGCTGCGCGTATTACACGACTGAAAAAAAATATTCTTTGAA
ATTTAACGTGGCACAATAGCCATTTGCAAACGCACAGGGTTTCCTCTTTATCCGTTCCC
>c1358_g1_i2 len=458 path=[24:0-254 23:255-457]
AGGGACTCCACGTCCATTTTCGCATTTTGTAACTGTGACAGAGCGGGTCCTTTGTTAAAC
GGATGCGGGGAAGGTGGGATCCTGCTGGAGAGCGAACCTTAAGATCCCCGGTCTATTGTT
TTAGGACCTTAGAGCAAGCAATTTAATATCCAAGTTTTCCAGATGCGGGCAGCACGTTCC
TTAAGAGTCACCCGTATCCTCCGAGAGATTCTCGTCGGCGCAAATCCAGCGCGTCACATT
TCACCAGATCCAAAACTTGAGCGTGTCGCAAAAGGTTTTGCAAATCGCACTACAAACAAT
GATGAACGTGCAAGAGACTCCAGTGCAAAGTTCAAAGTGTGAATACGTACGTGGTGCGAG
CTGCGCGTATTACACGACTGAAAAAAAATATTCTTTGAAATTTAACGTGGCACAATAGCC
ATTTGCAAACGCACAGGGTTTCCTCTTTATCCGTTCCC
>c1359_g1_i1 len=304 path=[41:0-260 21:261-303]
ATCCTTGTGTCGCGGATAAATCTGAAAATGCAGAAGAAAATGTTTACGAAAGCCATATAA
GACTGTGCCTCAAGAATGATTTTGTTTGGCAATAAATCCTTGAGCTAATCCAACAAGTTT
TCCCGAGAGGCGAAAAACTTTTAACGCGAAGCTGAAGAAGTTCAGGATTGAGGACGCTCA
TAGCTTGAGATTCGTTACGAACACTTCATACGTGTAGAGACCTGAACTTTAGTCGTGATG
AATATAAACTTTTTTTTATACCTTTAGGACGCACGTGTACCTTGCTCAGAGCTGTGCAAA
ATTG
>c1360_g1_i1 len=274 path=[1:0-85 275:86-100 102:101-273]
CGTGCACCCTGGCGGACAGAGACTCTCCGCTACCCACCGCTTGTTCCCAAAGCAAGACTT
CGAACGTCTCCCTATTCGTCTCTGGCACCCACCATTTGAAATTACCATCTATTATCCGTT
CCTAACTTAACAACCGATGGTCTTCCTCATCAATATTGTCATTACTAATTGTAAACTATG
ACAGACTTACATGACTATACTTGAATTGGAAATGATCAGATCAGGATAGGAGAAAAGAGA
AGCGCAAGAGTTGACATACAAAATCATTTATTCA
>c1361_g1_i1 len=296 path=[58:0-168 226:169-295]
GCAATCTCCCTACTCATCTCTGTGTGAAGGATACGAGTGCGAGTTTTGGAGTGCAAGAGT
TTGAGTGCAATTTTTGGATTATTGTGTCTTGAGGATTGTCGAGTGAGTACCGTGTGCTTG
GATCTTCCCCATTTGCCATCCCTTCCCTAGCACCCCCTTATTATTTGCGCCGTAGAGTTT
GTAGGTCCCTTCAGGACATCGTCAGCCGTCCCCACGTGGGCCGGCATTTCAGTAATTCTT
TGATATTTGCGACGGGCCTTCTGCCCTTACACTCGAGGCCCGTGGTATATTGCGTG
>c1362_g1_i1 len=218 path=[27:0-217]
ATCGTCCACTACAAATTGAGTCTGAAACATAAAATGAAATATTTTTTTTCTACAGGATTA
TTCAGTTTGAAGCCACCCGCTATCAAAATCTTATTTATCGTTTTAGCATACAAATAAAAT
GAACAAGCTAACTTTAATTGATATATTTGATCCAAGTAATCCTGTATACTTAATTCTCTT
GATGTTATAATTTGTTATCATGATTAGACAGATTTTTG
>c1364_g1_i1 len=432 path=[27:0-431]
TCGTTTTATTCGATTAATTCTACTGCAAGTGGTTTCATTAATATATCTATAAATTATCAG
AGAATCATTTATCATTTTATACCACGTAACTGCATTTTAGTATTTCAAGTTATAAATGAA
ATATTTGTCATTGCGGGTGTAATGACTTCCTGACGAAAAAGAAAAACATACTTAAAGTGC
CACTTAGTACTTATGTCCATACATTAAAATTCTTCTAGCCTCTAGACTCTACAGAGGAAG
GTATAACAATCGGCATTTTTCTCCCAAGCTATTGTACAGCATCGGATAACAATATATTAT
TCTTTTGCGTTACTTCATCCATTCTCGGTTGTCACTTCATACAAGTCTTGTTTTCGTATT
GCCGTTATCACTATGTATCGGTATTACTAACCAGGAATCGATTGTTGCAGAACAAGTTCT
CCTTATAAAAGA
>c1370_g1_i1 len=275 path=[1:0-101 103:102-121 123:122-274]
CGGTGGCAAAGTTACGCAACACTAACCGTATTTTTCAATTTGACGTATTTTTTTACAAAT
CTATCGTCGACAAGTGTTCTCTAATTCTGCCACCGGAAGTCACAAACGGCTGCAATATCG
TTCATCATACACACTTCCACGCTGGAATACAGACCACGTTGTATGCGTTACGACGGCGAT
ATTGGATACTGGATGCACGCAATACAATCCGTAAGATTCTTCGAACATGTGTTACATGCT
CTAAACTCTAATCATCGTCAAACGCCTACCTGATG
>c1372_g1_i1 len=331 path=[1:0-330]
AGAGAGAGAGTGAGAGAAAGAGAGAGCGAAGGAAGGAGCGAGAGAGACGGTTGCGGAGGC
GGTGGGTGAAACGACGTAGCAGCGTGGCGGAGGGACCGACTAGTGGGCTCAGAGGATGAG
GGAGTTTGGTGGCTGGGTGAAGTAAGGGGAGGATCGATGGTCGAAGTGGCGACGAGGCAG
AGCGAGAGAGACAGCCTGGAACGAGGTATAGAGGATTTAGCCGTGGAATCGAGAGAGACG
GAGAAGGGCAGGAGGGTCTCTCTGTGTATTCCGCGGTAAACGGCCAGGCCTGGTCGGCGG
ACCCTCGCATGGCCTGCAGCTGTCTCCTAAC
>c1373_g1_i1 len=312 path=[1:0-311]
TGTAAGGCTATGCACCAAACTCTATAACAAAAATTGAAAACAAATAATATTATATACCCC
ATGAAAAGTGTTACCATTTATAATAACGTATATGATAAACTTATTGAGCATAAGATTATT
TATCAGTGACTTATTTAACAGCTGACTATTTTCTAAGACAAGTTACAAATAACTATTAAA
AAGCAATAAAACAGAGTAACTAATTATTGTGAGAAACATTAAAAAATTAAGAATATACAT
TTTTTTTGCAATTTCATTATTAAAAAAAAACAGTTCCACGACCATAACCACATAATCAGA
GTGATATGATTT
>c1377_g1_i1 len=386 path=[1:0-202 204:203-223 225:224-385]
TCGAGCAATTTGCTGCAGAGACCTGGAAGCCACCTTGGACTTTTAGTCCTGGCCTGGCAG
TAACACCCTCACACGAACTTTTCTATTTTTATTTTAGCAAGGTCGTACCAAGACACCCCC
CACCCGGTAACATGATGAATTGCGTTGTTGAAATTCTCAAAAATATTTTCTTCACATTCA
ATTAGTTTGACTCTAGTTGACTTGTCAAAATTATATTAACTATCATATACGACCTTGTAT
GGTTCTTTACTAATATCTTTTGTCTTGTACAAATCATGGATCGTTCTTGACATGTATATG
GTACTACAAAGTCTCGCGAGGAATATAATAGTATTTGATTTGGTAGTACGAAAAGCAGAC
TTACCGCACTTGAAGCACATCTTGTG
>c1388_g1_i1 len=328 path=[1:0-327]
CCGTACTACATGGCCTGCGCGCATCTCTGTGCAGAATAAAAAATAAATAAAAACCTTCTA
CTCCCATATAATTTTTTTATCGTGTCTCACTCTCAGCTCCATTTACTTCTCTAAACCCGC
GATAGTCGACTATCTCCGTAGCTTCCCAAAGCTTCCAGAAATTCAAAGTAAATCTCCACC
ACATCCAATAAACAATGGCAATGCATAATGATCGCTGTACTCTAATTACGTGAGATTCAA
AAGAAAATATATATATATATGTATATTCAAGACTAATAAATCGATCCGATGGCGATTTAA
ATATTAGAAGAAAAACAAAATAGACTAG
>c1389_g1_i1 len=520 path=[27:0-519]
GCTTTGTCTTTTCGTAAAACGTACCAATCGCGACTACGCGTCCAGCGTGCATTTTTAAGA
GTCACCTGGCCATTGCTCGTCGCCATTTGTCACAGGGCCGTTTAACATCATAGATATAAA
TAAAAATCTAACTGTTTACCAGTCGGATATACAATGTAATACAATCGAACATATATTATT
GTAAAGCAATAACAAAGCACGTCTGATACTAACTACTCGTTAGTATCTTACATCCTTTGC
TTATGTACACGACGCATTGTGTAAGGTGCATTAAAACTAAGCAGCTAAGAAGGACATGCA
AGAAAGTAATATAGAAAAACGATGGAGTGACCTTTGGTAGACAAAGGAAAATCGATTAAC
ACAGATGCAATACAAGGCTCCAATCGAAACATGCTCGCACACACGGTAGGATTATTGTAA
GGTTTGATAATAATCTCGAGAGAAATTTAGTTTTTGTATATCAATAATATAAATAGTTAC
TAGTCGACAGAACAGACAGAGGGGGAGCATGTTTCGTCGC
>c1390_g1_i1 len=220 path=[27:0-219]
TATACTTGAATTTTAATAATTAATCCTATAAACGTATAGATAGACTGATCCTGGTACGAC
GTTTCACGGGACAAGTGTATAAAGCGACGCCAGGCGTCGCGAACCATACGTGACCGATCG
GCGGACAGCAAAACAATTTAATGCGATTAGGAGTAGCCTGGGGTTCAGAAGCGGGTTCTG
TCTGTCGGCTGTCAAATTTCGTGTGGTTAATAGGGGGGCC
>c1392_g1_i1 len=283 path=[1:0-282]
CTCCATCTCAGATTGTAGGTGTCCTTCGCCCTGGTTCTTAGTGATTACATGTCGGAGGCC
TTTGCAGTCTTACGTGCTCCTGATTGTGGGTATTTGCACCTGATAGGTGGCGATAGGATA
GGCTGCTAAGGCTAAGGTGAGAAACAGATAGAATCGAAAGTGAAATATTTTCACTTCCAG
CCACGTATGTTTCGCGTGAAGTTGCTGCACGAGGCTAGAGCTGTTTCAAAACAATCTGTC
AAAAAATTACAAAATTTCGAAATCTACGAATCGCGCATTCAAC
>c1396_g1_i1 len=252 path=[1:0-251]
TTCTTCTTCTTCTTCTTCCTCCTTTGTTCTTTTTTTTTTTCCTCTTACTCCCCGGCATTC
CGTTTCCCCTGCCTCTTCCTTACGTACGGTACTGGCTACAGAGCCCGGTTGCCATAGCGC
TCCTAGGATATTGCCCAAGATGAAGGTTGCTCAATTTTTTTTTCCCCGGACCCTCCGCAA
GAGTAAAAGGGGGAGATTTTTCTGCTGCCGCAATACTTCCAAAGAGAGACGGCTCTCTCT
CTCTCTCTCTCT
>c1397_g1_i1 len=452 path=[45:0-301 25:302-306 30:307-322 511:323-451]
AGTGTTGGCAGTGAAATGCAATAAACCTTACAGTAGGGTTTCTGTAATTTCTAGAAGAGA
ACATGATGATGTAAAACTGTTAAGTAAAAGATAACTTAACCAGTTTTTGTGTTGATCCAA
GGTCATGAAAAAGTCTTTGGCTCTCAAATCAGTTTGGGAAAGGTGTCAAGTTTAAACATT
ATTTTAAAGAGATTCTAGCAAAGAATGAACCATCTGTGGTTTATAAGCTTTTTGCTCTAA
ATTTCACAAACCTTTCATTTTCAAAATGACATTTTTCTATTCAATTTTATTTTTCATACT
AAATTTGCTTTTATATTTTTTGCCACAATGGCGTTATAGACAAGTTGAATTCATCACCTG
CTTAAACTTATGAATAAAAACTAATTAAAAATTAAATTCATAACCCTAAGTAGAATCACT
AAAAGTAAAGTAACTTAATAACTAAACTAAAA
>c1399_g1_i1 len=305 path=[1:0-304]
GCTGCTGAATCACCGCGTCCCCTCGGCCCTCTCCATACTGCCTGGAGAACTCTTAATTTG
GCGCCTACTGTACTACAGGCGGTAGAAGCTGCATTATTACAAGACCTCATTAATACATTC
TTTTTCTTTTTTCTGCCCACTTCTCTTTTTCATTTTTCCGCCCACTAATAAGCCCTTCCA
ATAAGAACGTGAGCGCCGAGAGACTTCAGGAACCAATTCGTATATTCATCACGTTAATCC
TGTGCACTGCCAAGGCTATTCTTCTGGTCGCGTTATAGAGCCTCTATACGCTGATTCGTT
TCAGC
>c1402_g1_i1 len=369 path=[22:0-128 150:129-135 21:136-368]
CAGGAGGGTCGGGGTATATCGAAGTAACGGGATCCCACTTAATGCAATTTGGTAGTACGA
GACCAATGAACGGAGATGAACGGAGATGATGGACCAAGGTGCACGGAGGAGAGTGGCGTT
TAAGAGATAATAATGGATAAGGGCGAAAAACAATGCGAACGCGTGTAGAAGGGAGAAGGA
GGGATGAAATGGAGAAGGAGAATATAATCTAAGAGAGTCCTCTTTGCTACTGGATTTTAG
CGCGACAGGTTGGAACTCTACTTGTGTTAATTCTAAGAGCAACGAATCCCCGACGCTCTT
TCGCGTCTCTTTATTAGACACCCTGTGTACACAGGCGTTCACAATTGCGTGTGTATATAT
ATATATATA
>c1403_g1_i1 len=667 path=[530:0-128 15:129-666]
CATCCTGTGTTGCACTCATCCAAGGTATGAAAACTTCATACTTGCAATCCTCATATATTG
ATTTATTCATTTTAATACTACACATTCTACACCAAAGGTACCATGCCTCGATAGGATCTT
TGATTCTCGTTTTGTACTCATTTCATTGCATCATCGTTCACTTTTACATTTATTTTGCAT
ATGTCGTTACTTCTTGTTTGCGATGAATATTTGAGGATACTGGAAAAGACTACATACGAA
TGACTGAATACATTTAATCGAATAATTGAAAAAGACTGTCAAATATTTAAGACATCGATC
TACCAGTGATTTCGCAGATAATCTTACTCTAAGTTATATCTAAGTAACGCATAACAGACT
ATCATGGCTTATTTTTTTATATTTACATGCTAATCGCATATGCCTTTTATTAATCTTTAG
ACTTGGTAATCCGTACTACTTGGTATAATACAATGATGTAGCATCTGTTTATATTTGTGC
AACTGTGTTACTCTTCAAAGATGCAACATAGGACAAATCTAATGAAAGTATCATACTGTG
GCTTAGATAATAAATGCAAATAATTTCTTTATTAATTAAACTAAAGCATTTCTATACAAT
ATGCAAATACTTTGGCGTTTGATAGTACATTCATTATGTTGCGTCTTGATATATTACTAG
AAACGCG
>c1404_g1_i1 len=239 path=[20:0-83 19:84-238]
GTTCGACTTAGCAGGTGGCAGGCCTGCCAAAGCGACTAGTGAATTCGAGCGAGGACGTCG
AAAGTGCGTGCCAATCGCAAAAACAAAAAACTCCCGAATCCAAATCTCCATCCGAGCAGG
ACACTCGGGCCGCCAGCGTTACGAAATTCCGCTGCAACCCGAGTCCGTGGTTGCCCAATA
AATTGATGATCGTTGTTTGTTTATTTCCAAGTGATACGCCGAATGGCAGCGACGCGAAC
>c1409_g1_i1 len=256 path=[1:0-255]
GAACATCCAGTTAGTGACCATACCTATATTACAAAGAAACCATTGCTTTAAAATATTAAT
CCATAAATTCATGTGTTTAATATAAATTCATGTGTCAAATATAAATTTATATTGATTGAT
TTGAGTGCTATATTGTTTGCTGTGAGAAGACTAATTTAATAGGCGCAAACCGTACTCAAA
AGCTAAAAAGCTTAACAAGGATCCTAAATTGAAATTTGATTATATTATACTCACTTTTGG
AACTCCCATTCGCGAT
>c1412_g1_i1 len=345 path=[1:0-344]
CAACAACACAGGCTAGTTGACACGCTAGAGAATATAAGGTAGGTTAGCTGTAGGTTAGCT
GCTACCTAACTAATCAGGTGTCTAGATCGGAAAGGGTATCTAGGGCAGAAGGTTGTCACA
GGATAAGGGTGGCTTTCCCGATGAAGGGATGGTTCCTCATCTTTCCGGCTGGTGTTCCTG
CTGAAGAGTTGAAGCACGCTTCCGGGAGCACGGGCATTGGATTAATGCCGAGAGCTTCTT
CAGGGGGTTGTATTATGTGCCTCATGGGTTGGTTACCAGAGAGGGAGGACAGGGAGGAGA
GAGAACGACTCGAGACGGGAGGTCGTAGGTTGCGGAGGCTTCTCA
>c1415_g1_i1 len=489 path=[1:0-488]
CTTCACTCGAATTCCCTGCTTGTCCTCGAATTACGTTCCTCGTTGGAAACGGTGCTTAAA
ATCTTAACGCAGAGTCTTGTCGCAAGAAAATGACAACAAAATTGTTCTTCTGACACTCTA
CTATGCTCGTGACATACGTATACATAAATAACTTTAGTGTAATAGGTTTTCATACCCAAG
TTAAAGACGGAGGCTTACGTCACACATATGTATCTTATATGCATATATCATCTATAAAAA
TATATAAAAGAAGTTGCCTCTAAATTCAAAAACCCCCTGAAGCGACTTTAAAAACTTTTT
CGCCCATCTTTAGGATTAACATAGGTTATGTACGTGTATCGTTACGGTACGTCGAAGAGG
TGCTGAAGCGATTAGTGAAAATGTAAAGCAAGTCGAAAAAATGCAAAGTCCCGGATAGAT
GCTTAGGGATAGTAAAAAATAGTGCTGCCCGACTTGAGTCGAACTTACGCGCTGACTTTT
GAAACTTTT
>c1416_g1_i1 len=237 path=[27:0-236]
GTCGTTGCCCCAGAAGACACTTGATATCCTGGCCAAAGTTTTCATAACCTCTGTTGTCCG
CTGATCTAGTACTAGGACACAGGTTCGTTGCCTTTGCCGTTGCTCTTGATTCGTGCCTGC
TGTATACCTTGCTGTTCCAAGCGAACACGAGGACCCTGAAAATAGGCTCCTGGAGAACTT
GCCAGTTTGATGGACGATCCTTTTGTGTCTTAATTTTTAAACTTTCTTAACTTTGGC
>c1420_g1_i1 len=997 path=[1:0-996]
TTACGTTGGAAGGAAGATCCCGAGGTACGCATAAGTAAATAGAGTTCCATTACTCTCCTG
CTGGAATGTTCTAGAGACTCATAGATTGACATAATAACATTGTTATTCGAATTCACTGTA
CGGCATATATTTTTCAATCCTCTCCACTCTTCCATTTATCCATTCTTGTCCTATATCATT
GACTCGGGACGATGTTCAAAATTTGTTTAACGGCTGATAAGTCTTGTCAAAATTGCCATT
GAGTTAAGCATTCGTCGACATAACACCGATTAAAACAGTTCTCCTAAGCACTTTCTCCTT
GGTAACTACTCGCTGTCCAAACTCTCGTATTGCTGCCATCGCCGATGAGAGGTTAGGTCG
CGTATTTGCGCAATTGTATCGTATTTCGCGTTACTTATTTACACACTGTATATAAAAGTA
GACCGATAAATACACGATAATGCGGTAGTCTCGATAAAAATATTCAGTGCAAAAGAAAAA
AAAAGAAAAAGGAACGAGTGATTTGGTTTTTTGGTCGAGGAAAAAAATAGATTTATCGCA
AAGCAATGATGTTTCATTTTTCTTCTTTACCGACGCGCACTATATCCTCGGCTGCGTTAA
ATTTACCCAAAGGATACTCGGTATTGTTATGACTACTACGCCTAGATTCACTCTTAAGAT
AAAATCAGGGATGAGAATCGTAATGTCATTTTGACCTTGGCTAATTTCACTGGGGTACCT
ACCTAACCCACACGCTTACCATTTCTCTCTACACGTGTTCCTAAGCCGTCTGTTCCATAA
CGTAACGTGTCCCCTACTGCTAAATTACTTCGAGCACTGATACACCGGGTTATCCAAGAG
AAATCCGACGTTGGATAACGTCCCTGTTTCACTCGACAAGACCCGTTACTTGCTGTTCAG
GAACATGCCATTCTCATCGAGCGTAACAGCACCAGCTTTTCAATTCGGTTTGCTTCTCGA
ACCAGCATAGCTATATAGGTATACATGAAGGGAACGT
>c1421_g1_i1 len=417 path=[111:0-23 24:24-109 110:110-416]
TAGCAAATGTTGGACTTGCCAAAGCTAAAATATAAAAAAAATCATTAATTCAAATACCAA
AGTACAAGTAAATACAGGATATAATATTAAAATTTTGTAGGAGAACATACCATTTTTTTA
TAATACAGAATAAGTTAGTGATTTATTTTTTCAGAAACTTCTTCCTATTAAAACTTCAAC
ACCTTACTGGTGTCGAGGATTCTTGATTTTCATAATAGCACAGCAAAGAATTTTTAATGT
AAACCAAAATCGATAGAGAACTTATTTTAATATCTGTTACTAATATTTCTGCCTTCTCAA
AATCATATCCTTTGATCCATCCAGGAAAATCCTTTCGATTCACAAGCAACAACTCTTAAC
TCACTTAATGGAAACGTGATACTTGATACTCACAAATTTGAACTATAGCTGCGAAGG
>c1421_g1_i2 len=331 path=[111:0-23 110:24-330]
TAGCAAATGTTGGACTTGCCAAAGCATTTTTTTATAATACAGAATAAGTTAGTGATTTAT
TTTTTCAGAAACTTCTTCCTATTAAAACTTCAACACCTTACTGGTGTCGAGGATTCTTGA
TTTTCATAATAGCACAGCAAAGAATTTTTAATGTAAACCAAAATCGATAGAGAACTTATT
TTAATATCTGTTACTAATATTTCTGCCTTCTCAAAATCATATCCTTTGATCCATCCAGGA
AAATCCTTTCGATTCACAAGCAACAACTCTTAACTCACTTAATGGAAACGTGATACTTGA
TACTCACAAATTTGAACTATAGCTGCGAAGG
>c1422_g1_i1 len=377 path=[52:0-376]
AAATTTTTTTTTTAAATTCATATACCTATAATTGTCATAAATATTCAGTTGGCCCGCCTC
CATTTAAAACTATCTCCGGTCCACTTTTCAATAGGGAAGGAAGTAGTTGTCCACTTTCAA
AAATTAATAGTGATAGTAAAAGTGAAAACGAAAGCTGTATTACTGGGTAATGATGTCAGG
GGCATGGCGGCGAGTAAGTCGAACGGTTTATGTACCCCACTATCAAAAGACCAATGAGAA
AATTCTTTTCTCAAATTACGTCGTCGATCATAATTGCGCAATGGACTTTCTTTTCGCGTC
ACCTAACAGTTGTACGCGACCATCGTGAATCTTAAGGAAATAAGTATTTACTTTACTTGT
GCAACATAAGGTCAGAC
>c1423_g1_i1 len=222 path=[27:0-221]
TATATAATCACTATATTATACGGAATGAGAACCCTGCACCACCTTTTGCTCAGCTCTTCT
GCGCTCCATTGAATGTATAACACCGTGTCTCTACTACTCTTACTCTTAATCCGATCATTT
CTTAATTCATGTTCATATCTGTCGGTACACATAATGTGTAATCATAATCACATATACAAT
ATACCTTTTATAAAGATCGCGATTTTATCTGCAAACTTTTTG
>c1425_g1_i1 len=407 path=[27:0-406]
CCCTTTGCTCCCCCTGACGCAGCCAAACGCTCCTGACTCCTGACGTCACGCCCCGTCGCG
CTTAACGACGTCAACGTTGCTCCACCGAACCTTGCGTCCTTCTGGACTACCTTCGCAGGT
GCACGCGTTCGACTTCACTCTGGCTCACTTCGCACTTTGACCTTTTTACCTTTACTAAAC
GATACTATTCCCTCTGAGTTCGTCTGCGTCATTCATCCTGAGTATACATAATGGCAATAA
AGAACCTTTGCTGGACGTATAGGAATTGCGCTTCCTGGGTTTTTGGACCTTCCGGCTCTT
GCCAGTCGACCCGGTTTTTCCTTTGAATAAACAGGAAATTCGAAGGGTTCGTTTTCCCTG
TATAAACCTAATCTCTGAACAAAGCCTATCCGAGCCACGCCCTTCTT
>c1427_g1_i1 len=238 path=[43:0-78 121:79-237]
ACGACGCTCTTCCGATCTTCTCGTTTCTCTGTTTTTTTTTTCTTTTTCACTATTTCTTAC
GACTTTTATGCAGTATACTGGGCTATACACACACGCAGAGAGACACGTACACAGAAAAAC
AGAGAATTCATTGGAAAGACGATTTCGGAAATATTACACAGGACACAGAGAGCGCGTAAG
AAATAAATATATTTAAAAACAAAGTGGAATATCGGTTATATATATATATATATACACA
>c1429_g1_i1 len=339 path=[1:0-338]
CTAACAGCAGCGGCGGTAAATCAAACGAGTTGTTGCGCAAGACGGGCTGGGTTGCATCTG
GTTGCATCTACGCGACTCGGTGCTCCAGTAAAGGAGATCGCAATTCCAGTCGGCAGTGAT
GTTGCTTGCCTCATAATTTCTGTTCCCATAAGAGACGCCATTCGATAATTATTTAACGTA
TCGGTCAGCGCATCGCGTCTGCATTCCGTAAAGAGGATCGAGCGGCCGGTCGTGTACTGC
AACTAGAATAAGGACATGTGTTCTGGGACTTTTGGAAACTGAACAGGATCGAACGAATGG
ATTTCGCCGCGAGGTGGAAACTGTGAGAGTTTTCTCACG
>c1433_g1_i1 len=342 path=[1:0-341]
ACTGCTGCATCCATAGTTTCCTATGAAATAATAATCCTACGATGAAAGACATTACCAATA
CCATAATTCCATATAGACTATGTATAAGTCATATGACAATTATCTCCAAACACATGGTAG
TGTATTTAACAAACAACCAAAAAAACGAATCTGATAGATGACTAAATTCCATGCAACCTT
CTGTTGCAAGAAAAACACTATACTTATACATCTAAAAACATATTAGTGCAATTCATAAAT
TTTTAATAAATATATTCAATCTAATAGCAAGTGATACGATATCAATAATAAATTATTTCA
ATTTTATCCCTTTTCGGGGCTATGGTTTCTAACCTATTAATG
>c1434_g1_i1 len=211 path=[1:0-95 97:96-210]
CATGTAATCCTAAAAGCTTTTAAATTCGTCGTGAAAGTATGCATCGATTATAAAAATAAT
ATAGAAAATCCATGTCATGCGTAGATGTTGTTTCGTTAAGAGGGGGGTCGAGAGGACGAG
AAAATGGTCTCCAAGAGGGTTAATGGCTGAGGTGTTCTTTACGATCTCTAAATGTCTTCT
GTTCGCCAGGAAAACGCGAGACGCAGACAAG
>c1435_g1_i1 len=266 path=[27:0-265]
CACGTGTTCAAGAGTGACGAGAAAAATTATAAATTTTAATGACTCTCGTACGCGCGTTCG
AGTGCAGATATTGTACCAGAAGGAGGACAAGTCACTTACGCGATACTTCTATCAGTATCC
AGTGAAAGGACCTTGAAAAAAATTTATAATCATCTACTATCTATTCCATATTAGTCGTTC
CATTTTGAAAAGTGAAATACAAACGACATAAGAGCCAAGGAAATAGTAGGTATATTAACG
GTAGAAACTGTTGAAGAATGTCGGCC
>c1436_g1_i1 len=244 path=[11:0-46 288:47-243]
TTAATTTTTTTTTTTATATATTTTTCGCTCCTTGATAATTTAAACTAGATTTTTTTGTTT
AATGTCTTGATAACACAGTCCTTCGTTCATCCTCTTTGTTCGAACGCTCGCGTTTCGGTT
TAACGCAGTTTATTCACCAGTAACACCACGAAGTACCACTAGAACTCTTGAGTGAAAACA
AAAATCCCTAGGGCTTGGTCTAACACAGAAATAACAACTAACTCGATCGATCCTGCCTTT
CCTA
>c1437_g1_i1 len=409 path=[27:0-408]
CCTTCGAGTGTACCATTTCTTACCTGCATAAAGCATAGACAGAATTTTATTACTTAAATT
GTCTTTTATACAAAAAAGGAAGTGCTTAACAAGTAGTTATCAAAGTGCAAAACGACTATT
AAAATTCACCAAGATGCTAACGGCACGTCTTGATCTCTATTCGTCAGTGACTTCGTACGG
CCTCGGAATACCGCGACATTTTCGTACCAAAACAAATTCGAGCGGGAATGCATATCGACG
TGATCGCGTCATGGCGATGGCGTAGAATTGTAAAGACACGAAGAGCGACGACAATGTATA
TACACATATATACACATTGAATAAAGAAATGGCACCTATAAGTACTAATTCGAGGCGTCG
GGACGCTTGACATTTACTCGACGTTTTTTAAGCACTGGTCGAGGATGAC
>c1440_g1_i1 len=212 path=[174:0-211]
CAAAAAATACCAAAAAAGTGGCCAAATCGAAAAAAAAAAATTTTCAAAAATCAAACACCC
GTTACAACGAACGAAAAAATAATTGTCGCACGCGACGTACCAAATTTATGTATTTCGACC
AGAATACCCCCTCCTTCCCAAAGTAAATACGACGCCGGGCGTCGTTTCCATTTCTATAAA
TCGCTATTTACATAAATAAGTATACATATATA
>c1444_g1_i1 len=388 path=[27:0-387]
CCTCCACGCTTGATACCGATTCTACGCACACACAAACCATTGTGACCATCCGTGTTCGAT
TTCATTGCAATAATTTGCTAAGCGTCCACGATATGGATTTGCGCGAGGATCGGGATAACG
AAGGAATAAAGTCCAAAATTATGCTTAGCAAAAGGCAATTAGACTGATAGCTCGTGAGTT
AGTAGCGTGCACTGAGTTATCAAAAATGTAACGAATATATGGTGTTAGATGGTCACAAGT
GTTTGCCTCATAACCCATGCCACTCGCAAAGCAAACCTCCGATACTACGACAATTTCTAC
GCCTGAGGATCCTTAACTGTGGATCCTCGAATTGACAATTCGATTCGTTGATCGATCGTG
TCATTACCTCTGTCAATGCTCGAGACGT
>c1446_g1_i1 len=244 path=[13:0-1 15:2-243]
GAAAAAAAAAAAAAAAAAGAAATAGTTAACCACTGTTTAATAATAAACTTACCCAGGCCC
CGTAGTACCAACTTAAGGTATATATCATAAGTACTAAGGTGGTCAGGTGTGACAATAAAA
AAAAAAAGAAGTAACGCCACGAGTCATTATTGGGTTTAAACGCTGAACGATGAATATACC
TGCGCCTGCGACAGACGAGAGTGGTTTAGAGAGATCTTATTAGAGAGAAAGAGAGAGAGA
GAGA
>c1448_g1_i1 len=306 path=[1:0-148 150:149-305]
CGAAGATTACACTCCTGGTTTTACGTATGCTCTTTGCTACCCTGTTAGAATATAGGCATA
CTCATTCCAGTTCTCGTGAAGTATAACGATCGCGCGATAAAGCAACTTTCAGTAACGGTA
ACGGATTTTACTTACCGCGAAGGAATTTATGCGGGACAAAAAGCAATGGGCATTAATTGG
GTCGATGCTTATGCCATCGTATTGGAGTAACACGTAATTACATGTATGCCGATCAGGAAT
ACTGGCTGACAATTGGAATAACGAGAGTCCTTAGATAATCGAAAATAACATTTATCACTG
TGCATG
>c1449_g1_i1 len=208 path=[1:0-144 146:145-151 153:152-207]
TATATATGCAATACGTGGATCCTCCTGGAATAAATATTTGAATATATTATACATATATTT
ATATACCCCACTGCACTTGTACAGAAATAATATTACGACGTATTCAATTGAAATTCAAGT
TTTACTCATTCCTATTTCTACACTCGTATACTCCATAAAGGATCTGGATGCAATACGCAA
TTCGACTGAAGTAAATGTACATCTCGCG
>c1450_g1_i1 len=370 path=[4:0-369]
TATTTTTTTTTTTTTTTTTTCGAAATCAAATCAACGTTCTCCATTGTCGCGCGCGCCATC
TGTACGTTTCTCCCGTGACTATTCCGTACCGCAAGACGAAAGCCGCGCTTCTCCCGCGTT
GAAGTGAAATGAGTGATGCATTTTGTTTTTCGAAAATCGCCCCTCCCCTTCCTTATTCCG
ATGGTACTTTTTGTCCATCCCTTATGTTAAATCGTAGCTCTTTCTCTCAGGCGACTCAAA
GAGAAATGCCTTGTATGTCAAATCCGAGCTGGGTTGTCGGTTATCGCAATTGACAGTTCA
TCGAGGAAAGAGTATAAAAATCTTTGGACGTCGGTAGTCCACGTAGGTAGATTTTGAAAA
AAAAAAAAAA
>c1452_g1_i1 len=255 path=[24:0-169 193:170-174 23:175-254]
ACAAGAACCTCAATCACATGACCATGTTTGGTTGCAAACCAAATTCAAGAATGGGTTGGA
ATGTAAAAATCTAAATACTAAACAGATTGAAATACCTTAGTACTAATTGTCCATGGCACC
TTCACCTTAAATCATAAAACTATCCTTTCCCTTAAACTTACACAATCTATTAGCCTATAA
TATTTTATTTTGAAACTGTTTTTAAACAGTATTTGATCACCATTTTAAACTCTTTTAGGG
GCTTCATCTTTTTTC
>c1453_g1_i1 len=290 path=[27:0-289]
GCGCAGAACCCTCTCCGTTAAAATATCCAGTGTGTTGCATGGCGAAAGTCCCTCATTTTT
AGCATGGAGACTTTCAAGACTGTCGCTCGAATTTTCTTCCTTTGGTCACGATAGTAAAAA
GACTAAAGCTTTATTCCAAGAGAAGAAAAGAAGCCAAAAAAAGATATCAAACCAATGTCA
ATCATTTTTAAAAAAGAGTTTAACAAAAAAAAATACGTCACGGCCCCATTGGCACGATCA
GCAACTTTCATGGATTGCTTTGGTTTACAGGGTGGTCAGAAAACAGTTCA
>c1455_g1_i1 len=225 path=[1:0-224]
TCTTGTTCCACCTCCAGTTGGAAATTGCGATTCGACGGTCAAGGAGCCAACGGAGCGAGA
GAGAGCGAGAGAGAGCTGTACAATGTATAGGTATATACAGGAGGTAGTGCGTACGCCTAA
AAATGTACGCCGGCTACGTAGATAGGCGTAGGCGCTGCACCGAATTGGCGGAGAGTGCAG
TAAATATGCAATCGAGTGAATGGGGGCGAGAGAGAGAGAGAGAGA
>c1456_g1_i1 len=292 path=[1:0-179 181:180-291]
CACAGGTTTAATATTTCGAAAATACATTTTAACGCTTCTAGTTGGAAATTATATAAATGT
AAGTAGAAATTATCTACAGATAATATTTATGAGTGCATGAGGCTTATAAGCAGTCAGTGA
AAACACATCTGGTTGTGACTAGCCAACCATTCACGGACGATTTGGCTAATACTTGATAAG
GAATTATAATTATAATTGTTATTTTATTTTACGTGCGTACCAATTGCATGTGATCTATAT
ACTTGGTGTATTCTATTTTGACGTATCATATTGTTGTATGCTTACGATTTAC
>c1459_g1_i1 len=817 path=[45:0-578 623:579-596 44:597-816]
TGAGACAATATTAAACCCTAATACGAACTTTCATAATAATAACAACACATATAGTCACAA
CAACAATAAAAATCCTGACAATAATTTATCTCAAATTGAAGAATTAATGAATAAATTTAA
AGCCAGTATTATGGATGTACTAAAAACTCAAATAGCTACTATGGATCAAAAAATTACTGA
AAACTCCAAGAAGATTGAGTTCCTGCTGTCACAATTTAACTTTTAATAATGGCCGCACCG
CAGTCATGTCCAGAACAATGATCTATAGAGTACTTGCAAGACTCCTTAAATAAAACAAAA
ATTTTGTGCAATTAACGTATACCCGTTAGCAGCCGACAAACGAAGATATGAATTGCAGGA
ATTCGTATACAAAAATGATATTGATTTTGCGCTATTTAAAAAATAATTCAATCTATAACT
GCTTAGGCAAAGAGAAGTAAAATGATCTCACTAACATAAAAGGTCATAAGCTAACATAGT
GTCTTATGCTTGTTAAATACAAATGTATATATGTAAATAGATTAGAATTCCCAGTACACA
TCCTGCTCCTTATCCACCTCCTTCCCACTACCAATCCTTCACGTTAAAACTAACAGAACA
ATGATTTTTTTACAATTATTTTTTACCATAGTTTTAGATATAAAGAGTTAGTACCAAAGT
CAAAGAATATAACGGTAATAAAAAATTTAAAATAGTAATAAAGGATTTTTGGAGACGCAT
CTAAAATGGTGACAAACCAATATATATACATACATCAATAGATTAAGTTATTCTAAGGAA
GATTATTACTTATGTATGTAAAATGACAAGAATGAAA
>c1461_g1_i1 len=429 path=[27:0-428]
CGAAGACGACCCCATTTTCGGGTAAGTGTTCTACTACATTCGATATAGATTGAATTTGCT
CTAAATTTTGATTAGTTGTTAAACTTATAAGTTTATATTAACAATCCTCTTTTGGCATTG
TTGTCTATAATTTTAGCATGTGAAAAAGTTAGTTTCCCTAGAAACCAATTTCTATTTATA
AATAAGTTGAACATCATTTCGAGTCTTCTCTTTGAATGCTATAATTTGAATCTATGTCAT
GTAATAGAAATTAAGAGCCTCAGGAAAGAACAGAGGGAGCAGCGTGTTGTATTTTGGATT
GTGGGTAATGAAGTATAATTACTCGAATTGAAATACTTTTATTCATTACATTTAGATAAA
CAATAATTTGTATACTTTGCACTGAAAATTGTTTTTATGATTTCAGGTCTCATATGCGGT
CTATGCGCC
>c1468_g1_i1 len=259 path=[1:0-236 283:237-258]
GTTATACGATCTTAGAGACTTTTCCCGACAGGGAAATACGCGACTTAAACGCTCGTAAGA
CTTACCGGTGTCGTTGAAAATTTTTTGAAAAAAATTTTTTGACCATTTTTCACCATTTTT
TTTTTCAAACACTAACACACACGAGTTGGATTTTCAGGCTTCGCAGCTGATCGGGGGCTG
CTTAATCTGTCCAGGACTCTAATCGGCTGAAGGCAATTACCTTTCTGCTGGACTTACTTT
TTATCACACGTTCCGTGGT
>c1472_g1_i1 len=203 path=[1:0-202]
AAAATTTAAAAGATAGTTCCTTTTTCTAGAGTATGTTATCGTACGTGTACGCGTGTCCGA
ACAGTTTATCGAAAACAGTTTATCGAAAATTTTTTTATCGAAAGGACCTTTGATCGGAAA
GGACGTTTTATCGAATAACGTTTTATCGAAAGGAACGTTTTTTTGCGATAGGCTTAGAAA
TTGTTTGGTCAGGTTAGGTTAGG
>c1474_g1_i1 len=318 path=[27:0-317]
ACGAGACGCAAGTTTACGTGCAGTTCGTAATAACGGGTCTTGGAAATTTTGCGGAAAGAA
TAGAATTCGTTAAGAAAGACTCTCCGGATATCAACAGCGGGTTATGAGAGTGTTAGACAA
TGTATAGCAGCAGTGCAGGCGACCGGAATGTCGACTCGGTAAACCGATATGTGCTGACTC
GTTCCGTACTCGTGTATACTCGGTATGAAGTCCGACGTGTGCTAAACGATCTTTGATTAT
ACTGAATTCGATCAGACTTCTAGGTGAAAAAAAGTGGAAAAAATGAAAGACACGATACTC
GTTCAATTTCGGAGCAGC
>c1475_g1_i1 len=375 path=[1:0-374]
TCAGCCGAATGACGCATGATTGGCCCTATCGCTGCCACGTCTAGTAACGTCTAGTAGCGA
TAGTAGCTTACTAGCATTTGCCCATGGTAGCCCTTGGTAGCCCATGGACAAGGGGTTGCG
AAACCGAAGGAGCCCTAAGCAGCGGCGAGGGGTTAACGGCTAATGGCTCTTGGAGCCATT
GCGGCAGATCGATATTTACGTCCAGAAATAGACCGGACAAGCCTCTCTCTTATTCACCAC
TCACTTACTCAACTTTTCTCTCTCGCTCTCCCCTAAGACCGCTGATACCAACCTTACCAC
AATTTATCACTCTTACCCAGCTGCTCCTTTTTACCGATGGCCATTCCAGCAAGGCTGCCA
CGTGCTGCCAAAAAT
>c1477_g1_i1 len=249 path=[1:0-248]
TCGATGTGACGCAGCGACGTCTGCAAAACAGACAAACATTAAGATTTTAATCTCGTGCGT
TCAAGAAGTCAGCAGAACCTTAACTGAAGACGTAGATTGTTATTGGAGTAATTTTGTTTC
ATATAAACTTTAAAAATATCTTGAATCGCTATTGAATCGTGACATTCCTTTTGTGCCAGC
CTTCGGACAAGTAAATAATCGGGAGTTAACAGTAATTTTACCTACCTGAAAGCTTTTAAA
TCTCTTATC
>c1478_g1_i1 len=338 path=[27:0-337]
AGCGGGAATGCCAACAATTATGGGCTTAAACACGGCTTGGAGCAGGGGAAATTGTTTTTT
TTTTCTTTTCCGGGACAAATAAACTGATACGCGTTGCTGTATCGATCGATCGGTTTGATA
CCCTGTGACATAATAATATAAAATAATAAACCAAACGAAATAATTATATAATCCACACCA
TATTGAGATGGCTGACAACAGACAAGGTAAAAGTCGGGCGGATCACTTTGATCTTGTGTC
TCGATCATCGGAAAGTCGAGTGCTTACACGGAGACGTTTCTGCTATGGTTAGATAAGCTT
AACGCAAATTTACTGAGGTATTCCTAGAATTGGCCGAA
>c1479_g1_i1 len=276 path=[1:0-275]
TTGTCAATATCACTGATATTATTAATTGGCTCTTTGAGGAGGATGACGTTTAATTGTTTT
AATTAAAAAAAAATCTAGACCTGACAATCGCGAAATAAACTCTTTCGCCGTTTCTGATCC
TATAGGCACTTCCGGTTTATGCGATAAGTGCGATCGTGAACTTTGAGTAAAATTCAAGTC
GGGCTTTCCTATTGTAATACAAAGTTCGATAAGTTATCCCCAAAGTCCAGGTTCACTTTA
TCGACGTGCCTTTGTCACTTTTTCATTTTATCGTCC
>c1483_g1_i1 len=282 path=[1:0-281]
CTATTCTCGATTCAATGTTTTTTTGTTTTTTTTTTCCAACGTGCACGTAAATGAATAAAT
AGGAGAAATTAAGTGTTCGGCTTTTGACAAGCTGCTCTGTTATTATCTGACGTCCGATCA
ATAGCCATGCACGTTGTTCTTTATTTGTGAATCAAGACAAGGGTTTCGGAGGCTGGGTTA
TTTTTCTTCGTAATATTCATTGGCACAGGCGATTGGTGGTAAAAGTGGTTTTTTTTTTAT
GGCTAAATTAGCGAACAACAATTTATTAGCAAAGTGGCTTAT
>c1486_g1_i1 len=205 path=[2:0-204]
TCTCTCTCTCTCTCTCTCTCCCATTCGGTCACTCTTTACTCAATGTATCCATATACCTGC
CGTGAGACTCTGCTCATAACTCAGAGTTTGCCGGGGCGACGTTGTGGCCGGGTTAATATT
TAACCACGGTTTAACGGCAACGGTTTAGAGGAAGCGCCGGTGCATTGGACTTCCCTGACC
CTGAACCTGGCCGCCTCGATTAAAT
>c1490_g1_i1 len=603 path=[1:0-602]
TTTTTTTTTTTTTTTTTATATAAGTCGTTTCGTCCATTAAATTAGTCTAGATATCATTAT
ATGTGTATATATGAATATGTATATGTTTCCTAAAATTGATCCTCCCTTCGACTGTACATA
CTATATCTTTATTATTGTTCGCCATTATTATCACTGTATGTGAATAGACACGATTTTTTA
TGGAAACTGCATCTGCATTTTGTCATTTCGTTTCACCCTCACGCCATACGCAGTATATGC
ACACGCGCATGTATCCACAAGTACCTGTTTTTAATATTGTGTATATTTTATCGTTTCCCT
TCTTTTATCACATTGTTATACATGCTTCCTCGGTCGCACGATGCGCCCTCGATTGTAAAT
ACTCATTATGTGGCTATCACGTGCTACCTAATCGCTCTTTCCACTCTCATTGCACCCATT
TTGTTTTTGTGTTATGTACGTAAAGTTTTAGAGACATGCACCTCACGCGTGTGGCATCCC
CATAGTAACCCACCTATCATAGTTCCATGCTCCATGCCCGGTGAGTACATTTTTCACTTG
ACGCGAATTCGCGAATCCGACGTCTGGGATTTCGGGCACTTGCAAGCACGTGCAAGTGGC
ACG
>c1495_g1_i1 len=223 path=[1:0-222]
GTATTGTAACTGAAGACAGCTCCCCCCCTTCTCTCTCTCTCTCTCACTCAATCTTCTCGC
TCCTCAATTGCAGAGAATATTCCGGGGAAATCCCCTGAGCACAGCCCATAATACTGCAAT
TGCAATTGTCATTAGAACAAAATCATTGCATAATTTTTCGTTTCACCAACTGTACGCGCG
TGGAACGAAATTAAACATCAAAACTAAAAAAAAAAAAAAAAAA
>c1496_g1_i1 len=227 path=[1:0-226]
GGGAAATGGCCGCTAGGTGGCGCCACTCTACGACACATTGAATACCAACGAATGATTAAT
GCGATTTAAATCGTGGCGAAGTGTGACGTAACTATGTGATACTTTGGAAATATCCAACCC
AAATTACACGAGAAAATTGGCCAATCCGTTAGCGATTATTCGTGATAAAGAGTTATTTTA
TAATTTTAATACTTTCACGTCTATCTCGGGCCGAGAGCGATGGGTGG
>c1497_g1_i1 len=311 path=[1:0-310]
GAACGTGAGGAAGTTTTCTTGACTGTAAGTTTTTAGTGTATAAAGGATATTTAATATGAC
GTATATCGTAATTACATATTTTAATTATTCAATGATAACATCTGTCCCGGGATATTGAAG
CATACCACATGTTACATTCAAATTCGGGGAAACGCATATTATCGCATTTGGATATACATT
TTTTTTCATCTATAACGTATTTACAAAACTTATACAAACGTTGAATACTGCCTGGAAAGT
TCTAGAACGTTTTACGAAAATACTAAATCCGTTATCAATCCTTTCAGACTCAAAATCGTC
ATTCGCTACCT
>c1498_g1_i1 len=205 path=[17:0-204]
GATTTCCTGTAGAGCAGATTAAGCCAAATAATATTTAACATTTGATTCAATCGAATGATG
AAATTGCAAATTTACAAGTAATAACACGATGCATCTTGGAATTGTTGTGGCGATTGAAAA
ATTTTTAAGTTTGAACTTTGCCGCGCTCCCTGTCCACCGCACCACGTGTGGATGAATCCC
CGTCGCCGGGTGCAAATCGACAGGC
>c1501_g1_i1 len=224 path=[27:0-223]
CAGCCACAAGAAAATAAATTTCTATGCCACAAAAAACGCAGTATTACAACAGACTATGGA
ATTCAAAATATTGACTCTATTTTGATCTGTTCATCTGTGCTGAATTTTCTAGTTTTTGGT
TTTCTATTTCTTCAGCTGTTACCAGGAATAGTTCTGCAGCTTTCACCTAATAGAGCTCTC
TACAGTACATTGGTATCAAATACAACCAATCAACACAACGAGAT
>c1503_g1_i2 len=501 path=[1:0-165 519:166-207 226:208-500]
CTCCAAGCGAAACAAGCGAATACTCTTATCATTAAACAGTCCGGAAAAAAATTTGTCAAA
CGGATTTTTATATCGCTTTGTCAATTCATAGCGATTACAAAGGCAATCGCCGATTCGCAT
TTCATAATCAATGATAATTGTTTGGGTGCAATTTTGAAAATCTAGCAATTTCAAAAGGGT
TAATTAAATATAAAAGTTAATTAAATAATTTTTCTTATCGATAACATACATCGCTATGAA
ATAATATAATAAACTACGATAGTATCCATATTTTCATTGCACTCTCGTCACCGTCGACCC
TCACTGATTAACATTCCGTTGCACAATTATAATATCCTAACGAATCCCTCGTAAAATTAA
CTACCGCATGACGTAAATCTTTCGGAGTACATAATTTCTGCCGGCGATTCTCGCATTAAT
GCGAATCCACGTTCCGATCGATCGTAACGTCAGGCAACCTAAATGAAAAGCACTGTTTGC
TCCGAGAAAACTCATAGCTCG
>c1506_g1_i1 len=435 path=[1:0-267 436:268-269 271:270-434]
TTCATTATTGCACCGAGTCCAAAGAAACCACTAAACGCTAGTTTATTATAATGGTCACTT
ACGTCACGCGTTTTAGTACTTCTTTATTCATCACTTTTTCAAAAATCAACACTCAGAAGT
CATGACTTTTTATGTTTTAACGACCTTTTTTGCAACACCTTTTGTATAAAGAAGAATGCT
TTCAGATCCTGGACGTTCTAATGAACTTTGAGAGCCAGGAATGTTAACTTGAAACTTTTC
CAACTATAAAACTGGTTAAAAACAAGTTCATGTGTACTTCTTAGACAACTATTACATCAC
ACTAGGTTTTATAACCTTGAAAGCCCTGTGTAATCAATGTGCTTTACATCATTATTTATG
TTCATTTTTATAAAAAAACTACGCAATACTAATCGGTTAAAAATATGATTCGGTAGAACA
CGACAAGTTAATCTT
>c1507_g1_i1 len=520 path=[4:0-102 515:103-103 107:104-519]
ATCCAGTCCAATAGTGAAGAGAGAGACGCAGGACGATCTGAGTCCCTTAAACGAAGTAAG
TGTTAAGTAAGCGTGTCTAGTAACTGTACCATTAAAAGGAGTGAAAAAAAAAGGTTCTAC
CGCCAAGTTCAAGTGCGTTTAGGGAAAGTAGGTATCCGATAGAAATAAGAAAAACTTCAC
CACTAATAGTTCCTATTGGATAAGAACAAATTGAACAGTTCCGTTATATTTTTTTATGTC
TATCAATGGATCAAGGCCATAATGCTTTTGTCAAATTATATTCGTTTACTACAGTTGATT
GTTATACTTGTTAATTTTTTTTCTTTTAATTCATTCTCTTTCTGTACAATTTTTTTGGTT
CCTTGAAAAAAATTACATGCAAAATTGCCCTGGTCGATCTTCAATGTATATTCTTGAGAG
GCGAGTCGAGAGTGAAAGTCTCGTCTAAGCAGTGGTCCAGCTTAACCAACTCACAACACG
CAAACGCAAAGTCCGTATGGTAGTTTTGCAGCTGTATAGT
>c1509_g1_i2 len=350 path=[1:0-253 255:254-349]
CGTACCGTTAAACCGGCTGTAGCCAGGAAGATTCCAATATGTAACACCTCGTGTTCTTCA
GTGGGATATTTTCTAGTGAGCTCCAATCCGCCAAAATAATCATGTTTTTAACCACTGGCC
AATGGCCTATATACCTAAGACAGCGATGGAAATACAATTCTGATAGAGTAACGTTCTATT
AAGCAACTTCTATATTATTTGCGATAAATACCTGTTGTTTCCGTATTCGATGATTACAGG
CAAATAGAAAGAGCTAGACTCTTCCCTTTGTGAAGTTAGTAAAATTTGAGACAAGTGGGA
GGGCACGAGGGCGCTGGCATCTAGACTTAATTTCGGCGCGCAAATACAAT
>c1512_g1_i1 len=432 path=[1:0-431]
GTGAGCTTCGATCTTATTGGCCTATAATAAATAGAAAAAGATATAGAATAAACAAACAAA
AAAAGTACAATCAGAGCTACGAAACGTTCAGCTTCTCGTGAACGGAAAAATAGCTGTCTG
TTGTCGGCTTAAACGATCTATAAAGACTGACAAGGAAATTCAAAGAAAATTCTCAGGAAC
AGGTCCAAATAGTAAATCATAATGACATTAACACACGTGCCCAAGGTGCATCATGGCCTC
ACACGATTACGAGCTTATAATAGATCGCAAACAAGCCAATTGGCCGCAATTGCCATATCC
TGGCTTCCCATCCAGGGCTTTAATCAAAAATACTTAAAGTCCGAAATTTTAGAATATATC
GAATTTATAAATTAATAATAATTAAAAAAAAAACTCATAATCGACACGATTTAAGTACGG
TATTAATCAAGA
>c1513_g1_i1 len=228 path=[1:0-227]
AAAATAAAAAAAATAAAATAAAATCTAAAGAAAATATATTAATAATGAATAACGTTAATA
ATAAATAAATAACAATAATAATAACGAAGAAACTCAATCATATCACCGTAGTTGCCTAAA
CTAGCCACTAGTAGATTATTCTCGTCTTACCGTATGACTTTGACTGTTGTATCGAGATCA
TCCGCGAGTGAGAGATTAAGAGAGTGCGAGACAGAGACAGAGAGAGAG
>c1516_g1_i2 len=348 path=[663:0-92 431:93-347]
GGAAAATATATTGTCTACATTTAGAGCATTCGAAAAAATTTTGTATTAATATGCAAAATT
AATAACAATTAATTGTGCCCTATATTTACTTGGTTCTGGCTGTCATACAGATGCTGCGCG
TGCAAAAAGTACGACTTGCCCACTGTTCAATCTAATAAAACTTCTTGTTTCTCTTCAAGT
GACTCTCAAAGCGTGAAATAATATTCTGCAAATGTCGAAGAATTATTATTGGTTAGCAGA
TAGATTTTCTGTGGACGTGTTGCGGACAGATAACTCCCGGTTGACAGTCGTTGTGCTATC
GCGAGCGCACTTATGTAATCAAGTCTCGCATTCAGAATAACGTTATTT
>c1517_g1_i1 len=297 path=[1:0-296]
TTCATTCGTCCTGATAAGATTTTAGAATCGTTATTTGTTGTATCTTGTGAATTTAAAGAA
ATGTATTTATTTATTAAAATTCAATATGATTCTTTATCTTTTACGTATGGATCAATCGCA
TGCAAATTAATCGAAGGGTCGTTTTTCCTCGTGATATTGATAGCGCGCAATTTTTTGTGG
ACGGTACTTAATTTCGTAATCTTGCAATATTGCCTGTAGTTATAATATATGGATAAACTG
AACTGCCGCAGGAGCTCAAGGATTATCGGTACTTCAGTGAAGTACCGGAGGTACGAT
>c1519_g1_i1 len=540 path=[1:0-539]
CGAGTTCTAAACTTTTTTTTCGCTAAACGTTGACATTCCAACAAGGCGGATTCTCAATAC
GCGATTCGGTCTACTCATCCGCATGACCTGGATCCGAATAATCATGCCTTTGGTTTTATA
ATTATAATTTAACCTTATTAACGGTTACCTGCAACCCAACAGGGATAATTTTAATGGCCA
TGTGAAATTATCTCAATATCGACTTTTTATCGCTTAAAATTTAGTGATCGTTGCTCCCTT
TTGCCATTGACTACGTTCACATGATTAAGAAATTGCAATTATCGTTATTCGTATCTGGGT
CATTTCTTTGACGGCCCGAAGTGCAACAGCCACGATATTGCATTACCCGCGATTACAAAA
CGCGAAATGTCCGTGGCGAAGCTACGTATTAACGCGGAATGTGCTTATACGAGCATTTAT
TGTTACATACATGCGACATCAGGCATGAACAATAATATGTCGAATGATTTTCATTAACAA
AATAATGTTTTGTCACGTTTTCGTAATTTTTATATAGATAATTTTTTTTTTGCATTTTTG
>c1521_g1_i1 len=415 path=[1:0-414]
TTTGAACAGTGAAAGTGACCCTCGGCTTTTCAAATAGTAATCATGCGGACTTTGACAGGA
AAAGTTAAGTGGTTGGGTGATACTTGCGATTAGAAAATCTAATAAAGAGTACTCATAATG
CTTAAGATCAATTGTTATGTTGCATGACTCACGTTCTTTTATGATTAATGAATTATCACC
ATGGAAAATTACCCTTTGACATGAGGAAAATAGTCATTTCGCTGCAATTCTCTCTACCGC
TGTTTGTGTTATCGGATAACTATTTTCTCAAGGCCTTACGCCCACGCTTGGGCACCACGC
CCAAAAGGCAGAATGCGATGGGATAATGCGCAGAGCGCGAATTTTTAATTTTACATTCCA
TTCATTGATAATAAAGATTAATGCAGATAAATAGCGTCGCTATTTTCAATTTGTT
>c1524_g1_i1 len=372 path=[1:0-371]
GCATAATTGAAATTCCTTAGATATATAATTTAATTGTATAAATTATAAAAAATTGTCAAT
TTGGGAAAAGAGATAAGTTCCGAAAAGCCCATGCCAACGATTTTATTAATGTATCATGCA
GGATAGAATCCTTCATTATTTCGCGTCGACAAGAAAACTCAATGAAGCGCTTTATGGACA
TGAATAAGTTTAGCTAGGACATATTGACCTTTCTGTTGTGGCATTTTTACGCAAGGAATT
ATTAATTTCGATCTTTGAAGAATACATGAATTTATTAAACTGCGGTTATAATTTATAACG
AACAAAAATTTCTAAACAGAGTTATTTGCCGGTTACAGTTGAGACTGATCGCGTGACAAA
ATATAAGATGCG
>c1526_g1_i1 len=364 path=[1:0-271 273:272-296 298:297-363]
TCGACGGTGGTCGCCTCTTGTATGTTTAGGCTTAAGGCGTTCTGGAAGGTACTGTGCATC
GGCGTAGCGAAGAAACGGACGGGTTATGCAACGCCACGACGGGAATAACAAATTGGCGTT
GCGCGCCATCGCCAGGCAGAACCTGCCTCTATAGATAACTTCTCTCGCGGATCCCTTGTT
CTTCTTTGTCACGAGGAGTCTTCGTTGTCGCTTACGTTGATTTCCGGGAATTTTAAATTC
GATCGTCCTCGGGCCGGATTTCGGTGGATTCGGAGTAGCTAGGCTTTCGGCCACCGACGG
TAACTACGTATTCGAAACGAACATCGCCAGCCTGACTTTGCTTACTGGGAGAACAAGAGA
TCGG
>c1530_g1_i1 len=266 path=[1:0-265]
CGTATATGAAGAGCTTCCTGGATTTATCTGTTCGTTGTCTGGTAAACTGGCTGTGCCATT
GATTAGTACATTATCATTCTCCATTCTTGAGCATTGGCCAGACTGCAGAGAATCAGAATA
ATCGTCGGCAGGGATGTCGTTGCAAAAGGAGACTCTTCTTTTTGGCAGTAGATCATAAGA
GGGTGGAAGCGGCGGATACGATGATTTTCTTCGTGATGGAATAATCTCGAAATCGATTTT
ACATTTGTGTAATTGAGACTTTCTAG
>c1533_g1_i1 len=274 path=[1:0-157 183:158-273]
ACACTCGGATGCTGCTAATAGAGGTTTATAATTTTCAGTAACAGTTTTCATATTCAGTCT
TAACCAGAGAACGTCACGTAACGTTGCTGTCGACAACGTGTATATTTAAATTGGCTGTTA
TGATGACACCTTACTTCGTTCTACAATGACAAATAATTGTATATTCACTTAGAAGATAAC
TTCTTATAGAGTGGAAATACCTTAGTCAAAAGACCTTGCTTGTATATATTTTTTTTCTTA
TGTCGTGTATAGACACAACAGTGAACACATCTCC
>c1535_g1_i1 len=596 path=[1:0-385 387:386-401 403:402-595]
TTGGCAAATGCTGGACGCTGGGTAATGCCAATTAATTGATTTAATGAATTTACACATTTA
TCGTCTAGTACTATGTGTTAATCACTTTCCATTTCCAATCTATACATTATTAACACGATC
CATTTAACCGATTTTAAACTAGAATAACCCTAAATTTAAAAAAGGGTGTAATAGGAAACT
TTAAAACTGTGCTATTTCTATATATACAATATCTCCAGTATATTTTCATTGAAAATATTA
CACATGACTTCGATTACTGCAACAGAAACTACATTGATGGCTATTATATAGTAAGCTTAC
GGTGTCGGTTACCATTTCATTAACATTTCATGAAATCCTCTTTAACATCCATTTCATCAT
ATGTCGAGGTGTACTTGGAAAGTAATTCAGAATGGAATGTCGATTAATGAAACAAAAGTA
AGTGGAGAAATGCAGTTTAAATTCAACAGGAAACAAGAATTGCTTGTCGAATCCACGTAT
ATGAAAGACAAACAAAAAAATGTTTACTTATGCTTTTCAAAGTTCCTTAAAATTCTCCTA
GCCTGAATACATCCTCAAGAATTGTATTACAGGACAACCAGGAATCCTGGATGGTA
>c1537_g1_i1 len=403 path=[1:0-55 404:56-82 84:83-402]
CGAAGGTAACGTAGGTTGGTTCTAGAAGATAGTTCCTTCTCAAATTTTTCGTTATCTGTA
TCGGTATCGGTGTGGAGATACGCTACAGTAATTAATTCCATATAGAGAAAATATTCCTTA
AATACCTTTTTTTTTTATTCTCTCTCTAATTTCCCTAAAATATTTTATATCCTAAAATAT
TTTCTCCGGCCGTGGCCAGTCTTGCATTTATTTTCAAGAATTTTGAAAAATCTCACCAGA
CACTGTATGTGCATCTATAATTAATTTCTCCTATCATCTTTCTCTCCTAATTATTTTTTT
TCAATTTATTTTCGCGCGAAGAAGACAAAGAAAAGAAGCAATCCCCCATACAGATCTATA
CTCGCAATATAACGCACTTGACGGATTAAGAAGGAAAAGCTGA
>c1538_g1_i1 len=815 path=[1:0-814]
TTAACGTTCGGATACTGTAAATAAACAGTGAATATCCAATGAATTCTATAAATAAACAAA
AAGTAAAAAACATTATTTACATAATAAACGTAATTTTGACAAATTAATCAGGTAAAACAC
AAATAAAAAATTGATAGGAAGAGACTTTTAAGGTCGCTGATTACGAATCTAAATTAAAAA
TAAGGAATTCAAAACAGCGGATCTAATATGGCGAATCAAAATGTAATAAAGTAACTAGAT
TTGGATGAAATTCGGTATTCGGTGTTTTTGGGGTTGCTGATTAGCAACCTGGAATCGAAA
TTAAAAAATTTTAAATGACGATTTTCATATCAAGCTATTTTTTGCATTTTAATCTGCTGT
ATTGGATTTGCCATTTGGAATTTCTGGATTTTGACTTCGCATTCACAATTAGTCACCTCA
AAAATCCTCAAATACCAAATTTCAAATAAATCACTCGTAAGGAAAAATGTATGCTTCAAA
AGGTTAAATTATGCATACAGCATAAACTACAATGCGATGGGTTAAATAAGATTTCAGAAA
GTGAATTTACAAATGTTACTGATTCATCTAAATTCTCACAATTTTTCCTGTAAAGGATCC
TGCACAGATCTTATGGAAATTGATTTTATATGATATTCACTCCATTTTTAACATTTTGGA
ATTCATGTACAAAGCAAGAGATCTTGCAAGAATAGGCTCACGCGCCATTATGTCAACGAT
ATTACATGAACGTATGATTGTTATCAATTACGAACGCAAAAAATAATTATATCTATATGC
TGTGACGTATATTTTACGCGATCGACCTCACCGGA
>c1540_g1_i1 len=828 path=[1:0-827]
ATCATAGGTGTCACTTATCCTGCCATCTGGCGGAGAAGAGACAAACTGTTGCGAGTTTTC
AAAATCGTTGTCGAGATGGCGCTACGTACGTTTCCGTGACTCTTCTCCATTGAACGCCAA
GTCTCGTTTCGTGTCGTTTCTCTTGGGTCTCGTGAAATTTATACAGAGAGCAACGATCAC
TATTTACCTATTGTTACCGAGTGTTTTCAGCTGAAACGCAGTGCAGCCGTTGCACGCTAT
CGTTTCAAAAATGTCGACGATTTATACGCTGACATAAAATTCTACAGAGATCGATCCCAA
GGGTAAATAATGAAATCTTTTATTTTCATACCTTATAAAAAATCAAAAGTAACCCGTATA
TCTGATATTTAATAAAAGCCAGTTTAAAGAAAGTCAGTCAAAAATAAAATTGTGAAAATC
TCAAATTCACATTTTGTTTTCTACTTCCTATTTCGATATTTCGCGTTATTCGATATCGAT
CCACTAAACCGGAATACTTCATTGCACTTTCGAATTTCACCTAAATCCCATAGAAATCCA
CTGCAGGGAAATTCACTGCTCTCGGCACAAGGATTCTACATATGAAATTCTGAATGCGGC
AAGTGGTTATAGATACTCTCGTAATAGACATTATATATATATGTCCATTGAATCGTACAC
GATCTTAAAGTTCTTAGAACAATAACGTCTGATAAGATAACAATAGAATCAAGTGGCCAT
AATTGGAAGCATCCTTGACACTGGGCGCAGACGCAAAAGCATCCTTCCAGTAAGTTCCTT
CCGTTTAGCTGTCGAGCTCAATAGGTTAAGAATATCGTAGTAAGGTTT
>c1545_g1_i1 len=330 path=[1:0-329]
ATTTTTTTCAACTTTTATGGTTTTTGACTTGGAGCTTTAATATATATATATGCCAAAGTA
TATGAGAATATTGTACTGTATATTGTATGGGAAAAAAAGAGACTAATATAAAATCAAGAA
ATCTACTTTCTGTTTTCTACAGGTTAAAGTAATACATACGAGGATATTATACGTGACTGA
ATTGACAATGGGATATATAATTCTTTAATTATTTAAAAATTATGAAGCAATATTGTTTTT
AAACATGGTTTAGTTTCAAAAAATTGATAAACATGCATTTCCTATGGTTTAGAGTTTAAT
TCTCTCATAGAAACTAATTTTCTAATAATT
>c1549_g1_i1 len=465 path=[398:0-115 72:116-132 546:133-464]
CACTCGAGTATGGCATCGCGAAGCACGTAAGAGGAGGTTAGGTTGGGTAGGTAGGTGGGT
ACCTTTTACTTAGCGTGGGTGAAGAAATGTATGATTGTAGCTATGGTAGTCAAGCTATAT
ATGTATATATTCATATATATGCGCAATATATATATGTTTCATAAATATAGGTATAAAGCA
TATAGACTGCCATACAAATTATCTACGGCTATTCCGATACGCGAAGAGTGTACATACATG
GGCAGCGGTACGACGAAGGCTGTTGAAAAAAAAAAAGGAAACGTGAGATCGAGCGTGTAC
CTATAGTAGACTCCATTTTTATTCTTTACTCGATTTTTCGTATAGGGGTTCGCGCCGCGC
TAATAAAATCACCAGCCAATTCCTTTTATGGTTATACTGCATATGATGATTATTATTTAT
TCTTACATTACAACACGTCCACCCGTGGTCTCCCGTGACCGAAAT
>c1549_g1_i3 len=347 path=[544:0-14 546:15-346]
AGAAACGAGTTAAGGTATATATGCGCAATATATATATGTTTCATAAATATAGGTATAAAG
CATATAGACTGCCATACAAATTATCTACGGCTATTCCGATACGCGAAGAGTGTACATACA
TGGGCAGCGGTACGACGAAGGCTGTTGAAAAAAAAAAAGGAAACGTGAGATCGAGCGTGT
ACCTATAGTAGACTCCATTTTTATTCTTTACTCGATTTTTCGTATAGGGGTTCGCGCCGC
GCTAATAAAATCACCAGCCAATTCCTTTTATGGTTATACTGCATATGATGATTATTATTT
ATTCTTACATTACAACACGTCCACCCGTGGTCTCCCGTGACCGAAAT
>c1551_g1_i1 len=301 path=[1:0-300]
GCTAGTGCAAGGTAAGCTACAATTTGTACATAATTTTCACACTCGTACTAAAATTACGAT
TAACAAAATTGTACATAATAACAGCAAAAGTTATCGTCGCATTACAAGACGCGCGTAGCT
GATCCTGTTCTCGGCTCTTTTTCAAATAGACTTCAACACAATTGACCCGCAACTTCCGGT
TCACTATTACGAAAAACATGACTTGTCCACAGACCCACTAAATCTCTTGATAAATCTGAT
ACATATATACATATATTACTTGTCGATATTTCACAGTAATTACTCTTTTTGTTTTCTCAA
T
>c1552_g1_i1 len=222 path=[94:0-129 25:130-221]
TTGGTATGGTGACCTCGACAGTAACGTTTTCAGTGCATTCTTGGACTTGTCGTACGTGTC
TCCTCGTTAAACAAGTCTTCCTTGTCAGGTACGAACGAAAATTCCATTAAATCTCTAAAG
ATATCCATATAGTTTGATATACCAAATAAAATTTCCAGATCATTTGCGGCACCTTGACAG
GTTTATGTGACCGATCACATGTTTTGATATCCAATCTCGCTG
>c1553_g1_i1 len=210 path=[1:0-209]
TTTTTTTTTAATTACATATATGTATATATTATTAAAGCGCCATACAATTTTAGTGATCCG
AATAAGACATAATCGTTACTAACTCTGTGTAGGTACCAAAATTCTTAGTTCGCTTAACTT
TAAACAATTTAATCCAACAATGTATTATCTAAAAAGAAATTGTATTCCAGAACCTACAAG
TACAATCTTCTTCAATAATGAAGCAGAAAG
>c1554_g1_i1 len=386 path=[1:0-385]
TCAGAAGAACCATACAATATGCTGTGAGTTATAATTCCTACATCCTATGAATCTTTTGAT
AAACCTAAGTTCCTAATTATAATAATAGATTAATAGAATAATATAAAATACTATAAGTAT
ACTGAAATATGGCTATAATTTAATCATCTTTACTTCATTTTATATATCTGGGCAACTCTT
GTCAATCTGCAGGCTTCAAAATGTGCATAATTTTTTTAAATGTTTTACCATAAATTCTAA
TTTCCTCAATGCCAACTAGTTAATAACAACGGTGAAGCTTGCTGCTAATAGTGGATAAGT
TAAATTGATCATTCGTGCAGAACATTGAATAAAAAAGTTATAAAATTAAAACAATGTTCC
AGATAAGTTTGGGTGGAGATACTGAT
>c1559_g1_i1 len=254 path=[1:0-253]
GGATAATTTTTTTATTGACTCTATACAGATACTTGCTGATGAATCTTTTGTATCAGTCAC
TTTACACCAGTTGTTTTAATCGTATGGGATTACTCCTGCAACTGTCCTTGAAAATGACTT
TTGGTTGTACAAACGCTGAACCGTATAAGTAAATAAATGAATTCTCCCTCAAGAAGAATC
TTCAAGGAAAGCGGAAGTGATAGAGTCAAAGGGACAAAATTGACGGTAAATGATTATTAG
CAATATTTATTGAT
>c1561_g1_i1 len=256 path=[1:0-189 192:190-255]
GGAAAATTGCGTGCACGGATTTGACGTTCAACTATTGAGGGATTCGATGCATTGGCGTGG
GCGAGTGTTTAGTGTTTATCGAAGTTTTCGATGAGTTCCCAAAGGCGCAGGAGTAATTAA
TTCATTTTCTGTATCCCTGAATGACAGTAATTGAAAATTCATTTCTTTATAACTTTGCGA
AGATATTTTGAAAAAAAAAATGGACGACCAAAATTTTTTCTATTTTTACGAATATACAGA
GGAGATTGAATACGAG
>c1562_g1_i1 len=595 path=[1:0-428 430:429-499 430:500-570 501:571-594]
ATCGAGGCAGGTCGCTGACGTGAAGGAAAATAAGAGTTGACATTGCGAAATTAATTAAAA
ACTCTTCTGAGAATAAATTTTCTCATAGAGTGAAGATAACTTGAATATATTATCTATGAA
CGATTTACGACTGAAACATAAATAATTTGCGATGCATAATTTTAATTAATTTTGAATTCG
ATTACCATAACCATACCGGAAAAATGTTTCACGTGACGTGATGTGATGAAAAATGATGTG
TACTAGAAATTGAGCCCACGTGGAAATTTTGGGTTTTGTCTATTATCTCATGAATAGAAG
ACACAGTAAACTTTTTGTGTTTCTATATCGTTAGCTTTATACGTAAATGTTTATTCTTTT
AGCAATCGGAACATGAACTGTAGAAAAATTGACATTTCATTATCAAACCTGTATTTTTTT
TTGTTTAGAAATCAAATTGTGAAGAGAGTGTAACAATACTCATGTACTGGAATGAAAATT
GGATACATGTTTGAGACTTCAATCAAATTGTGAAGAGAGTGTAACAATACTCATGTACTG
GAATGAAAATTGGATACATGTTTGAGACTTCAATCAAAATTGTTAAATTCCAGGT
>c1567_g1_i1 len=450 path=[1:0-87 89:88-449]
GTCAAATGAATCGTACATATGTATGATCCTGTTGCTGGAAAACTACACGAGTAGACGGGT
TTGACGTTTCAATTACATATCCAGAAATGTAAGGAGCGAGAGATATTTATTTAGAAATTT
AGATTTTCCGACCAGAAACAGAGATCAAGGAAAGAAAGTGGGGAAACAAAAAAAAACACT
CAACATCCTTTACCGTCTTGTATACGTTCCTTGCAATTGCTGAGGGCCTTTTTGAAAAAT
AAAAGAAAAAATAAATCTGGATCGTGGGAAAAAATGAAAATTGCCAGTAACCCGTCATAC
GTCACTCCGTATGCTGTTCCAGTTTTCTTTTCGGCTTTTGTTAATTTCCCTAGAAAGTGA
CGTCGCCGCCCTAAGCAAACATGCGCGCCCGCCTTCTCGTGAGAACGGGAAGTTGGTGTC
ACATGGCCAGCCAGTGCAGTTCGAACATCG
>c1568_g1_i1 len=211 path=[1:0-113 115:114-210]
GTTGGTTATTATCACCGAAGGCTGCAAGCCATAAACCGAGCAGAATTGTTTAGATTCCTT
GTAGTGGTCAGACGTACCCTGTTTACTTCCGAGCGGCTGTATCGAAATGGCTATAAAAAA
GAAAGCGCTAGTAGAAATTGCGTAAGATTCAGGAAATTCTTTGAAAATTCATTCCGGTAT
CGACAGTTACAACGTGGTAGTAGGAAGCGTT
>c1570_g1_i1 len=209 path=[30:0-37 25:38-41 29:42-208]
CCCAACTCTCGACTAGTTTTCTACCATCTACCAACCCAGTCGTCTCTGTCTCTCTCCATC
CCTTGTCTTCTCCCCTCCAGATTCTCCTCATCTCTGTCGTGTCTTGGCCCTCTTCTCTGG
CAACTCGAAAAAGTACCGGCTGTCTCGTAATCCTTAGCGTGACGTCGCCGAAGAACCTTG
CATGTCTCTTATTGTCGATTGGCCTTGAC
>c1571_g1_i1 len=262 path=[27:0-261]
CTCTCCTTCGCTGGCCTTTTTCTCAAAATCTCCTTAGCCCGTCCGTGCGGCAGCAGGTGA
TACGAATGACCGATCTATGCGATTGCCAGGGAAATCCAGGAAGTCTCTTCCTCATCTGCC
TCTTTCTCTTTTTCCGCTTCTCTGCTTCGAGCTCTACTTTAAATCAAGCCGACGACTCAC
TGTACCTGCGACATTTGAACTTTTATCTTCTTAAACGTAGTTCGAGCTCAGACTAATTTA
GGTTCTTGGAAGACTGCCATGC
>c1572_g1_i1 len=353 path=[1:0-287 289:288-352]
CGAGCCTAAAAACCAGAAGACACTTTTTGACTTTTAAATCATTATAGAGCGTTAATCGCT
TATTTTTTTCCGGGTTGGAGAATTCGGAAAAATTCTTTTTTGTTTGCCTCACACTTTCTT
TAAAGCTTCCTTTCTGAAGAGAGCCATCTCAGGCAAGTTTAAGCTTTGCATCTTACTCTG
CTTCAGATTTAAAAGGACAAGGGCACAGGTTGGATTTTTTGCTATTTATACAGCGGGCAG
ACGGATTCGGAGCTTACAAATAATACTTACTGCTGCTAAAGAGAAATTGAAGTTTTATGT
GAGCGGAACTGAGAGATTGACTTGAATGAAAGAAGAAGTTGCTGGTGGCGGGG
>c1578_g1_i1 len=728 path=[1:0-727]
AAAAAATATATATATATATATAGTACACGACCAGCGTTAACGACAGAATCTCCTTGCGTC
TATTGAATTGACATTTTTTTACCACATATATATATACATAATTTCTCACCTCTAACAATT
TTTTTTTTAATTTCTAAATACATATATATAAAAAAAATAAGACATTTCCCATAATTAAAA
ATGCCTAATTCTTAAATTTCTCGAAATTCCGCTTCGTTTCTCTTTTTTCACCCTTGCTCT
TCTTCTCCTCGTATTTTTTTTTACTAATACAAAAAAAAAAAAGAAAACATTTCTATCATC
ACCGCATCATTTTTGAAACGTAACTGACCTTTCAACGATGGTCGAATCGCCCCGTACGAA
ATTCAGTGCTCAAAGAACGTGACGAACCCTGAAAGTCGCATTAGACGTAAAACGTAGCGT
AACGCCACTATATATTACATTAATGAAAATAAAGGGGAAAAAAATACATTACAAACAAAT
ACCGCCTCTACCTCAGAAATCCACGTACACGTACATGAGCACGATACGTAGTCCCATTGT
TCTTATTGTAATCAGCATCTAAAGGCAAAAAGCGACATCTCGGAAATACGACATACGAGC
CCACGAAGTATTATTTTGTAATCGATTATACACAATTACGGCGAACCGTATATACGTAAG
CGCGTAATATTGTAAGGGCATCCCCCTCTCCCGTCCTTCGGTCCAAAAGAAAGAAAAAAA
AAGAAAAA
>c1582_g1_i1 len=306 path=[1:0-305]
GTATTTTTGGCTTTAAAACGGTCGAACGACCGGTCGATGATAAGTTCGATGTTAAATCAG
TATGACATATACTATTAGAGAATGTATATATGGTGTTCAAAGTATTCGCAAGTTTTATGT
ACTGAGATTACCTTTGGTACGTAGAGACTCGGGCGAAAATGCATATTTTTAAATGTAGGA
CAGTTTGGATGTACGAGAGCAGCGTGATATTGCGTATGCACGTGGAAATGCAATGGGTAC
AAATCCAATTGCAGAGAGAAAATTTATGGTTGGATACTTTATGGTAAATTGTGGCATGCA
AGTCGC
>c1583_g1_i1 len=239 path=[1:0-238]
GATCTCATGAGGTTTCGATGACGTTTCTCTGTAAGACGGAGAAATAAAATTTTGTCTGAT
ACAAATAATCTTATACCAATTTTAGACACAATCTTATCACACTAAACCACAATGTTACGT
TAAATAATTTTACAATGTTTTAAAAGACCACATGAGACCATGACCACCATATGGATAATA
GCATATTCGAATGTTTACATAAGTGATTGTCTTACTGTGTGTGACTCCGTAAGTAGTCT
>c1589_g1_i1 len=253 path=[1:0-127 129:128-141 143:142-252]
CTCGATGAAAAAAAAAAGATTGCTCATAGAGCGGAAAGCTATGAAGAAAAAAGGAACCTG
ACCTATCCAACCTTCTGAAAATAAGTGCCAAAAAAAATGGTATCATCGTTACAACCATGA
ACGCTAACCAACCGATGGGAAAATTAATGGAGCCCTATATTAGCACTTATGGCGCCAAAT
TTATTATGCTCGAGATTCGAATGACGCGATAGATAGTTATCATGAAGAAATTTGGAAAAA
TCATTAGTGCTTA
>c1591_g1_i1 len=241 path=[1:0-65 67:66-89 91:90-240]
GCCCCTCCCCCCCACGTACGTCCATTCTCCTTCCTCATCCCCTTTTACTCCCCCGTTTAA
GATCCCCCAACCTCTTTCCTTCAAGAACTGACACCATCTTACCCCTTCCTTCGTCACTAC
TCCATCCTTCGACTTCCTCCTGTTCTCCTCCCACCCGCCTTCCCCCAACATCCACACCCC
TCCTTCCGACCCCGTTCTTACGTTGAAGTCCCCCCTTAATTACCACCCTCTCTTCCCTAT
C
>c1592_g1_i1 len=223 path=[1:0-222]
ACCCCACAAGAATTAATAAGGAAAAATAATTTAGAAATAAAACACATTTGAAAATGAATC
TTATTGTAATTGCATACTTCTCAATTAGAGAATCTCTGTATCAATAATCGATCTGATTAT
GCGACAGGATTCTTTGTCAGCAACCAAATTATTTGACTGCTCTATTATTATCCAAGTAGT
TTAGTTACCATGTAATAACTATAGTCTTTCTGGGTAATCTAAC
>c1595_g1_i1 len=264 path=[1:0-263]
TTCACATAGTAGTCATTTACTCCACAAGTACCTATCTTTTCCTGACATAGAGACTCTTTC
TCAGAATCGGAAAAGATATGTTGAAGAGTGGGAAGTGTGAATGAATGAAAGAATGAATAC
TAATAAGTTTTAAGAATCATGCATTTGTGTAAGAACTTGGTAAACATGAATATTATGAAT
GAACTACTATACATCATGTGAAATGATAAGAGCATTGAGACTGAACTTCATGAACATATT
TCAAGGTGCTGGCGAGTCGGGCAA
>c1596_g1_i1 len=276 path=[1:0-275]
CAAATTTAGCTCTTGCAATATCTGGTAATTAATAAAAACATTCAATTACTATTGTAATGT
GAAAATTCAGCAAAAAAGGAAATTTGAATGCTGATAAAAGTTAACGTCGTCAGTATAAAG
ATCAATAATTATTCCAATAGCGTATTATTAATTAATGATTCATTCAATGTATCATGAACC
AGAGTTTGCATTTTTTGTGCGAACAGCGTGTGCTTGATATGTACTGTCACTTTGATAGCA
GAATAATGTTAATAATCGTGCAAATTTTAGTATCTG
>c1598_g1_i1 len=541 path=[17:0-230 248:231-236 254:237-540]
ATATATATATATATTTATTTTCTACGTCAAAAATACGAAATATATATCGTAGTATCTCCA
GACAAAAGATTATTGCACTTTTTCGTTCAGTCTTTGAGAACACGTTGACGGAATACGAAA
GATTCGTTGGATGGAAGTAGTATAGCAAGGGGGGTTCTGGATACAGATTCCGGGACCGAC
ATTTTCAAAACCTCAGGAGGGTAGTGTCCGTGCTGAACTTACGTTGTCGAAGCCCGCGAT
TTCCTGTAACGACCTTATTGGGACTTACGATTCTTGAGAATTCGGGGTGGATTCCAGAAA
TTTTACGATCGATTCTAGGAATTGCGAGCGATCGACAAATTTCTAGAAGCTTCCAGAACC
TTCCATGGTTCGTGTCCTTACTAAATCGTGTAGAACGCGAAAGAGCTGCCGGCCTGCGAG
CGATCCTGCAAGATTTAGCACGGACACGACCCTTCGAAAGTTGCCGAAATGTCGGTAAAT
GTTGGTGCAGGATTCTGTCTCCAGAACCCTCCCCCATCCTCGCGCTATACTAATGATGGA
G
>c1599_g1_i1 len=1163 path=[27:0-1162]
GAAAATTAATTCACTGCGTTAAATCCGTCTGCTAGCACGTCTAACGCTTCCTCCGTGTAT
TATTAATCAGATTGACTATTCATGGCCGCACATTACATATACCCATACATTACAAAATTT
AAGTTATCTCCATAGTCGATAATTTCCAAAATTAAATCCCACAATGATAACAATAAGTTT
TGTAAAAAAAATGTACCACCTCATGATACCCGGTAGGTAAGGTTATTGACTACGTTATCG
ACAGCGACATCTCGGTCGATAATAATCAAACTATGTCGATAACTGCGTGAATCGCCAACC
TTCTCCATATTAAAATTACGACGTAAATATGAATATAACGTGTCAAAGCGTAAATACAGA
GCACAGTACGCAACTCCATAAATAACCTGGGATGCATCGAATTATTTTATCCGACGGGAT
AATAATAAAGCTTCTAATGATACGTGTAACGTGTAAATACATTATTTATTACTATTCCCG
TTGCGTTCTATGACGTGTATATCAATTGGCCGCCATCTTTCCTCTTCGCGTTACGCATAA
TAAAGGCAAACGCAACTGCTTCCTCTTCCTGGTCGAATATATTTAGCATACATGTACATT
GCCATGACCTTTAATACCGATAAAAATCACGATAACTTTTTATAACCCCTTATCGATAAA
TAACAATCCATCCATGACCAGCCCCAACGAATCGTGCAATTCAAAATTCAGAGAAATATA
AATTTCATCAATAAAAAAAACATCCTCCAAAGTTTTTAACGTTTTAATTTACAAAATTGT
CACGTTAATTTTTGACGACAATCTTTTTTAATTATATATTTTCATTTCTCATTTATAAAA
TGTTTCAGTTTCTACGACAAACAAGAAACTAACCTATAACCAACTGACATATGTCATTTA
TATATATATCCTAAGCACGCCCCAGGGTAAAGACCTATTACAAAAAAAACCATATATCTC
TCCACGAATTTACAAAAAGAGTTGAAAATCTTCAATTTCCAAATGCACAATAGAATCGTA
AATTTCTGAAATCCAAGGCCGTTTAATAAACGTCAAGTGGTACCTCTGAACTACGTAGTC
ACGGAAATTAGGTAATTTCCTAGTCGCTCGTCTGACTAACAACGAAATCGATAAGCTAAG
TTCGTTCGCTCACTGACGTGGCT
>c1600_g1_i1 len=220 path=[1:0-219]
ATGTGATTTACAATCGCGTAACGTAGCCTTACGAGAATAATTCACACCAACAAGTCGTCA
CCATGAAGATAAAAAATTACCAAAAAAAAACCATGTAAATAGATGTTTATTTTATGTGAA
CCCAGTAACGCACAATAACTTATTTATAGAATATACCATGCACAAGCAAACTTTTTGACA
TTAAACACTTAACCTGGCATTGAAACAGCGGTTGCGCGGA
>c1601_g1_i1 len=633 path=[2:0-18 21:19-632]
TTTTCATGCATGAGTTACATAAAGTACTATTATAGTTATGAACAGTATAATACAGTTTAA
CGAAGATCAATTAAAAAGCAATTTAATTAAACTGAATCAAAGTCATACAAACGCAACAGA
CGTGATTAACATGACTGGTGTCAGACTAATGAGACCTGACGTGTATCGATGAATATTTTA
TTTCAAGTAATTCCACTGATCGCTGTGCATTGGAATAATATGCAGCAGATAATTAATCAT
TTTAGTACGGTCAATAAATATTCACTGAATTTTTAATTGACAAGTCATATCTCAGCGCTC
GTGATTATATGTATCAAAGTGCAATCGTGTTGTTGACCCTTGCAGAATGCAGTTTTCTTA
TGCCCTATCACGTATCGAGTGCATGTGCAATGTAACTTTCGCTTAAAAGACCAATGGCAA
TTCTTAATATGGAAATACGAGTTGGAGAAATATTAAAATTAAATTTTCTATAGAATTCTA
GATCAATGAATGATATAAAATTACTACAATCGCAATAATAATTGAAAATTATCGATACAA
TCGGTTTCATAATATTTTTCCAATTGTAATATTGAGAAATAATTGAATAATCAATGTTGC
TGACTTTTACCTCGAGTTCGGGCGGATGTAAGA
>c1605_g1_i1 len=639 path=[1:0-638]
TCAACTAAATATAAATTACCGATGAGCCATTTTAAAACAGATATTGATCGCATCCCGGGT
ATACCTTGCCAAAATTGACTGGCTGTACTCCTAGGTGAAGAGGATATCAAATTAGTGACA
ATAGGTATAAGTGTAGATTTATAACGAAAAGAGAATATATATCTAAAACAATAGAATTAC
ATGAAGTTGACAATCCCGTGGTAAAAAAATGGGTCACTACGTTTTAATATAAATAAATAC
CGTGCATCCGGATTGCCTGGTCGGTAATGTCACATTTGATAGCGGGATGGATGCGATCAG
GAAAAAGATTACAGTGAATGCAGGAAATGGTATAGCCAATGCTCCATATGGTATAATCCG
TAAAAGAAACGCGAGATTTTGGAGCACGGTACACGTTACTCGTATTAAAGCTCCAACGAA
AGTGAAACGTACTACTTCTATGCGAAATTCATAGTTAGAAACACTTAGCAACTAATTTAG
CGGATCAGTCGTAAATTGCATTAAATTGATTCTATAACGAAGTTTAACAGTTTTGGGATT
CAGCAAAGTAGTTAAATTTGTATTCAGAATATATTTTATATGCGCACTTACAGGTGCATA
TTATATGCGATAGGAGGGACACTAGACTGAATATTCTAG
>c1606_g1_i1 len=423 path=[1:0-422]
CGCGATGATCTTAAAGTGGATATAGAGAGTGAGTGACTAAAGTGGGAGTGAGTGAAGTTG
GCCTATAAATACATACGTATACTACACGATAAACTTGAAAAGGCATAACCTCGCGTACCT
AACCGTTCTCGACGTGCGGCGTCGTTATGAAATATTTAAAAATATCGAATCAATACGAAG
TCTTGGCTTGTTATCGAACCTACCGTGTTACTATTCACCCTCCTGAGAGCCCTCGACTAC
GAAACTACCCCTTCCTGGTTAGGAATCAGTCTAATTACTTAGCGAAACAGTCTTCTGCCT
CGAGCCTTGGTAACTCGGAACAGTCTCGACAGTCTTGAACCCTCGAGGGAACGACGGAAG
TCTTCGGGGAGAAACCAATAATGCTAAGACGTCTTCTCGCGCCAGTGAACATGGCTACCA
ACC
>c1610_g1_i1 len=987 path=[1:0-625 627:626-626 628:627-986]
CGCTCTTTCATTTACGTTTGGGGTCGATTCTAGCCGTTATCATTGGACTCTGTTAGATCC
TATCGACTGGAATTTCCGGAAGTGAATTTCTATCGGTGGGAATTCCGATTGCCTTACAAG
CAATGTAGCTACATTGCTAAGGATACGTGAGCACATGCACAATGTGAAAAGGTATTATGC
ATGCTCGGGACACGTGGATAAATTTAGACCAGCAACGTGTTTGCGTTCTACTTCCTAGAG
GAGCGATCGAGCTGGCTAGATTTAAGGTCGGCCATGTCTCTGAGACGACGTCGATTGGAC
GTTCAACGTGGGATATTCGATTGTTTGAAAAACGGAATGCATCTCACCAAGTGCATCCAA
GTGCATTCTGGGTTAATTATAGACCAGAGTCACCGAATATTCTTTATGGAATCTGCACGT
TGCATACTTTCTATTGGTAAATTAATTTTGAAATTTTTTTTAATAAACAAAATTCATAAA
TTCAAAACCATTTTACCAAATTACGACATATATACTCAATAATACTGTTCAGGAATGCAG
GGTGAGGTTAGGATAAATATACGTTCTTAGAATTGGTACAAGCCACGAGAATGCTTTTAG
GGTGTTTAGGGGTTGATACTTGGTGATTTTTTTTTTCAAAAAATTCTTTGAATGTGGCGA
CACCGGGGTGAGGGGTGCGCATAGGAAAACGAATAGCTACGGTATGAGAAGATAGTGAAG
CCAAGAGACGTGAAATGAAGAAAAAAAACGAGTATAGTAAAAATACAAAAAAAAATTAGA
AACATGAGCTTTAAGGGAGGAAAAAACGAATAGAACGATCTTGGCTATATTTAAACAGAC
ACGAGGACGCCGGTCGTCTCGAGTAAAGAGGAAAGACTCTTTCTCTCTCGTGGATCAAGA
AAAAGGAACCACTCACCATTATGGACTGTACGAGGAGGAAAAGGAGGAAATATTGGTAGC
GACAGTACCTGTACTGGTGGCAGTAAA
>c1612_g1_i1 len=595 path=[1:0-594]
CGAACATGTCTTACAAGTTCACCTGCAACCAAAGAGACCCAACGACAGTCATACCGATCT
TAGTTCTAGACCGTTCAAAGAAGTGTAAGGTAGGAATAGATATAGAGCAACCTTAAACAG
ATGAATGGATCGATTCCCTGCGCCATAGTGATATTATTCTTTTTTATATGATTAGATAAT
ATTATGAAAATCTTCATGCATTAATCGGGAGGGACTTACCTTGTTGATTGTTATGAGAAA
TATATGAATTCATTCTAATAGGTCTGTTACTGTAGAGCAGTGGATGCGATTTAGAGGACT
AATAAAAGGAAATTATTATCAAGCATGTTATATAGTAGCAAACATGTCGGTACACACAAC
GCATGCGGATACACAAATTCACAAAAATACAAATTACGTCAATTTATATACCCAAAATGA
CCATTGCATTCTATTTCATTAATACTTGTCGTACACAAGTCTGTCAAGTACACTGTCTGT
TTTGTTGACGTATTAGAAAGAAAAATTCGCGAATAATAAAACGTACGGACGAAAACGCAA
AGAATGTCATATTCTTATATTTTCTTTTTACTCACCAGACGTGGTAAAGGCGCTG
>c1613_g1_i1 len=463 path=[1:0-462]
CCGCTGTTATTTGAGCCCAGATCTGTAACAGGTGCAATTTTTGTGTATGTCTATTCACGA
GTGAGGTGTTTCGGAAGGGCCAACTTGATAAGAGTTTCAATGTAAAAGAATCTGCTAAAC
CTTATATATTTTAGTCTTGGATAGACTAAGTACTATAGCACTTGATGCATTTTTGATTAA
AGTAAATTTGTTTGATGTTTCTTTTTTGTTAGTTGTATCAAGTAGACGTAAATTAATCCA
TCTTAAAGTATGATATTTACTAACGTCAAAAACCAGCCGTAAATAACATAGTGAGATAGA
GAGTGCACATGGCTGCAAGCTGTTACTAATTATAAATAAACAGAAGCATGAGAGAAAGCA
GATAGAACTTATTTGAGTGGCTTCTACAGATTTTCTGGAATTTTTCTATATTTGTTGAAA
AAGCAGGATGTAGACTTACCATCTGGGAACCAGAAGGGCTCCT
>c1614_g1_i1 len=603 path=[9:0-602]
AAAAAAAAAAAAAAAACAATTTTCATCAATTTTAAACTTCAAGTTGATTACTTCCAATCA
TTTATGTCTGATGCTTTGAATTAATGACTTTTCCTTATTTTTAACTCTTTTAAAACTTAA
TAAACATCCAGCTTTGATCTCTATCTTTCACGATTACTGGATAACGTAGTGAAACGCACG
CAGAGATTCGTATCGTACTGGCCTGAAAAATTATCAATATGATTTGCCACAACTCGACGA
TTTATTGTTGCCTGATAGGGCATCGATACGTTGCGTAACAGTGAAATCAGTTATCAAAAT
TATTATAAATTATGAAACCTGTAACGGGCATATAAATTTTATTTTCATTAAACTTTTTTT
TTCATTGCAACAATATCCTATCTCACTGCAAAGCAGATTACAAGCTCAACGCTGTGAAAA
CGATACAAATGGATCAGCAGTATTGACTGTGATTTATCAGTAGCGATCACGAGGTTGTAA
TCGAGGAATTATAAAACGTAGAAAAAAGTAAGTCCAGTAAGTATTAACGAATGAAATAAG
TAATATTGCCAAATTATTCTCTCTATATATATATATATTTTTTAATTAGCATACGTGACA
AAT
>c1615_g1_i1 len=498 path=[1:0-497]
GTTTTATAGTTACAGCTAGACAAGTTAATCTATGAGTCGCGAAAAACTTTTTTTTTAAAT
CCCAACGACAATAACAATCTTAAGTCTCGCACGAATATATTTATTGGATCGTTATACGGC
TTTAAGTTATTAGCATAGTACCCTACAAATGTCAAGATTATTTTATCATTCCCGACTCAT
CCGACAACGCGTATAAGGTACGCTGGCAAAACTTGAAACTTGAGTGGATTGTGTACGGTT
TTACGTAGAACCGAGTCGGCGGCCATATTGCCTGTATCGTAAGGTGGGCCCGATCGGTTG
ACTAGTAAAGTAAAATCTGTCACGTAGAACAAAGCCGTGAGATGAAAGAACACGCCATCG
CATGAGACTCACCGGTGTACTGTAAATTACGCACCAAGTAACGTACAAAGAGAATTTTAA
AAAATGAAATAAAACAAGCCATAGCGTCTCTGCGATTCCGATTTACTGGAATTCCGTTGA
CGCATGCGCAATAACGAC
>c1616_g1_i1 len=1350 path=[4:0-1349]
CCGAGCTTCTTGCCTCCTCTGCAAAATAAATAATGTTAAGATAAACTCTGGGTTCAACTG
CCACATGAGTTACTATATTATATAAAAAGCTTTGCGTAGCGTATCCAGTGCCGTAGATAA
AGAATAGAAAAGATCATAACCGCAGCGCAGGATAGCGCTTTCTTTATTTAAATATGACAA
ACGTAAGATACTATGCTACAATGGAAAGTGCATACTATAGTATAATAAAAGAGACTCGCA
TAAGGAACGTACGTATAGAGCGCGACTTAACCGGACGTCCGTTGTTTAATTGTCTAGCGC
GGCTTGACTGCCACGTGGGAAAGTTTCTATTTATAAGAATCCCCTTTTTAGACATGGCGC
GGGCTTTCTTAAACAGGAAATCCTGTTTAAGAAACAGTTAAGTCCGAGAAGTCAGATTTA
AAAGCACCTCTCGTCCAGCAATATTTGAGGTTTACGTTACCGAGAAAATCATTTGTCGCC
CAATCCAAACGATCACGTCACATGCGCCCTAGAGTTATGGTTGCGCAAATTCAATTTGAA
TGATAAAAATGGCGTTATACAAGCCTCCCTAATTTTATCATCGCATTTTCTAAGTTTTTA
ATGTCTCGCCTGCCCTTTTCTACCGCCTCGCTATTACAGCGTATACCTATAGCAGTGTGT
TGTGCGTGGTTAGACCTTACAAATAAGGCAGTGAGTAAGTACATTGACCTCCTGACAAAC
TGAGAAGTCGCGGCAACGCAGTCACGAGCATTCATTGAAAGTACTATCAAATAAAAGTCA
TGGAAACTTTCCATGCGTTAACTAGTGAGAATATTTTTTTTTGTCGGATTGTAATACCAC
CCATACCATCTTTACTGAATTAATATGTATCTGGTAAGGAAAACGTTACGACTGAAGCTC
CTTCTAAGTTCCTGATCTGCTTCCATTATTATAGTATGATTTTTTGAAAGACAATGCATC
TTTTTAATTAACTGAGAATATAAATTTGCCAAAGAAACTCTGAGGCCTCATTACTCGTAT
AAATTATGTAAGTCCGATGATTATATTCTCACGGAATTTCACCAGTCATCTAAATTTAAA
TACAAATACAGTTTATTCAAGACTTTTCAATCGTTGAGGTTTATTTTCCAAGAAGCACTG
CTCGATTTAACTGTTTCCCAGTAAAGTATTATACCTTTTAGTTTTGTGCAAATATAATAT
GCATGCATGCAGAATACGTGCAATCGTTAATCATACTTTCAAAGCTGCTAGAATTTGCAT
CTTTGACCAATGTGTTAGTAAAACGAACAATCAGAGTTTTCTATTGCGTGCAGGAACTGC
ATTTACCTATGAATTGGATTGCTTGAGGGA
>c1617_g1_i1 len=791 path=[1:0-790]
CATTATTTGTGCATATGCATAGACCGCTTGCTTCGTCCAGTATTTCATTAATGCTTAGAT
CTAATTGACGTACTAGGTACAATGTTGATCCGTGCAAAGTCATTTTCTAATTTTAACACA
TTCATTATATTCTGTATCTCTATGACCATCTATAAGAAATTTTAATTAAAAAAAGTGTTA
ATAATTTTTTAAATCCATGGATTAGTAATCGGTTTAATGATTTCCATACGATCTGAGGTC
AAGTTCTTGTAATGTACTATACGATATTTTCTTTTGATAATTTAAATAATAAGCATACAT
CCGATCTTGAATCAGTCATTCGTTTGAGACCAAACAATGTTGCCTATGAAATAAAGTATT
ATTTACACGTATTAAATATAACGTAATCATTAAAGAATCAAATCAAATTTCAATTTCCTT
CAAAAAATATAATTAAACCGTCCAATTAAGTTCTTTTACTATTGAACTGCTTAATATAAC
ATTAACGCAGTAATAATAAAGTACAAAGAAACAGGCGTGTTACTCATGATTGTCAGATTC
TATTCACGATACAAGAACTTTATTTTTAATTATTTTATTTTAGGTTTTCCATAAGTTTAA
TTAAACACGATTATTAATAGTCGTGCTTATTTATCACTGTAGTACAATATTTACAGACAT
CAATCTAATTGTGCAAAATCACCTTGTTATGATAACCTCTGCAACAACGTCATCTATTAT
TATTATAATTAGGAATACGTGCACAATATCACGCGCCAATGAGGTAAAATATTGAAACAA
CTTAGATTAAC
>c1619_g1_i1 len=284 path=[1:0-283]
ATTTGTAATAGTAATAATATACTTAAAATGAACTGGTTAAAATAAGTTATATGTACTGTA
TGGGTTTGTATGAGAGGAATATTGACGGCTTTTGATGATGATCAGTTGAAGTGTATCTGT
GAATATGACTACAAGGCACTGTATCTGACTGTTGTACGCTTTGACTTGACTCTGGTAAGG
CCAGATAGGACGGTCAATGTTAAGTACATGAAATTGTTAAATTAATACTAAATACTCTGG
CTGGCTTGGACTTGATAAGCAACTGATATATTGTTGCTCCCAGA
>c1621_g1_i1 len=281 path=[1:0-280]
TATGAATATGAGGATCTAGTGGGTATGATGCAGAGACACGAAGAGTCGCGAGCTAAAAAT
GTGATATATGAATGTTAAAAGAAGGTTGAATGCCAGCAGGAATAACGAAGAGGCTCTCGA
GACATCGGAATCCTCGAAATAATTGTCAGATCAGTTTGACGAGTAAGAAAAATTGATAAA
ATAAAGAAATGGCTGACGTAACGGGATACTTTCAAACGTACATAACCTATATTGATTCTT
CTATGAAATTCGAATGTTTGAATAAAATAAATGAAGTTGAG
>c1622_g1_i1 len=519 path=[1:0-518]
TTTTCTTAGGCGCTCGTTTTGGCGAATCTTCTGCCACAACCTTCGGGACTACCATCGGCG
ATCGAACCTTCTTCAGAGACGGAAGCTTTGTTGTTTGCTGCTCCTTGGGCTCAGTCTCAA
ATGAAACTGTTTTGTGTGACATAGCATCCACGTATGACATCAATTTACGTAATAGAAAAT
CAAAATGTGTCGTTGTGAAACGCAAATGTCGATCTCGCACACGGAAAGATTTCTCTCTCA
TAGCGAGAAGCCATTGAGAAGGCATGCGGTGTAGCTCTGCATATCCGAAAGCTGTAATGC
GTCCAGGCTCGTTCCAGGACAGGGCGAGCGTCCTTATCAACAGGTAACCTATAAATCCAG
GCACTTGACGATTTCAAGAAGCTCAGGGCGCGTAAGGCGTCGTAAGTCATTTCTTGATTC
TTAAGAATGCCCGATGGCAATTCTCTAGATATCGTCATTTTGTAGAGTCCAATTTTATAT
AAAATCGGAGTTATGAACGGAAAATGTGTGCGTCTGCAC
>c1626_g1_i1 len=208 path=[1:0-166 168:167-191 193:192-207]
AGAGAGAGAGAGAGAGAGAGTTACACGTGTATTAAAAGAGAAATGAAAATAAGGAGATAG
ATCGAAATAGGAGCGTTATAAGGAAAAGAAAAAGAGAAAAAAAAGAGAGAAACGAGCAAA
ATGTCGTAAAAAAGTATATTGATAATATATATATAGGTATATACTCTAAATTGAGAGACT
AAGTGACGGATTGGTAAAAAAATTTTTT
>c1629_g1_i1 len=219 path=[1:0-136 138:137-218]
AAGACGGACGACGATAACCACAGGTTTGTCTTTTTGGTTTTTGACTTTGACAAATTTGGT
TTCCATAAAAAAACGCTGAATGAAACAGTAAAACGTATAAAGAACGATGATCGATTACCG
ACGAAGTCATGGAAAAGGTTTATTAATATTTAAGGAAGAATAAAATTACAAAATCTCTTT
TATCCTTTCGTATTTCAGTTTCGTCGACTTATCAGAAAG
>c1630_g1_i1 len=499 path=[1:0-474 627:475-498]
CTTTAATCCAAATCATCTTCATGTCTCAATCCTTGATGTCGTAACTGGATCTGCCTTTCT
CTCTTACGTTAATTACCTTTTGATTCGTTGGATCAAAGTATCTCTGATTTCCCATTAATT
TTGTAGATCTTAGAAGATACTCCAGCGCTTGAATGACGCGTTGATGTAGTCGACTGCAGC
TTGGCATTACCATATAAAACTCTTTATAACGAGGAACGCTTTCTTAGAGGACATATTGAT
ATAAAATTAGCTGCGTAAGATCTCATACAGCATCCAAGCTTATGGATTGTACCAGATGGA
TGCTTAGACTTCACAAGGGTGACATTTGAGCACCGGGTTTTATGACACTGCGATGATGGC
TCCGCACGATAAAGGAACTGCAGAAACAATTTGTCTATCGTCGATGTAAAAGTCGCCAGG
AGTATCAGTTTCGTTAAGGGAAACGTTGCTTGCTCCATCCTAATGCCAGTAATTAAACGT
GGTGTGGACAGGCTGAGCG
>c1630_g1_i2 len=589 path=[1:0-474 476:475-588]
CTTTAATCCAAATCATCTTCATGTCTCAATCCTTGATGTCGTAACTGGATCTGCCTTTCT
CTCTTACGTTAATTACCTTTTGATTCGTTGGATCAAAGTATCTCTGATTTCCCATTAATT
TTGTAGATCTTAGAAGATACTCCAGCGCTTGAATGACGCGTTGATGTAGTCGACTGCAGC
TTGGCATTACCATATAAAACTCTTTATAACGAGGAACGCTTTCTTAGAGGACATATTGAT
ATAAAATTAGCTGCGTAAGATCTCATACAGCATCCAAGCTTATGGATTGTACCAGATGGA
TGCTTAGACTTCACAAGGGTGACATTTGAGCACCGGGTTTTATGACACTGCGATGATGGC
TCCGCACGATAAAGGAACTGCAGAAACAATTTGTCTATCGTCGATGTAAAAGTCGCCAGG
AGTATCAGTTTCGTTAAGGGAAACGTTGCTTGCTCCATCCTAATGCCAGTAATTAGTGAG
TTTTTGAAAAAGCCAAGGAGACTTGTGATTTTTGCATTCTGAAAGAGCCTGTATTCCATC
GATGCAAAAGGTCCATGTACTCTTGTCTGAATCACAAATGGTGTCTAAT
>c1631_g1_i1 len=297 path=[123:0-174 24:175-296]
CAAAATATTAGTCTAGTTGTTAAATTTTTTATAATCTTATCGTTCACTATAGGATTATGT
TTTGATTATTTGAGTATGCGATTTAGGCATATCTAGTGTCTATAATGCATATGGTTCCCA
AAAAATCAGCTAAGCAGAAAAATTATGTAAATCTTTAACATTTTATGTCATTTACCAATA
TGATAGGAGACTATTTTCTGTGCATGGTCCATTTTGCTTATTAGTTCACACGTTACTGTG
TTTATACCCTGTGTGCTCCGATCTTTTATACCCTGTAGCTAACCCCATTTAACCCCC
>c1632_g1_i2 len=372 path=[1:0-250 353:251-371]
AAAAAATCAGATCCGACCATATAGCCTCGGCTACGTGCAACTGGACTCAGGTAGTCTATC
CGGTATGAACGATCCTTAAGGTTTGAATTCCGCACAAAGGAAGAAGATTCAAGATGAGAG
GAACCTGCTGCAGAGCGTAGCCTGCATCCACACCTGAGTCTAATTCATCCTCAAGGTTTT
CAAGGAGCATTCGGTGGGAGGTATTCCAGGAATCCGATGATGGATCTCTCCCGGCATCCG
GGTTCTAATCATGATTAATGAATGACGATCCAAAAGTATCCAGACGATGACTGTCTCCTT
AACTAGTCATCAAAAAGTGCATCAGGAATTTCCTCATCCTTTATCTGAATTACCTGCAGG
TCTACTACGTGG
>c1635_g1_i1 len=445 path=[1:0-444]
AATGAAGTCTCTACTTCAAAAGTTTAGTCCTCACACGACTATCGGATCTCAGGAACTTTC
AAGGAACAAACCACATCCAGCCACCTGCTAGGAGCCTCGCTTCACTCATGCGAGTCCCGC
ACAAGGATCACGATAAAAAGTAGTCAAACTACGTGATACGATCGAACCAGTAATCGAGAT
GAACCGATGACTATGCTCGAATCTGGGCGAATTAGGTTGTCGAAAAATCGTTCGACACAT
TCGATTCATCATCGGGAATCCACTCGACAAGGAATCCATTTAAATGCACTCTCGGCGTCC
CTTCGATCGTCAGACGCGCAATGAAAAAGTTCCTTTCCATTTTCGGCACTGATAGGTTCG
ATCGGAAAGCAGAGGACTGCAAATACGCGACGGCGTTTCTGATTCGTTTGCCAATTCAAG
GGCCTCAACTACAAGCTCAGCAGCG
>c1637_g1_i1 len=307 path=[6:0-306]
AATTTGTGTATATATATATATATAACGAATTCTCTAATATTAGAAGAAATGTCTAATAAT
ACTGTCTCGTAATAACGCTGGCGCTGAGCATCGCTAGAAAACAACTGGTGGGATTTAGGG
GGGTTCGTAGTCAATTTTATTATTTTACGATCCCGCTTCTCCGTGTAAATAAGTTTTTAT
TTAAAACTCTTTCAACGGTGAAACTTAATAGCACGATTTCGGGTAGAACTTGTTTTCCAT
GACTTTAACGATACCTTTAGAATTAGATTTGAATCACGTGGGACTCTGGAAGAAATTAAC
TAGCAAG
>c1638_g1_i1 len=437 path=[1:0-436]
AATAATCTAGTTTTTGATTAAAGTTGTTTTTACTCTTCGTCAGAAAAAAAGTAAAACTTA
TTCTACACACATGAAATTGTATGACAATCTTTCATTCGGATTTTATATAATTTTTATTAT
ATTATACGTTAGTTTGAATTTATTTTATGTATTTATTTATTTATTTTTTAATTTTATTTC
ATGATTATAAAAGAAAAAAAGAAAGAAATTGAACAAACTCAAAATTTAAGTATCGAACGT
GTTCCAACTCAACGACATAATCGTAGAATGTTCTTCAGTAGGTTTGTAAGATTTCTTTTC
TCTTTCTGTAACTGCCTCATCAAATTTTATGATCGTTTATCACATTGTATATATTTGTAG
ATATATATACATATGTATAATAATAATTTTGCATGCATCAGTATTACCATAGATTACTTA
AAAATATTCAAACTTAA
>c1640_g1_i1 len=577 path=[1:0-576]
ATCCACTGGCCAGGTGCGATCGGTACCCCAGGTTCGGACCAAGGGGAACCACGTATTTTA
TCCAGGTCCCTTCAGTGTCTTCCTCTCTTGGAGCGGATCCAAGACGAGGTCCCACCCTCA
TAGACCAACGTAACTTTATATAGTCAAAGCGATCGTGAAGACCACGACAAGCTCATCCTC
GCACTCCCATTCGCGATATCCGCGCAAAGGCCTTGTACGAATGAATTTCTACGAGAGCGC
GAAGATGGTTTCGTCAGGCACGATCGGTCCGAGATCGGGCACCGGGACCCGATCGTTTCC
ACTGTACTTTCTTCAGGATGCTATATAGATAGCGAGGGGCCGGATGATCGGTAACTCGCG
TTGCTAACGATGCGACAGATATATGCATATAGCGTATAGGAGGCGCGATTAGGCGGTCTA
TGGTGCAACTTTTGGATTTCGAACTGAGCTCTCACTTGGCCCGAAGACGGATGGCAGAGT
AAGTACAGGGTAAGTAGTAGAGGGTAGTCGCGTGTCGGCCGAGGTAGCCGCCAAAGGAAA
CGACACACGAGACTCCCGCGCGGAGCCCAACGTTTCG
>c1641_g1_i1 len=247 path=[1:0-119 121:120-123 125:124-246]
CTTGTCTTCATTCTGGTAGATTGTTCTGGCATCGTCAGGCTCAAACACGCGAACAAACGT
TGTTGAGCCTATATTCTCCCTCACGATGGGGCCGTAAGTGTTGTACAGGTGCTGCAGCAC
TTCAGGATACTTGAGAACATTGAATATCCCTAGCTTGTAGAGGTACGCAGTTCCCACCAC
AGGTAGACTAACAGGTCCTGGGATATTTCTAAAACTCTGGACCACTCTAGCTGTATTCTG
AGCTACA
>c1642_g1_i1 len=314 path=[1:0-313]
TGCCTGGACTGCCTGGACTGCCTGTCGCGGGGGAGGTCGATGGTCCTGCTGACGCTTAAA
CTCCAAGGTGCACCAGTTGTTCTAGAAGCCACCGCGCAATCCTGACGTTCGTTCCACCAC
CTTCTCTTACTTCCTGCTCGTTTACTCCGATTCACTCTGGATTCGGCCGATCAAGCGACG
GCAAAACAACCATGGCACGACTACGGCTATTACTATTATTACTATTGTACTACTATCAAC
AAAGAAGGAAATAAATCGCAACGAGTTCCGTCATTTACGATAAAATTGATGGTCCATAAA
ATCCTCTATTAAAA
>c1648_g1_i1 len=221 path=[18:0-10 29:11-220]
AAAGATCTGCGAACAAAAGATTTAGGTTAATTTTTGTTTATCAAAAACTAAACATTTTAT
TATAAATATTTAGTAAAGAAAAGTATTTGGAAGGTGTAAATATGTCTACTTGTATAAAAT
TAATTGTATTATAATCAAAGAAAAAACTATAATAAGTATTCAGATATGTATAGTTTTCGT
AAGTTAGATTAGGTCACATTAGTATTCCAACTTTTCCAAAC
>c1653_g1_i1 len=356 path=[7:0-355]
TTTTTTTTTTTTTTTTCCATTTTTTTTTCCCCCTCTAATCTCATTCACTTTCGTAATGAC
ATCTAAAAATCGGTACAGGAGTCGCAAGTACACAGTGCGTCAAGTTTTAAATGACTAATC
AATTACTCGTATTTACATCGTTAAGAGGATTTTGGGTAGTTCTTAATATATTTGTTGCGA
TTTCAAAAATTTCCTCTCGTAACCTTACAATTTTCGAAACGCAAGTCACTATTTACAAGT
GTATAATCTTTCCGTTGAGATCCCCCAAGTACCGGAGCAAATTAAGAAACGCCTGAAAAC
AAAAGTTGCCATAAATTAAAATCAAGCCTTAAATCGAATACAAAATTAGGATGGGA
>c1656_g1_i1 len=289 path=[1:0-288]
TCTCTCTCTCTCTCTTTCTCCTTCTCTGCACACACCTGTATTTTTACTGTCTGTACATAC
ATATAGTATATCGTATATGCGAGCATACACAGTATATTTTTAACGTTGGAAAAGGTCCAA
CGTTACCTGAAATTTTGCTGCTTTACGTTCCAAGCATTTAATTTGATAAGAGAAAAGATG
ACTGATCCTACTTAAAAAAAAAACGAAAATATCAATAGATACTTGAGATAAGAATTTTGG
GTAAGACGGAAGATAAAAGTTTTCAACGTTTTTTTTGTTTTTCGTTAAA
>c1663_g1_i1 len=261 path=[1:0-107 109:108-260]
TGTACAAAAGACTTTTAAAATAGGTAGGTGAAGAAACGTCTTTATACGATATATATATAT
ATATCCTTGTATGTTCTTTAACGACCGTTGCCGAAACTTCGTATCCAAGTATGTATTCTC
ACTGCGTCTCTGTCTCTATATCTGTTTTCTCGTTCCTACTGCATCGCATCGATAAGTCGT
ATTTCTTTGTCTTTAATTGATTCAGCTCTTTTTTTACTTTACGATTTCGAAAATCCCTCG
GGAACCGACCGGCTATCGATC
>c1665_g1_i1 len=817 path=[16:0-816]
TTTTTTTTTAAATTCATTGTCATTGACATGTATCTCCACGCGTCGAAGCATAAAGAGTAT
CGAGTGGAAATATACGAAACCGTTTGAACTTGTGATAATTTTTTGCATCCGTCTAACGCA
AGATTAATTAAGTTTCAATACTTTTGACCTGATTTGTCGCCAGTCTTGAGGATTTAGCTG
ATTTTATTTACCTTATATATTCATCTTTAAGATTCAGGGGTGCCAACAGTGTTTACGCGA
GTCTCATTTGAATGTCACGCATTATATTCGTTATCAAATGAAATGAAAAAAAAGAAATGT
CTCTATGAATCTCGGTGACTCTGGAATAAGATAAATAACGCATTCTTATCATGCAATAAT
ATTGAAATGCAGTCCCTTGACAACCGAGTGAAATAAATCGATAGGCAAGGTATCCCCCAT
AACCTTCTTTTTTTTCTTCAACCCTTTTCAAGTAACCACGCAAGATTTACGTAAGTACGT
GCGTTTCTCCTCGTTCTCCAGATAATTGGACACTTAAATAATCCTAGAAGTATTTTAACG
ATAATGCTTTCCTTCAACGTTGTCATTTAAAAGAATGACTGGCAACCCCAATTGTTCGTA
CGACGAATATCGCGTTTACTCAGTAACGTTAAACAGTTTATGTATAAGTATCTGTTAGAG
TTCTTATCAGGCGATTTCTCGGGGGTTGAAAATTGTAACTTGAGATTGTCAATCCTTACA
AAGGGAATACCTAGTGTTAAGAGGAGGTAAATGCATTATCTTTGAATAGCGAGTACCACG
TGGATCCAGGTACAGCATTGTGGGAAAGAGAGCAGCA
>c1666_g1_i1 len=342 path=[1:0-341]
GGGGAACATTAGGACTGCGAGAGCTACGATGGGTAACTTTTATATCAGATGTTTAGTTCA
TTTATTGACAATTGTAACATACGCATATGTTCATTTGATTGATAGTTTTTTGAAACGTTA
ACCTTTCATATTTTTCGCATCCATATGATTAGTTGATATGTACTTATTGATTCTATGGAG
GAAGAATAAAGATGTAAGCGTCGTGCCAGTTGGTGATATTATACATAGAATACCTTCGTG
GAAGTAGCGCAAGGATTAAATGGAATAATCGCATTTACTATGGGAAAATCATTACTCGAA
GTCGTAAGTTATTGAATAAAAGTTTCAAAACTTTCGCCAATA
>c1668_g1_i1 len=240 path=[13:0-28 42:29-239]
AATTTTTTTTTTTTTCGGTACTGATTTTATTTTTAATTTTTTTTATCGATGTACAGATAA
GTGTACTGTAACTGATTTTATCGATTTATGATTTTGTCTAGGGAATTGTGATTGTTAGAT
TAAGACAGACTGGTTCACGCGGTGGGAAAGTAGATTCCTATTTTCATGTTTCGTAATCGC
GCTGGAAAGACTGTTTGGAAAAAAAGTGTCGTCCAGCGGAACGACCAGTTTCGATATCGT
>c1669_g1_i1 len=352 path=[1:0-351]
AGAGAGAGAGAGAGAAAGTGAAGAGACTATAAGCAAAACGGCTATGAACTCACAAAACGA
ATATACGTAATCCCGATAAAAATTCCATTTTTCGCGTAGAAAATACATCAGCTTTATCGC
AAACCGTATTGCGACCTGACTAAATGTTGTCGTCAAAATTTGCGACGAAATGAGAAAACC
CATACGTAGGCGGCTTGGCTTTCCATTGGCGTGTATCTATTTGGATAGGCGGTAAAAACC
AACGTGGTCGAGAGCTCGTTTACTGTTTTAATTAAACAATATGGCTTTTCCGTTGAATAA
TGTTCCCTGGACAGTTATACCAATCGGTAGACAGAAATAATGCATTCAATCC
>c1673_g1_i1 len=358 path=[1:0-357]
TCACAGAGACCCGCTTACCACCTGTATAAAAATAGAAAAATACCATTATAATTTGACTTA
AAATAATAATAATTCAAGATGTTACCACAAAACGTAATGAGAAAATGTCAACAGCCAAGG
AATTTCTTGAGATAACTCACTATACTTTAATGATGTATAAAATAATAAAAGGAATTTGAG
CTTGATTCTTGCAATGACCTATAATAACTAAAATAGTATTAGATCTATAATTTTCTCACT
GTTCGTATTGAAGATTAAAGTGAATATAAAATCATATTACTTCTACTATAAAAAAGTACA
GATAGTTGAAAAATATGTCATTGATATGAAATATCACCTTGTCCATCAGAGAACTCTT
>c1680_g1_i1 len=618 path=[19:0-617]
AATGATTGGGATTACCGCTCCATTGGCCCCCTGGACTCCGCCAGTCGCCTTATGGGCCTC
TGCTCCCAGTTCCTCCACTAACTCGCCTCCGAAGTATGTGCGGGTGGAACCTGGGTCTAC
TAACGCGATAATTTGCCTTCCCAGGAGATTGACAGCAAAGTGATAGCGAGGGTCATCTAC
CTGGGAATCTATTGAGTCTAACACGGGGAGGGGTTGGTGGTCCGCGGGGAGGGAATCTTC
TATGCTGAAGAGGGTATTAGGGAGTGGGGGGTGTTGGTTACGGATTGGGTCCTCGGGACT
AGGGTTTTTCACGGTCTCCAGGTTTGCGATTATTGGCGTGGGGGGGAGCTCGCGCGCGTT
CCCCCCACCTGGGCGTTTCCCGAGCGGACGCGTTGACAACGCGTACACGTATTCGCGTCA
TAACCGGGCAGGCCGCAAATTCGGCAAAAGAATCCAAGGGGTTGGGGGCACTCGCGATAG
ATGTGTCCGGATTGCCTACAATTGTAACAGCGGACTGCGGTGGAAGAACTGCGGGGAGGC
ATCGCGACTGGTCTGGCCATGAGGCTGGGGATGGCTGGGGGAGGGTTACGGAAGGGGGTT
GGTCTTGGGGGGGTGCGG
>c1682_g1_i1 len=241 path=[1:0-81 83:82-98 100:99-240]
ATCTCATGACAAATGTAGACGCTCGAGGCGAGTAATTCATCACCGGTTCATCCTATCGAA
CGGCGAATAAATGTACTCTAAACGTATGAAATTGCTGAGGGAATAAAAGAAAAAGTAATC
GAGGCTAATCAAATCGAGAAGGCCTCTGTGAAAAAGTGTTTGCCTTATATATTAACATGG
TCCACTTACGTACTCGGTTTACGTAGCTAAGTTACTGGACGTAGGACGGGGAAGCCTCGG
G
>c1683_g1_i1 len=201 path=[1:0-200]
AGGAGATGCCTTTCGCCTCATCCGCTGAGCTTGCTCCGTGGGTCGGGCCCAAGTTGTGGC
CTCCCGTTGGCCACCTTGAGTCCTCTTAGGGTACGCTACAACTATGGTCTTCCGTATAGT
GAATCTGACCAGAGTGTCTATCTCTCGCGTATTTAATATAATTTGTTCGCTTTACTGAAA
ACGCTCCAACATGTCGTTGAC
>c1686_g1_i1 len=285 path=[1:0-284]
CTCTCTCTCTCTCTCTCACATCCATTCTTCACTAGTCCCCCTCCGTCTGTCCCTCCCTAA
TCTCTAGCTCCTACACAATGTGACTAGGCACCTAACCGGCTATTAACAGCCGTTGATTCA
CTCTCCTCTGATTTGTTCGTGCGCGTTGTGTCTGTACGCGTTTACGGGGTTCCCGGATCA
TCGGCCTCGCCGGAGATCAAGGTGATGCTGGTCTGGTGTGCATGCAGAAGACACGTAATC
AACGGACGCTCTATGGATTTGTTTTCATTTTTTTTCCCCGCTTCC
>c1689_g1_i1 len=258 path=[1:0-257]
TAGTAGGTACAAGCAGCACACATGCCGTACGGTCCGACTCGCAAAAGAATCGTAAGTGGA
TGCACGTTTTATAGGCAACGCAATAATACTCGGGAATTCCCAGGAACAGACACCTGCATA
GGGATTGTGGTTGCAGTGAAAACCTGAATATTGTACGTCTGCCTTTCCAAGCGTCAGACA
GCCTTCTGCCTTTCCTGAGCTTGCGTCATGCGTTCCCCAATGCATATTTCAGACACGTTG
CCCACAAGTACCCGAGCG
>c1692_g1_i1 len=201 path=[1:0-200]
GGACCATGGACACGATCTTAACACGACTTTACAGCCTTGCTGTTTTGAAGTACAGTCAGT
CTGTCAGTTTGTACGCATACGACAAGTCACGTTCACACAGGTTCGTGCATTTATGCACTC
GTGCAGTCGTGCGGTATATGTTGGCACCCGTGGGATTTGAATGACGTACAATAAAAAGCT
TCCTGCAGTCTCTCCAGGACC
>c1693_g1_i1 len=846 path=[1:0-768 847:769-770 772:771-845]
TTCCAGCAAGATCCTCTTAGTATCCTGCAACAATTTCCAAAACGCCCTGTCGTATATCTT
CCTCTTGTAAATTGCTCGTAAATTTCGTCCTTACGACCGGAGAGACTATCATCCCCTAGT
CATCGTACCCCCCTGGAAAGACCTGCCTACGAGAGGGGCGAATTCGATCGGTCTATTGGA
AAGAGTGTAAAATTGCCGAGCTATCGTGACTCGTGAAAAAGGAATTCAGATGGCGCTGGT
GTCTGGCATGAAAATTCTTCTAGATCATCAGAACATCAGCGACGCGGTATCATCATTGGA
TCTCTGCAAGATCTTTTGTTGATTTTCAAAACGTTACTTATCATCGTGACTCCTGGTATT
TGGACGCAAATCTGTATCGTCCCTATGGCACTATGCAGCAACTGTTTCGATTGAGGTGTC
AGAGGTCCATCGGGGATAATACAAGACTCAACCTCTAATAACATTGGTATCGGTAAATGT
TCCGAATCTCAAGCCTACTGCTTCAGTCAGCAATTATTCAGCGAGCGGAGATCACTGTTG
ATTTACTGCAGGATCGATATTGCTAGCTCCGGCTAGTTCTGGCTAACTAATAAACTGGCA
GGTGTATCGTGTTATCTGCTGCAGTGTAACCGAGCAGCCCCATCGTATGGCTTAGCCATG
CAAGTCTGCAGTATCGTAGTCGGTAACAACGTGGCGTAGTGATTTAAGAAAATTGAAATT
TGTATTTTGAGTACGAGTGGAGCATTAGTTGTATACGTGTACGGACTATGCGAAGAATTG
GGATAACCTGTACGAGATTGAAAAATAGATCAGCGACTGATTGCGATGAAATATTGTGCA
CGGAAG
>c1698_g1_i1 len=583 path=[28:0-582]
TTTTTTTTTTTTTTTTTCAAAGCATCGTAATTACAGTCGGACAATTCGCAAGGCATTTTT
GTATGGTTGAACAAGACCCAAAAGTCTGAGACAAGTTGTGCACTATGATCGTCTACAACA
GTTGGCCTATATAGAGTCCTGCATCGATGAGAAACAACCTTGTTGTCATTCTGATTTCAG
CACGTGTCTTGTTTATGTTGTTTATGTTTATATTGTCTCGTACTCTCCTTTTCACTCTCT
ATCTTCCAATCCCCTGTACAACCCCCAATATTCATACGTTGTCTTATTTGTTAAACGTTG
TTTTATTTTGCTGTAGTTATTGTCTTTCTTTGTTTACTTTGGACATTAAGTTGTTTTTCG
TATCCCCATTTTTTCTCTATTCCTCTCACATCCTTTGTTTTACCGTTTCTCTTTATTCTC
ATTACTCTTTCACTCTCTATTTCTCTTTCTCTCTTGCCTTTCTTTAAATTTATCCCATCC
GTTTGCTTCTCGCGCAGTGTAGATCGATATGCGTGTCCACCTTAAACTTTTATACTGTCC
AGTTGTGTCGCAGCATGAACAGCCCCTCGTCTCTTGTGTCAAT
>c1699_g1_i1 len=541 path=[1:0-540]
GAGAGAGAGAGAGAGAGAGATAGCAAGAGTTAGAGGAGTGACTAAGAGAGGAATAGACAG
ACCAAGAGAGAGTTCATTTCGTTCGGGTCGACGTTATACGGGAAGAGACTGGTCCAGGTC
GCCAGTATTCAGAACGCGTAAACCAAGTAGGAGCTGCTGACTACGTCAGCATCTTGTGCT
ATTGGGAATAATTTATAGGAGGATATAGGTAAAATTTTTCAGTGGCTGCAGCAGGAAGTA
CAGATTGTCCCATCCCTAAATTCATCCTCCACACATTAATTCCATTCATGGACCATGGAA
CGCGTTTTCATTCAGTCCTCAGTTCTCATTTTCTTTCATCATTACTTTCTTATATACATC
CGGTGCTTTTAAAGAAGGTCAAGTGGCCGAAGGAAACCGAGGTAAGAGCATCGACGGGAA
AAGTTTCTTCTTAAGAGTCTAAGATAAATTCCAGAATTCAAAATGTAGATTTAGTCCATG
GCGCGGGACTCCATAAAGTGCAAAGGGACGGAGGCGGCTTGAGACCGGCTACTATCTCCA
T
>c1704_g1_i1 len=254 path=[1:0-253]
CTTCTCTCTCTATAACTTCCTCCTCTCCATACACCTTCTCCTCCTGCCTCTCCTCCTCCT
CCTCCTCCACCACCTCCTCCTACACTCACCCTTATTATTCCCACACTCGTACAACACGTT
CTAGTATCTCTATTTGTAAGCGTCTTCGTCTTCGTATCCGTCCTCGTCCGCCACGTCCTT
AACAACGTCCTCGTCCACGTCGTCGTCGTGGTCGCTGTCGTTTTCCTGGCTCCTGTCTCT
CTCTCTCTCTCTCT
>c1706_g1_i1 len=289 path=[27:0-98 26:99-288]
AAAAAATTAAAAAAAAAAGAGAAAAACCGTTTCCCACATTTATCTCCAATTAGGCAACCT
TAATAATGCAAGAAAAAAAATTTCGAAAATTATCCAACAGTATCCAGCAGCCTGCCACTA
GGAATCTCACAGTACATGTCAAGAGTCCCAGGCTAGGGATCATACGACACACTTGGCTCA
CAATGGGACCCCGAAGTACACACGCACAATGGATGCGAATGCGTTAGCTGACGCAAGCGT
CCAGGCACTTCCGTGCAATAGTAACGCAGAGTCTAAGCATATACGTGGG
>c1707_g1_i1 len=283 path=[1:0-282]
ATAATAATAATAATAATAATATTGGGGATAATAATCGGACTGGGCTTCACGACGAAGAAG
CTGCCGTTTCCAAGATTCGACGACGGACTCGCGTGGAAGGGCTGACGAAGGGCCAAGCAG
GAGGATGAACGGACCCACGTTCGCACTTGCGCGCACGCACAAACGCACAAACGCACAAAC
GCACGAAAGAGGAGGTGGGGGGAGGGGAGAGCTATGAATAACAATAGTATTTTGCTGTTG
GCATTTAGCGACACTGCGTTGTGTGCGCGTGCGCGTGCGTGCG
>c1709_g1_i1 len=237 path=[1:0-163 165:164-236]
CGAAATAACTCAGGAACTTTATCAGCTCGTAATCAACGAAGTTCCCTTTAATTGGGTGAT
AAAAACTTTTCTTAAAGAAAAAAAAAATAAAGAAAAAATTAAACCGGTATAATTTCGATA
TGGTCAGACTGACCGACATTATTTTTCATCAGGATCGGGTTAAGAGGTCCTTTATCCAAG
ATAAATGAACAACTAAGACCACAAAAGGCCCTGTTATCTTCCTCTCTCTCTCTCTCT
>c1710_g1_i1 len=399 path=[1:0-398]
GGGGGGGTTTCCTTGTTAGTTCATTTTATAAAGGCTGCAAGTGGGTGTAATGAAATTGGT
AGTGAGAAAATGTAAGAAAGGTAGGGCAACGGGAGGGCAGATAGTAGGAGTTAGGAAAGA
AAGTTTCCAAAGTAAGTGGAAAGGAAAAAAAAAGAAGAAATTCTAGAGCGCATATGCAAG
TGTAAAAGAGTAGACAAAAGAATTAAGAGAAAACTGGTAAAAGATTTAGTTGAACACGTA
CAGTACAAAAATTAAAAAATTGAAATGATCGTAGCTATGAAAACAGAAGAAACGTTTGCG
AATGCATGTGCATAGTATTGAATATGGCTTTGTGAAAAACTTATATTTATTTAATGTAAC
TCTTGCATGAAAAATGTTACTTTTCGTGCCTCCAAAGTG
>c1711_g1_i1 len=306 path=[48:0-175 223:176-197 47:198-305]
CAAAATTTCACCACGAAAAGTTACCCGATGAAGCCCGTAACTTCCTATAACTTCTCGTAA
CTTTAAACGAGTCAGCCCAGCAAGAGGCTAATGGGTTCTTCCGTCGAATTCTAAGCAGTG
AGTCACTTCCGTTCGTATTCGGCATACGCTAAGCTACCAATATTAAAAAAAAAATTGCAC
ACAATGATCAATGCTCCGAATGTAAATTTATCATCTATCATCTCAACCACGAGCCACGGA
CAAAGTAACTCCGGATGCTGTTGAGAAATTCTGTAAAAAAAACCAGGCAAGTAACACAAA
AAAAAT
>c1715_g1_i1 len=266 path=[27:0-265]
CTTGTTCCTCGATTAGAAAATTTCTCATCTCATGCGGGATAATGGTAATCATTTTTTAGT
AACTTTTCAAAGGCGTCTATCGAGGCAACGTAATCTATAATAAGAGCTATAAATTATATA
TATGTATAACTGGGAGCAACTTGATAAACAAATGTGAACGAACGCACACGGTTATGGCCG
CGCAATGGATAAGAGTGGTAGCGCCCACGCGGTTTTATTTTCACACGTGTTGCTGCTACG
GTACAGGTGTGACTATTGGATTTTTT
>c1716_g1_i1 len=238 path=[51:0-20 50:21-237]
CCGAAAGTTTGTTACTAATCTCAGAGCTTTCGGTGCACTCGATCTTCTTCCTAGTCGTAC
CTGACTTTTTTCCGCTCCCCGTCTCGTTCTCTCTATCTGTCTCGCTCGCTCTCTCGTGGT
GGTGCACGCAGTTCCAAAATCGAATCCGGGGGCAAATGCCAAGTCGTCTATTCACTCAAA
ATCAGTCCAAATCACTTTTCTACCAAAACTCACAAATCTGCTTTTCACTTGCGATAAC
>c1716_g1_i2 len=266 path=[1:0-48 50:49-265]
CCGGCCGGCGCGCGGCTTCGCTCGGAAATGATAATCGAACTGGACTTACCAGAGCTTTCG
GTGCACTCGATCTTCTTCCTAGTCGTACCTGACTTTTTTCCGCTCCCCGTCTCGTTCTCT
CTATCTGTCTCGCTCGCTCTCTCGTGGTGGTGCACGCAGTTCCAAAATCGAATCCGGGGG
CAAATGCCAAGTCGTCTATTCACTCAAAATCAGTCCAAATCACTTTTCTACCAAAACTCA
CAAATCTGCTTTTCACTTGCGATAAC
>c1717_g1_i1 len=318 path=[27:0-317]
CTAACGAGCAACGTACACGAAGAATCGAATCTACACGGTGTACGAGTTGTCTCGAAATTT
TTTTAGTGAAAACAAAAAATCGATTGGCGATATAAAAAAAAATTTTTTACACAAGCAAAA
AATAAAAGTCAAAAAGTCAATACGAAATTTTCGCGCGACTCGCGTTGGATTCTTCGGCAT
AAATAGGTAGGTAAATTAGAAAATAAGTGCGAACGAAGTCTGGAAGTTATGCGAATACTT
AGTATATCGGACATGATTATAAATCCGTTTAGCGGAAATGGTAGTCGTTTCACGCGCTGA
AAACGTCCCTGATATTTG
>c1722_g1_i1 len=384 path=[1:0-224 226:225-383]
TTTTTTTTTTTTTTTTTTCAATGACAGGCAAAAAAAGCAATGACAATTTCTCGGACCCAG
CAGCTGGAGGCTCGACGTCGAAGATGAAACAGGTTCCCGATCGACGAGTCGCGTGCTTTT
CCTCCTGGCACATCCCTAAATGACCTAGGGGTGAGGTTGGGGGGGGGAGGGGGGCAACAA
ATGACCTGACCAATTTTCCTCTCCTAATCGTAATGATCGATTGCATCATCTCCTATATGC
ACAACTTACATGCGCGCGTTAATGCACACACACACACGTCACTTCTCTTTTTGGGCTACA
CAACATATAGATATACATGTATGGTGAGGAGTTTGGCTAACGTACCCGGGCGTACCGTAA
CCTTTTTCCTTTTTTTTTTTTTTT
>c1724_g1_i1 len=393 path=[59:0-63 122:64-79 41:80-392]
CCTTCCTTATGGCTGACTCCTCCAACGAGGAGACGTGCCAGTTCAATACGTAGATCGGTT
TGCCTTTCGATCGGCTACCGATCCGAAACCAATCAATTCACATAGATAGGAAAAATAATA
TCGAAACTGTCAGAAAAGTAACAATGACTGGCAGTGTACATTGGATTATATCTTCGGTAC
GTAACGTCTTTAGGGCAAGTTTTCAAGAATATTTAAAACTTTCCGAAAACTATGTCGAGA
TAAACACGTATTTAGTAGATTTTTGGAAAATCTAGTTAAGACCAATAATCATAATACCAG
AAACATTAAATTCGAGTAAAAATAATACAGGTCAAATCCAACGTAACAAAATGATTAGAC
TGCTACGATATTATCATTAAGTATAAATAAACA
>c1726_g1_i1 len=256 path=[27:0-255]
GGCATAGAAAAATTATTGAGCCTCGTACTATGAAGTGTGCGTCTCGTGAATAGACAATTA
ATATACCAAGTTTCATCAAGAAATCTCGTATTGAACATAGGAAGTTTCATAATCAAAGTG
GACACATACTGACATCCACTTTGGCGTTCAGGGGTTAATGTTTTTTTTTTTATTTGTATG
ATTTGCAAACGAAAGTATGCTTTACTACGAGGTTTATCAATTTTACCATAAGATACTTAG
TATTTTTACAATTAAA
>c1727_g1_i1 len=322 path=[1:0-321]
ATTTTAAATTCACGGGTTTAAAATTTTACTTGAGGCTCTTTTTACATTCATTCACTTTGC
CCTCTTCTCAGGTACCCACGGGCATTAATCTCAATCAAGGTGCGACCGCACAGAGAACGA
GTCTTTCGCGGAATCGATACCTCGTGTCTTTACTCGTTTTATGTTATTTTATTTTCTTTC
GTCTCTGCGAGACTCGCGTCGAGGCGCGAAGAATTCCCTTCATTTTTTTTTTCCTCTCTT
CTCGACCGTGTACGTTTCTGGTCAGGCGACTGGTATAGAATTTTTGTCGCGAGTCCGGCT
TCGATCGTTTTATTCATTTATT
>c1728_g1_i1 len=662 path=[27:0-661]
GAGAGAGAGAGAGAGAGAGGAGAGTCGAGGAAGGAGGAGCCACAGGCGAAAACGTTAAAA
GAGCAAGAGACAGAAATGAGCGAGAGAGAAGAAAGAAGAATTGCGAATTCTCGTGGCCGC
CGACTGGAAGCTCGTTTAACTGCGTTCGAACGAAAATAGTTTTTGTTTGGATCCACTTCT
GCGTTGAGTCAATGGGATGACGTCGGTGGGCAAGGGTGGCCGGTCGCTCGAAAAAATAGC
GTCGTATCGTAATCATGGCCGACCAAGTATTTCTCGATGAATTTACGGAAGAGGCTCCTT
CCTCACTAAATGACAGAATCGTGGATCGAGAATGATCGACCTAGGCTACGTACGTGTATC
CGCTTGGTAGACACGCCAGAGAGACAAAGAGCCTCGTAGATCTTTTAAAGAAGCGAACGC
TGCACGGCACGTAGGGCTTTAAAGTTGTCGTTTCCGTAGGGAGAGCGAGAGCGAGAGAGA
AAGAGAAATTACTACGTCGTCCTGACGTAGACAATAAGGGGTCGTGTGGTGGTTGGCGGG
TCGAGTGTGCGTGGACCTTCGCGAGCAGCGCCATCTACCAGGCTCGACGTAGTTGCACGC
TGGGAGCCACGTAATTCCGATAGGAACAGCTCGACACGTACATACACACACACATATATA
TA
>c1730_g1_i1 len=361 path=[27:0-360]
TCTAAACATCCCAATAAGAATTGATTATCGTTCCGGTCATTCCAGCATCTCACGATGACT
GTTTTTGTCTTGTGATTAAGAGGCTAAATTTAAGTAATGGTCAGATTAACTGCTAATTGG
TAAGTACATCGTCTCGACTTATTCCGCCATACTGGTGTACAAACGGGAAGTAATGGAAGA
GTTTCCAAGTCCGTTTCCCACTTTCGGCCGGCATAGCAAAATAGAGAAACAACCGCGTTC
GAAATTCTAAAGAGAATTCGAAACAAAAAAAAAAGAAAGATAAACAAGAGAAAAAAAGAA
AATCTAGGCGCATGTAAGCAAAGTACTGTTGGTCCGACCGAAACCTGTGGGTGGGCGCCG
G
>c1732_g1_i1 len=202 path=[30:0-201]
GAAGAAGAAGAAGAAGAAGACGAATAAAAAGTACAAGTTTTCAAAACGAGTAATCAAATG
TTTGCTATAGAGAAAACAGTGAGAAATAGACTCAAGATCGAGTGTGACTACTGTGACAAA
AAATTTCAAGATTTCCAACGATCTATGGAAAAAACATCGAAACACGAAGAATTTTCAAGA
GCGAAGATCAAGAAGGTGAGAT
>c1733_g1_i1 len=229 path=[1:0-228]
TTTTTTTTTTTTTTTTTTTGGTACAGTTCTGGCTCCGCGGTTCTAGCGATGCACAGACGA
CCGACCCATCGAACACAAAAAACACGAATAAAACGCAACACGACAATTAAATAACACTGA
ACACTAATAACACGTAATCTCGATCATGCGAATATTAATTATCGAACAATTATTGTCAAA
CTGATCGAGCTTATGGATAAATAAACGACTTCACGTAAAAAAAAAAAAA
>c1734_g1_i1 len=661 path=[27:0-333 360:334-335 26:336-660]
ACACACCTCCAGTGGATAGAACGGTAAGTATCATAAGAAATTCATCCAAAAAACATTCAC
TGAACGTATCTCTGAGAATCTATTAGGCTCATGATTCTCCATCAATGTGTAAACAATATC
ACTCGCTTTGGGAAGAGTTAACAAAATTCTTTGGGAAGAAAACAAATAAGAATTCGCCTA
TAAATTATCGTCCTTGTTGTGTGTACGCTTTAATGTCTATTACCCAAAGTGTTTCATCTA
AGTGCACCGTAATATCGCATCAGCTTTTATTGAATGGTTTGATTAGGGGTATATGTATTA
TGAGAATGATCATTTGAGAAGCTCAAAAACATTTACTTTTTACTTTCATTGACAAATCAA
AATAAAGGTAGGGCATGCAGCAAGTAAGAAATTCCATTGGACAATGTTAGGAAGCACTAA
GCCCTAAGCTATGCATGTCATGTCATAGTTAATCCTTTTCAAAGGAAATGTCCAATTTAA
AAAAAAAACTGATTACTATAGAAGTTGTAGTAAGGAGACCTTTTGACACATGATATAAGT
AAGAAATTAGTATGAGTAACAATGGTAATATTTAACTGAAAATGCACCATTTGCATATAC
TAGACCAAGTGACAGCGTGATGTGCATAAAACTTTCAGTTGAAACCAGTGCGCAGTTTAG
A
>c1735_g1_i1 len=248 path=[1:0-247]
AGAGAGAGAGAGAGAGAGCGCGTGGGCGCGCGTTCTACTCTCTTCCACGGGTATGTCTGG
CATCCTCGTGGATCTCAATGGTTAAGCCTCGTACACAGAGTACGTAACCTTGCGCGGCCA
CGTCCAAGGTGCCCTTATGCTCCGCGAAACGTATGGAACATCGAAGGAGACCTTGGGGTA
AAATTCGTATGCCGATGACACGTGGATAAAAAGATAAATTAGTACGAGGGAGGAGAATAC
CGCGTACG
>c1736_g1_i1 len=453 path=[1:0-166 168:167-176 178:177-452]
AAAGGGAATAACCAACAACATATCAGTTTTACAAACAAAATTGCACGAAACGCAATCGGT
TATTTTTATCTAAATTCTATGCATGCAATAACAGGTTATGAATATGTCCAGTCCATAGTA
AATAGTCCAGCCCGATAGACTCAATTAACAGCAAAAGTTTTATTCGTCGATTTAAATAGG
ACGGTTTAAAATTGGATATGGGTCTAGTTCATATGCTTGGTGGTATTTAGTATACCGAAT
AAAATAAATGACGATATAAAAACGATAATTCTGTTACATTGCGTCGTATTTAAGAACATT
CCAATAAGTCGTCTGCTAGATTGTCTTTATGTATTTTTCAACCGAACATCTGTCCCGCAG
CCATGCAGATGGACGTTCTGTGTTGCTTGATTAAAGGAATTCAAGAATTAAATAATCTGT
TCAGACATACATTCTCGAGGAGAACCAGTTTGC
>c1738_g1_i1 len=341 path=[29:0-227 256:228-340]
TTCGTCCTGATATGGGGCACTTGCCGATAACTCGCGAAGAAGGGAAACGGTCAGAGCCGA
TCAGGCGGCTACTAGACTCTAAAAACAAGGAAACCTAGACAAACAGTTGCAACCCAACTA
TATATGTATATATGTACGTATACTTGGGTTTGTCATTGTTACCCTAGTTTAAAGTTCGTG
CCGTAAGTATACATATAGAACGCGGAGACTTTGTTACGTTTTTTTTTTTTTCTTCATATT
CGTCATTGTTTGCTCAGAAACAATGAGAAATTGCTTTTCTTAACTAGGTGGTACAGCTAG
TGGATGCACCTGCAAGTACAGTCTGCTTGACAACACGGTTG
>c1742_g1_i1 len=209 path=[27:0-208]
CTTTTGTACCGCAACGTGGTTTATGAGCGAAGGGATGATTTTTGACAGGAATCGTAAGTA
CTTGATTTTTATGTATTCTTGTGATTTTAAAAAAACGGACTTTTTGAGTCTTGTCGTTGG
TGCACCATACTTTTTGGTTTTTTTTTACGGTAAATTTTGATTGTTTTTGAAGTCCTTGCT
TATTAGGCTTATCTTGACTCTGGGCGATG
>c1743_g1_i1 len=264 path=[20:0-121 19:122-263]
TCTAAGCATCTGAACGAAGATCGATAAATATTTAATTAAGCGATAACGATAATTTTTAAA
ATATTTTCCACGAGAAATATAATTCCTCCTTAAGCTACTAATTACGAATTTCAAAATCAC
TGTATAAATAGGGACAAAAAATTGAATAAATTAGGTATCAAGCCACCCATGCATGTACGA
TTTTATGGTAATTACATCGAACAAATTATAAACTAACGGCGGCTTCACAAATTGGATAAA
TCGCCATTTAATTGAACAACGATA
>c1746_g1_i1 len=1250 path=[1:0-1249]
AAAAATTTGCAAAATTTACTTTTCAGTTTAACAAAAAATTACTATCCCGATTATTGATAG
ACAATCGACTAAGCGATCGAACGATCTCAATATTTCGGTATTTCGTTGATAATATTTTTG
AAAAATCAATTTTATTTTCGATAATTAACTTATTGGCGGTTCTGATTACTCTTATCGTAA
ATATTCACGCTAAAAATATTTTCATCGTTAAATTTACGATCGCGACACGTCACAGTCATC
AATAATGAAGTAATCGGTGATTACGATATTTATTGATAATTTTCTCTTCGATGTCTACTA
CTTATCTGTACATGATCTGTAAATGATCTTCTTCAGATTTCTCAGGAGGAAAAATATTTT
CAAAAAATATATACCTGTACTTAATTTACTTGATAAATCTACATCGTACGAAAATCCAAA
AAGTGCACTTGGGTGGGATTTGCGATTTAATTAGACAAATGGCTGATTCGTCGATACGTC
ATCGATGACGACTATATCGCAATATTGTTTATCAATAAAGCAGGTAAACGTGAGTTATAT
CACGAGAGTTTACGGAACACGTGGTAGACTGTATCGCATGAGTTCAATCGATCGGTAATT
AAGTAATTAATAATCAGCATACTTAACGATAATCGATCATTCTAAGTATTAAACGCCCCG
TAATCTTAATTACCCTTTCAGAGAGATATGATTGATCAACTAATTAAATTATTTGTAGGA
TCTACGTCTTTCGTTAGTTTCACTAAAATCGAGACGTAATTTTTATTTTGATTTTGAAAT
GTAAGAAGAAAAAAAACGAAAATACAGACTGCAGGACCGATATGGTGGATTGACGTCACG
GTTTAAGGAGAATTTTCAGGAATTCCCGCCGACTGATAAAGAGAGAGAACATATCTTTTT
TTAGCTATCCACTTTTTTTTCTCCTTGTAACAAATGCGGTTTCGTATCCTCCAGATAGGA
CCATTCCGCTTTGAATATTGTGCAGGAAGGAAGTCACTCAGATAAAATGCATCCTCTCGC
GTAGCTATTGCGCAATGATTCTAGAGAGTCTTTTCAAAAAGATTTATCATGGGCTGTACA
TTTTATAATTGTGAATTTGAAATTTGGAGGAACCAAAAAAATGACTAGTACCGTCGAGTC
GTTGCTTGGCAAATATATATTTTTTTTCTTTTTCAATTTGCAATTTTTTTGATTTTTTTT
TTTTCGAAATTTCAATTTTCACTTACCTTTCATGTGGTGCAGGTCGTAGG
>c1748_g1_i1 len=242 path=[27:0-241]
CCTCCTTCTGTGAAAATAGCTGGATCTACCTGGACTCCTCTAGTCAAAGCATTTCCGATA
ATGTCCGGAGCAGATTTATCCTGGTCTGGGGGTTTACTCGTGACATAAACCAGCCCATCA
TAACCTGTAGTGGCCAGTTCTTGAACCGGAGTAACAGTGTATCCCAGCATTTTTGTTGTT
GGATGAAAATTACAACTTTGTTTAACACTGGAAAAAAATTGACTCTATGAAATGTACTAC
CC
>c1751_g1_i1 len=505 path=[1:0-504]
TTTTTTTTTTTTTTTCGTTCTATCCGGCTCTCTCGCTCTCACGTCGACCGCCAGAGACTT
TCGCGTTAGGCACACAGTGACGTCGAAGGCGATTAGGCAGGAGGATCGCGGCAGCCAGAG
GGGGCGAAGGCTCCGACGGCACGAAGGATGCTAAGAGAGATCTTGGCAGATGTCTGGCAA
TTTTCCCTCTCTGAGATCTCATCGATCGTTAAGAGATCCAAACGGCGAGTAAACATATAA
GGCAACGCGATCACCGAACTACACGGGGCTACCGATTACGGAACGGATCCCCCTGTTATA
CGTAATATCGTACGGTCTTGCGTCTATCATGCCAGAAACCGAATCCGTCGATCCGATCCG
CCTTTGCGATAGGCCGAGGCACGGTTCGCATTCGCGGCAGATAATCGCGATAGAGGTCCG
TCGCGTCGTGTCGCGTTGCGGATGCGACGTGTCTGGACGTGTCTTCGGAGGGGGGCCAAG
GCGTTAGAGAGAGAGAGAGAGAGAG
>c1752_g1_i1 len=232 path=[1:0-193 230:194-194 195:195-231]
GGAATTAATTTAGCGTAGTCATTAAGACATCCCTTTTTTATAATTGAATTCGTATACCAC
TGTTTACGACGCACTTATGGATACTTCGTATTACGTTAACGTGTGTAAGTAAATTGCTCG
TCGTAAAATTAATGGAAACCTCACTCACGTGGTATTCCTATATAGAATTAATAACGTGAA
AATTCCATGACAACAAATAATCTAATTTACCTTAATCTCGTGACGTTTCAAT
>c1754_g1_i1 len=202 path=[1:0-84 86:85-106 108:107-201]
GGGAAAGAAAATCGATTTTTCAGACTTTTCTGAAACATTGGACCGATTCAGTGAATCGAT
CCCAAAACTCTAAGGATCGGACTTAATCACATTACAGGCAAATCACCATATAGTGAAAAG
ATGTTTATTAACGATGTATTCCGTAATTGAACTACAGTTGCAGTTATTAGATTATAGCTA
ATTGCATCGATTCATTTCGACT
>c1758_g1_i1 len=272 path=[40:0-68 25:69-82 39:83-271]
TTCTTCCGAAATGCACAGTTGTCTGTGTCCAAAGTCTATGCTGTCTCTGAAAGCAGAAAA
ATCCATTGATATAGTATAGCAGAAAAAAAGGATAGGGAAAAATACACAAACTTTCCTCGT
GGTTTAACCAATAATTCACGTGCTATACGTACATAGAAATATAAAATTTTTGGTACTCGA
AAGCTCGGGAAAAGTACTTGGGTACAGCGCAAATCCTTATCCTCATTCAAATATCATACG
TAAGTATGATGTATCTGTGAAATATATGAAAT
>c1763_g1_i2 len=230 path=[1:0-207 491:208-229]
GGGTTCTAGATAATCTACCTGATGAAAAAAAAGTTCCTCTCGACTTTTATCTCAATCGAA
TACTTTCCTCTCACTTTTCTCTCTTCGCTTCCACGAAGTTGTCAGTTACCTCCAGAAAAG
TCTCGGCTTACGCTTTCAAAACGATACGCGCTTCATCCATTCCGTTAAAATCACAAAATA
CTTTCCAAAGGGTCGTGTGGGAAATTGCGGTCAAGAATGGCGATTGGGAG
>c1775_g1_i1 len=507 path=[1:0-506]
AAGAAAAAGAGAGAGAAAAAGAGAGGGGGGGGAGGGGGAGAGAGAGAATCACAAAAATAT
TAACCGAATATAAGGAGTAAACAAAAAATTTGCAAGGAACACCTCGCACTGATTCCTCAG
AGTTTAAAAAATCAATTTGTTCATCGATAACAGCCTGGGGCACCCACATGAGCCAGTCTT
ACACGACAGAAACTTGCAAAAGCGTGTAGGTCTTATTATGGAATATACGTAGGGGCAATA
ATGGGCCCTATGAGCTTGTTAGGAGAGCAGCGTGGGGTCCTGCGACTTGTTCGATGCTAT
CTCGAAGAACGAGGTGCAGTACGAGTCACGCCTCCCGTTGTGCGACACCTCTAAACGTTT
CGAGGTAAACCACTGCCGTCGTAGTCGCACACTTTTTTCACCCCTAGTAGAGGGTACAGG
AAACAGGGGTAGGTCCCTGGATCTCTCAAAGGACAGTTTTGATCATGAAAATTGTGGTAC
TCACATATTCAGGTTTTAGTTTCTTAT
>c1779_g1_i1 len=536 path=[18:0-389 17:390-535]
CTCTCTCTCTCTATCTATCTTTCTCGCCTCCCCGTCTCTCAATCTTTCTCCCTTTTGCAA
TCACACACATGTAAAATGTAGAAACATGCTTGGAAGCTAGAAAGTCATATTTTAATCTAG
TATTACTACTTTTTAGGAAAAAATAATTAAGGAATTTAAAACCATGCTTACAGTTTACCT
TCGTTCGAAAAGTAAGTTTTTTTTTTTAAATTTTGGAATCAAAACTATTCCGTATGCGAC
AGTAGGGTTAAGAAGGTCTACTCGCTGTACATTAGTGATATGAAAACTGTAACACTAATT
CACAAAAAAAAACTATACATTTTTGAGGTACTCCAAGAATTATACACGGAAAAAAGGGGA
ACAGCAATGATTACTAGTCTGGTTAGCAGTGAGTCCCATTTTGCAGCTAAGTATTCATTA
CTAACTGATCCAGTAAGAAATACCTTCGGAACAGTGCCCTCTGAAAATGAAAAATGATAT
TCTACGCTATTTGTTGCCTATTGTCTATACTACCTGAAACTCGCTGCTAACAAGAC
>c1786_g1_i1 len=207 path=[53:0-206]
TCACTAGCCATCCAAGACCTCTATATAAGAGATACAATATTATTAATTATATAAATTCAA
TACTGCAAACACAAAGTAACAATTATAATTAGGTAATGTAAAATGTTCTACTTAGGGATC
TTACTCAGTTTCATACATAAGATATTCTCATAATTATTACATACATGAGTAGGACATTTT
ATCATTGCTGATATGTAACTGTTACTT
>c1787_g1_i1 len=299 path=[1:0-236 238:237-248 250:249-298]
GTCGAGATTAATATTCTCTATTTTTAATTCGGACTCGAGTCCGTCCCTCCTCTTCTCTTT
ATCTCTCGTATCCTCATTCTCATTCTCGATTTACTCAGGTTTTCAAAGGTTTCCCTGCTA
CGCTTTTCACCACGAAGAAGATGACCCTCTAAGATTCAATGGCGGCTTAGGCGCGGAAGC
CTCTGAGTAACTGCTGGCGCACCTCATGTACCATCCGACAATGCACGGAGCTTTCGCGAA
TTCCTGTAAATAAGTATTTCTAATAAATTGAAATTATAGGTATGGCTGATATACTGTAA
>c1789_g1_i1 len=486 path=[27:0-485]
ATATATATATATATATATATCGCATCCGGATATACCTCCAATACTCGACAGTACACAGAT
ATATATTATACAGGCTGTTTCGAAGGCGATCGTCACCCTTACCATCTGGGGTACGTTCAA
CCAAGTAAGAGATACTTTCGACATATTTTGTATCGTTTCATCCCCACTCGTCAGTCCATG
GTTTTGCGTATACGCATAAAAAATTACGTCACGCGTGATAACTCCCTTAGGGTATCCAGG
AGAATTGATACGGGGTAAGATTTCGCAATCGTTAAAGAGCACTTTCAATCTCGCTCCTCT
CCGCGCCCTGCTCGCGAAACTGGAACGCTCTAATGGAACGTCTTCATTTTTTTTTGTTTT
CGTCACATTTTCCCCAAATTTAAAAAGTAGTGCGCATCTATTTCGCGTGCGATGCGGCAT
CGTTCAGTTATTTCGACGACCCTTGTCGTTTCCATTCGTCTCTTTTATTTATTTTTATTT
TTTTTT
>c1794_g1_i1 len=259 path=[27:0-258]
CTCTATTCATAATATACATTTTTGCTGTCTAACAATATTGAGAACCACGATACTATATAT
ATCTATAATTAGTACGCAAGTATTATCGTATATTGATAACAATGATTGGAGCATATATAC
TACATAAACTATAGATATAAACTCCTATTGATAAAAAAAGTCTATTGTATATATTTTTAT
TATGTAAAGCTCGCGTAACAAAAAAAATAATTATAATTTGATGAATATTTATTTACCAAA
TAAGTGCCCAAACCAAACA
>c1797_g1_i1 len=242 path=[15:0-116 14:117-241]
GTGGTAATTGTCGAGATTTCGTTTAGAGATAATTATATATTTTTAGCCGATTCCTTGAAA
TTCTTTTAAGAAAATCCAATTTACCTCCACTAATACTCGTGGATAATTTTGGAGTAAAAA
TTAAGGTGAAACGGCGACACGTGCGTAAGTAGAATTTTTTTACAAAAAATTCCAATGACG
CATAGGCGCAGTGCCTTTCGCGCACGTGATTTAGGTCTAAATAAATTCAGCTGAGCCCAA
CA
>c1800_g1_i1 len=444 path=[313:0-133 22:134-443]
AAAAAAAAAAAAAAAAAAAGATTTAGGATAAGAAATTTATTTAATAAAAATAAGTTTGAA
TTATGATAACTTGCAAAAGTATATGTAAATAATTAATTAAAATAGAGCATATTTTGGCAA
GCTATGTTTATTACCATATTTAGTTAATAATCACATTGATTCTTGATGTTCTGCCATAAT
TTAAAAAGACTGAAGAGAGCTAGACCAAGCTTTTGATAAAACAACTATATGATCTTTAAG
ATTTAGGATGTACCACAGTAAAACATTTATCAGTAATTTTTTTAATCAAGAAATTAAAAG
ATTAGAGTATCATAAAATCAAAAAGAATAAACTGGCTTATCAGTCATCTGTTTTAAGTAA
TAGAATTTTTAAAAACATCAACCCAAGATAACATACAAAATGATTATAATTTAGTTAATA
ATATGACAATACCAAATTGCTCTT
>c1800_g1_i2 len=331 path=[1:0-20 22:21-330]
ATGCTAGAAATCCAACAGCCACATATTTAGTTAATAATCACATTGATTCTTGATGTTCTG
CCATAATTTAAAAAGACTGAAGAGAGCTAGACCAAGCTTTTGATAAAACAACTATATGAT
CTTTAAGATTTAGGATGTACCACAGTAAAACATTTATCAGTAATTTTTTTAATCAAGAAA
TTAAAAGATTAGAGTATCATAAAATCAAAAAGAATAAACTGGCTTATCAGTCATCTGTTT
TAAGTAATAGAATTTTTAAAAACATCAACCCAAGATAACATACAAAATGATTATAATTTA
GTTAATAATATGACAATACCAAATTGCTCTT
>c1804_g1_i1 len=318 path=[1:0-38 40:39-317]
GGCAAATGGCTCGAAAGCCGTTATCGAGTTATCTATATAAAGCTACCAGCAGATTCTGAT
CGTGACACGACGTGAATTATTATTTGATAAGCTTTTAACAGTCAAACAAAAATTTCGGAG
TTTTTATCTGACTTTAAAAAATGTTTCGAAAAAAACTATATGCGTCGCAATCTTGACCTG
ACTGTAAGACAACTTTTAATCAAGATATCGATTCCTATTTTACTGAGAAATATTACAGAT
TTCGTCAAGTGACAAAAAATATATTATGGTATATCCGAAAAATGTGTTTCTGAGATTTAA
TTCACGATCCAAAAATGA
>c1807_g1_i1 len=375 path=[1:0-291 293:292-316 318:317-374]
CGTTGTTTGTACCTCTGATTGCTTTTATAAGCTTTACGCTTGATTTGCTTATTGTTCATT
CCAAGTCCAAGTGCACGGACCTGTCGCGATTGCCTAGACATGATTTGGTATTGAAAGGCC
AAAGGCTGCTCTCTTAATGGAGCTGTAGAAATGCGGTTTGTACGTTTCTATAGGCGTGTT
ACAATGTTTAACAAACTTATCGTTAGTCCGTTTATTAATAGATTTACGCGAACGTATATA
CAGGGTGGCGCGAGTAAAATTATTCGAGTCAATTGCATTATTACGTTGCGTAAGCATAAT
TTCGAAATTTTTTTTTATCAAAAATTACGAATTTTTTCTCGTCGGTTCTTGTCGTATGAA
CGTTCTGGAGAATGT
>c1808_g1_i1 len=245 path=[1:0-18 20:19-244]
GTTCTAGCTCCATCTTCGGCCTTTTGACTGCGGCACACTCTCGGAGCGAATCATCAATAC
TGACGGCGCGATATTCACATGTCAGTCCCTGCGATAGGTAGACTTGTGAGGGCGTATACA
TATGTATATAGGCCTTTCGCAGTCAAAGGGTTAAACTCCAAACGTAATACATAGTCACAT
CCTGGTAGGAATTGGGTTAATGTATTTTTTGGTCTTTCGCACCTTGAATATAAGAGTTTC
TTTGG
>c1812_g1_i1 len=308 path=[1:0-307]
TGGAAAAAGGGTTTCGCAAACCCGTGACTAATGCAAGCCGCTAAAAAGAAGTTTCTAATG
GACTCGTGTGCAGACTCCGTCACTACCCTCGCTTATGTACGTTGCAACCTTTCATTCCTG
TAGCAAACAGTTCGCAAATAGCCAACCGTCCGTTTGAGCGTCGCGAACCGTCTTATTCGT
TGTTTGCAATGAGACAAGGAAAGATAATTTATTAACTAGGTGCACGAGGCCTGGCGACGG
ATATTTCTTGGATAAAGTATAAAAAATTGTTATTGAGCGATCGAAGGGGGAAATTGGGAA
GCGTGAAT
>c1815_g1_i1 len=308 path=[1:0-307]
CTCTATTAGACGTTCGATCGATATTTAGACTTTGCCTTGCATTCGTACCTACCTTCAGGT
CATCTTCGCGTATACCGTGCGTGTAAATTAAAACTACCTTTTTGTCATTTCCTCTTCTCC
CACTGCAGTCGTTCAGGCAATAAGAGGCTGCTGCCTAAGGGTATATCTTGCAACGGTAAA
CACAAGCACGGTAAAGTTACGTGACTCGAAGAATTTTCTCTGAACAAGTGAATCATATTG
TTGTTTGTGGAAACACATTTTTTTGTTCGACTGCCATAGTGCTTTCGCTTCTTACAATCA
CGTTTTGG
>c1822_g1_i1 len=252 path=[1:0-84 86:85-251]
CTTTTTTTTTAATTGAACAAGACATTTTTCAAAGTCCCCCTGCCCTCCTCCTCTTATGTA
TCTCCACTTTGTTTTCTTGACTCACACACCTACGTAGCCGAACGATCGCTCGAGAAGTAC
ACGATAAAGAATTCTCTTCCAAGAGGAAGAAGACCCGAGTTCCTTTACCGTCTAGTAAAT
GATCGTGACGTAATTTGACTCTGGCGAGACGGCAGCGATTGCATTATATGTGTACATAGA
CGCAAAGTGCAG
>c1828_g1_i1 len=306 path=[26:0-305]
CTTGAGGCGTCTATTTACCTTGTCTACATCAAATATCAATTAATGAGAATACATGAATTC
GAAAGATCTGCTGCTATACTAGTTCAAACTCTCTTATCAGTATCTAATTTTCACATCGAT
TTTTGAACATCCGGGCTCAACAAGAATTCCTGGAGCTCCACGAGTAAGTTACATAAATCT
TCAAATTTGCGCAGTGAATTGTCATCATTTTGTAAAACGAAGCTTTTGCTACACACGTCA
TTCTTAAAAGTAATAGATAATAATAGAAAAAGTCATATTTACATCCAAGTGTTTTACTCC
GTTTCC
>c1830_g1_i1 len=358 path=[55:0-260 54:261-357]
GCACGACTACTTTATTTTCTTTACTTACACGTATAAAAAATATTTTAAAAAAAGATTTCC
GGACATTTTAATACTCTCATTGTTGTAAATTCGTTTTCCCGTTTCTTCCGTTCATGAAAA
CTAATATCCTTTTCTTAAATTTTTTATGTCACGGCAAATTAGAATAAATAAGCAAGGCAA
ATTGTTCGACGCAACAGATGACAAACCGACTGTCAACAACAGAGCAACATAACCTGAATC
ATGCGACGTACTTATTGATCTCGCGAATTTGAACAAATATCTAACAAAAAGTTAAATATT
TTCTCATCTCATCGATAGTTTGGTTCCAGTTAACATGTTGACACCATTTTTATGTCGT
>c1832_g1_i1 len=538 path=[1:0-537]
TTTTATCAGAAAAATATTTTTTATTAATAAACATAATTTTTAGGGGATACAATTTTCAGG
AGTTATAGTATAACAGATTTTGGGACTGAAGCAAAATTCTGGAGATGCTTTCGGGAGAGA
CTGTATCGAATCTCATGTGAATACAAGACTAATCCTCGATTTGTCAGTTTCGTCGGTTTA
ATACAATTTACTTGGGAAATTCGTCAACGTCTCACGTATGAATGACACTTTTTTTTCCCC
CTTAAGACGTCGGCATCTCGAAGCGTCCCGACGCGGTCGATTGATAAATTCGGAATGTCA
GTGGAATTCTCAACAGGGGAATTTTTTTTTAAAGGGGGTGTCAAAAATAAATACTAGTAT
TTTTTCTGTCACCCCCTTCCTCCCCCTATTCCCTTAAGAAGGATTTTGCTTCTGTAGAGA
AAAAAGGAAGTCCATGGTCAACGAGCGTCATTGTTGTATCCATAGGGATATACAACATGA
AATTAATCATGTCAAAAGATTCTACTTCTTTTGATTCAAAAGTATACCGAAAGCTATT
>c1834_g1_i1 len=345 path=[27:0-344]
ATTACCGTCCTCGTTCTCCGCCTAAAACAAAAGAGAACACCAGGTCAGCCACCGCCAGTC
GTGTACATGAAATTCGAAAATAAAGTAAAGTCAAATAGAAGGATAAGAACAATAAAAATG
TATAGCGACAACTGCTTCGAGACACATGGCGAATGTGCAGAAATATGAACATGTTAATGA
TGAAACTGCAATGTGGCAGAACGGAGACAACTACAAAAGGCCATTTAAATCCTCAGCGCG
ATAAATATAACGTCGCGAAAGGCCCCGAGCTTTCGAGAAGCGGCAAGTGACCTGTGTTCC
TTGATTTCTTCCGCACATTTACCTTTGCCTCGAACGAATTGTTTG
>c1836_g1_i1 len=208 path=[27:0-207]
TTTTTTTTGATTAAGGTTAGTATTTACTGACCTTTGCTTGCTTTGATACAAAATACATTG
TTCATTCGTTATTCTAATATCAATGGTATATTTACAAGAGAGTATCACAGAAAAGTCTTC
GTCGATGTTATCAATGGTGGCCGTGAGGTGCCCACCCGGCGTGTCCGTGGGAGGCTTGAG
CCAGAGCGTTCAGGTGCGCTCCCTTAAG
>c1837_g1_i1 len=302 path=[21:0-150 171:151-153 20:154-301]
TCGGCTGAATGCTGTTCTTCTTGTAAGTAAAACTCTCTGCTATTATAATCACAACTCTAT
TTTTATTTCTATCCTACCGGCAAGATCCTTATGGTCCTTGGAAAATATTGAAGAACATAA
ACGAAGCTATTTACACGCAACGAAATTCTAAGATGATGACATCTCTCAGGATAGACTATG
CCAGGTTATACGATATTATGGTAATATAATACAGATACACTCCCTGGTCTTAACGTCGAT
GTTCTACTGTCTTTCATCGACCCGGCAGGGAGCGGTTACATGGAGATCTACCTGCCTTTT
AC
>c1838_g1_i1 len=578 path=[1:0-460 462:461-577]
ATGCCAGAATCTGTTAGGCGGTAATTGAATAGATAGAGAAATTCGGTGTGGATAAAAGTT
CGACGTTAAAGTGTATCCGTTTCTACGTAGTGCCGAGAATCCGGGCTTTCTGATTGGCCA
GAAGCTACGTACGGATTGACATATTATTTCGACGCTATTAGCCAGGGTGTCCTGATAAAG
AGCGGCTTAGCACCAAAGCTTTACTTTATCGTACGACGTCGTAGATTTTTGATTAATCGG
TTTATAAAACCAGTTATTGCATCACTGCTCGAGTGCCGGCAATCGGTTCAATGAAATATC
ATTGGCATGCCACTGAGTTATTGGCTGATAATTGCCGCTCCTAAATACCTGCCGCGGGGT
TAATCGGATCCGAACGTAATCCGCGGACCAATCATCAATCATGACCACTCAACAACTTTC
GATATGATAATTTTATTTTTTATCTATATTTTTTCAATTTCAAAAAAGGCATCCGGTCAT
TTTTTTAAACTCAAAAACACTTTGTACTCTTGCGACGATCGTCAAGTTGAACCGATACGC
GTTTTGCATGCCTTTATATGGTAATTCTGTGAAAATTA
>c1839_g1_i1 len=554 path=[1:0-553]
GGCGTGTTATCAATAGCACCAAGCAGTATCATTACAAACAGCAGCATCCGTGAATCCCAT
CCGTCATGGATGGCTTATCTGGAGCCATTCGCACCAGGCAAGGGCAAATACAAAGAACCT
CATAAAGCACCCTTCAACCTCGTACCAAGCATACGTACCATACATCCTGACGGCTAGTCA
TAACCTACGACCCTCTCCCAATTCCCACTATCCTGATTAGTCCGACCTGGACAAAACAGC
CATTTTAACGTTGCCCCGTCCACCTACCTGCATCCAAGTACACACGGCCAACCTAACCTC
ACTTTCCCCATTGATTGACAGACCATATCATACGAGTCAGCTACCGCTCGCGTTACCCTC
CGATGAGAGTCACTGTACCAAGCACAAGGAAAAGACTTACCACGAGATATATTCGTACCA
CAATCCACCCTTAAACCACCCCGCACTATATGAACCGCACGGTTTCCGCTTTACTACCCC
ATAAACTGCAGGACATGCTACGAGTGTGGTTTCGACATGGCGCTACCCAATGACTACGGT
CACACCCAGGCGCG
>c1841_g1_i1 len=278 path=[27:0-277]
CCAGACTAGTTGACATTGCTGAATGATTCGTTGTACAGGTCTTTTTTTTCACTTTCTTTA
TGGTGCCAACTTGATCGCGATCCAGCATGACAAATGAATCTTTATTGCTTGCTATTGTGT
ACGTGATGTATTAGGGGAGTCGTCAGTTACGTGAATCGATATGTTATGTATTTTGCTAGT
TAATGTTACGAGAGTGATAGCGTAATGGCGGTGAGAGTTGGTTTATCGTGTAACTGCAGC
TAAAACGTACAGATTGAAAGAGAAAGAGAGAGAGAGAG
>c1842_g1_i1 len=251 path=[1:0-250]
GTTCTAGTACTTTTTTTTTTACCGCTTTACGAAAACGCATTGGGCAAATCAGGAGACAGC
GTCGAGTGTTTTTTCGTTCACTTTTCATTTTTTAAAGAGCTCAATGTAATCGACTTGCAT
TTTAGTAGATCTTGCACGGTGAAATTTTATTTTATTGTGTATAGAAAGAAGTTGGTCATC
GTTCGATATTGATTTTGTGATATTTATATAAATTTTGTTTTCTTTTCCAGATCCAACTCA
GCCACAACCAC
>c1845_g1_i1 len=234 path=[50:0-126 176:127-150 49:151-233]
CTCTTGTCTGAGTCAGGATCAACTTTGGAAACCGACTACGTACAAGTGTGACTATCTATA
TAACATAACCTTATTTTATTTTGTACATATCATGCAAGTCCTATCGGTCAACTGGTACCG
GGATTATCGAAGTAACAGATGCATTTTTTTAAGGGATGCTGGGAGATAACAGAGAAACTA
TGGACCGTCAGATCTGTGAGGTATCCAGTGTATACGAAAAGAAGTATAGTTCTG
>c1846_g1_i1 len=522 path=[64:0-126 190:127-521]
CTCCAATCATGAAATTCAGTGTTTTGCCCTGCAATCCAAAATAGGCAATAAAACGGCATT
TTAGGACACATCACATACACTTGAGACTAGTTTTAAAAACATTTAACACAATGTAGTGAC
TAAAAAAAGTTCTAATAAACTTTCAACGTAAAACATTTTTAAAATTGTAAAAGAATGAAT
ATTTTTTTTACTTAAAATTTACAACTAAACCTATAATTAAAAGTCAATACTACAAAAAAA
ACACCAGCCAATCACACATTGTTTTTACATCCTACTGTTACAAACATCAAGTTCTTCAAT
TCACACTTGTAGTACACAAGACATCACATTTGAGTTACATTAAGTGTAACCTTATCTCAA
CTCTGATCAAGTAGTAACGTTAAACCATACTAATATTAAAGAGTTTAAAACTGTCACCTA
AGCAGTGTTGGAACACAGTATTAAACTAGTGATGAAAATAGTTTAGGGAACACATTTGGC
CCTTCTTATTAAAAAAAAGGTTCATTGATCACACAAGTTTAT
>c1853_g1_i1 len=898 path=[1:0-897]
TGCTAATGGTGGCTTCTTATATTAATCGAGATAATGGGTCTGTATAAAATTCTCATCCGG
TTATTATTTACTTTGCGTCACGAATAAACAAGTAAATTAGATTCAAAATAAATGTACATA
ACGATCTAAGTTACGTCAATAATAATTATCGATAAAGCTGTATTACACTGTGTCTTATAC
ATTTTATACGGAGTTAAGGTGACGGATATATACTTTCTGTTTGTCGGTTTACTTTTGTGC
TTCACTTCTAAAAATAGATTCGTCAATTCTGCAGTGTTTCATTAGCCACGGAGACAATCC
TCTAATCTTCTAATTTCGCGTTATCTTCTACCAGTACATCATGAAAGATCGTACGATCGC
TTTATGAATGTGTATATAATAATAAGTATCTATTCAGTTGATTGAAATTGGAGACCGGAT
GAGAGAAACCAAGAAATAAACCACAGGGGGTTGTTCTAGTTAACTATGGTTCGATGCAGC
GGGTTATAAAAAATATGTGAAAGACGCAAAAAGCAGAAATAGAATTACACGGAAACTGGG
AACTTTCAAATTTTTCCTGAAACTCTCGAATACCCATGATTAGGCAATACTAAGAAAATT
CATAGTTTACGTTATCCTAGCACGTGTAAAGATTCGATTTTTCGCGAATCTTTTAAATGT
CGGATGACTCTTTCAATAAATAGACGAGTTCACATAAATTATACCTATGTATAGTGATTT
TAACATAAGTGCCTATTCGCTGGAAACGTTTTACAAGGTGCTCATTTACTGATGAATTTT
TCCTACCTACGTTGTACTTGAAATATGACAATGTAATTTAAAAAGAAAAAAAAATAAAGA
TTACCCAGCATTGCATCAACTGTCTATATCTAATCCAATTGAGATTTCGCGGTATGCA
>c1858_g1_i1 len=385 path=[1:0-384]
GAACTTCGAACTTCACTATTTAAGAATGTCATGTACTTGATATTTATGCACTCAGCAACA
AACTTAACAAAAATTATTTAGGGCATAATATGATTTCACTTCAATATCACTGTTACTTAT
GTTTAGCGAGTAAGAATTATTAGCCTATGAAATTAAGTTACTAAAAATAATGGAACACTG
GACACTGCAGGAAACTGTATTTAGTTCAGTCTTTGCTGAATGACCTTAGTCAACAAGTAT
CTAGTGAAGGCTTTGTACTCTGACGAAATGCCACAGCATGCTTTCTATGCCAACAAACGT
AAGCGTGAATCTGTAAGTTTATACGTGTTTAAAACCTACGATAGAAATCTAACCGTATTT
AAAAATATACATGGGTTAATGCATG
>c1860_g1_i1 len=344 path=[1:0-343]
ATAAATATAAAAAGAGGAGGTTGGTTATGGATAAGAGGGATGCTTCCAAGACACCAGCAC
AGGAGACCAGCTCGGGGAAGAATGAGCGCTTTGAGTCCTGGCACTGCCTTAGCGCTCCCC
TCACTCCCGAATCCTTCGCGTCGAAATTGCGCGCAACTTATAGTACTTCTAAATATTCTT
GACCAGAATTTCTGATTTTTAAGTGTTAATGTTTAATTTTATTGATTTAATTAATTTTTT
CAATTTTCCAAACACGTAATTTATGTATATTTCGAATATTCAATATGATATATGTCGAAA
TTGTACAATTTCAATTCAACTTTTATCTACTCCGTAGATTTTGC
>c1863_g1_i1 len=342 path=[29:0-111 140:112-114 28:115-341]
TTAAGTTTATACAGTATAGCTGACATGCATCGTTAAGGAAAACAGTTTTGCTATCTGAAA
ATGATACAATTGCACAGGTGTCTATGTTAACACTGTAAATCAAAGTATCCAAAGACAAAA
ATTACATAACTAAAGATTCTGCAAAGGCAGGCGGCAATGTAGCTAAGTTCTTAGTTATTC
ATACAAAGTAAGTAAGCTTCATTGTCATCATTAGGAAGTTACTCCAAACTCTACCGCATT
CTTATCATTTTGTTACCACATACTCAATTTTAAATTATTATCATAAATGTGTAAAACGTA
TATTTCATAACAAAGGATACTAGTTTTTCCAGCAGCATCCAG
>c1864_g1_i1 len=581 path=[1:0-512 514:513-532 534:533-580]
TGGCAGGACGAGATAGTCGGATAACCCTGACTCCGATGTACATTGGGATCGGTAGAAAAT
CCACATATCTCGGCTTTGCCACGAAGTGCCATGAATTTCGTCCACACTGTAGAATTCGCA
TGCGCGCCATTAGCATCATAATAACGAGCTCCTATGTCTTTGCTCGCGTATTTACGACGT
CGCGCACGCAGTTGATGCGTATTGGTGGTGCGTATATCGTTGGAAAGGAAGGTGTAAGGT
AACATCGCGTTCCTCGCTGGACCACCCCGAAGCCATCGCCATCCCCGTCGCCATCGTCTC
TCGCCGCACGTCTGCCAACGATAGAACGCGCTTGGGTTATGGGAGGCTTATGTTCGCTCA
TATGCGTTATTGCCGCATCCCTAGTATGGGATTAGCGGTGTTAGATTCGCTGAGAGTGAA
AACACCATGCACCAAGATTTTTTCTCGCCAGATCAGAGATTACTATGAAGTAAGGACTAA
GGACTCGAGGATCTCTACTTCAAACTGAACCAGTATCCTTTCTCGGATACTGGCTTTTGA
TCGTGCCAAAGGATATACGAGTTGGATGTGCTATTATACCG
>c1865_g1_i1 len=320 path=[1:0-319]
CGCGATACTTGAACCTTTTATTGCTATTTTGTCTCTCTCACTCGTTCGACAATCTCCCAC
GCTGTCATCGTTGACCGTTCGGGCGATTAGTTATCCGGAAAAATATTTGAGTAAAAATGT
AAAATGAAAAATGTAAAATAAAAAAATTGGAAAGCTTCAATACTTTGGAAGCGGGTAAAC
ACGCTTTCGAGAATTCCGTGTCGAGTTTGCTGCGTTACAAAATCTTGGTAAACACAGGGT
CTCTGGAAGCAATGTGCATAGTTTATGCGTAACGGACGTAAGCATCGAGTGTGGTTTTAA
CACAGATTCGTCAATAATGA
>c1867_g1_i1 len=221 path=[81:0-144 28:145-220]
TAGCCACTCAAAATATCGTATGTTATAAGCAGTAAGTAATGAAATAGTCACGATGTCCCA
CGGTCACTGGTTTCTATGGCAAATTTTATCGTGAATTTCATGAGAAAAATTAACGAAAAA
TTTTTTCCGTGTACCTTTAATCGATAGACCAAGCGAATTCTTCGGTGGAAAGGGCTGGTT
TACTTGGGTCCGTACCCATGAGATTATTACCAACCGACGAT
>c1869_g1_i1 len=881 path=[11:0-880]
CTTCTATTTTTTTTTTTTTTTTTAGAAAATTAAAACATAAATTTGATTGTTCTGAAGTTT
AGTATTGAAGTTTCTTATTTTTTTTTACTTGGAATTAATGGAGGCGTGTAATATTTTTCG
TCTCAATTGGGCTCTATACAAAGTATTCGATTTCGCTGTAACAGGTACTGGATACGTTAA
TTGCCATTTTGACTTCGTTTTGATTGGACACGACTGTTTCCTGTTTGCGTTGTCCGTGAA
AGAAAAAAAAAATGTTTTGCCAAAATTCATATTACATAAAATCCAAAGAATAATCGCAAC
TCGAAAGTTCCGATCACCCCGAGGAGTCTGGAACGCGTGGCAGCGGGTTTCTGGCAAAGC
AAATTATTCACACTCAAACGACTCCATTTCAATATCGGGGCGAACTAGGGACAAAAGAAG
GGCGAGATGCCTGTCTCCCTTTTGCTTTTGCATTTGCTTTTGCCATGCTGCCAATACCGG
GCAATGCTTCTGTCTGCAGCCTGCAGGCTTAACTCTATGCGGCTCGCGACTACAATCCCA
TACAACCCTTAACATATATATATACATATATATAGAAGTACGAAAACCCTAGGATTCCAA
TAATACCCCAGATACAATAGTAACAAGTATTAGTAGCATTAACAGTAGTACCATCAATAC
AATTAACACTAGTACTACTGAAAACAGCAAAAGCCAATCCTCCTCATTCCTTAATAAAAA
AATCTCTTGAAAATTCAATAAAATGTTATACTACAAATTTGAATCGCTGGAACCATTCTA
GGGGACTAATTTTAAGGGGATGATCTTCTAGGTACATGTTTAAAGTATCGTCTGCCGCAA
GGGATAGTTTTATGTACTATATATGTATATATATATATATA
>c1870_g1_i1 len=206 path=[1:0-153 197:154-178 170:179-205]
GTCCTTCTTCTTGTACTGTTGCTCGATTTCTTTTTTCTTCATGTCACTTAAGTCACAAAA
CTTGTAATCTTCGCTTCTGTGCTTTCATTTGCAATATCGAACGATTTAAATATCCCAATA
ATATATTCCCGGCGAGTGCTCGATTTATGTAGCGGAAATTGTTACTTGAAAAGTGGGATA
AAGTTGCGAACCAGACGACAAAGAGG
>c1875_g1_i1 len=389 path=[276:0-109 20:110-388]
TTTGTAATTATCGAGAAAAAGAAAAAAAAAGAAATACCCATGAACATTAACGTCACGGCG
GAGCTCGCTTCTATTCGTGACGGATGACATTGGGTAAAGAAAAAAAAAATAAAAATGTAT
CTAGAAACTAGCGCCAAATTCAAATCGTCAAAATTCCAAGGAACCGCGGATATCGTCGGG
AGTTGTTACTGTTCTTGGGCTTTTCCTTTCTTTCTCTCCTGTGTCGCGCTCCGTTAGGCT
AGGCTTATTGCGTTATGGTAACAAACGGCGAGACAAAAGGAAAGGGCACGAATTTGCATA
TCCATATCGCCCTCCATTGGTCTCAATGAAGTTATGAGAGTAAGCTCGGATGCTGTGCTT
TAAACTTTTTTGGTTTTTTTTTTTTTTTT
>c1880_g1_i1 len=266 path=[39:0-163 202:164-265]
GATTCTTATTGGAACTCTTAAAGATAACGATGTCGGTACTGGAATAGAAGAGATACATGG
ATAGAACATTTGAAAGTTAAAAATACTGCAAATGAATTAGTTATATAATAAGACACAATG
GAAGATTTCAACTCCGACGTATTGGTTTATCATTCTAAAAAAAAACCGGGTGGAAAGCGG
TTAATGTTAATAGATTAATCCAAATTTTCTTTATGATATTGATTAATTTAATATATAATT
TTAAGGCAATGGTGCTGGTTTCACCA
>c1881_g1_i1 len=430 path=[27:0-429]
ATACTTTCACAAGGTATCTATAGAATATATTGAAACACATGGTACTGAGTATTAATGTTT
GACTAAATAAAGAACAAGATTTTGTAAAGTGTTTATTGAAGGTGGAAAATAGTTTAAATG
ATACGGAATATAAATATAAAATAAAGCTACTAATCTGTGAGATCCATATTCGATACATCT
AAGCTCGTAAAAAAGGTATCGCGGTAATTTCAGTTCCACATAGAAATTGACTATTGCAAG
AATATTCGAAAGGAGATTAGAAGAAACATGGCTGTGTTATTACGTATATAATTTTATTTA
CTTCGATGAGGAAGTAATAGACTTTATATTAAAGTATATTAATCCCACGAATAATTTATT
TGTTAAGCCATCCCCGTAACGTATACCAGTTAGTACCTATATGCAGCAGGCATGCAATTG
TGCTGATAAG
>c1882_g1_i1 len=780 path=[1:0-692 694:693-779]
CTCAAATCTTTATTAAACTGTTAACAATACCGAGCATATCTGTTGCTATGGAAAAAACAA
GAGCAATCATTAAACTGGAAGTGAATGAAGGTCGTCGTTGACGCAATTGTATAAAAAATT
AATTCGACACAGGTAAGTAACATAGTACTAAAAATTTGTTCACGTTCCATTAAGTAGTAT
TGCTTGTCATCGAATAATAACAATTGTAACATATTTCTACAATGGATTCTAGATGTTTTG
TTGCGTTTACTAATTGGCTGTCAGATTTGTTAATATCATGTTCCCATTTGATACACTTCA
TACATACGAACAGAGCATTGGAATAAATGAATATAAACGTGGCCAAGGTGCGACCGCTTT
AAATCATTAGTTCATTTGAACAAAAAAAAGAGGGTGTGGCTCACACATGTTACCATATTT
TTGTTGTACATAAAAATCCCGTGTTTCGATCCGCATGTACATAATCCCAGAGAGCATCAT
CGGAACTTCCCTGATCGTGCGTGCTGAACGTTCGACGTAACGGAATGATTTACCTTGTCG
AATTTGATAAATAATTTTCTTATTTGTAGAAAAAATTTGCAATTCTTGGATAATTGTCGC
GCAACGTTTACACGCAATCAGGGAATCATCCAAGGTACAAGATACCTTCAATCGTCATAT
ACATATAATACGCCGACATTGCCTTTACAGCAATTGCAAAAATCATATTAAGTCAGCAGC
AATATCTAACAAATGACAATGCAAAAAAAATTCATTTGATTGCAATAGCACACAAACAAG
>c1889_g1_i1 len=216 path=[1:0-134 136:135-140 142:141-215]
ACTTATCGAAACAGCCATCATTCTATAAAAAATACATTGAACAGTTCAAGATATAAAGTA
TTTGCACCAAATTTATTTAAATAAAGTTTATTACAAATGGATGATAAAACAGACATATAT
GGAACTATAATATTCGATGTATCTTTAATACATTTAGAAAATACAGTTTTGACAGTGATA
TTTAATCAAGCAAAAGAATGCAAAATTTGTGCCGCA
>c1890_g1_i1 len=247 path=[1:0-246]
CCGACGGGTGTCGCGATGTTACGTCCCCAGAACGTAACAGAAAAGTCTTCTTTTCAAATG
AAAACTTTCGGAAAACTTTTATCGAGATGGAAAATTTTACAAGACCTAAAACTTCACGTG
GATCTCTGATTTTCGTTGCGACTTGGGAAATAATCGTCCGTCAATTCGTTAACGTAATTC
ATCATCGCGAGAGAGAGTTCTACCGAGATTTTCATTTTAAATCCTTTGAGAGCGAGTAAC
GAAGAAT
>c1892_g1_i1 len=275 path=[1:0-274]
CTCTGAGCATTCGTCTGTGGTCTGCGGTCACCTCCCTGAGGCGATCAGGCACACTCGTGC
TGTCGTGGAACAGGTACATTGATAAGCAAACCGATAATAGGTTTACACTGAGTGACTCCA
TTACGGCAATTATATTTTTCAAACTTTCGGACATGAATGTTGTTGGACCTCCATTATCTT
CAGTACCAAGGGCAACTACAGCAGCGTCCTGCCCTAACAGAGTGTTTCTCACATCTCCTA
TGTACAAAACATCGCCTTTTATAACTACGATTTCT
>c1894_g1_i1 len=328 path=[46:0-74 45:75-327]
TTGGGATCCATTAGCGGCGTATAAAATTTGTATATTTGACTTAATTATTACTTACATTAA
TTCACTACGTTGTCACGGAGTGTCAATGTTTCACAATGAACGTTGAGGTCGGCAGGCTTG
TTAATTAAAATTAGCAATTATATGGTGTCCAAAGAAAATTACTACTATTCTCAATTGAGG
ATTCGCCTTTAATTCACGATTAGTTATTTATATCTGCGGTAAATGTCGAACATTGCGCAG
CGTTCGCGAGATGCACCTATGTGTATTGGGCGTGTCCTTATGTATATTCTTCAAATGCTT
TATCTTTCCCACACGCAACACGGAGGAC
>c1897_g1_i1 len=374 path=[1:0-373]
TCTCTGTCAGAAACTTCTTATCAGAAAATATTTCTCTAGAAAAAAGAAGTTTCGAATTCT
CATCTTTTTAGTTCCTTTCTCGGCCTCGTCCATGTCGAGATTCAAGCTCGAACCGCGTCC
TAGTTTCTCGTCTCCTTGATTTAATCCAATTTTACGTGAATTACATTGAACGAGTCACGG
AGGCAACAGTGATGCATCGTGTAGCGTGGTTGTTGGAAAATCAACTTTAACGTGTATTTA
TAAAGTGGCCGCAGCTGTAACCTGCGTCCAAGATTAGATAACGGTCGTGAAGTCCCGTTT
GCGGAAGATCCTTCACGACTCCAGAGGATAATCGTTGTTTGTGTCCATAGGACGATCCTT
GCCACATGGCAGAA
>c1900_g1_i1 len=431 path=[25:0-82 108:83-159 184:160-430]
TTCGTCCAACACAATGGCATCTATATTCATGAAATTTTTCGCGCCATTTCGACAAACATT
[truncated: 29,665,424 more chars]
